# Supplementary material for: A Bio-Inspired Approach for the Reduction of Left Ventricular Workload
Source: PLoS One. 2014 Jan 24;9(1):e87122. doi: 10.1371/journal.pone.0087122 (PMC3901771; doi:10.1371/journal.pone.0087122)
Supplement: Data S1 — (ZIP) [file pone.0087122.s002.zip]

Archive with 85 entries (85 files):
- Pressure_FLow_AortaNo3_setup1_ring4_HR72_8.xls
- Pressure_FLow_AortaNo3_setup1_ring4_HR72_9.xls
- PulsePower_AortaNo1_setup2.xls
- PulsePower_AortaNo2_setup2.xls
- PulsePower_AortaNo3_setup2.xls
- PulsePower_AortaNo4_setup2.xls
- PulsePower_AortaNo5_setup2.xls
- PulsePower_AortaNo6_setup2.xls
- PulsePower_AortaNo7_setup2.xls
- PulsePower_AortaNo7_setup1.xls
- PulsePower_AortaNo6_setup1.xls
- PulsePower_AortaNo5_setup1.xls
- PulsePower_AortaNo4_setup1.xls
- PulsePower_AortaNo3_setup1.xls
- Pressure_FLow_AortaNo3_setup1_ring1_HR60_1.xls
- Pressure_FLow_AortaNo3_setup1_ring1_HR60_2.xls
- Pressure_FLow_AortaNo3_setup1_ring1_HR60_3.xls
- Pressure_FLow_AortaNo3_setup1_ring1_HR60_4.xls
- Pressure_FLow_AortaNo3_setup1_ring1_HR60_5.xls
- Pressure_FLow_AortaNo3_setup1_ring1_HR60_6.xls
- Pressure_FLow_AortaNo3_setup1_ring1_HR60_7.xls
- Pressure_FLow_AortaNo3_setup1_ring1_HR60_8.xls
- Pressure_FLow_AortaNo3_setup1_ring1_HR60_9.xls
- Pressure_FLow_AortaNo3_setup1_ring1_HR72_1.xls
- Pressure_FLow_AortaNo3_setup1_ring1_HR72_2.xls
- Pressure_FLow_AortaNo3_setup1_ring1_HR72_3.xls
- Pressure_FLow_AortaNo3_setup1_ring1_HR72_4.xls
- Pressure_FLow_AortaNo3_setup1_ring1_HR72_5.xls
- Pressure_FLow_AortaNo3_setup1_ring1_HR72_6.xls
- Pressure_FLow_AortaNo3_setup1_ring1_HR72_7.xls
- Pressure_FLow_AortaNo3_setup1_ring1_HR72_8.xls
- Pressure_FLow_AortaNo3_setup1_ring1_HR72_9.xls
- Pressure_FLow_AortaNo3_setup1_ring2_HR60_1.xls
- Pressure_FLow_AortaNo3_setup1_ring2_HR60_2.xls
- Pressure_FLow_AortaNo3_setup1_ring2_HR60_3.xls
- Pressure_FLow_AortaNo3_setup1_ring2_HR60_4.xls
- Pressure_FLow_AortaNo3_setup1_ring2_HR60_5.xls
- Pressure_FLow_AortaNo3_setup1_ring2_HR60_6.xls
- Pressure_FLow_AortaNo3_setup1_ring2_HR60_7.xls
- Pressure_FLow_AortaNo3_setup1_ring2_HR60_8.xls
- Pressure_FLow_AortaNo3_setup1_ring2_HR60_9.xls
- Pressure_FLow_AortaNo3_setup1_ring2_HR72_1.xls
- Pressure_FLow_AortaNo3_setup1_ring2_HR72_2.xls
- Pressure_FLow_AortaNo3_setup1_ring2_HR72_3.xls
- Pressure_FLow_AortaNo3_setup1_ring2_HR72_4.xls
- Pressure_FLow_AortaNo3_setup1_ring2_HR72_5.xls
- Pressure_FLow_AortaNo3_setup1_ring2_HR72_6.xls
- Pressure_FLow_AortaNo3_setup1_ring2_HR72_7.xls
- Pressure_FLow_AortaNo3_setup1_ring2_HR72_8.xls
- Pressure_FLow_AortaNo3_setup1_ring2_HR72_9.xls
- Pressure_FLow_AortaNo3_setup1_ring3_HR60_1.xls
- Pressure_FLow_AortaNo3_setup1_ring3_HR60_2.xls
- Pressure_FLow_AortaNo3_setup1_ring3_HR60_3.xls
- Pressure_FLow_AortaNo3_setup1_ring3_HR60_4.xls
- Pressure_FLow_AortaNo3_setup1_ring3_HR60_5.xls
- Pressure_FLow_AortaNo3_setup1_ring3_HR60_6.xls
- Pressure_FLow_AortaNo3_setup1_ring3_HR60_7.xls
- Pressure_FLow_AortaNo3_setup1_ring3_HR60_8.xls
- Pressure_FLow_AortaNo3_setup1_ring3_HR60_9.xls
- Pressure_FLow_AortaNo3_setup1_ring3_HR72_1.xls
- Pressure_FLow_AortaNo3_setup1_ring3_HR72_2.xls
- Pressure_FLow_AortaNo3_setup1_ring3_HR72_3.xls
- Pressure_FLow_AortaNo3_setup1_ring3_HR72_4.xls
- Pressure_FLow_AortaNo3_setup1_ring3_HR72_5.xls
- Pressure_FLow_AortaNo3_setup1_ring3_HR72_6.xls
- Pressure_FLow_AortaNo3_setup1_ring3_HR72_7.xls
- Pressure_FLow_AortaNo3_setup1_ring3_HR72_8.xls
- Pressure_FLow_AortaNo3_setup1_ring3_HR72_9.xls
- Pressure_FLow_AortaNo3_setup1_ring4_HR60_1.xls
- Pressure_FLow_AortaNo3_setup1_ring4_HR60_2.xls
- Pressure_FLow_AortaNo3_setup1_ring4_HR60_3.xls
- Pressure_FLow_AortaNo3_setup1_ring4_HR60_4.xls
- Pressure_FLow_AortaNo3_setup1_ring4_HR60_5.xls
- Pressure_FLow_AortaNo3_setup1_ring4_HR60_6.xls
- Pressure_FLow_AortaNo3_setup1_ring4_HR60_7.xls
- Pressure_FLow_AortaNo3_setup1_ring4_HR60_8.xls
- Pressure_FLow_AortaNo3_setup1_ring4_HR60_9.xls
- Pressure_FLow_AortaNo3_setup1_ring4_HR72_1.xls
- Pressure_FLow_AortaNo3_setup1_ring4_HR72_2.xls
- Pressure_FLow_AortaNo3_setup1_ring4_HR72_3.xls
- Pressure_FLow_AortaNo3_setup1_ring4_HR72_4.xls
- Pressure_FLow_AortaNo3_setup1_ring4_HR72_5.xls
- Pressure_FLow_AortaNo3_setup1_ring4_HR72_6.xls
- Pressure_FLow_AortaNo3_setup1_ring4_HR72_7.xls
- READ_ME.txt
