# Supplementary material for: A Bio-Inspired Approach for the Reduction of Left Ventricular Workload
Source: PLoS One. 2014 Jan 24;9(1):e87122. doi: 10.1371/journal.pone.0087122 (PMC3901771; doi:10.1371/journal.pone.0087122)
Supplement: Data S1 — (ZIP) [file pone.0087122.s002.zip › Pressure_FLow_AortaNo3_setup1_ring4_HR72_8.xls]

## Sheet: Sheet1
0.116541
-0.0485836
-0.146435
-0.137262
-0.112799
-0.131146
-0.177014
-0.164782
-0.173956
-0.0975094
0.0829044
0.199103
0.27555
0.27555
0.278608
0.312244
0.339765
0.36117
0.44679
0.721997
1.2877
2.07969
3.27531
4.83788
6.40656
8.06392
9.96897
12.0361
14.1277
16.3446
18.5493
20.6745
22.6377
24.4082
25.876
26.9493
27.5823
27.833
27.7871
27.4141
26.9126
26.1848
25.3928
24.3898
23.1728
21.8396
20.6715
19.4759
18.3506
17.2069
15.9685
14.8707
13.932
13.0513
12.348
11.7731
11.3511
10.7457
10.1708
10.0087
9.86194
9.75492
9.92004
10.2442
10.5133
10.5775
10.5591
10.6142
10.6234
10.5683
10.2105
9.45219
8.7764
7.96301
6.99979
6.00598
5.01523
3.88383
2.72184
1.53845
0.342823
-0.73966
-1.62338
-2.29
-2.72421
-2.70587
-2.4857
-2.16157
-1.69066
-1.02098
-0.26875
0.449848
1.10423
1.78613
2.19283
2.29374
2.19589
1.84729
1.42225
0.859601
0.287781
-0.238171
-0.635693
-0.959826
-1.11884
-1.20751
-1.17082
-1.0852
-0.929248
-0.592883
-0.18313
0.177698
0.394806
0.61803
0.721997
0.74646
0.679187
0.700592
0.657782
0.608857
0.507947
0.284723
0.110425
-0.0822201
-0.244287
-0.381891
-0.400238
-0.345196
-0.305444
-0.280981
-0.173956
-0.219824
-0.16784
0.000342139
0.21745
0.36117
0.471253
0.486542
0.413153
0.336707
0.254145
0.192987
0.186872
0.205219
0.125714
0.0890201
0.0829044
0.0156314
-0.0791623
-0.149493
-0.146435
-0.152551
-0.173956
-0.241229
-0.305444
-0.18313
0.0339786
0.134888
0.180756
0.211335
0.26026
0.336707
0.388691
0.336707
0.220508
0.125714
0.153235
0.263318
0.251087
0.0951358
-0.0149472
-0.0424679
-0.0822201
-0.103625
-0.115857
-0.115857
-0.115857
-0.189245
-0.192303
-0.0761044
0.0523258
0.125714
0.141004
0.150177
0.211335
0.348938
0.651667
1.17762
1.93597
2.95424
4.33027
5.954
7.75508
9.69682
11.5774
13.7301
16.0205
18.3078
20.5033
22.5704
24.4112
25.8607
26.9584
27.7046
28.047
28.0134
27.6587
27.0563
26.3163
25.5243
24.6284
23.5581
22.2646
21.0904
19.693
18.3322
17.3384
16.2743
15.0573
13.9136
13.0177
12.3755
11.7945
11.3267
10.8466
10.3665
10.0271
9.97509
9.93533
9.96591
10.2564
10.6081
10.8099
10.8741
10.8282
10.709
10.5041
10.1372
9.56227
8.94153
8.30244
7.49822
6.42797
5.03664
3.82878
2.6882
1.60878
0.501831
-0.586767
-1.49495
-2.17991
-2.47041
-2.5438
-2.44595
-2.05148
-1.46437
-0.813049
-0.0975094
0.602741
1.39167
1.94208
2.17142
2.202
2.06746
1.7739
1.3458
0.905469
0.373401
-0.112799
-0.534784
-0.86809
-1.17693
-1.26561
-1.23503
-1.1066
-0.880322
-0.602057
-0.274865
-0.00577358
0.287781
0.578278
0.76175
0.83208
0.84737
0.605799
0.40398
0.254145
0.192987
0.0706729
-0.112799
-0.262634
-0.369659
-0.320733
-0.250402
-0.345196
-0.357428
-0.351312
-0.326849
-0.284039
-0.192303
-0.0761044
-0.137262
-0.0546994
0.0798465
0.214392
0.235797
0.281665
0.312244
0.290839
0.168525
0.0829044
0.0645572
-0.0516415
-0.0822201
-0.118914
-0.198419
-0.228997
-0.207592
-0.0913937
-0.0118893
-0.0210629
-0.00271572
0.0217472
0.0309208
0.0614994
0.0798465
0.122657
0.113483
0.159351
0.202161
0.21745
0.165467
0.092078
0.0798465
-0.0302365
-0.170898
-0.16784
-0.140319
-0.140319
-0.131146
-0.109741
-0.0791623
-0.0302365
0.0676151
0.00951572
0.0339786
0.0645572
0.0645572
0.0798465
0.0614994
0.0553836
0.147119
0.394806
0.679187
1.19291
1.91762
2.93589
4.263
5.80111
7.41871
9.33599
11.4184
13.5895
15.8156
18.0356
20.2526
22.3013
24.1452
25.7689
27.041
27.7168
28.0104
27.9859
27.7321
27.1817
26.3713
25.4081
24.4602
23.3532
22.0567
20.9436
19.6899
18.2833
17.3017
16.2926
15.3906
14.3815
13.3173
12.4795
11.8129
11.3358
10.9536
10.5286
10.391
10.2442
10.2411
10.2992
10.4276
10.5867
10.7518
10.871
10.7487
10.6172
10.4643
10.18
9.73046
9.08525
8.22293
7.23218
6.19251
5.16507
3.96027
2.65762
1.44671
0.36117
-0.721313
-1.71206
-2.47653
-2.88322
-3.01777
-2.77314
-2.24107
-1.48272
-0.699908
0.0462101
0.740345
1.35192
1.86258
2.33655
2.48944
2.2968
1.9482
1.462
0.905469
0.370343
-0.170898
-0.464453
-0.623462
-0.904785
-1.13412
-1.19528
-1.18917
-1.03627
-0.849743
-0.614288
-0.287097
0.119599
0.455963
0.682245
0.819849
0.835138
0.770923
0.682245
0.602741
0.507947
0.391748
0.128772
-0.0883358
-0.216766
-0.299328
-0.415527
-0.56842
-0.61123
-0.501147
-0.406353
-0.336023
-0.213708
-0.0332943
0.104309
0.092078
0.17464
0.257202
0.413153
0.431501
0.31836
0.21745
0.17464
0.137946
0.0462101
0.0492679
0.0645572
0.0309208
-0.0638729
-0.100567
-0.0883358
-0.109741
-0.143377
-0.0913937
-0.0883358
-0.198419
-0.277923
-0.228997
-0.195361
-0.0546994
0.0523258
0.141004
0.248029
0.214392
0.34588
0.309186
0.128772
0.00645786
-0.0975094
-0.115857
-0.0761044
-0.0485836
-0.00577358
-0.00271572
-0.0638729
-0.152551
-0.195361
-0.177014
-0.0761044
0.0156314
-0.0608151
-0.0546994
0.0798465
0.128772
0.0951358
0.211335
0.486542
0.951337
1.6944
2.60258
3.84102
5.42193
7.19243
9.11888
11.186
13.3754
15.5985
17.6717
19.8031
21.9099
23.8089
25.4173
26.6465
27.4538
27.8819
27.8422
27.5211
27.0899
26.4692
25.6803
24.714
23.6193
22.4175
21.3412
19.8581
18.5952
17.5188
16.3844
15.3141
14.2225
13.2409
12.5039
11.8098
11.2594
10.8313
10.501
10.2472
10.1708
10.1555
10.2289
10.4491
10.6539
10.6692
10.6906
10.7181
10.7548
10.5347
10.1463
9.8069
9.25037
8.40029
7.33309
6.23532
5.13755
4.07953
2.87779
1.67299
0.587452
-0.388006
-1.36346
-2.26248
-2.91074
-3.12479
-2.88628
-2.43677
-1.84049
-1.04545
-0.213708
0.547699
1.17456
1.65159
2.03382
2.10109
2.00324
1.71886
1.33357
0.905469
0.544641
0.119599
-0.348254
-0.629577
-0.886438
-1.1066
-1.25644
-1.21974
-1.11578
-0.861975
-0.531726
-0.164782
0.128772
0.400922
0.562989
0.697535
0.798444
0.825965
0.700592
0.584394
0.434558
0.192987
0.024805
-0.146435
-0.277923
-0.363543
-0.495031
-0.608172
-0.562304
-0.504205
-0.384948
-0.244287
-0.180072
-0.134204
-0.0883358
0.0767887
0.107367
0.0981937
0.137946
0.186872
0.162409
0.150177
0.159351
0.0676151
-0.00271572
0.024805
0.0400943
0.00645786
-0.103625
-0.164782
-0.207592
-0.22594
-0.164782
-0.103625
-0.0241208
0.000342139
0.0217472
-0.0241208
-0.00577358
0.0370365
0.0798465
0.0370365
0.0676151
0.134888
0.168525
0.153235
0.0859623
0.0431522
-0.0669308
-0.195361
-0.241229
-0.262634
-0.219824
-0.21065
-0.164782
-0.131146
-0.0363522
0.092078
0.0981937
0.0951358
0.0981937
0.0890201
0.128772
0.0798465
0.101252
0.315302
0.639435
1.09811
1.74332
2.65762
3.84407
5.3516
6.95698
8.77029
10.8649
13.0421
15.2407
17.4424
19.6135
21.7509
23.6988
25.1879
26.3989
27.2459
27.7627
27.9614
27.8452
27.3804
26.6771
25.9035
24.9403
23.7936
22.5888
21.3259
20.066
18.8857
17.7543
16.7177
15.5771
14.4334
13.4427
12.822
12.1645
11.5591
10.9444
10.6753
10.4674
10.3176
10.1616
10.2136
10.235
10.3512
10.5622
10.6937
10.7824
10.7579
10.6448
10.3879
9.88335
9.25955
8.47368
7.41871
6.36069
5.31796
4.18655
3.05515
1.92374
0.816791
-0.192303
-1.17693
-2.17686
-2.82512
-3.12173
-3.07587
-2.80066
-2.21049
-1.43685
-0.605114
0.162409
0.844312
1.41002
1.78613
1.96043
1.91456
1.72803
1.40084
0.972742
0.449848
-0.0363522
-0.403296
-0.733545
-1.1433
-1.36041
-1.33594
-1.20446
-1.03016
-0.761065
-0.415527
-0.115857
0.186872
0.459021
0.709766
0.893238
0.9758
0.884064
0.755634
0.642493
0.452906
0.248029
0.0462101
-0.106683
-0.259576
-0.412469
-0.52561
-0.650982
-0.602057
-0.424701
-0.274865
-0.186187

## Sheet: Sheet2
77.2402
76.7981
76.4517
76.0391
75.7591
75.4127
75.0664
74.7348
74.3958
74.0937
73.7253
73.4084
73.0768
72.6937
72.2957
71.9052
71.5294
71.1978
70.8294
70.623
70.5346
70.6378
71.1241
71.8536
72.9589
74.4622
76.3265
78.515
80.8583
83.3194
85.7585
88.2123
90.5556
92.7367
94.66
96.2148
97.2464
97.8801
98.1528
98.3001
98.4328
98.9265
99.7297
100.909
102.596
104.814
107.327
109.736
112.109
114.408
116.582
118.505
120.171
121.6
122.728
123.686
124.43
124.96
125.403
125.837
126.184
126.663
127.016
127.429
127.864
128.365
128.814
129.301
129.698
130.111
130.354
130.45
130.391
130.266
130.037
129.603
129.109
128.586
128.011
127.525
126.965
126.346
125.756
125.204
124.747
124.408
124.209
124.201
124.386
124.688
124.798
124.894
124.791
124.408
123.759
122.971
121.91
120.686
119.294
117.901
116.501
115.175
114.062
113.111
112.352
111.859
111.49
111.269
111.166
111.166
111.159
111.151
111.085
110.923
110.503
110.009
109.28
108.381
107.349
106.258
105.072
103.878
102.788
101.727
100.806
100.01
99.3465
98.8012
98.4254
98.1086
97.8138
97.5854
97.3348
97.0401
96.6569
96.1337
95.6179
94.8958
94.181
93.3631
92.4346
91.5356
90.6366
89.7966
88.986
88.2565
87.5933
86.9964
86.5101
86.0901
85.7143
85.3901
85.0879
84.7858
84.41
83.9826
83.57
83.032
82.4647
81.8973
81.2709
80.6667
80.0403
79.4287
78.8466
78.2866
77.7781
77.3286
76.8791
76.4591
76.1496
75.8106
75.4864
75.1106
74.7938
74.4548
74.1453
73.7769
73.4895
73.1358
72.8042
72.3842
72.0305
71.6473
71.2789
70.9104
70.682
70.5493
70.6378
71.0283
71.8168
72.8484
74.2706
76.0612
78.2792
80.6151
83.0542
85.508
88.0207
90.3271
92.5378
94.4389
95.9937
97.0696
97.7622
98.0865
98.2928
98.5507
98.9928
99.796
101.004
102.729
104.652
106.693
108.911
111.1
113.369
115.639
117.702
119.596
121.084
122.403
123.428
124.179
124.828
125.299
125.852
126.324
126.714
127.127
127.517
127.952
128.394
128.873
129.36
129.831
130.192
130.428
130.546
130.502
130.317
130.015
129.632
129.138
128.652
128.151
127.643
127.119
126.486
125.97
125.373
124.879
124.548
124.327
124.209
124.393
124.562
124.717
124.857
124.761
124.386
123.781
123.044
121.983
120.797
119.463
118.071
116.656
115.307
114.165
113.17
112.433
111.859
111.49
111.24
111.151
111.129
111.196
111.159
111.173
110.989
110.621
110.134
109.456
108.543
107.548
106.406
105.234
104.055
102.906
101.867
100.938
100.105
99.4128
98.8823
98.4475
98.1528
97.858
97.637
97.4233
97.1064
96.7085
96.259
95.6842
95.0284
94.2768
93.4589
92.5967
91.6461
90.7619
89.8924
89.0818
88.3449
87.667
87.0775
86.5912
86.1269
85.7732
85.4564
85.1248
84.8006
84.4395
84.0047
83.5847
83.0836
82.5826
81.9857
81.3741
80.7698
80.114
79.4582
78.8834
78.2939
77.7929
77.3949
76.916
76.5033
76.1938
75.8475
75.5454
75.2138
74.8748
74.5874
74.219
73.9021
73.5116
73.1505
72.76
72.421
72.0157
71.6399
71.2936
70.9767
70.6894
70.5493
70.6746
71.0283
71.6989
72.7305
74.16
75.8622
78.0434
80.3498
82.7226
85.1543
87.6154
90.0176
92.2283
94.2252
95.8906
97.0548
97.7106
98.1454
98.3075
98.5654
98.9781
99.656
100.732
102.287
104.261
106.516
108.815
111.019
113.163
115.315
117.334
119.257
121.011
122.337
123.406
124.172
124.717
125.255
125.668
126.044
126.434
126.795
127.267
127.768
128.158
128.718
129.234
129.713
130.082
130.362
130.531
130.48
130.347
130.052
129.713
129.146
128.645
128.122
127.606
127.119
126.545
125.948
125.38
124.879
124.518
124.268
124.216
124.341
124.562
124.732
124.857
124.784
124.415
123.833
123.074
122.013
120.863
119.522
118.159
116.737
115.41
114.283
113.281
112.537
111.954
111.542
111.35
111.225
111.188
111.196
111.24
111.196
111.019
110.731
110.193
109.515
108.661
107.71
106.597
105.396
104.225
103.082
101.985
101.027
100.223
99.4939
98.9707
98.5581
98.2338
97.9317
97.7033
97.4822
97.1654
96.8264
96.3401
95.7284
95.1021
94.3431
93.5399
92.6483
91.7714
90.8798
90.0176
89.2292
88.426
87.8144
87.2101
86.7091
86.2522
85.8911
85.5153
85.2279
84.8669
84.469
84.0858
83.5994
83.1352
82.6194
82.0594
81.4551
80.8509
80.2761
79.5982
79.0161
78.4855
77.9255
77.4465
76.997
76.5991
76.2159
75.8991
75.597
75.2875
74.978
74.6538
74.2706
73.9611
73.6369
73.2684
72.9147
72.5463
72.1557
71.7505
71.3673
71.0209
70.7188
70.5862
70.5862
70.962
71.5736
72.6273
73.9758
75.6412
77.815
80.1361
82.4868
84.9553
87.3649
89.7082
91.9704
94.0189
95.6179
96.8043
97.5706
97.9612
98.2486
98.4991
98.8602
99.4939
100.518
102.073
103.937
106.067
108.395
110.908
113.502
115.926
118.012
119.832
121.283
122.484
123.501
124.238
124.791
125.329
125.823
126.287
126.685
127.016
127.436
127.775
128.181
128.652
129.102
129.61
130.001
130.325
130.465
130.406
130.295
130.111
129.765
129.308
128.844
128.357
127.79
127.223
126.707
126.095
125.55
125.049
124.599
124.29
124.209
124.349
124.459
124.725
124.835
124.813
124.504
123.958
123.229
122.19
121.084
119.824
118.387
116.98
115.617
114.394
113.414
112.61
112.072
111.616
111.365
111.262
111.151
111.203
111.188
111.218
110.982
110.717
110.297
109.604
108.815
107.828
106.701
105.529
104.379
103.237
102.125
101.159
100.334
99.6044
98.9633
98.5286
98.1822
97.8507
97.6591
97.4159
97.1506
96.7896
96.3622
95.8021
95.2347
94.4463
93.6357
92.7736
91.8672
90.983
90.0619
89.2513
88.4628
87.7923
87.2175
86.6354
86.208
85.8543
85.5301
85.1985
84.83
84.5205
84.13
83.6658
83.1647
82.6636
82.0299
81.4551
80.8435
80.2024
79.5245
78.994
78.4339
77.9181
77.4686
77.0044
76.636
76.2307
75.9433
75.6117
75.2285
74.8748
74.558
74.1969
73.8948
73.5337
73.1653
72.8189
72.4947
72.0968
71.7283
71.382
71.0283
70.7041
70.5567
70.5641
70.8441
71.4778
72.3842
73.6884
75.3169
77.3581
79.7308
82.1552
84.609
87.0922
89.465
91.6314
93.8126
95.5442
96.8411
97.7254
98.1233
98.3149
98.477
98.8602
99.4718
100.467
101.867
103.679
105.868
108.196
110.702
113.178
115.41
117.503
119.301
120.863
122.286
123.325
124.12
124.754
125.24
125.624
126.051
126.441
126.788
127.186
127.65
128.055
128.556
129.065
129.588
130.023
130.325
130.487
130.509
130.391
130.148
129.765
129.293
128.807
128.372
127.842
127.326
126.81
126.257
125.675
125.189
124.717
124.393
124.201
124.282
124.489
124.725
124.865
124.857
124.607
124.157
123.398
122.462
121.328
120.016
118.638
117.164
115.83
114.57
113.554
112.765
112.131
111.674
111.402
111.262
111.21
111.262
111.306
111.254
111.137
110.864
110.385
109.744
108.926
107.902
106.855
105.735
104.564
103.407
102.316
101.329
100.481
99.7665
99.1844
98.7275
98.3812
98.0496
97.8507

## Sheet: Sheet3
0
0.00500626
0.0100125
0.0150188
0.020025
0.0250313
0.0300375
0.0350438
0.0400501
0.0450563
0.0500626
0.0550688
0.0600751
0.0650814
0.0700876
0.0750939
0.0801001
0.0851064
0.0901126
0.0951189
0.100125
0.105131
0.110138
0.115144
0.12015
0.125156
0.130163
0.135169
0.140175
0.145181
0.150188
0.155194
0.1602
0.165207
0.170213
0.175219
0.180225
0.185232
0.190238
0.195244
0.20025
0.205257
0.210263
0.215269
0.220275
0.225282
0.230288
0.235294
0.2403
0.245307
0.250313
0.255319
0.260325
0.265332
0.270338
0.275344
0.28035
0.285357
0.290363
0.295369
0.300375
0.305382
0.310388
0.315394
0.320401
0.325407
0.330413
0.335419
0.340426
0.345432
0.350438
0.355444
0.360451
0.365457
0.370463
0.375469
0.380476
0.385482
0.390488
0.395494
0.400501
0.405507
0.410513
0.415519
0.420526
0.425532
0.430538
0.435544
0.440551
0.445557
0.450563
0.455569
0.460576
0.465582
0.470588
0.475594
0.480601
0.485607
0.490613
0.49562
0.500626
0.505632
0.510638
0.515645
0.520651
0.525657
0.530663
0.53567
0.540676
0.545682
0.550688
0.555695
0.560701
0.565707
0.570713
0.57572
0.580726
0.585732
0.590738
0.595745
0.600751
0.605757
0.610763
0.61577
0.620776
0.625782
0.630788
0.635795
0.640801
0.645807
0.650814
0.65582
0.660826
0.665832
0.670839
0.675845
0.680851
0.685857
0.690864
0.69587
0.700876
0.705882
0.710889
0.715895
0.720901
0.725907
0.730914
0.73592
0.740926
0.745932
0.750939
0.755945
0.760951
0.765957
0.770964
0.77597
0.780976
0.785982
0.790989
0.795995
0.801001
0.806008
0.811014
0.81602
0.821026
0.826033
0.831039
0.836045
0.841051
0.846058
0.851064
0.85607
0.861076
0.866083
0.871089
0.876095
0.881101
0.886108
0.891114
0.89612
0.901126
0.906133
0.911139
0.916145
0.921151
0.926158
0.931164
0.93617
0.941176
0.946183
0.951189
0.956195
0.961202
0.966208
0.971214
0.97622
0.981227
0.986233
0.991239
0.996245
1.00125
1.00626
1.01126
1.01627
1.02128
1.02628
1.03129
1.0363
1.0413
1.04631
1.05131
1.05632
1.06133
1.06633
1.07134
1.07635
1.08135
1.08636
1.09136
1.09637
1.10138
1.10638
1.11139
1.1164
1.1214
1.12641
1.13141
1.13642
1.14143
1.14643
1.15144
1.15645
1.16145
1.16646
1.17146
1.17647
1.18148
1.18648
1.19149
1.1965
1.2015
1.20651
1.21151
1.21652
1.22153
1.22653
1.23154
1.23655
1.24155
1.24656
1.25156
1.25657
1.26158
1.26658
1.27159
1.2766
1.2816
1.28661
1.29161
1.29662
1.30163
1.30663
1.31164
1.31665
1.32165
1.32666
1.33166
1.33667
1.34168
1.34668
1.35169
1.3567
1.3617
1.36671
1.37171
1.37672
1.38173
1.38673
1.39174
1.39675
1.40175
1.40676
1.41176
1.41677
1.42178
1.42678
1.43179
1.4368
1.4418
1.44681
1.45181
1.45682
1.46183
1.46683
1.47184
1.47685
1.48185
1.48686
1.49186
1.49687
1.50188
1.50688
1.51189
1.5169
1.5219
1.52691
1.53191
1.53692
1.54193
1.54693
1.55194
1.55695
1.56195
1.56696
1.57196
1.57697
1.58198
1.58698
1.59199
1.597
1.602
1.60701
1.61202
1.61702
1.62203
1.62703
1.63204
1.63705
1.64205
1.64706
1.65207
1.65707
1.66208
1.66708
1.67209
1.6771
1.6821
1.68711
1.69212
1.69712
1.70213
1.70713
1.71214
1.71715
1.72215
1.72716
1.73217
1.73717
1.74218
1.74718
1.75219
1.7572
1.7622
1.76721
1.77222
1.77722
1.78223
1.78723
1.79224
1.79725
1.80225
1.80726
1.81227
1.81727
1.82228
1.82728
1.83229
1.8373
1.8423
1.84731
1.85232
1.85732
1.86233
1.86733
1.87234
1.87735
1.88235
1.88736
1.89237
1.89737
1.90238
1.90738
1.91239
1.9174
1.9224
1.92741
1.93242
1.93742
1.94243
1.94743
1.95244
1.95745
1.96245
1.96746
1.97247
1.97747
1.98248
1.98748
1.99249
1.9975
2.0025
2.00751
2.01252
2.01752
2.02253
2.02753
2.03254
2.03755
2.04255
2.04756
2.05257
2.05757
2.06258
2.06758
2.07259
2.0776
2.0826
2.08761
2.09262
2.09762
2.10263
2.10763
2.11264
2.11765
2.12265
2.12766
2.13267
2.13767
2.14268
2.14768
2.15269
2.1577
2.1627
2.16771
2.17272
2.17772
2.18273
2.18773
2.19274
2.19775
2.20275
2.20776
2.21277
2.21777
2.22278
2.22778
2.23279
2.2378
2.2428
2.24781
2.25282
2.25782
2.26283
2.26783
2.27284
2.27785
2.28285
2.28786
2.29287
2.29787
2.30288
2.30788
2.31289
2.3179
2.3229
2.32791
2.33292
2.33792
2.34293
2.34793
2.35294
2.35795
2.36295
2.36796
2.37297
2.37797
2.38298
2.38798
2.39299
2.398
2.403
2.40801
2.41302
2.41802
2.42303
2.42804
2.43304
2.43805
2.44305
2.44806
2.45307
2.45807
2.46308
2.46809
2.47309
2.4781
2.4831
2.48811
2.49312
2.49812
2.50313
2.50814
2.51314
2.51815
2.52315
2.52816
2.53317
2.53817
2.54318
2.54819
2.55319
2.5582
2.5632
2.56821
2.57322
2.57822
2.58323
2.58824
2.59324
2.59825
2.60325
2.60826
2.61327
2.61827
2.62328
2.62829
2.63329
2.6383
2.6433
2.64831
2.65332
2.65832
2.66333
2.66834
2.67334
2.67835
2.68335
2.68836
2.69337
2.69837
2.70338
2.70839
2.71339
2.7184
2.7234
2.72841
2.73342
2.73842
2.74343
2.74844
2.75344
2.75845
2.76345
2.76846
2.77347
2.77847
2.78348
2.78849
2.79349
2.7985
2.8035
2.80851
2.81352
2.81852
2.82353
2.82854
2.83354
2.83855
2.84355
2.84856
2.85357
2.85857
2.86358
2.86859
2.87359
2.8786
2.8836
2.88861
2.89362
2.89862
2.90363
2.90864
2.91364
2.91865
2.92365
2.92866
2.93367
2.93867
2.94368
2.94869
2.95369
2.9587
2.9637
2.96871
2.97372
2.97872
2.98373
2.98874
2.99374
2.99875
3.00375
3.00876
3.01377
3.01877
3.02378
3.02879
3.03379
3.0388
3.0438
3.04881
3.05382
3.05882
3.06383
3.06884
3.07384
3.07885
3.08385
3.08886
3.09387
3.09887
3.10388
3.10889
3.11389
3.1189
3.1239
3.12891
3.13392
3.13892
3.14393
3.14894
3.15394
3.15895
3.16395
3.16896
3.17397
3.17897
3.18398
3.18899
3.19399
3.199
3.20401
3.20901
3.21402
3.21902
3.22403
3.22904
3.23404
3.23905
3.24406
3.24906
3.25407
3.25907
3.26408
3.26909
3.27409
3.2791
3.28411
3.28911
3.29412
3.29912
3.30413
3.30914
3.31414
3.31915
3.32416
3.32916
3.33417
3.33917
3.34418
3.34919
3.35419
3.3592
3.36421
3.36921
3.37422
3.37922
3.38423
3.38924
3.39424
3.39925
3.40426
3.40926
3.41427
3.41927
3.42428
3.42929
3.43429
3.4393
3.44431
3.44931
3.45432
3.45932
3.46433
3.46934
3.47434
3.47935
3.48436
3.48936
3.49437
3.49937
3.50438
3.50939
3.51439
3.5194
3.52441
3.52941
3.53442
3.53942
3.54443
3.54944
3.55444
3.55945
3.56446
3.56946
3.57447
3.57947
3.58448
3.58949
3.59449
3.5995
3.60451
3.60951
3.61452
3.61952
3.62453
3.62954
3.63454
3.63955
3.64456
3.64956
3.65457
3.65957
3.66458
3.66959
3.67459
3.6796
3.68461
3.68961
3.69462
3.69962
3.70463
3.70964
3.71464
3.71965
3.72466
3.72966
3.73467
3.73967
3.74468
3.74969
3.75469
3.7597
3.76471
3.76971
3.77472
3.77972
3.78473
3.78974
3.79474
3.79975
3.80476
3.80976
3.81477
3.81977
3.82478
3.82979
3.83479
3.8398
3.84481
3.84981
3.85482
3.85982
3.86483
3.86984
3.87484
3.87985
3.88486
3.88986
3.89487
3.89987
3.90488
3.90989
3.91489
3.9199
3.92491
3.92991
3.93492
3.93992
3.94493
3.94994
3.95494
3.95995
3.96496
3.96996
3.97497
3.97997
3.98498
3.98999
3.99499
4
