# Supplementary material for: A Bio-Inspired Approach for the Reduction of Left Ventricular Workload
Source: PLoS One. 2014 Jan 24;9(1):e87122. doi: 10.1371/journal.pone.0087122 (PMC3901771; doi:10.1371/journal.pone.0087122)
Supplement: Data S1 — (ZIP) [file pone.0087122.s002.zip › Pressure_FLow_AortaNo3_setup1_ring4_HR72_9.xls]

## Sheet: Sheet1
25.6558
26.8851
27.7137
28.0746
28.0776
27.8269
27.3009
26.5854
25.8882
24.9678
23.7232
22.4022
21.1057
19.8795
18.7695
17.5586
16.4058
15.3783
14.3142
13.3724
12.5804
11.9994
11.5132
11.0056
10.5469
10.3206
10.2228
10.0852
10.1769
10.3206
10.4735
10.6111
10.7396
10.7579
10.6386
10.391
10.1463
9.74575
9.17087
8.44921
7.434
6.31788
5.10085
3.85631
2.60258
1.42531
0.339765
-0.635693
-1.50413
-2.18603
-2.5071
-2.68446
-2.63859
-2.33586
-1.75181
-0.999579
-0.180072
0.627204
1.51398
2.06134
2.33043
2.3763
2.2968
2.0644
1.65465
1.07365
0.498774
0.0309208
-0.345196
-0.693792
-1.02098
-1.14024
-1.21363
-1.1433
-0.913958
-0.491974
-0.195361
0.024805
0.254145
0.492658
0.66084
0.770923
0.856543
0.84737
0.743402
0.541584
0.293897
0.0859623
0.0125736
-0.0761044
-0.326849
-0.699908
-0.809991
-0.727429
-0.562304
-0.35437
-0.222882
-0.18313
-0.118914
0.0829044
0.137946
0.168525
0.192987
0.165467
0.165467
0.220508
0.238855
0.159351
0.119599
0.0339786
0.0217472
0.000342139
-0.0271786
-0.161725
-0.287097
-0.314618
-0.336023
-0.274865
-0.177014
-0.106683
-0.0546994
0.00951572
0.0798465
0.144062
0.220508
0.26026
0.30307
0.351996
0.333649
0.27555
0.159351
0.0523258
0.0339786
0.0370365
0.0125736
-0.00883145
-0.103625
-0.164782
-0.109741
-0.0455258
0.186872
0.251087
0.162409
0.0584415
0.0737308
0.104309
0.147119
0.220508
0.431501
0.492658
0.410096
0.474311
0.691419
1.20514
1.97266
2.94812
4.28746
5.88673
7.645
9.53475
11.5224
13.6262
15.8156
18.0601
20.4024
22.5307
24.2584
25.665
26.7872
27.4936
27.8636
27.8697
27.5884
27.0746
26.3958
25.6619
24.6773
23.4664
22.1607
20.9436
19.693
18.3903
17.2681
16.2743
15.0175
13.8708
12.9963
12.2929
11.6386
11.2227
10.9047
10.5316
10.18
9.84666
9.76715
9.96591
10.131
10.287
10.5622
10.6264
10.6417
10.6692
10.5133
10.2228
9.64178
9.04855
8.47979
7.6083
6.50136
5.25986
3.94498
2.66068
1.49258
0.416211
-0.718255
-1.73041
-2.54686
-3.04529
-3.13397
-2.80372
-2.28082
-1.66313
-1.13107
-0.418585
0.40398
1.12869
1.69746
2.01853
2.07051
1.88398
1.56597
1.11952
0.633319
0.18993
-0.170898
-0.559246
-0.953711
-1.22586
-1.43991
-1.59892
-1.44603
-1.14941
-0.837512
-0.473626
-0.128088
0.208277
0.440674
0.443732
0.523236
0.648609
0.734229
0.740345
0.602741
0.459021
0.364228
0.0186893
-0.177014
-0.198419
-0.18313
-0.18313
-0.277923
-0.314618
-0.256518
-0.329907
-0.250402
-0.112799
0.0584415
0.290839
0.376459
0.348938
0.358112
0.364228
0.31836
0.30307
0.34588
0.348938
0.281665
0.17464
0.125714
-0.0822201
-0.369659
-0.449163
-0.305444
-0.189245
-0.0669308
-0.0516415
-0.0699887
-0.0424679
0.153235
0.27555
0.284723
0.278608
0.251087
0.272492
0.358112
0.428443
0.581336
0.596625
0.385633
0.134888
-0.00577358
-0.0485836
-0.0975094
-0.109741
-0.143377
-0.192303
-0.146435
-0.0669308
-0.00883145
0.0584415
0.147119
0.21745
0.238855
0.183814
0.196045
0.235797
0.220508
0.186872
0.263318
0.566046
1.10423
2.00324
3.14994
4.46482
5.94177
7.63582
9.50112
11.5591
13.7271
15.9104
18.0203
20.1853
22.3136
24.2155
25.7659
26.8117
27.4875
27.8758
28.0042
27.9064
27.4141
26.5212
25.5794
24.4877
23.3441
22.1515
20.9773
19.9498
18.8154
17.4974
16.0878
14.9288
13.8708
12.9596
12.241
11.7181
10.9934
10.5255
10.3481
10.2595
10.1891
10.1647
10.2564
10.3604
10.5744
10.8129
10.9995
10.9536
10.7059
10.4919
10.2717
9.82831
9.15864
8.10673
6.96309
5.86226
4.77366
3.74622
2.67903
1.58431
0.517121
-0.433874
-1.23198
-2.09735
-2.78537
-3.01165
-2.9933
-2.57743
-1.88024
-1.06991
-0.103625
0.691419
1.2663
1.53233
1.66688
1.84117
1.87175
1.65159
1.31828
0.905469
0.44679
-0.00577358
-0.430816
-0.910901
-1.26255
-1.44603
-1.30231
-0.981231
-0.819165
-0.669329
-0.491974
-0.170898
0.110425
0.312244
0.358112
0.388691
0.455963
0.544641
0.553815
0.492658
0.31836
0.0614994
-0.143377
-0.274865
-0.284039
-0.305444
-0.35437
-0.443048
-0.412469
-0.277923
-0.250402
-0.256518
-0.265692
-0.186187
-0.0485836
0.0890201
0.0186893
0.107367
0.171582
0.220508
0.266376
0.254145
0.196045
-0.00883145
-0.177014
-0.198419
-0.149493
-0.121972
-0.170898
-0.241229
-0.259576
-0.363543
-0.299328
-0.222882
-0.140319
-0.0577572
0.0125736
0.0981937
0.104309
0.165467
0.220508
0.211335
0.208277
0.220508
0.162409
0.110425
0.0676151
0.156293
0.17464
0.165467
0.13183
0.110425
0.0859623
0.00951572
0.024805
0.0951358
0.0890201
0.128772
0.144062
0.134888
0.205219
0.144062
0.0676151
-0.0271786
0.0217472
0.281665
0.709766
1.24183
1.92068
2.91448
4.27829
5.94177
7.73673
9.6693
11.7028
13.7271
15.9318
18.2588
20.4697
22.4756
24.2339
25.7108
26.6832
27.4141
27.8911
27.9767
27.7382
27.1694
26.4937
25.6466
24.662
23.4541
22.0964
20.8886
19.6807
18.4637
17.2834
16.1673
15.0817
14.1215
13.3326
12.6385
11.9199
11.3725
10.8068
10.391
10.1922
10.1555
10.1586
10.2258
10.3451
10.6081
10.9261
11.0148
11.0698
10.975
10.8435
10.4062
9.76104
9.15252
8.41558
7.33921
6.13441
4.92044
3.75845
2.59035
1.50787
0.452906
-0.672387
-1.66925
-2.44595
-2.85876
-2.91686
-2.69975
-2.37867
-1.75793
-0.969
-0.158667
0.611914
1.24795
1.64547
1.88398
1.95432
1.90233
1.72498
1.42225
1.0339
0.495716
0.0217472
-0.33908
-0.666272
-0.907843
-1.11272
-1.14941
-1.01487
-0.809991
-0.574536
-0.305444
-0.0302365
0.248029
0.492658
0.770923
0.991089
0.972742
0.838196
0.773981
0.651667
0.566046
0.410096
0.162409
0.0156314
-0.146435
-0.271808
-0.381891
-0.406353
-0.430816
-0.406353
-0.317675
-0.204535
-0.0638729
0.0370365
0.116541
0.229682
0.296955
0.312244
0.431501
0.385633
0.333649
0.327533
0.348938
0.34588
0.296955
0.122657
-0.0302365
-0.0730465
-0.0944516
-0.0546994
-0.018005
0.0156314
-0.00883145
0.0309208
-0.0118893
-0.0546994
-0.018005
0.0462101
0.0217472
0.0798465
0.00645786
0.0034
0.00951572
0.0309208
0.101252
0.0706729
-0.0363522
-0.16784
-0.18313
-0.134204
-0.0791623
-0.0638729
-0.0638729
-0.0546994
0.0767887
0.162409
0.17464
0.116541
0.0706729
0.0339786
0.0431522
0.110425
0.137946
0.13183
0.208277
0.31836
0.584394
1.16539
1.97878
3.00316
4.19267
5.74301
7.54103
9.5317
11.712
13.8708
16.103
18.2955
20.4452
22.4879
24.3012
25.7965
26.9126
27.6434
27.9645
27.8544
27.5303
27.0716
26.3989
25.5549
24.4785
23.2646
22.0414
21.0354
19.7174
18.3995
17.2161
16.0511
14.9288
13.987
13.0452
12.296
11.6294
11.1126
10.816
10.5805
10.3695
10.1738
10.0515
10.0668
10.2136
10.3787
10.5897
10.7212
10.8435
10.6111
10.2778
9.92616
9.39409
8.73359
7.92326
7.05789
6.05797
4.92044
3.71259
2.59952
1.49869
0.419269
-0.678503
-1.60809
-2.36644
-2.87099
-2.98719
-2.7762
-2.30529
-1.65702
-0.84057
-0.0332943
0.721997
1.2296
1.68217
2.01853
2.202
2.14085
1.93903
1.58431
1.02473
0.507947
-0.0424679
-0.559246
-0.935363
-1.20446
-1.32983
-1.26561
-1.06074
-0.761065
-0.571478
-0.326849
0.024805
0.370343
0.685303
0.881006
1.10117
1.10423
0.957453
0.770923
0.611914
0.40398
0.220508
0.0278629
-0.0975094
-0.222882
-0.348254
-0.323791
-0.314618
-0.305444
-0.26875
-0.0424679
0.0553836
0.092078
0.0676151
0.116541
0.192987
0.293897
0.455963
0.611914
0.581336
0.434558
0.34588
0.257202
0.205219
0.137946
0.110425
0.0523258
0.0523258
-0.0241208
-0.0791623
-0.112799
-0.0944516
-0.128088
-0.177014
-0.189245
-0.121972
0.0278629
0.177698
0.290839
0.306128
0.156293
0.0584415
0.0859623
0.134888
0.171582
0.180756

## Sheet: Sheet2
94.3063
95.8316
96.9148
97.718
98.1601
98.2559
98.5138
98.8602
99.5528
100.68
102.198
103.996
106.111
108.351
110.672
113.119
115.558
117.945
119.95
121.475
122.735
123.575
124.157
124.695
125.174
125.624
126.139
126.582
127.053
127.466
127.908
128.298
128.8
129.234
129.669
130.037
130.259
130.384
130.384
130.229
130.023
129.61
129.131
128.674
128.173
127.65
127.142
126.596
126.021
125.498
124.99
124.599
124.393
124.312
124.4
124.585
124.776
124.931
124.828
124.533
123.914
123.199
122.19
121.033
119.743
118.277
116.877
115.528
114.349
113.325
112.566
111.977
111.601
111.38
111.262
111.24
111.269
111.313
111.284
111.166
110.849
110.355
109.685
108.801
107.784
106.634
105.485
104.313
103.127
102.073
101.122
100.282
99.5971
99.1033
98.6539
98.3296
98.0275
97.8212
97.5559
97.2317
96.9369
96.4801
95.8685
95.2495
94.5347
93.6726
92.7588
91.9041
90.983
90.1134
89.2808
88.5881
87.9323
87.2765
86.7901
86.3627
85.9943
85.6406
85.2648
84.9995
84.6458
84.1889
83.7542
83.3194
82.7447
82.1846
81.6025
80.9835
80.2982
79.7235
79.1192
78.5445
78.0508
77.5423
77.1149
76.717
76.3412
76.0317
75.6559
75.3612
75.0517
74.7495
74.4032
74.0421
73.7327
73.379
72.9958
72.6347
72.2294
71.8462
71.4925
71.1388
70.8662
70.7557
70.8441
71.161
71.9126
72.9
74.2632
76.017
78.235
80.5488
82.9584
85.4122
87.7923
90.1282
92.3462
94.3579
95.9716
97.1211
97.777
98.0791
98.2707
98.5138
98.9118
99.5381
100.761
102.397
104.313
106.332
108.469
110.591
113.016
115.307
117.459
119.478
121.232
122.499
123.442
124.179
124.776
125.344
125.845
126.213
126.589
126.95
127.385
127.768
128.203
128.659
129.146
129.61
130.03
130.391
130.524
130.516
130.399
130.133
129.765
129.242
128.682
128.114
127.562
127.009
126.434
125.852
125.299
124.835
124.452
124.223
124.231
124.371
124.57
124.761
124.85
124.82
124.415
123.855
123.037
122.02
120.834
119.522
118.122
116.693
115.388
114.18
113.259
112.5
111.932
111.571
111.38
111.225
111.218
111.225
111.254
111.196
111.026
110.746
110.193
109.508
108.646
107.673
106.524
105.418
104.225
103.06
102.021
101.071
100.201
99.5455
99.0297
98.5728
98.2265
98.0128
97.777
97.5412
97.2538
96.9148
96.4432
95.8537
95.2347
94.4758
93.6578
92.7883
91.8672
90.9756
90.084
89.3029
88.5513
87.8954
87.2765
86.7901
86.3848
85.9722
85.6406
85.3311
84.9995
84.6532
84.2405
83.791
83.3121
82.7889
82.192
81.5951
80.9983
80.3351
79.7382
79.1855
78.5739
78.036
77.5497
77.1223
76.7023
76.3559
76.0022
75.7001
75.3833
75.0517
74.7053
74.418
74.0643
73.7474
73.3863
72.9958
72.6863
72.2663
71.8462
71.4778
71.1536
70.8662
70.7262
70.7851
71.1683
71.8831
72.9074
74.2558
76.2012
78.3529
80.6225
83.0099
85.5153
87.9102
90.224
92.5009
94.461
95.9642
96.959
97.6001
97.9612
98.2117
98.5286
98.897
99.5823
100.776
102.508
104.711
107.017
109.28
111.564
113.664
115.632
117.746
119.633
121.217
122.499
123.516
124.216
124.806
125.27
125.771
126.169
126.552
127.009
127.451
127.893
128.365
128.858
129.389
129.824
130.155
130.457
130.568
130.509
130.369
130.104
129.691
129.227
128.689
128.158
127.598
127.097
126.471
125.889
125.329
124.813
124.452
124.172
124.15
124.231
124.496
124.717
124.813
124.761
124.408
123.877
123.052
122.057
120.849
119.522
118.122
116.693
115.381
114.202
113.237
112.448
111.925
111.534
111.321
111.232
111.181
111.188
111.247
111.225
111.041
110.761
110.171
109.515
108.712
107.607
106.502
105.389
104.158
103.082
101.985
101.063
100.216
99.5307
99.0223
98.5728
98.2486
97.998
97.7549
97.438
97.2317
96.8485
96.3695
95.8169
95.1684
94.4021
93.6062
92.7515
91.8451
90.9387
90.0987
89.3029
88.5144
87.8586
87.2249
86.6943
86.3038
86.0017
85.6553
85.3237
85.0142
84.69
84.2479
83.7837
83.2678
82.7152
82.1404
81.5509
80.9319
80.2688
79.7014
79.1045
78.515
78.0213
77.5202
77.1518
76.7096
76.4223
76.0907
75.7517
75.4201
75.0959
74.7274
74.3958
74.0937
73.6958
73.379
72.981
72.6273
72.2515
71.9052
71.5147
71.1978
70.9252
70.8441
70.903
71.2936
72.001
73.0621
74.4622
76.238
78.4045
80.7477
83.1647
85.6111
88.0133
90.305
92.582
94.5642
96.0969
97.099
97.7254
98.057
98.2559
98.5065
98.9633
99.7886
101.012
102.552
104.453
106.715
109.103
111.667
114.195
116.545
118.572
120.274
121.644
122.728
123.612
124.305
124.806
125.307
125.697
126.103
126.412
126.817
127.333
127.775
128.321
128.881
129.389
129.949
130.317
130.642
130.701
130.664
130.487
130.141
129.691
129.197
128.674
128.07
127.554
127.016
126.456
125.896
125.344
124.887
124.474
124.246
124.223
124.386
124.585
124.761
124.938
124.857
124.496
123.87
123.089
122.072
120.893
119.566
118.159
116.722
115.44
114.254
113.296
112.5
111.962
111.601
111.358
111.254
111.247
111.321
111.343
111.291
111.107
110.753
110.252
109.552
108.668
107.688
106.546
105.455
104.239
103.075
102.043
101.093
100.29
99.5823
99.0739
98.6317
98.3223
98.0422
97.8212
97.5412
97.2538
96.9001
96.4358
95.8611
95.2053
94.4315
93.621
92.7957
91.9041
90.9903
90.1945
89.3324
88.5586
87.9249
87.2912
86.7828
86.4217
86.0017
85.6406
85.309
85.0142
84.6679
84.2405
83.7984
83.3342
82.7594
82.2289
81.6467
81.013
80.3867
79.8045
79.1634
78.6034
78.0581
77.5718
77.1297
76.7096
76.3338
76.0465
75.7222
75.4348
75.118
74.8011
74.4401
74.1085
73.7769
73.4084
73.0842
72.6716
72.2442
71.8757
71.5073
71.1388
70.9252
70.7704
70.8662
71.2715
71.9863
73.04
74.4474
76.2675
78.5592
80.8583
83.2384
85.7364
88.0723
90.4745
92.6557
94.5347
96.1706
97.3496
97.9464
98.3001
98.4107
98.6465
99.096
99.8697
100.997
102.5
104.35
106.421
108.727
111.218
113.716
116.236
118.41
120.289
121.91
123.118
123.943
124.629
125.1
125.447
125.808
126.139
126.464
126.869
127.252
127.709
128.092
128.578
129.094
129.544
129.971
130.177
130.362
130.421
130.295
130.037
129.713
129.205
128.659
128.114
127.598
127.046
126.471
125.94
125.388
124.901
124.577
124.334
124.275
124.4
124.629
124.813
124.85
124.784
124.4
123.803
123.03
122.013
120.841
119.463
118.085
116.678
115.329
114.18
113.215
112.389
111.859
111.52
111.262
111.188
111.144
111.203
111.188
111.166
111.004
110.643
110.157
109.479
108.594
107.614
106.487
105.323
104.129
102.957
101.859
100.938
100.142
99.4349
98.8454
98.4623
98.1749
97.9317
97.718
97.4896
97.2096
96.7896
96.3253
95.8242
95.1389
94.4094
93.562
92.6483
91.683
90.8282
89.9955
89.126
88.4628
87.7775
87.188
86.7312
86.3333
85.9501
85.6038
85.2722
84.9479
84.6532
84.1668
83.7247
83.1721
82.6857
82.0815
81.5436
80.9025
80.2835
79.6498
79.1045
78.5518

## Sheet: Sheet3
0
0.00500626
0.0100125
0.0150188
0.020025
0.0250313
0.0300375
0.0350438
0.0400501
0.0450563
0.0500626
0.0550688
0.0600751
0.0650814
0.0700876
0.0750939
0.0801001
0.0851064
0.0901126
0.0951189
0.100125
0.105131
0.110138
0.115144
0.12015
0.125156
0.130163
0.135169
0.140175
0.145181
0.150188
0.155194
0.1602
0.165207
0.170213
0.175219
0.180225
0.185232
0.190238
0.195244
0.20025
0.205257
0.210263
0.215269
0.220275
0.225282
0.230288
0.235294
0.2403
0.245307
0.250313
0.255319
0.260325
0.265332
0.270338
0.275344
0.28035
0.285357
0.290363
0.295369
0.300375
0.305382
0.310388
0.315394
0.320401
0.325407
0.330413
0.335419
0.340426
0.345432
0.350438
0.355444
0.360451
0.365457
0.370463
0.375469
0.380476
0.385482
0.390488
0.395494
0.400501
0.405507
0.410513
0.415519
0.420526
0.425532
0.430538
0.435544
0.440551
0.445557
0.450563
0.455569
0.460576
0.465582
0.470588
0.475594
0.480601
0.485607
0.490613
0.49562
0.500626
0.505632
0.510638
0.515645
0.520651
0.525657
0.530663
0.53567
0.540676
0.545682
0.550688
0.555695
0.560701
0.565707
0.570713
0.57572
0.580726
0.585732
0.590738
0.595745
0.600751
0.605757
0.610763
0.61577
0.620776
0.625782
0.630788
0.635795
0.640801
0.645807
0.650814
0.65582
0.660826
0.665832
0.670839
0.675845
0.680851
0.685857
0.690864
0.69587
0.700876
0.705882
0.710889
0.715895
0.720901
0.725907
0.730914
0.73592
0.740926
0.745932
0.750939
0.755945
0.760951
0.765957
0.770964
0.77597
0.780976
0.785982
0.790989
0.795995
0.801001
0.806008
0.811014
0.81602
0.821026
0.826033
0.831039
0.836045
0.841051
0.846058
0.851064
0.85607
0.861076
0.866083
0.871089
0.876095
0.881101
0.886108
0.891114
0.89612
0.901126
0.906133
0.911139
0.916145
0.921151
0.926158
0.931164
0.93617
0.941176
0.946183
0.951189
0.956195
0.961202
0.966208
0.971214
0.97622
0.981227
0.986233
0.991239
0.996245
1.00125
1.00626
1.01126
1.01627
1.02128
1.02628
1.03129
1.0363
1.0413
1.04631
1.05131
1.05632
1.06133
1.06633
1.07134
1.07635
1.08135
1.08636
1.09136
1.09637
1.10138
1.10638
1.11139
1.1164
1.1214
1.12641
1.13141
1.13642
1.14143
1.14643
1.15144
1.15645
1.16145
1.16646
1.17146
1.17647
1.18148
1.18648
1.19149
1.1965
1.2015
1.20651
1.21151
1.21652
1.22153
1.22653
1.23154
1.23655
1.24155
1.24656
1.25156
1.25657
1.26158
1.26658
1.27159
1.2766
1.2816
1.28661
1.29161
1.29662
1.30163
1.30663
1.31164
1.31665
1.32165
1.32666
1.33166
1.33667
1.34168
1.34668
1.35169
1.3567
1.3617
1.36671
1.37171
1.37672
1.38173
1.38673
1.39174
1.39675
1.40175
1.40676
1.41176
1.41677
1.42178
1.42678
1.43179
1.4368
1.4418
1.44681
1.45181
1.45682
1.46183
1.46683
1.47184
1.47685
1.48185
1.48686
1.49186
1.49687
1.50188
1.50688
1.51189
1.5169
1.5219
1.52691
1.53191
1.53692
1.54193
1.54693
1.55194
1.55695
1.56195
1.56696
1.57196
1.57697
1.58198
1.58698
1.59199
1.597
1.602
1.60701
1.61202
1.61702
1.62203
1.62703
1.63204
1.63705
1.64205
1.64706
1.65207
1.65707
1.66208
1.66708
1.67209
1.6771
1.6821
1.68711
1.69212
1.69712
1.70213
1.70713
1.71214
1.71715
1.72215
1.72716
1.73217
1.73717
1.74218
1.74718
1.75219
1.7572
1.7622
1.76721
1.77222
1.77722
1.78223
1.78723
1.79224
1.79725
1.80225
1.80726
1.81227
1.81727
1.82228
1.82728
1.83229
1.8373
1.8423
1.84731
1.85232
1.85732
1.86233
1.86733
1.87234
1.87735
1.88235
1.88736
1.89237
1.89737
1.90238
1.90738
1.91239
1.9174
1.9224
1.92741
1.93242
1.93742
1.94243
1.94743
1.95244
1.95745
1.96245
1.96746
1.97247
1.97747
1.98248
1.98748
1.99249
1.9975
2.0025
2.00751
2.01252
2.01752
2.02253
2.02753
2.03254
2.03755
2.04255
2.04756
2.05257
2.05757
2.06258
2.06758
2.07259
2.0776
2.0826
2.08761
2.09262
2.09762
2.10263
2.10763
2.11264
2.11765
2.12265
2.12766
2.13267
2.13767
2.14268
2.14768
2.15269
2.1577
2.1627
2.16771
2.17272
2.17772
2.18273
2.18773
2.19274
2.19775
2.20275
2.20776
2.21277
2.21777
2.22278
2.22778
2.23279
2.2378
2.2428
2.24781
2.25282
2.25782
2.26283
2.26783
2.27284
2.27785
2.28285
2.28786
2.29287
2.29787
2.30288
2.30788
2.31289
2.3179
2.3229
2.32791
2.33292
2.33792
2.34293
2.34793
2.35294
2.35795
2.36295
2.36796
2.37297
2.37797
2.38298
2.38798
2.39299
2.398
2.403
2.40801
2.41302
2.41802
2.42303
2.42804
2.43304
2.43805
2.44305
2.44806
2.45307
2.45807
2.46308
2.46809
2.47309
2.4781
2.4831
2.48811
2.49312
2.49812
2.50313
2.50814
2.51314
2.51815
2.52315
2.52816
2.53317
2.53817
2.54318
2.54819
2.55319
2.5582
2.5632
2.56821
2.57322
2.57822
2.58323
2.58824
2.59324
2.59825
2.60325
2.60826
2.61327
2.61827
2.62328
2.62829
2.63329
2.6383
2.6433
2.64831
2.65332
2.65832
2.66333
2.66834
2.67334
2.67835
2.68335
2.68836
2.69337
2.69837
2.70338
2.70839
2.71339
2.7184
2.7234
2.72841
2.73342
2.73842
2.74343
2.74844
2.75344
2.75845
2.76345
2.76846
2.77347
2.77847
2.78348
2.78849
2.79349
2.7985
2.8035
2.80851
2.81352
2.81852
2.82353
2.82854
2.83354
2.83855
2.84355
2.84856
2.85357
2.85857
2.86358
2.86859
2.87359
2.8786
2.8836
2.88861
2.89362
2.89862
2.90363
2.90864
2.91364
2.91865
2.92365
2.92866
2.93367
2.93867
2.94368
2.94869
2.95369
2.9587
2.9637
2.96871
2.97372
2.97872
2.98373
2.98874
2.99374
2.99875
3.00375
3.00876
3.01377
3.01877
3.02378
3.02879
3.03379
3.0388
3.0438
3.04881
3.05382
3.05882
3.06383
3.06884
3.07384
3.07885
3.08385
3.08886
3.09387
3.09887
3.10388
3.10889
3.11389
3.1189
3.1239
3.12891
3.13392
3.13892
3.14393
3.14894
3.15394
3.15895
3.16395
3.16896
3.17397
3.17897
3.18398
3.18899
3.19399
3.199
3.20401
3.20901
3.21402
3.21902
3.22403
3.22904
3.23404
3.23905
3.24406
3.24906
3.25407
3.25907
3.26408
3.26909
3.27409
3.2791
3.28411
3.28911
3.29412
3.29912
3.30413
3.30914
3.31414
3.31915
3.32416
3.32916
3.33417
3.33917
3.34418
3.34919
3.35419
3.3592
3.36421
3.36921
3.37422
3.37922
3.38423
3.38924
3.39424
3.39925
3.40426
3.40926
3.41427
3.41927
3.42428
3.42929
3.43429
3.4393
3.44431
3.44931
3.45432
3.45932
3.46433
3.46934
3.47434
3.47935
3.48436
3.48936
3.49437
3.49937
3.50438
3.50939
3.51439
3.5194
3.52441
3.52941
3.53442
3.53942
3.54443
3.54944
3.55444
3.55945
3.56446
3.56946
3.57447
3.57947
3.58448
3.58949
3.59449
3.5995
3.60451
3.60951
3.61452
3.61952
3.62453
3.62954
3.63454
3.63955
3.64456
3.64956
3.65457
3.65957
3.66458
3.66959
3.67459
3.6796
3.68461
3.68961
3.69462
3.69962
3.70463
3.70964
3.71464
3.71965
3.72466
3.72966
3.73467
3.73967
3.74468
3.74969
3.75469
3.7597
3.76471
3.76971
3.77472
3.77972
3.78473
3.78974
3.79474
3.79975
3.80476
3.80976
3.81477
3.81977
3.82478
3.82979
3.83479
3.8398
3.84481
3.84981
3.85482
3.85982
3.86483
3.86984
3.87484
3.87985
3.88486
3.88986
3.89487
3.89987
3.90488
3.90989
3.91489
3.9199
3.92491
3.92991
3.93492
3.93992
3.94493
3.94994
3.95494
3.95995
3.96496
3.96996
3.97497
3.97997
3.98498
3.98999
3.99499
4
