# Supplementary material for: A Bio-Inspired Approach for the Reduction of Left Ventricular Workload
Source: PLoS One. 2014 Jan 24;9(1):e87122. doi: 10.1371/journal.pone.0087122 (PMC3901771; doi:10.1371/journal.pone.0087122)
Supplement: Data S1 — (ZIP) [file pone.0087122.s002.zip › PulsePower_AortaNo1_setup2.xls]

## Sheet: Sheet1
5.2625	1.36324	-2.76111	-2.0151	10.8687	47.7057	42.9796

## Sheet: Sheet2
0.466013	0.563887	0.629329	0.678644	1.27428	1.52242	1.1032

## Sheet: Sheet3
0.294482	0.383037	0.466959	1.16061	1.20117	1.4138	2.13447

## Sheet: Sheet4
60	72	80	100	120	160	200
