# Supplementary material for: A Bio-Inspired Approach for the Reduction of Left Ventricular Workload
Source: PLoS One. 2014 Jan 24;9(1):e87122. doi: 10.1371/journal.pone.0087122 (PMC3901771; doi:10.1371/journal.pone.0087122)
Supplement: Data S1 — (ZIP) [file pone.0087122.s002.zip › PulsePower_AortaNo2_setup2.xls]

## Sheet: Sheet1
48.7652	33.741	31.7437	24.1739	14.4975	41.2527	64.5869

## Sheet: Sheet2
1.64818	1.34091	1.76151	0.309864	0.327399	0.926308	3.18333

## Sheet: Sheet3
1.3783	0.808157	1.57911	0.430513	0.572814	1.53713	4.09165

## Sheet: Sheet4
60	72	80	100	120	160	200
