# Supplementary material for: A Bio-Inspired Approach for the Reduction of Left Ventricular Workload
Source: PLoS One. 2014 Jan 24;9(1):e87122. doi: 10.1371/journal.pone.0087122 (PMC3901771; doi:10.1371/journal.pone.0087122)
Supplement: Data S1 — (ZIP) [file pone.0087122.s002.zip › PulsePower_AortaNo3_setup2.xls]

## Sheet: Sheet1
109.795	81.1196	75.479	30.4506	64.1218	73.6193	102.383

## Sheet: Sheet2
1.22427	1.65381	1.44528	1.46182	2.22846	0.911063	1.23674

## Sheet: Sheet3
0.802641	1.46784	1.12845	1.39763	2.06021	1.17134	2.23836

## Sheet: Sheet4
60	72	80	100	120	160	200
