# Supplementary material for: A Bio-Inspired Approach for the Reduction of Left Ventricular Workload
Source: PLoS One. 2014 Jan 24;9(1):e87122. doi: 10.1371/journal.pone.0087122 (PMC3901771; doi:10.1371/journal.pone.0087122)
Supplement: Data S1 — (ZIP) [file pone.0087122.s002.zip › PulsePower_AortaNo4_setup2.xls]

## Sheet: Sheet1
79.554	50.6628	42.7552	32.8914	30.4769	99.55	66.9946

## Sheet: Sheet2
0.821541	1.07243	1.77709	1.77167	1.11001	1.80739	1.53031

## Sheet: Sheet3
1.03974	1.36515	2.20676	1.30347	0.958418	3.57144	3.70303

## Sheet: Sheet4
60	72	80	100	120	160	200
