# Supplementary material for: A Bio-Inspired Approach for the Reduction of Left Ventricular Workload
Source: PLoS One. 2014 Jan 24;9(1):e87122. doi: 10.1371/journal.pone.0087122 (PMC3901771; doi:10.1371/journal.pone.0087122)
Supplement: Data S1 — (ZIP) [file pone.0087122.s002.zip › PulsePower_AortaNo5_setup2.xls]

## Sheet: Sheet1
200.249	135.737	108.043	89.2607	86.7997	88.9534	114.659

## Sheet: Sheet2
1.01414	2.73564	1.37882	2.38778	2.75332	1.09759	0.324044

## Sheet: Sheet3
1.83749	1.75883	2.3155	3.39364	2.87446	1.6194	0.810323

## Sheet: Sheet4
60	72	80	100	120	160	200
