# Supplementary material for: A Bio-Inspired Approach for the Reduction of Left Ventricular Workload
Source: PLoS One. 2014 Jan 24;9(1):e87122. doi: 10.1371/journal.pone.0087122 (PMC3901771; doi:10.1371/journal.pone.0087122)
Supplement: Data S1 — (ZIP) [file pone.0087122.s002.zip › PulsePower_AortaNo6_setup2.xls]

## Sheet: Sheet1
193.262	127.851	105.635	83.8021	68.2054	86.5478	99.5539

## Sheet: Sheet2
2.15307	1.47579	1.90875	0.89732	1.95688	1.3315	0.674032

## Sheet: Sheet3
2.02316	1.22519	1.56785	0.897063	2.58846	1.91464	1.20721

## Sheet: Sheet4
60	72	80	100	120	160	200
