# Supplementary material for: A Bio-Inspired Approach for the Reduction of Left Ventricular Workload
Source: PLoS One. 2014 Jan 24;9(1):e87122. doi: 10.1371/journal.pone.0087122 (PMC3901771; doi:10.1371/journal.pone.0087122)
Supplement: Data S1 — (ZIP) [file pone.0087122.s002.zip › PulsePower_AortaNo7_setup2.xls]

## Sheet: Sheet1
451.063	249.217	209.647	162.974	165.762	148.816	151.404

## Sheet: Sheet2
5.21983	4.7101	3.21833	2.39635	1.84909	4.15328	0.917277

## Sheet: Sheet3
3.811	4.41598	3.72736	3.21067	1.82144	3.18688	1.7767

## Sheet: Sheet4
60	72	80	100	120	160	200
