# Supplementary material for: A Bio-Inspired Approach for the Reduction of Left Ventricular Workload
Source: PLoS One. 2014 Jan 24;9(1):e87122. doi: 10.1371/journal.pone.0087122 (PMC3901771; doi:10.1371/journal.pone.0087122)
Supplement: Data S1 — (ZIP) [file pone.0087122.s002.zip › PulsePower_AortaNo7_setup1.xls]

## Sheet: Sheet1
313.64	197.195	168.627	126.019	117.798	117.086	138.899

## Sheet: Sheet2
5.76202	2.90447	15.2687	3.88939	2.41243	2.04444	0.794208

## Sheet: Sheet3
4.90279	3.5076	8.71024	5.76197	4.86105	2.33004	1.45675

## Sheet: Sheet4
60	72	80	100	120	160	200
