# Supplementary material for: A Bio-Inspired Approach for the Reduction of Left Ventricular Workload
Source: PLoS One. 2014 Jan 24;9(1):e87122. doi: 10.1371/journal.pone.0087122 (PMC3901771; doi:10.1371/journal.pone.0087122)
Supplement: Data S1 — (ZIP) [file pone.0087122.s002.zip › PulsePower_AortaNo6_setup1.xls]

## Sheet: Sheet1
70.8625	65.1012	52.3873	43.3165	74.3466	76.5981

## Sheet: Sheet2
1.05508	1.11578	1.67164	1.33689	0.678761	1.16444

## Sheet: Sheet3
2.48393	1.18481	2.38797	1.94568	1.80496	1.16661

## Sheet: Sheet4
72	80	100	120	160	200
