# Supplementary material for: A Bio-Inspired Approach for the Reduction of Left Ventricular Workload
Source: PLoS One. 2014 Jan 24;9(1):e87122. doi: 10.1371/journal.pone.0087122 (PMC3901771; doi:10.1371/journal.pone.0087122)
Supplement: Data S1 — (ZIP) [file pone.0087122.s002.zip › PulsePower_AortaNo5_setup1.xls]

## Sheet: Sheet1
83.6151	69.8874	52.3689	48.5071	56.22	92.2951

## Sheet: Sheet2
2.58866	1.21919	1.66009	1.2771	2.33933	1.44148

## Sheet: Sheet3
2.4767	1.01067	2.14759	1.31871	1.24736	1.6281

## Sheet: Sheet4
72	80	100	120	160	200
