# Supplementary material for: A Bio-Inspired Approach for the Reduction of Left Ventricular Workload
Source: PLoS One. 2014 Jan 24;9(1):e87122. doi: 10.1371/journal.pone.0087122 (PMC3901771; doi:10.1371/journal.pone.0087122)
Supplement: Data S1 — (ZIP) [file pone.0087122.s002.zip › PulsePower_AortaNo4_setup1.xls]

## Sheet: Sheet1
377.973	62.3817	38.9742	35.24	25.838	21.1482	108.104	64.7549

## Sheet: Sheet2
1.88265	1.65218	1.19914	1.08152	2.32885	2.52001	2.80586	1.7024

## Sheet: Sheet3
2.94742	1.98535	1.64653	1.58628	2.62871	1.77421	3.32684	1.61862

## Sheet: Sheet4
30	60	72	80	100	120	160	200
