# Supplementary material for: A Bio-Inspired Approach for the Reduction of Left Ventricular Workload
Source: PLoS One. 2014 Jan 24;9(1):e87122. doi: 10.1371/journal.pone.0087122 (PMC3901771; doi:10.1371/journal.pone.0087122)
Supplement: Data S1 — (ZIP) [file pone.0087122.s002.zip › PulsePower_AortaNo3_setup1.xls]

## Sheet: Sheet1
82.8261	64.6878	7.58509	-1.03932	0.0459807	32.6169

## Sheet: Sheet2
8.59924	5.62027	4.17721	1.98484	1.78359	5.15168

## Sheet: Sheet3
3.90528	2.65629	5.51216	1.98179	1.6086	2.39892

## Sheet: Sheet4
60	72	80	100	120	160
