# Supplementary material for: A Bio-Inspired Approach for the Reduction of Left Ventricular Workload
Source: PLoS One. 2014 Jan 24;9(1):e87122. doi: 10.1371/journal.pone.0087122 (PMC3901771; doi:10.1371/journal.pone.0087122)
Supplement: Data S1 — (ZIP) [file pone.0087122.s002.zip › Pressure_FLow_AortaNo3_setup1_ring1_HR60_1.xls]

## Sheet: Sheet1
14.3937
13.9289
13.7638
13.5406
13.4121
13.4121
13.1767
13.1889
13.4366
13.5895
13.7363
13.9381
14.1521
14.1919
14.3387
14.3815
14.3539
14.1277
13.8677
13.6537
13.3724
12.8984
12.0942
11.4612
10.8496
9.99343
9.11277
8.18012
7.22913
6.25978
5.19565
3.85631
2.56283
1.37026
0.223566
-0.907843
-1.96586
-2.79149
-3.30215
-3.32661
-3.02388
-2.47347
-1.77016
-0.969
-0.161725
0.614972
1.24489
1.62712
1.81671
1.88398
1.81365
1.60266
1.30911
0.929932
0.407038
-0.0761044
-0.498089
-0.819165
-1.00875
-0.978173
-0.956768
-0.715197
-0.507263
-0.381891
-0.228997
-0.0485836
0.186872
0.355054
0.541584
0.587452
0.621088
0.630262
0.673072
0.621088
0.517121
0.410096
0.376459
0.410096
0.333649
0.17464
-0.0149472
-0.085278
-0.106683
-0.0577572
-0.143377
-0.342138
-0.35437
-0.195361
-0.0699887
0.0309208
0.0492679
0.171582
0.339765
0.416211
0.333649
0.238855
0.251087
0.269434
0.315302
0.300013
0.208277
0.0400943
-0.0241208
-0.0241208
-0.0699887
-0.0485836
-0.0638729
-0.137262
-0.0883358
0.0217472
0.0278629
-0.00271572
0.0034
0.0798465
0.110425
0.235797
0.367285
0.407038
0.385633
0.324475
0.159351
0.0553836
0.0125736
-0.128088
-0.177014
-0.195361
-0.164782
-0.180072
-0.204535
-0.207592
-0.164782
-0.235113
-0.213708
-0.143377
-0.0913937
-0.0516415
0.0125736
0.0706729
0.0706729
0.0278629
-0.0546994
-0.0516415
-0.085278
-0.103625
-0.0608151
-0.118914
-0.284039
-0.305444
-0.192303
-0.164782
-0.134204
-0.0546994
0.0125736
0.0492679
0.024805
-0.0516415
-0.0577572
-0.0822201
-0.0394101
0.0186893
0.156293
0.370343
0.599683
0.813733
1.20514
1.82283
2.59341
3.56887
4.71251
6.22003
7.74285
9.28095
10.8924
12.7058
14.5435
16.3935
18.2986
20.1027
21.6745
23.0444
24.188
25.0473
25.7078
25.9646
25.8637
25.6283
25.3164
24.8118
24.1972
23.5489
22.7753
21.8274
20.9559
20.0202
19.1456
18.2558
17.3323
16.6198
15.8859
15.0664
14.3142
13.9839
13.7149
13.4244
13.247
13.1063
13.1186
13.1981
13.4672
13.7515
13.9748
13.9717
14.0634
14.1705
14.1582
14.094
14.0451
13.9564
13.7821
13.5314
13.1981
12.718
12.085
11.4673
10.6876
9.88029
8.91401
8.02723
7.16491
6.25673
5.1559
3.88077
2.66374
1.45894
0.296955
-0.764123
-1.72123
-2.42454
-2.78537
-2.83124
-2.55909
-2.10652
-1.44908
-0.715197
0.0676151
0.914643
1.54456
1.89622
2.09804
2.11638
1.97572
1.71886
1.36109
1.06754
0.66084
0.180756
-0.290155
-0.660156
-0.828338
-0.843628
-0.767181
-0.540899
-0.369659
-0.173956
0.0309208
0.238855
0.459021
0.633319
0.706708
0.529352
0.480426
0.559931
0.663898
0.587452
0.511005
0.370343
0.257202
0.229682
0.171582
0.0706729
-0.0149472
-0.00577358
-0.0363522
-0.0363522
-0.0791623
0.0951358
0.0829044
0.0278629
-0.00577358
-0.0302365
0.0309208
0.107367
0.177698
0.364228
0.559931
0.566046
0.504889
0.410096
0.367285
0.34588
0.309186
0.373401
0.269434
0.119599
-0.018005
-0.103625
-0.158667
-0.201477
-0.235113
-0.320733
-0.394122
-0.308502
-0.152551
0.0523258
0.177698
0.241913
0.330591
0.257202
0.159351
0.199103
0.220508
0.196045
0.153235
0.00951572
-0.0638729
-0.16784
-0.336023
-0.384948
-0.287097
-0.143377
-0.0608151
-0.00883145
0.0186893
-0.0302365
-0.0332943
0.101252
0.186872
0.162409
0.110425
0.0614994
0.0553836
0.00645786
-0.0516415
-0.0363522
-0.0761044
-0.103625
-0.170898
-0.158667
-0.0210629
0.0890201
0.0676151
0.0400943
0.0186893
-0.00577358
-0.00271572
0.0156314
0.177698
0.186872
0.134888
0.0890201
0.092078
0.171582
0.370343
0.737287
1.29688
2.01241
2.83804
3.82573
5.05499
6.45549
7.98442
9.60203
11.3205
13.1125
14.9013
16.7482
18.5432
20.2587
21.8151
23.1331
24.2706
25.1513
25.7384
25.9616
25.9555
25.7995
25.3745
24.7537
24.1055
23.3563
22.5184
21.6347
20.7174
19.8
18.7297
17.7359
16.8063
16.0235
15.412
14.8187
14.2683
13.8983
13.8158
13.6262
13.3326
13.1828
13.2409
13.3877
13.461
13.3693
13.3754
13.7149
14.0451
14.1368
14.1368
14.1827
14.1154
13.9839
13.8922
13.7515
13.3663
12.9106
12.3419
11.6539
10.7854
10.0576
9.12806
8.10673
6.99979
5.87449
4.68499
3.43738
2.16837
0.825965
-0.271808
-1.21057
-2.0576
-2.65388
-2.9138
-2.7976
-2.35421
-1.65396
-0.987347
-0.342138
0.324475
0.969684
1.52621
1.95126
2.24481
2.33961
2.05522
1.58431
1.12258
0.682245
0.202161
-0.250402
-0.748834
-1.01793
-1.01181
-0.861975
-0.69685
-0.531726
-0.293213
-0.0669308
0.104309
0.293897
0.517121
0.66084
0.819849
0.87489
0.853485
0.902411
0.871833
0.685303
0.492658
0.31836
0.211335
0.156293
0.110425
0.147119
0.110425
0.0125736
-0.0669308
-0.100567
-0.140319
-0.121972
-0.0546994
0.0492679
0.0584415
0.0462101
0.116541
0.162409
0.211335
0.251087
0.471253
0.535468
0.477369
0.376459
0.376459
0.348938
0.339765
0.391748
0.413153
0.269434
0.101252
-0.0455258
-0.109741
-0.192303
-0.131146
-0.0271786
0.0186893
0.0523258
0.0859623
0.147119
0.208277
0.220508
0.327533
0.351996
0.34588
0.269434
0.23274
0.186872
0.159351
0.147119
0.186872
0.13183
0.0309208
-0.0944516
-0.0975094
-0.00883145
0.0156314
0.153235
0.315302
0.336707
0.180756
0.0981937
0.113483
0.110425
0.162409
0.17464
0.125714
0.141004
0.0614994
-0.0363522
-0.0210629
0.0645572
0.110425
-0.0638729
-0.204535
-0.241229
-0.201477
-0.155609
-0.0638729
-0.0669308
-0.201477
-0.121972
0.0309208
0.0676151
0.0859623
0.134888
0.235797
0.168525
0.324475
0.783155
1.37944
2.1225
2.98481
4.04895
5.38218
7.04871
8.56235
10.1005
11.7425
13.4244
15.1398
16.9317
18.6472
20.2862
21.9466
23.4174
24.5183
25.2155
25.6803
25.8546
25.7873
25.509
25.1268
24.6436
24.1085
23.4236
22.5735
21.5736
20.3535
19.4055
18.6716
17.8674
17.0357
16.1397
15.2835
14.5313
13.9472
13.6843
13.5497
13.354
13.3877
13.5069
13.617
13.8372
13.9197
14.042
14.2408
14.4365
14.4579
14.3295
14.2163
14.2867
14.3876
14.3295
14.0268
13.51
12.8831
12.3082
11.874
11.3328
10.5316
9.68459
8.76111
7.73979
6.69094
5.7216
4.81647
3.65754
2.33655
1.03696
-0.140319
-1.2014
-2.01479
-2.55909
-2.71504
-2.57438
-2.15239
-1.54082
-0.828338
-0.0822201
0.621088
1.20208
1.66076
2.03076
2.19894
2.202
1.91456
1.51093
1.00944
0.400922
0.000342139
-0.271808
-0.556189
-0.831396
-0.959826
-0.999579
-0.959826
-0.849743
-0.565362
-0.323791
-0.0302365
0.254145
0.501831
0.694477
0.957453
0.957453
0.862659
0.712824
0.550757
0.413153
0.27555
0.208277
0.0829044
0.00951572
-0.0424679
-0.0424679
-0.0332943
0.000342139
-0.0485836
-0.0424679
0.0890201
0.0462101
-0.0149472
-0.0761044
-0.0241208
0.0584415
0.0431522
-0.00577358
0.0309208
0.150177
0.30307
0.336707
0.373401
0.407038
0.388691
0.312244
0.211335
0.128772
0.104309
0.0462101
-0.085278
-0.180072
-0.232055
-0.137262
-0.0975094
-0.0975094
-0.0883358
-0.0302365
0.0890201
0.180756
0.17464
0.284723
0.31836
0.284723
0.223566
0.211335
0.168525
0.128772
0.0186893
-0.238171
-0.241229
-0.137262
-0.0546994
-0.128088
-0.149493
-0.118914
-0.0332943
0.116541
0.134888
0.13183
0.107367
0.107367
0.116541
0.18993
0.13183
0.0523258
-0.0332943
-0.100567
-0.0546994
0.000342139
0.00951572
-0.00271572
0.0370365
0.119599
0.125714
0.0400943
-0.0149472
-0.0577572
-0.0118893
-0.0149472
0.0278629
0.0339786
0.00645786
-0.00271572
0.0553836
0.0645572
0.110425
0.223566
0.394806
0.862659
1.51093
2.29985
3.26002
4.37003
5.65739
7.13433
8.65103
10.2472
12.0177
13.8158
15.6658
17.5005
19.3046
21.0384
22.6224
23.8119
24.6834
25.3928
25.8393
26.0136
25.986
25.6589
25.0106
24.4235
23.8455
23.1514
22.2126
21.2769
20.3504
19.3046
18.5157
17.6717
16.8278
16.0816
15.2835
14.8157

## Sheet: Sheet2
127.908
129.323
130.59
131.718
132.779
133.729
134.709
135.667
136.551
137.473
138.379
139.248
140.037
140.789
141.481
142.181
142.837
143.522
144.23
144.908
145.512
146.087
146.47
146.831
147.067
147.081
147.037
146.86
146.661
146.345
146.006
145.586
145.114
144.62
144.06
143.471
142.793
142.041
141.253
140.494
139.948
139.558
139.241
139.02
138.917
138.733
138.519
138.209
137.686
137.045
136.117
135.041
133.818
132.44
130.995
129.536
128.122
126.825
125.616
124.533
123.737
123.03
122.499
122.16
121.969
121.836
121.703
121.49
121.143
120.576
119.898
118.992
117.872
116.663
115.337
113.878
112.456
111.107
109.773
108.565
107.518
106.561
105.772
105.087
104.615
104.129
103.672
103.281
102.825
102.198
101.535
100.688
99.8329
98.8381
97.8433
96.7527
95.6621
94.5568
93.5399
92.5304
91.6388
90.7766
90.0545
89.3397
88.7134
88.1091
87.5712
87.0849
86.4954
85.9501
85.3237
84.6974
83.9974
83.3342
82.6415
81.9341
81.1972
80.4677
79.7161
78.994
78.3308
77.6528
76.9749
76.3265
75.7959
75.2285
74.698
74.2264
73.6884
73.2463
72.7968
72.3694
71.9273
71.4704
71.0652
70.6083
70.1367
69.7167
69.3114
68.8545
68.4419
68.0292
67.5945
67.1302
66.7323
66.4007
66.0175
65.7154
65.3617
65.0891
64.8312
64.6027
64.308
64.1532
63.9543
63.7406
63.5564
63.4016
63.2395
62.9521
62.8269
62.6205
62.4732
62.3921
62.51
62.7384
63.1879
63.9396
64.8607
66.047
67.5724
69.444
71.662
74.219
76.8644
79.6277
82.3762
85.0364
87.7333
90.1724
92.4051
94.4315
96.2295
97.6959
98.8086
99.8107
100.806
101.985
103.259
104.792
106.686
108.779
111.166
113.716
116.354
118.793
120.996
123.162
125.115
126.869
128.372
129.743
130.966
132.057
133.169
134.083
135.048
135.962
136.883
137.738
138.578
139.411
140.228
140.936
141.665
142.292
142.97
143.655
144.318
144.981
145.637
146.116
146.529
146.787
146.964
146.964
146.919
146.838
146.558
146.234
145.895
145.49
144.952
144.495
143.92
143.294
142.528
141.717
140.951
140.206
139.654
139.219
138.887
138.725
138.571
138.423
138.18
137.834
137.281
136.544
135.689
134.599
133.302
131.902
130.546
129.072
127.65
126.419
125.211
124.209
123.317
122.654
122.16
121.902
121.74
121.622
121.475
121.217
120.856
120.311
119.603
118.719
117.592
116.354
114.983
113.524
112.072
110.665
109.375
108.13
107.069
106.155
105.411
104.733
104.284
103.827
103.436
103.046
102.545
101.977
101.307
100.511
99.6413
98.5875
97.578
96.458
95.3084
94.1884
93.1862
92.2062
91.2777
90.445
89.7229
89.0818
88.4555
87.9028
87.3649
86.8417
86.2817
85.6995
85.1027
84.4542
83.7616
83.091
82.4057
81.632
80.8951
80.1951
79.4508
78.7508
78.1318
77.4391
76.7465
76.1422
75.597
75.0369
74.5137
74.0053
73.5337
73.0253
72.5831
72.1705
71.6547
71.2715
70.822
70.4167
69.9746
69.5914
69.1861
68.7293
68.3387
67.9408
67.4987
67.0713
66.6734
66.2312
65.8923
65.5533
65.2659
64.9638
64.7059
64.4922
64.2638
64.0943
63.9248
63.7185
63.5711
63.409
63.1658
62.9669
62.7679
62.6058
62.4142
62.4142
62.5026
62.7458
63.269
64.0353
65.067
66.2755
67.9334
69.9377
72.3179
74.8159
77.476
80.173
83.0173
85.7585
88.2344
90.7693
93.0536
94.9547
96.4727
97.7917
98.8012
99.8034
100.864
102.161
103.584
105.278
107.165
109.302
111.697
114.312
116.965
119.566
121.777
123.892
125.579
127.127
128.674
130.03
131.194
132.322
133.361
134.304
135.166
136.095
136.942
137.841
138.725
139.551
140.361
141.098
141.798
142.513
143.183
143.802
144.524
145.202
145.814
146.271
146.647
146.949
147.111
147.162
147.022
146.809
146.544
146.286
145.932
145.446
144.981
144.502
143.869
143.191
142.476
141.71
140.921
140.258
139.661
139.337
139.049
138.865
138.747
138.593
138.342
137.966
137.369
136.603
135.638
134.473
133.125
131.681
130.273
128.777
127.429
126.095
124.953
123.973
123.266
122.661
122.219
121.969
121.836
121.711
121.541
121.357
120.885
120.303
119.537
118.564
117.385
116.096
114.651
113.244
111.807
110.488
109.228
108.064
107.003
106.155
105.374
104.777
104.328
103.886
103.525
103.031
102.53
101.94
101.226
100.408
99.4718
98.4623
97.4306
96.3032
95.22
94.1147
93.1052
92.1251
91.2261
90.4524
89.7008
89.0744
88.4628
87.8733
87.3649
86.8196
86.2669
85.6848
85.0732
84.4174
83.7173
83.0394
82.3246
81.5657
80.873
80.0919
79.3992
78.6476
77.9771
77.3728
76.7317
76.1349
75.5527
75.0148
74.5506
73.9906
73.5042
73.0326
72.5684
72.1926
71.6989
71.2273
70.822
70.4093
69.9672
69.584
69.1566
68.7219
68.2871
67.845
67.4397
67.0418
66.666
66.2607
65.8849
65.5165
65.2438
64.9417
64.7133
64.5512
64.3227
64.1606
64.0206
63.7848
63.6595
63.4753
63.2764
63.0111
62.8048
62.6132
62.4437
62.4511
62.5911
62.9153
63.4827
64.2859
65.3617
66.7102
68.3756
70.4314
72.8852
75.5454
78.2202
80.873
83.6363
86.3038
88.8607
91.2777
93.3262
95.0726
96.6201
98.057
99.1844
100.135
101.248
102.53
104.121
106.015
108.13
110.267
112.625
115.042
117.437
119.625
121.851
123.921
125.778
127.348
128.836
130.177
131.32
132.366
133.398
134.348
135.269
136.19
137.075
137.959
138.828
139.72
140.494
141.164
141.85
142.513
143.183
143.824
144.547
145.202
145.843
146.33
146.706
146.919
147.045
147.008
146.956
146.772
146.47
146.205
145.807
145.328
144.893
144.303
143.699
142.97
142.174
141.407
140.648
140.007
139.388
139.035
138.799
138.607
138.519
138.32
138.099
137.642
137.045
136.242
135.255
134.053
132.734
131.29
129.772
128.35
126.957
125.675
124.577
123.656
122.949
122.374
121.976
121.792
121.696
121.534
121.379
121.077
120.664
120.038
119.235
118.159
116.958
115.624
114.254
112.831
111.387
110.075
108.845
107.688
106.737
105.809
105.16
104.571
104.099
103.62
103.222
102.758
102.294
101.638
100.879
100.047
99.0665
98.1086
97.0475
95.979
94.8074
93.7757
92.7588
91.7714
90.9166
90.084
89.4134
88.7871
88.1607
87.6154
87.0775
86.547
86.009
85.4343
84.889
84.1595
83.4963
82.8331
82.1036
81.3814
80.6004
79.8635
79.1929
78.4339
77.7707
77.1444
76.4738
75.9212
75.3612
74.8232
74.3074
73.8874
73.379
72.8705
72.4358
72.0084
71.5589
71.102
70.6746
70.2399
69.8051
69.4072
68.9724
68.5524
68.1619
67.7271
67.3071
66.946
66.526
66.1649
65.7817
65.4723
65.1628
64.8828
64.6691
64.4185
64.2196
64.0501
63.8732
63.6816
63.4974
63.3353
63.1364
62.9227
62.7384
62.5763
62.4142
62.4437
62.65
62.9521
63.5785
64.4996
65.5975
66.9902
68.7956
70.9546
73.4084
75.9728
78.6918
81.4257
84.2037
86.8785
89.3618
91.683
93.7462
95.5148
96.9443
98.1307
99.2286
100.275
101.439
102.766
104.291
106.185
108.314
110.547
112.92
115.3
117.658
119.935
122.204
124.305
126.301
128.048

## Sheet: Sheet3
0
0.00500626
0.0100125
0.0150188
0.020025
0.0250313
0.0300375
0.0350438
0.0400501
0.0450563
0.0500626
0.0550688
0.0600751
0.0650814
0.0700876
0.0750939
0.0801001
0.0851064
0.0901126
0.0951189
0.100125
0.105131
0.110138
0.115144
0.12015
0.125156
0.130163
0.135169
0.140175
0.145181
0.150188
0.155194
0.1602
0.165207
0.170213
0.175219
0.180225
0.185232
0.190238
0.195244
0.20025
0.205257
0.210263
0.215269
0.220275
0.225282
0.230288
0.235294
0.2403
0.245307
0.250313
0.255319
0.260325
0.265332
0.270338
0.275344
0.28035
0.285357
0.290363
0.295369
0.300375
0.305382
0.310388
0.315394
0.320401
0.325407
0.330413
0.335419
0.340426
0.345432
0.350438
0.355444
0.360451
0.365457
0.370463
0.375469
0.380476
0.385482
0.390488
0.395494
0.400501
0.405507
0.410513
0.415519
0.420526
0.425532
0.430538
0.435544
0.440551
0.445557
0.450563
0.455569
0.460576
0.465582
0.470588
0.475594
0.480601
0.485607
0.490613
0.49562
0.500626
0.505632
0.510638
0.515645
0.520651
0.525657
0.530663
0.53567
0.540676
0.545682
0.550688
0.555695
0.560701
0.565707
0.570713
0.57572
0.580726
0.585732
0.590738
0.595745
0.600751
0.605757
0.610763
0.61577
0.620776
0.625782
0.630788
0.635795
0.640801
0.645807
0.650814
0.65582
0.660826
0.665832
0.670839
0.675845
0.680851
0.685857
0.690864
0.69587
0.700876
0.705882
0.710889
0.715895
0.720901
0.725907
0.730914
0.73592
0.740926
0.745932
0.750939
0.755945
0.760951
0.765957
0.770964
0.77597
0.780976
0.785982
0.790989
0.795995
0.801001
0.806008
0.811014
0.81602
0.821026
0.826033
0.831039
0.836045
0.841051
0.846058
0.851064
0.85607
0.861076
0.866083
0.871089
0.876095
0.881101
0.886108
0.891114
0.89612
0.901126
0.906133
0.911139
0.916145
0.921151
0.926158
0.931164
0.93617
0.941176
0.946183
0.951189
0.956195
0.961202
0.966208
0.971214
0.97622
0.981227
0.986233
0.991239
0.996245
1.00125
1.00626
1.01126
1.01627
1.02128
1.02628
1.03129
1.0363
1.0413
1.04631
1.05131
1.05632
1.06133
1.06633
1.07134
1.07635
1.08135
1.08636
1.09136
1.09637
1.10138
1.10638
1.11139
1.1164
1.1214
1.12641
1.13141
1.13642
1.14143
1.14643
1.15144
1.15645
1.16145
1.16646
1.17146
1.17647
1.18148
1.18648
1.19149
1.1965
1.2015
1.20651
1.21151
1.21652
1.22153
1.22653
1.23154
1.23655
1.24155
1.24656
1.25156
1.25657
1.26158
1.26658
1.27159
1.2766
1.2816
1.28661
1.29161
1.29662
1.30163
1.30663
1.31164
1.31665
1.32165
1.32666
1.33166
1.33667
1.34168
1.34668
1.35169
1.3567
1.3617
1.36671
1.37171
1.37672
1.38173
1.38673
1.39174
1.39675
1.40175
1.40676
1.41176
1.41677
1.42178
1.42678
1.43179
1.4368
1.4418
1.44681
1.45181
1.45682
1.46183
1.46683
1.47184
1.47685
1.48185
1.48686
1.49186
1.49687
1.50188
1.50688
1.51189
1.5169
1.5219
1.52691
1.53191
1.53692
1.54193
1.54693
1.55194
1.55695
1.56195
1.56696
1.57196
1.57697
1.58198
1.58698
1.59199
1.597
1.602
1.60701
1.61202
1.61702
1.62203
1.62703
1.63204
1.63705
1.64205
1.64706
1.65207
1.65707
1.66208
1.66708
1.67209
1.6771
1.6821
1.68711
1.69212
1.69712
1.70213
1.70713
1.71214
1.71715
1.72215
1.72716
1.73217
1.73717
1.74218
1.74718
1.75219
1.7572
1.7622
1.76721
1.77222
1.77722
1.78223
1.78723
1.79224
1.79725
1.80225
1.80726
1.81227
1.81727
1.82228
1.82728
1.83229
1.8373
1.8423
1.84731
1.85232
1.85732
1.86233
1.86733
1.87234
1.87735
1.88235
1.88736
1.89237
1.89737
1.90238
1.90738
1.91239
1.9174
1.9224
1.92741
1.93242
1.93742
1.94243
1.94743
1.95244
1.95745
1.96245
1.96746
1.97247
1.97747
1.98248
1.98748
1.99249
1.9975
2.0025
2.00751
2.01252
2.01752
2.02253
2.02753
2.03254
2.03755
2.04255
2.04756
2.05257
2.05757
2.06258
2.06758
2.07259
2.0776
2.0826
2.08761
2.09262
2.09762
2.10263
2.10763
2.11264
2.11765
2.12265
2.12766
2.13267
2.13767
2.14268
2.14768
2.15269
2.1577
2.1627
2.16771
2.17272
2.17772
2.18273
2.18773
2.19274
2.19775
2.20275
2.20776
2.21277
2.21777
2.22278
2.22778
2.23279
2.2378
2.2428
2.24781
2.25282
2.25782
2.26283
2.26783
2.27284
2.27785
2.28285
2.28786
2.29287
2.29787
2.30288
2.30788
2.31289
2.3179
2.3229
2.32791
2.33292
2.33792
2.34293
2.34793
2.35294
2.35795
2.36295
2.36796
2.37297
2.37797
2.38298
2.38798
2.39299
2.398
2.403
2.40801
2.41302
2.41802
2.42303
2.42804
2.43304
2.43805
2.44305
2.44806
2.45307
2.45807
2.46308
2.46809
2.47309
2.4781
2.4831
2.48811
2.49312
2.49812
2.50313
2.50814
2.51314
2.51815
2.52315
2.52816
2.53317
2.53817
2.54318
2.54819
2.55319
2.5582
2.5632
2.56821
2.57322
2.57822
2.58323
2.58824
2.59324
2.59825
2.60325
2.60826
2.61327
2.61827
2.62328
2.62829
2.63329
2.6383
2.6433
2.64831
2.65332
2.65832
2.66333
2.66834
2.67334
2.67835
2.68335
2.68836
2.69337
2.69837
2.70338
2.70839
2.71339
2.7184
2.7234
2.72841
2.73342
2.73842
2.74343
2.74844
2.75344
2.75845
2.76345
2.76846
2.77347
2.77847
2.78348
2.78849
2.79349
2.7985
2.8035
2.80851
2.81352
2.81852
2.82353
2.82854
2.83354
2.83855
2.84355
2.84856
2.85357
2.85857
2.86358
2.86859
2.87359
2.8786
2.8836
2.88861
2.89362
2.89862
2.90363
2.90864
2.91364
2.91865
2.92365
2.92866
2.93367
2.93867
2.94368
2.94869
2.95369
2.9587
2.9637
2.96871
2.97372
2.97872
2.98373
2.98874
2.99374
2.99875
3.00375
3.00876
3.01377
3.01877
3.02378
3.02879
3.03379
3.0388
3.0438
3.04881
3.05382
3.05882
3.06383
3.06884
3.07384
3.07885
3.08385
3.08886
3.09387
3.09887
3.10388
3.10889
3.11389
3.1189
3.1239
3.12891
3.13392
3.13892
3.14393
3.14894
3.15394
3.15895
3.16395
3.16896
3.17397
3.17897
3.18398
3.18899
3.19399
3.199
3.20401
3.20901
3.21402
3.21902
3.22403
3.22904
3.23404
3.23905
3.24406
3.24906
3.25407
3.25907
3.26408
3.26909
3.27409
3.2791
3.28411
3.28911
3.29412
3.29912
3.30413
3.30914
3.31414
3.31915
3.32416
3.32916
3.33417
3.33917
3.34418
3.34919
3.35419
3.3592
3.36421
3.36921
3.37422
3.37922
3.38423
3.38924
3.39424
3.39925
3.40426
3.40926
3.41427
3.41927
3.42428
3.42929
3.43429
3.4393
3.44431
3.44931
3.45432
3.45932
3.46433
3.46934
3.47434
3.47935
3.48436
3.48936
3.49437
3.49937
3.50438
3.50939
3.51439
3.5194
3.52441
3.52941
3.53442
3.53942
3.54443
3.54944
3.55444
3.55945
3.56446
3.56946
3.57447
3.57947
3.58448
3.58949
3.59449
3.5995
3.60451
3.60951
3.61452
3.61952
3.62453
3.62954
3.63454
3.63955
3.64456
3.64956
3.65457
3.65957
3.66458
3.66959
3.67459
3.6796
3.68461
3.68961
3.69462
3.69962
3.70463
3.70964
3.71464
3.71965
3.72466
3.72966
3.73467
3.73967
3.74468
3.74969
3.75469
3.7597
3.76471
3.76971
3.77472
3.77972
3.78473
3.78974
3.79474
3.79975
3.80476
3.80976
3.81477
3.81977
3.82478
3.82979
3.83479
3.8398
3.84481
3.84981
3.85482
3.85982
3.86483
3.86984
3.87484
3.87985
3.88486
3.88986
3.89487
3.89987
3.90488
3.90989
3.91489
3.9199
3.92491
3.92991
3.93492
3.93992
3.94493
3.94994
3.95494
3.95995
3.96496
3.96996
3.97497
3.97997
3.98498
3.98999
3.99499
4
