# Supplementary material for: A Bio-Inspired Approach for the Reduction of Left Ventricular Workload
Source: PLoS One. 2014 Jan 24;9(1):e87122. doi: 10.1371/journal.pone.0087122 (PMC3901771; doi:10.1371/journal.pone.0087122)
Supplement: Data S1 — (ZIP) [file pone.0087122.s002.zip › Pressure_FLow_AortaNo3_setup1_ring1_HR60_2.xls]

## Sheet: Sheet1
25.1665
24.6406
23.9128
23.13
22.1943
21.2769
20.433
19.3505
18.427
17.5739
16.7482
16.0694
15.3997
14.7576
14.1858
13.7485
13.4366
13.2806
13.2959
13.302
13.3724
13.5283
13.5956
13.6873
13.8586
14.0176
14.143
14.2714
14.2683
14.1766
14.0298
13.9595
13.7668
13.5222
13.1125
12.4825
11.8159
11.0606
10.29
9.42773
8.40946
7.27194
6.0702
4.99077
3.83184
2.65762
1.50787
0.394806
-0.702966
-1.71818
-2.50099
-2.97801
-3.2043
-3.1676
-2.66611
-1.93223
-1.15553
-0.378833
0.364228
0.991089
1.35803
1.5996
1.76779
1.79836
1.62407
1.30911
0.911585
0.459021
0.0737308
-0.22594
-0.598999
-0.929248
-1.09743
-1.06991
-0.923132
-0.758007
-0.516436
-0.192303
0.0584415
0.248029
0.40398
0.507947
0.688361
0.731171
0.749518
0.731171
0.642493
0.553815
0.413153
0.315302
0.205219
0.147119
0.122657
0.306128
0.229682
0.0309208
-0.00577358
-0.0394101
-0.0638729
-0.131146
-0.152551
-0.109741
-0.00577358
0.0553836
0.092078
0.17464
0.220508
0.269434
0.388691
0.492658
0.602741
0.498774
0.351996
0.278608
0.220508
0.159351
0.0676151
-0.0241208
-0.12503
-0.137262
-0.204535
-0.180072
-0.0608151
-0.018005
-0.128088
-0.0761044
0.00645786
0.0034
0.0981937
0.266376
0.30307
0.40398
0.373401
0.284723
0.21745
0.21745
0.116541
-0.00577358
-0.112799
-0.0822201
-0.128088
-0.192303
-0.0699887
0.0829044
0.0584415
-0.0332943
-0.018005
0.0125736
-0.0546994
0.0400943
0.162409
0.125714
0.0676151
0.0890201
0.137946
0.0951358
-0.0455258
-0.0669308
0.141004
0.348938
0.287781
0.113483
0.0156314
0.000342139
-0.0822201
-0.0761044
-0.0394101
-0.115857
-0.0975094
-0.0424679
-0.00271572
-0.0332943
0.0309208
0.183814
0.263318
0.416211
0.777039
1.17456
1.6363
2.42828
3.57804
4.85011
6.15887
7.58995
9.16169
10.8496
12.6415
14.2683
16.0511
18.0111
19.9101
21.5307
22.8273
23.7966
24.7079
25.4968
26.0227
26.1818
26.0594
25.6099
25.1084
24.5152
23.6131
22.6407
21.754
21.0354
20.1455
19.2679
18.2497
17.4485
16.7482
15.9716
15.1857
14.6597
14.2011
13.7852
13.5222
13.3815
13.4244
13.4947
13.6017
13.6659
13.7515
13.8586
13.8372
13.8433
13.8861
14.0543
14.2622
14.3509
14.2439
13.9381
13.5436
13.0635
12.5498
11.978
11.3144
10.7151
9.95062
9.01492
8.0945
7.30251
6.27507
4.88986
3.54135
2.17142
1.03084
0.0767887
-0.718255
-1.48272
-2.12181
-2.52851
-2.61413
-2.5071
-2.1952
-1.5347
-0.773297
0.107367
0.87489
1.41919
1.8106
2.04605
2.07969
2.02159
1.76473
1.32745
0.917701
0.559931
0.107367
-0.357428
-0.706024
-0.944537
-1.01793
-0.984289
-0.86809
-0.617346
-0.394122
-0.164782
0.0645572
0.321418
0.507947
0.611914
0.648609
0.517121
0.462079
0.480426
0.462079
0.34588
0.18993
0.0890201
-0.00883145
-0.128088
-0.189245
-0.219824
-0.213708
-0.198419
-0.161725
-0.149493
-0.146435
-0.0424679
-0.0332943
-0.112799
-0.115857
-0.146435
-0.109741
-0.0241208
-0.00271572
-0.0608151
0.092078
0.244971
0.30307
0.263318
0.229682
0.162409
0.144062
0.0767887
-0.0302365
-0.0669308
-0.0669308
-0.0822201
-0.192303
-0.228997
-0.228997
-0.262634
-0.21065
-0.0485836
0.110425
0.205219
0.31836
0.358112
0.330591
0.223566
0.223566
0.202161
0.18993
0.13183
0.107367
0.0553836
0.0737308
0.165467
0.0829044
-0.0149472
-0.085278
-0.106683
-0.0883358
-0.0394101
-0.0241208
0.116541
0.168525
0.18993
0.183814
0.192987
0.192987
0.177698
0.150177
0.272492
0.330591
0.205219
0.119599
0.0553836
0.0186893
-0.018005
-0.00271572
0.122657
0.137946
0.125714
0.104309
0.0890201
-0.00883145
-0.121972
-0.149493
-0.22594
-0.250402
-0.103625
0.101252
0.351996
0.654724
1.16539
1.88704
2.70961
3.65143
4.91433
6.324
7.83458
9.42467
11.134
12.9412
14.8891
16.7819
18.5432
20.1486
21.6622
23.0291
24.188
25.0473
25.4295
25.7231
25.8362
25.6956
25.3347
24.8852
24.3042
23.555
22.8579
21.8579
20.8366
19.8214
18.8673
17.9806
17.2253
16.3477
15.5557
15.0848
14.6383
14.2439
13.8739
13.6353
13.4947
13.565
13.6629
13.7699
13.776
13.8158
13.9228
14.0359
14.1338
14.1124
14.0665
14.094
14.0573
13.9992
13.8525
13.6415
13.3632
12.8586
12.2134
11.5438
10.7854
9.9598
9.05161
8.08227
6.97227
5.86226
4.63912
3.49548
2.36407
1.21737
0.0614994
-0.975116
-1.91999
-2.69363
-3.02694
-2.92909
-2.57438
-2.03008
-1.34512
-0.635693
0.0676151
0.706708
1.30299
1.74332
2.04911
2.09192
1.93597
1.6577
1.37638
0.936048
0.382575
-0.158667
-0.614288
-0.889496
-1.05462
-1.10049
-1.17999
-0.965942
-0.718255
-0.384948
-0.0761044
0.202161
0.437616
0.630262
0.835138
0.844312
0.780097
0.651667
0.492658
0.351996
0.248029
0.23274
0.296955
0.141004
0.0614994
0.000342139
-0.0363522
-0.00883145
-0.0546994
-0.158667
-0.173956
-0.12503
-0.0638729
-0.0332943
-0.0485836
0.0492679
0.156293
0.257202
0.327533
0.333649
0.300013
0.306128
0.324475
0.27555
0.263318
0.272492
0.241913
0.180756
0.141004
0.0614994
-0.0669308
-0.161725
-0.140319
-0.118914
-0.134204
-0.112799
-0.00577358
0.153235
0.21745
0.238855
0.23274
0.229682
0.208277
0.26026
0.370343
0.391748
0.269434
0.147119
0.0737308
-0.0118893
-0.170898
-0.332965
-0.357428
-0.357428
-0.299328
-0.195361
-0.143377
-0.0975094
0.000342139
0.0400943
0.110425
0.107367
0.122657
0.125714
0.125714
0.134888
0.162409
0.18993
0.144062
0.107367
0.0125736
-0.00577358
-0.0516415
-0.0424679
-0.0699887
-0.0730465
-0.0944516
-0.0669308
-0.0699887
-0.121972
-0.0913937
-0.0363522
0.00951572
-0.018005
-0.0638729
-0.118914
-0.112799
0.0278629
0.351996
0.795386
1.44365
2.20812
3.13159
4.22019
5.41887
6.71541
8.21376
9.86806
11.5529
13.2776
15.0511
16.9011
18.69
20.4544
22.0108
23.3104
24.2859
25.1054
25.6986
25.9983
25.9769
25.7445
25.454
24.98
24.2125
23.3165
22.3441
21.384
20.4483
19.6043
18.7695
17.8277
17.0387
16.2804
15.5435
14.9196
14.3234
14.0115
13.8005
13.5497
13.247
13.2745
13.3418
13.5742
13.7546
13.9258
14.091
14.2469
14.1644
14.1644
14.1552
14.1185
14.0849
13.9197
13.7301
13.5283
13.2164
12.6629
11.9963
11.3053
10.6172
9.74575
8.88649
7.91715
6.78574
5.59929
4.37003
3.2111
1.99407
0.835138
-0.317675
-1.24421
-2.08818
-2.62942
-2.78843
-2.59884
-2.22884
-1.73652
-1.03321
-0.238171
0.443732
1.05836
1.62407
2.0063
2.18671
2.11027
1.83506
1.4039
0.914643
0.410096
-0.0791623
-0.498089
-0.809991
-1.04239
-1.26867
-1.34817
-1.18917
-0.913958
-0.608172
-0.299328
-0.0608151
0.223566
0.422327
0.358112
0.336707
0.413153
0.471253
0.459021
0.419269
0.324475
0.266376
0.0186893
-0.152551
-0.219824
-0.192303
-0.134204
-0.140319
-0.149493
-0.207592
-0.33908
-0.299328
-0.128088
-0.0149472
0.024805
0.024805
0.0431522
0.0462101
0.107367
0.122657
0.177698
0.26026
0.324475
0.355054
0.287781
0.208277
0.0186893
-0.155609
-0.109741
-0.0577572
-0.085278
-0.131146
-0.213708
-0.262634
-0.158667
0.0125736
0.0156314
0.0156314
0.0217472
0.107367
0.159351
0.202161
0.165467
0.186872
0.281665
0.296955
0.300013
0.257202
0.223566
0.17464
0.0186893
-0.109741
-0.109741
-0.0913937
-0.146435
-0.143377
-0.143377
-0.0241208
0.150177
0.177698
0.104309
0.0798465
0.0706729
0.0706729
0.144062
0.134888
0.122657
0.17464
0.196045
0.147119
0.110425
-0.00577358
-0.109741
-0.31156
-0.274865
-0.216766
-0.118914
-0.018005
0.0676151
0.0553836
0.119599
0.0553836
-0.0394101
-0.0455258
0.0125736
0.116541
0.177698
0.177698
0.229682
0.474311
0.871833
1.43448
2.17754
3.11019
4.22325
5.53201
7.13739
8.76111
10.3726
12.0575
13.8494
15.6138
17.4302
19.2588
20.9956
22.3808
23.6284
24.6651
25.4662
25.8576
25.9769
25.9616
25.665
25.1818

## Sheet: Sheet2
101.336
102.648
104.18
105.934
107.997
110.179
112.551
115.079
117.555
119.846
122.042
124.039
125.867
127.436
128.777
129.964
131.076
132.138
133.11
134.09
134.967
135.94
136.846
137.782
138.629
139.418
140.147
140.789
141.466
142.137
142.837
143.544
144.252
144.863
145.468
145.858
146.168
146.286
146.3
146.278
146.16
146.028
145.777
145.482
145.121
144.716
144.259
143.633
142.992
142.306
141.496
140.693
139.912
139.352
138.806
138.467
138.305
138.173
138.047
137.863
137.649
137.229
136.625
135.837
134.82
133.619
132.226
130.782
129.264
127.812
126.53
125.248
124.113
123.266
122.632
122.057
121.755
121.615
121.541
121.423
121.247
120.959
120.524
119.898
119.021
117.945
116.737
115.381
113.996
112.544
111.122
109.803
108.543
107.482
106.509
105.713
105.057
104.549
104.092
103.694
103.362
102.913
102.353
101.734
100.953
100.113
99.1623
98.1749
97.0769
96.0085
94.9031
93.8936
92.8473
91.9188
91.0714
90.3271
89.6124
89.0008
88.4334
87.9249
87.4312
86.9228
86.3259
85.8174
85.1985
84.5279
83.85
83.1426
82.3983
81.6615
80.9541
80.2319
79.5098
78.854
78.1981
77.557
76.9012
76.378
75.8033
75.2948
74.838
74.3148
73.8211
73.4379
72.9368
72.4947
72.0378
71.662
71.2273
70.7851
70.3651
69.9819
69.4956
69.1124
68.685
68.2724
67.8524
67.4618
67.0639
66.6734
66.2976
66.0397
65.6712
65.3765
65.1259
64.9638
64.7206
64.5438
64.4185
64.2417
64.0796
63.9174
63.6816
63.4901
63.2837
63.0848
62.9669
62.9964
63.2469
63.6522
64.3154
65.2512
66.4007
67.8966
69.7756
71.9126
74.4253
76.9897
79.6424
82.2952
85.0216
87.6375
90.084
92.243
94.2326
95.8537
97.2833
98.4696
99.457
100.511
101.705
103.068
104.659
106.457
108.454
110.761
113.178
115.573
117.687
119.817
121.991
124.002
125.867
127.495
128.866
130.155
131.283
132.366
133.412
134.422
135.424
136.367
137.156
138.01
138.865
139.521
140.28
140.987
141.636
142.27
142.918
143.618
144.237
144.812
145.357
145.726
146.065
146.146
146.146
146.065
145.91
145.785
145.556
145.254
144.841
144.436
143.905
143.36
142.771
142.049
141.349
140.575
139.86
139.226
138.821
138.548
138.349
138.187
138.062
137.885
137.583
137.053
136.382
135.535
134.488
133.213
131.872
130.413
128.91
127.48
126.169
125.012
123.966
123.133
122.484
122.042
121.718
121.615
121.49
121.372
121.18
120.849
120.37
119.684
118.807
117.717
116.413
115.086
113.671
112.235
110.82
109.464
108.292
107.216
106.317
105.588
104.91
104.431
103.974
103.598
103.252
102.773
102.213
101.528
100.747
99.8771
98.9118
97.8728
96.8411
95.6842
94.6526
93.6505
92.6041
91.6756
90.9019
90.1282
89.4576
88.8976
88.3302
87.8144
87.2765
86.7459
86.1859
85.5964
85.0216
84.3437
83.6731
82.9584
82.2362
81.4846
80.7846
80.0845
79.3919
78.655
77.9918
77.3655
76.7539
76.2012
75.6559
75.1327
74.6832
74.2043
73.7253
73.2611
72.841
72.4284
71.9936
71.581
71.1241
70.6599
70.2914
69.8125
69.4072
68.9577
68.5671
68.1176
67.6903
67.3292
66.946
66.5481
66.2386
65.9733
65.6565
65.347
65.1554
64.9417
64.728
64.5438
64.3375
64.168
64.0206
63.8069
63.6374
63.4237
63.1806
63.0479
62.9816
63.07
63.3132
63.829
64.5512
65.4575
66.6513
68.265
70.1293
72.3915
74.9043
77.5423
80.2024
82.9141
85.589
88.1533
90.5556
92.7515
94.5642
96.3253
97.8138
98.9044
99.796
100.702
101.83
103.245
104.917
106.833
109.029
111.343
113.657
116.133
118.52
120.745
122.897
124.82
126.441
127.945
129.271
130.509
131.578
132.639
133.604
134.532
135.461
136.323
137.222
138.033
138.895
139.654
140.405
141.12
141.82
142.432
143.198
143.824
144.495
145.055
145.497
145.932
146.153
146.337
146.345
146.227
146.087
145.888
145.63
145.232
144.76
144.355
143.861
143.279
142.609
141.864
141.15
140.376
139.705
139.138
138.755
138.438
138.246
138.128
137.944
137.738
137.428
136.868
136.176
135.299
134.193
132.933
131.519
130.082
128.615
127.215
125.94
124.739
123.722
122.956
122.344
121.873
121.637
121.549
121.401
121.261
121.062
120.723
120.185
119.485
118.55
117.452
116.125
114.762
113.288
111.851
110.451
109.154
107.983
106.914
106.008
105.286
104.652
104.269
103.834
103.473
103.06
102.559
101.992
101.336
100.57
99.6486
98.676
97.6222
96.5316
95.4263
94.3505
93.2894
92.302
91.4325
90.6587
89.9513
89.266
88.7207
88.1607
87.6302
87.1291
86.5764
86.0385
85.4269
84.7784
84.0858
83.4447
82.7668
81.9857
81.2635
80.5414
79.8561
79.1561
78.4855
77.8371
77.1886
76.636
76.0317
75.5159
74.9853
74.4769
73.9832
73.5484
73.1137
72.6347
72.1852
71.7873
71.382
70.9399
70.5493
70.1293
69.6946
69.2598
68.8103
68.464
67.9924
67.5724
67.1671
66.8134
66.3639
66.0839
65.8039
65.4944
65.2438
65.0449
64.8459
64.6101
64.389
64.2711
64.109
63.9322
63.7111
63.4974
63.2837
63.1437
62.9521
62.8858
63.0479
63.3795
63.8953
64.6912
65.6786
66.9829
68.5893
70.5862
72.841
75.4496
78.0802
80.7477
83.4594
86.1122
88.6471
91.0345
93.1641
94.9105
96.4137
97.6812
98.7423
99.6339
100.717
101.999
103.517
105.293
107.165
109.28
111.616
114.18
116.803
119.08
121.224
123.258
125.1
126.736
128.129
129.418
130.561
131.695
132.683
133.663
134.584
135.505
136.382
137.296
138.173
139.013
139.808
140.486
141.231
141.894
142.572
143.25
143.891
144.473
145.033
145.46
145.785
146.028
146.205
146.278
146.197
146.035
145.888
145.593
145.276
144.9
144.392
143.817
143.213
142.528
141.798
140.973
140.214
139.536
139.02
138.659
138.416
138.283
138.18
138.062
137.826
137.362
136.846
136.08
135.092
133.928
132.594
131.165
129.684
128.254
126.839
125.579
124.467
123.509
122.764
122.249
121.814
121.644
121.527
121.445
121.269
121.077
120.709
120.09
119.338
118.387
117.216
115.875
114.467
113.045
111.638
110.267
109.007
107.843
106.818
105.964
105.271
104.667
104.203
103.841
103.473
103.046
102.581
101.948
101.292
100.481
99.5455
98.5359
97.5412
96.4064
95.279
94.2252
93.1789
92.2135
91.4177
90.5556
89.8776
89.2145
88.6765
88.1312
87.5638
87.0849
86.5838
85.9722
85.4195
84.7711
84.0637
83.3931
82.671
81.9709
81.2414
80.5046
79.7898
79.0971
78.4413
77.8002
77.1812
76.6138
76.0465
75.4938
75.0369
74.4916
74.0053
73.5116
73.0989
72.5979
72.2515
71.7726
71.3746
70.9694
70.5788
70.1367
69.7019
69.2893
68.8619
68.464
68.0071
67.6166
67.2481
66.8281
66.4376
66.1281
65.8112
65.5386
65.2807
65.0817
64.9049
64.6985
64.5512
64.3596
64.1754
63.9469
63.7995
63.5711
63.3427
63.1879
63.0111
62.989
63.1437
63.468
64.0943
64.9491
66.0028
67.3808
69.1272
71.1462
73.4821
76.1275
78.8024
81.3888
84.0268
86.6575
89.2513
91.6019
93.7168
95.3379
96.5243
97.6591
98.7644
99.8918
101.056

## Sheet: Sheet3
0
0.00500626
0.0100125
0.0150188
0.020025
0.0250313
0.0300375
0.0350438
0.0400501
0.0450563
0.0500626
0.0550688
0.0600751
0.0650814
0.0700876
0.0750939
0.0801001
0.0851064
0.0901126
0.0951189
0.100125
0.105131
0.110138
0.115144
0.12015
0.125156
0.130163
0.135169
0.140175
0.145181
0.150188
0.155194
0.1602
0.165207
0.170213
0.175219
0.180225
0.185232
0.190238
0.195244
0.20025
0.205257
0.210263
0.215269
0.220275
0.225282
0.230288
0.235294
0.2403
0.245307
0.250313
0.255319
0.260325
0.265332
0.270338
0.275344
0.28035
0.285357
0.290363
0.295369
0.300375
0.305382
0.310388
0.315394
0.320401
0.325407
0.330413
0.335419
0.340426
0.345432
0.350438
0.355444
0.360451
0.365457
0.370463
0.375469
0.380476
0.385482
0.390488
0.395494
0.400501
0.405507
0.410513
0.415519
0.420526
0.425532
0.430538
0.435544
0.440551
0.445557
0.450563
0.455569
0.460576
0.465582
0.470588
0.475594
0.480601
0.485607
0.490613
0.49562
0.500626
0.505632
0.510638
0.515645
0.520651
0.525657
0.530663
0.53567
0.540676
0.545682
0.550688
0.555695
0.560701
0.565707
0.570713
0.57572
0.580726
0.585732
0.590738
0.595745
0.600751
0.605757
0.610763
0.61577
0.620776
0.625782
0.630788
0.635795
0.640801
0.645807
0.650814
0.65582
0.660826
0.665832
0.670839
0.675845
0.680851
0.685857
0.690864
0.69587
0.700876
0.705882
0.710889
0.715895
0.720901
0.725907
0.730914
0.73592
0.740926
0.745932
0.750939
0.755945
0.760951
0.765957
0.770964
0.77597
0.780976
0.785982
0.790989
0.795995
0.801001
0.806008
0.811014
0.81602
0.821026
0.826033
0.831039
0.836045
0.841051
0.846058
0.851064
0.85607
0.861076
0.866083
0.871089
0.876095
0.881101
0.886108
0.891114
0.89612
0.901126
0.906133
0.911139
0.916145
0.921151
0.926158
0.931164
0.93617
0.941176
0.946183
0.951189
0.956195
0.961202
0.966208
0.971214
0.97622
0.981227
0.986233
0.991239
0.996245
1.00125
1.00626
1.01126
1.01627
1.02128
1.02628
1.03129
1.0363
1.0413
1.04631
1.05131
1.05632
1.06133
1.06633
1.07134
1.07635
1.08135
1.08636
1.09136
1.09637
1.10138
1.10638
1.11139
1.1164
1.1214
1.12641
1.13141
1.13642
1.14143
1.14643
1.15144
1.15645
1.16145
1.16646
1.17146
1.17647
1.18148
1.18648
1.19149
1.1965
1.2015
1.20651
1.21151
1.21652
1.22153
1.22653
1.23154
1.23655
1.24155
1.24656
1.25156
1.25657
1.26158
1.26658
1.27159
1.2766
1.2816
1.28661
1.29161
1.29662
1.30163
1.30663
1.31164
1.31665
1.32165
1.32666
1.33166
1.33667
1.34168
1.34668
1.35169
1.3567
1.3617
1.36671
1.37171
1.37672
1.38173
1.38673
1.39174
1.39675
1.40175
1.40676
1.41176
1.41677
1.42178
1.42678
1.43179
1.4368
1.4418
1.44681
1.45181
1.45682
1.46183
1.46683
1.47184
1.47685
1.48185
1.48686
1.49186
1.49687
1.50188
1.50688
1.51189
1.5169
1.5219
1.52691
1.53191
1.53692
1.54193
1.54693
1.55194
1.55695
1.56195
1.56696
1.57196
1.57697
1.58198
1.58698
1.59199
1.597
1.602
1.60701
1.61202
1.61702
1.62203
1.62703
1.63204
1.63705
1.64205
1.64706
1.65207
1.65707
1.66208
1.66708
1.67209
1.6771
1.6821
1.68711
1.69212
1.69712
1.70213
1.70713
1.71214
1.71715
1.72215
1.72716
1.73217
1.73717
1.74218
1.74718
1.75219
1.7572
1.7622
1.76721
1.77222
1.77722
1.78223
1.78723
1.79224
1.79725
1.80225
1.80726
1.81227
1.81727
1.82228
1.82728
1.83229
1.8373
1.8423
1.84731
1.85232
1.85732
1.86233
1.86733
1.87234
1.87735
1.88235
1.88736
1.89237
1.89737
1.90238
1.90738
1.91239
1.9174
1.9224
1.92741
1.93242
1.93742
1.94243
1.94743
1.95244
1.95745
1.96245
1.96746
1.97247
1.97747
1.98248
1.98748
1.99249
1.9975
2.0025
2.00751
2.01252
2.01752
2.02253
2.02753
2.03254
2.03755
2.04255
2.04756
2.05257
2.05757
2.06258
2.06758
2.07259
2.0776
2.0826
2.08761
2.09262
2.09762
2.10263
2.10763
2.11264
2.11765
2.12265
2.12766
2.13267
2.13767
2.14268
2.14768
2.15269
2.1577
2.1627
2.16771
2.17272
2.17772
2.18273
2.18773
2.19274
2.19775
2.20275
2.20776
2.21277
2.21777
2.22278
2.22778
2.23279
2.2378
2.2428
2.24781
2.25282
2.25782
2.26283
2.26783
2.27284
2.27785
2.28285
2.28786
2.29287
2.29787
2.30288
2.30788
2.31289
2.3179
2.3229
2.32791
2.33292
2.33792
2.34293
2.34793
2.35294
2.35795
2.36295
2.36796
2.37297
2.37797
2.38298
2.38798
2.39299
2.398
2.403
2.40801
2.41302
2.41802
2.42303
2.42804
2.43304
2.43805
2.44305
2.44806
2.45307
2.45807
2.46308
2.46809
2.47309
2.4781
2.4831
2.48811
2.49312
2.49812
2.50313
2.50814
2.51314
2.51815
2.52315
2.52816
2.53317
2.53817
2.54318
2.54819
2.55319
2.5582
2.5632
2.56821
2.57322
2.57822
2.58323
2.58824
2.59324
2.59825
2.60325
2.60826
2.61327
2.61827
2.62328
2.62829
2.63329
2.6383
2.6433
2.64831
2.65332
2.65832
2.66333
2.66834
2.67334
2.67835
2.68335
2.68836
2.69337
2.69837
2.70338
2.70839
2.71339
2.7184
2.7234
2.72841
2.73342
2.73842
2.74343
2.74844
2.75344
2.75845
2.76345
2.76846
2.77347
2.77847
2.78348
2.78849
2.79349
2.7985
2.8035
2.80851
2.81352
2.81852
2.82353
2.82854
2.83354
2.83855
2.84355
2.84856
2.85357
2.85857
2.86358
2.86859
2.87359
2.8786
2.8836
2.88861
2.89362
2.89862
2.90363
2.90864
2.91364
2.91865
2.92365
2.92866
2.93367
2.93867
2.94368
2.94869
2.95369
2.9587
2.9637
2.96871
2.97372
2.97872
2.98373
2.98874
2.99374
2.99875
3.00375
3.00876
3.01377
3.01877
3.02378
3.02879
3.03379
3.0388
3.0438
3.04881
3.05382
3.05882
3.06383
3.06884
3.07384
3.07885
3.08385
3.08886
3.09387
3.09887
3.10388
3.10889
3.11389
3.1189
3.1239
3.12891
3.13392
3.13892
3.14393
3.14894
3.15394
3.15895
3.16395
3.16896
3.17397
3.17897
3.18398
3.18899
3.19399
3.199
3.20401
3.20901
3.21402
3.21902
3.22403
3.22904
3.23404
3.23905
3.24406
3.24906
3.25407
3.25907
3.26408
3.26909
3.27409
3.2791
3.28411
3.28911
3.29412
3.29912
3.30413
3.30914
3.31414
3.31915
3.32416
3.32916
3.33417
3.33917
3.34418
3.34919
3.35419
3.3592
3.36421
3.36921
3.37422
3.37922
3.38423
3.38924
3.39424
3.39925
3.40426
3.40926
3.41427
3.41927
3.42428
3.42929
3.43429
3.4393
3.44431
3.44931
3.45432
3.45932
3.46433
3.46934
3.47434
3.47935
3.48436
3.48936
3.49437
3.49937
3.50438
3.50939
3.51439
3.5194
3.52441
3.52941
3.53442
3.53942
3.54443
3.54944
3.55444
3.55945
3.56446
3.56946
3.57447
3.57947
3.58448
3.58949
3.59449
3.5995
3.60451
3.60951
3.61452
3.61952
3.62453
3.62954
3.63454
3.63955
3.64456
3.64956
3.65457
3.65957
3.66458
3.66959
3.67459
3.6796
3.68461
3.68961
3.69462
3.69962
3.70463
3.70964
3.71464
3.71965
3.72466
3.72966
3.73467
3.73967
3.74468
3.74969
3.75469
3.7597
3.76471
3.76971
3.77472
3.77972
3.78473
3.78974
3.79474
3.79975
3.80476
3.80976
3.81477
3.81977
3.82478
3.82979
3.83479
3.8398
3.84481
3.84981
3.85482
3.85982
3.86483
3.86984
3.87484
3.87985
3.88486
3.88986
3.89487
3.89987
3.90488
3.90989
3.91489
3.9199
3.92491
3.92991
3.93492
3.93992
3.94493
3.94994
3.95494
3.95995
3.96496
3.96996
3.97497
3.97997
3.98498
3.98999
3.99499
4
