# Supplementary material for: A Bio-Inspired Approach for the Reduction of Left Ventricular Workload
Source: PLoS One. 2014 Jan 24;9(1):e87122. doi: 10.1371/journal.pone.0087122 (PMC3901771; doi:10.1371/journal.pone.0087122)
Supplement: Data S1 — (ZIP) [file pone.0087122.s002.zip › Pressure_FLow_AortaNo3_setup1_ring1_HR60_3.xls]

## Sheet: Sheet1
-0.0761044
-0.0118893
0.0767887
0.0553836
-0.00577358
0.0186893
0.0645572
0.125714
0.214392
0.269434
0.141004
0.134888
0.183814
0.244971
0.27555
0.336707
0.26026
0.0462101
-0.106683
-0.21065
-0.250402
-0.284039
-0.256518
-0.259576
-0.170898
-0.0699887
0.000342139
0.0156314
0.0676151
0.116541
0.162409
0.208277
0.31836
0.388691
0.333649
0.281665
0.251087
0.156293
0.00645786
-0.00271572
0.0737308
0.0614994
-0.0455258
-0.177014
-0.262634
-0.287097
-0.244287
-0.21065
-0.161725
-0.0394101
0.0829044
0.125714
0.162409
0.0645572
-0.0118893
-0.0363522
0.0125736
-0.0302365
-0.0149472
-0.0577572
-0.0485836
-0.0118893
0.0981937
0.159351
0.0523258
0.0492679
0.0370365
-0.0241208
-0.0149472
0.0645572
0.220508
0.235797
0.104309
0.0431522
-0.0149472
0.0370365
0.134888
0.36117
0.666956
1.0553
1.5415
2.19283
3.07349
4.10705
5.44639
7.00284
8.56541
10.1433
11.8159
13.5589
15.2866
17.1182
18.9438
20.6715
22.2004
23.5031
24.555
25.4112
25.8668
26.1145
26.2246
25.8882
25.3041
24.7293
24.0749
23.2798
22.3839
21.4054
20.6103
19.5217
18.5371
17.8063
17.0663
16.2468
15.5801
14.7545
14.1705
13.7791
13.5864
13.4091
13.247
13.3877
13.5834
13.932
14.0176
13.9442
13.9106
13.9503
13.88
13.9595
14.1246
14.2989
14.1399
13.9625
13.7638
13.4091
13.0727
12.5529
11.9107
11.2105
10.4613
9.60508
8.69384
7.6664
6.55334
5.40053
4.26606
3.21721
2.09804
0.960511
-0.0455258
-0.999579
-1.83743
-2.52239
-2.88016
-2.88934
-2.58355
-2.03925
-1.35735
-0.586767
0.171582
0.80456
1.20514
1.55068
1.8106
1.81671
1.66382
1.30299
0.868775
0.400922
0.00951572
-0.323791
-0.702966
-0.978173
-1.09743
-1.04545
-0.904785
-0.785528
-0.748834
-0.531726
-0.235113
0.110425
0.428443
0.605799
0.636377
0.743402
0.899353
0.798444
0.584394
0.40398
0.205219
0.0462101
0.000342139
-0.115857
-0.189245
-0.21065
-0.192303
-0.192303
-0.207592
-0.262634
-0.314618
-0.29627
-0.287097
-0.274865
-0.232055
-0.109741
-0.00883145
0.0676151
0.0859623
0.226624
0.379517
0.388691
0.321418
0.266376
0.27555
0.284723
0.251087
0.113483
-0.106683
-0.250402
-0.357428
-0.366601
-0.26875
-0.192303
-0.109741
-0.137262
-0.302386
-0.314618
-0.085278
0.13183
0.27555
0.333649
0.367285
0.428443
0.529352
0.501831
0.339765
0.244971
0.177698
0.0737308
-0.0546994
-0.198419
-0.485858
-0.446106
-0.259576
-0.0761044
0.0400943
0.0859623
0.0614994
0.0614994
0.101252
0.159351
0.238855
0.26026
0.192987
0.141004
0.180756
0.104309
0.0676151
0.0553836
0.0217472
0.0217472
0.0278629
0.024805
0.0829044
0.141004
0.116541
0.0400943
-0.018005
-0.0210629
-0.00883145
0.156293
0.40398
0.410096
0.23274
0.0400943
-0.0363522
0.137946
0.443732
0.807618
1.41919
2.24787
3.26614
4.41589
5.81945
7.2964
8.76417
10.342
12.0942
13.8677
15.7025
17.5586
19.3627
21.0384
22.4664
23.7263
24.7293
25.454
25.9218
26.0717
25.9799
25.5274
24.9127
24.4204
23.7691
23.0413
22.1423
21.1944
20.2678
19.2557
18.1916
17.3354
16.6687
15.9165
15.2713
14.6261
14.042
13.669
13.4672
13.3632
13.2898
13.3204
13.4458
13.5191
13.4091
13.5711
13.8127
14.0634
14.2286
14.1613
13.9717
14.0451
14.1185
14.091
13.935
13.5742
13.1063
12.4305
11.6722
10.8955
10.2319
9.51029
8.57459
7.56855
6.54722
5.44639
4.42813
3.20192
1.89316
0.697535
-0.39718
-1.32677
-2.12793
-2.67834
-2.94438
-2.78231
-2.32975
-1.6509
-0.846685
-0.0546994
0.666956
1.29993
1.76779
1.97266
2.06746
2.09498
1.96349
1.61184
1.13175
0.578278
0.0584415
-0.305444
-0.528668
-0.693792
-0.849743
-0.929248
-0.79776
-0.65404
-0.464453
-0.155609
0.144062
0.379517
0.498774
0.627204
0.633319
0.501831
0.53241
0.53241
0.517121
0.459021
0.364228
0.257202
0.287781
0.306128
0.165467
-0.00577358
-0.100567
-0.146435
-0.146435
-0.0822201
-0.103625
-0.0577572
-0.0485836
-0.0608151
-0.0638729
-0.0210629
0.110425
0.196045
0.0645572
0.0553836
0.199103
0.342823
0.36117
0.351996
0.293897
0.333649
0.468195
0.339765
0.134888
-0.0302365
-0.0944516
-0.25346
-0.320733
-0.446106
-0.531726
-0.329907
-0.103625
-0.0271786
0.0553836
0.110425
0.180756
0.287781
0.355054
0.358112
0.290839
0.235797
0.162409
0.101252
0.0370365
-0.155609
-0.271808
-0.21065
-0.173956
-0.149493
-0.149493
-0.106683
-0.0577572
-0.0455258
-0.00271572
0.0186893
0.0645572
0.104309
0.144062
0.092078
0.104309
0.159351
0.192987
0.156293
0.0798465
0.00645786
-0.0210629
-0.018005
-0.12503
-0.265692
-0.247345
-0.158667
0.0034
0.0614994
0.0737308
0.0614994
0.165467
0.309186
0.284723
0.205219
0.119599
0.125714
0.159351
0.336707
0.57522
1.00638
1.68522
2.47721
3.45267
4.66664
6.08854
7.55632
9.10665
10.7365
12.4795
14.3478
16.1642
17.9255
19.6807
21.3779
22.9343
24.1513
25.0014
25.5641
25.876
25.9677
25.8668
25.5243
24.8913
24.2492
23.6315
22.8426
21.9313
21.014
20.1211
19.0845
18.216
17.3721
16.5617
15.6566
14.938
14.4151
14.1032
13.8677
13.4916
13.3387
13.3418
13.5375
13.7393
13.8219
13.7913
13.669
13.7332
13.9778
14.1338
14.253
14.2897
14.2867
14.1093
13.88
13.5436
13.1491
12.7027
12.1767
11.5438
10.8374
10.0791
9.1831
8.20458
7.22607
6.28119
5.21705
3.99391
2.76159
1.51093
0.373401
-0.702966
-1.55611
-2.18297
-2.53768
-2.62942
-2.42148
-2.03925
-1.48884
-0.846685
-0.0761044
0.676129
1.31216
1.81365
2.05217
1.97572
1.84117
1.55679
1.21126
0.770923
0.284723
-0.0791623
-0.381891
-0.56842
-0.758007
-0.874206
-0.855859
-0.745776
-0.565362
-0.342138
-0.134204
0.0981937
0.379517
0.605799
0.755634
0.78927
0.76175
0.654724
0.413153
0.407038
0.394806
0.272492
0.17464
0.13183
0.116541
-0.0363522
-0.143377
-0.085278
-0.0424679
-0.00577358
-0.0485836
-0.0822201
-0.0913937
-0.177014
-0.0699887
0.0645572
0.214392
0.257202
0.287781
0.281665
0.281665
0.248029
0.327533
0.36117
0.355054
0.330591
0.251087
0.162409
0.165467
0.183814
0.092078
-0.00577358
-0.103625
-0.109741
-0.115857
-0.0975094
-0.198419
-0.164782
-0.0241208
0.0614994
0.122657
0.183814
0.278608
0.31836
0.339765
0.26026
0.272492
0.199103
0.122657
0.0767887
0.0798465
0.024805
-0.0118893
-0.109741
-0.195361
-0.18313
-0.0975094
0.0339786
-0.0118893
-0.0118893
-0.0271786
-0.0394101
0.0034
0.107367
0.101252
0.024805
-0.0944516
-0.0699887
-0.0699887
-0.0394101
0.0278629
0.0034
-0.0363522
-0.018005
0.122657
0.0614994
0.0125736
-0.0363522
-0.018005
0.00951572
0.024805
-0.0638729
-0.103625
-0.0730465
-0.0546994
0.0309208
0.141004
0.251087
0.422327
0.71894
1.10423
1.7739
2.63928
3.65143
4.99077
6.42185
7.91103
9.60203
11.3205
12.9932
14.7637
16.5281
18.2741
19.9865
21.598
22.9741
24.1819
25.0962
25.7261
25.9677
26.038
25.9035
25.665
25.1023
24.2767
23.448
22.5765
21.7754
20.8274
19.7511
18.7481
17.8154
17.0724
16.2835
15.6719
15.1092
14.5955
14.0696
13.6201
13.4549
13.4549
13.4733
13.513
13.669
14.0084
14.1124
14.1858
14.1307
14.1032
14.1491
14.2286
14.1093
14.094
14.0451
13.9687
13.7699
13.2898
12.7302
12.1217
11.5193
10.7762
9.83137
8.97517
8.08839
6.94475
5.6635
4.46176
3.32118
2.23564
1.12258
0.0798465
-0.972058
-1.90776
-2.67223
-3.03611
-2.95355
-2.59884
-2.12793
-1.57446
-0.849743
-0.00271572
0.70365
1.25712
1.66993
1.85952
1.91456
1.74944
1.30605
0.87489
0.514063
0.107367
-0.305444
-0.718255
-1.00875
-1.12189
-1.16776
-1.07908
-0.938421
-0.733545
-0.498089
-0.186187
0.0339786
0.214392
0.382575
0.465137
0.511005
0.486542
0.397864
0.324475
0.278608
0.159351
0.0890201
0.0400943
-0.0883358
-0.149493
-0.25346
-0.299328
-0.265692
-0.293213
-0.271808
-0.256518

## Sheet: Sheet2
104.269
103.856
103.488
103.141
102.611
102.058
101.388
100.599
99.656
98.6686
97.6517
96.5906
95.4632
94.4463
93.4147
92.4346
91.5504
90.784
90.0987
89.4281
88.846
88.3007
87.7628
87.2912
86.7385
86.1785
85.5301
84.9111
84.27
83.6363
82.892
82.2289
81.4699
80.7477
80.0624
79.3771
78.7066
78.0139
77.3949
76.8054
76.2601
75.737
75.2433
74.7053
74.2411
73.799
73.32
72.9147
72.4063
72.0084
71.6252
71.1536
70.7409
70.3504
69.9304
69.4809
69.0461
68.6777
68.2208
67.7713
67.4397
66.9976
66.6513
66.3639
66.0028
65.6933
65.4944
65.2365
65.0596
64.8164
64.6322
64.4775
64.2859
64.1164
63.9469
63.748
63.5343
63.3206
63.1585
63.1879
63.3132
63.6006
64.2048
65.008
65.9881
67.366
69.1198
71.0873
73.4232
76.0022
78.5739
81.2193
83.9089
86.5985
89.0744
91.4251
93.3999
95.1021
96.4506
97.5559
98.617
99.7739
100.975
102.206
103.679
105.315
107.238
109.523
112.013
114.548
117.024
119.205
121.224
123.258
125.122
126.751
128.217
129.463
130.627
131.629
132.55
133.434
134.341
135.203
136.168
137.111
138.033
138.873
139.639
140.405
141.098
141.732
142.373
143.036
143.662
144.303
144.849
145.409
145.77
145.902
146.035
145.998
145.88
145.733
145.482
145.121
144.723
144.274
143.707
143.191
142.645
141.982
141.267
140.501
139.772
139.138
138.585
138.32
138.106
137.966
137.826
137.708
137.473
137.06
136.485
135.704
134.761
133.582
132.248
130.833
129.367
127.893
126.537
125.24
124.179
123.236
122.536
121.961
121.6
121.379
121.335
121.224
121.121
120.871
120.532
119.935
119.154
118.137
116.987
115.676
114.261
112.824
111.387
110.098
108.771
107.644
106.642
105.846
105.079
104.564
104.107
103.768
103.436
103.001
102.508
101.918
101.189
100.422
99.4644
98.4917
97.438
96.3179
95.2495
94.1957
93.1567
92.2062
91.2924
90.5924
89.8629
89.2071
88.6544
88.1533
87.586
87.0996
86.5912
85.9943
85.3974
84.7416
84.13
83.3931
82.6931
81.9857
81.2635
80.5635
79.8266
79.1413
78.4855
77.8518
77.1591
76.636
76.0317
75.5233
75.0075
74.5285
74.0274
73.6148
73.1653
72.7158
72.281
71.8241
71.4631
70.9915
70.623
70.2104
69.7756
69.2819
68.8693
68.4419
68.0219
67.6239
67.226
66.8429
66.4744
66.2091
65.907
65.5828
65.3912
65.1922
64.9638
64.728
64.5143
64.3964
64.2122
64.0059
63.8217
63.6374
63.3648
63.2469
63.0848
63.1364
63.3648
63.6669
64.3154
65.1849
66.2902
67.6387
69.4293
71.4925
73.9463
76.4223
79.0382
81.6983
84.3216
86.9743
89.4945
91.6609
93.6578
95.3747
96.8117
97.9243
98.9044
99.9508
101.189
102.522
103.981
105.662
107.725
110.083
112.588
115.108
117.525
119.773
122.02
124.002
125.845
127.399
128.704
129.868
130.936
131.916
132.793
133.685
134.54
135.402
136.308
137.207
138.033
138.88
139.683
140.376
141.127
141.702
142.417
143.065
143.743
144.392
144.952
145.365
145.689
145.836
145.925
145.888
145.785
145.6
145.372
145.04
144.628
144.186
143.684
143.117
142.528
141.879
141.113
140.361
139.676
139.005
138.556
138.246
138.055
137.878
137.76
137.62
137.296
136.854
136.198
135.402
134.392
133.169
131.813
130.406
128.932
127.473
126.132
124.938
123.892
123.03
122.374
121.873
121.549
121.401
121.313
121.188
120.981
120.709
120.311
119.692
118.852
117.872
116.648
115.337
113.915
112.47
111.07
109.7
108.521
107.378
106.376
105.61
104.954
104.431
103.967
103.65
103.237
102.869
102.346
101.771
100.968
100.231
99.236
98.2486
97.1506
96.0453
94.9547
93.9526
92.8988
91.9335
91.1377
90.3419
89.6492
89.0376
88.5218
88.006
87.4902
86.9817
86.4512
85.9059
85.2574
84.6753
83.931
83.2384
82.5236
81.7941
81.072
80.313
79.5908
78.9497
78.2939
77.6676
77.0707
76.5033
75.9286
75.398
74.9117
74.4401
73.9463
73.4969
73.04
72.5979
72.1336
71.7136
71.301
70.8957
70.5051
70.0925
69.6872
69.2598
68.7956
68.3682
67.9924
67.5724
67.1671
66.7913
66.3786
66.1428
65.8039
65.5165
65.3101
65.1038
64.8901
64.6985
64.5291
64.3596
64.1754
63.9985
63.7848
63.5637
63.3501
63.2174
63.1069
63.1069
63.3427
63.7553
64.4627
65.3249
66.4744
68.0145
69.7683
71.9199
74.4622
76.9675
79.635
82.251
84.8448
87.5123
89.9292
92.1251
94.0115
95.64
96.9738
98.057
99.0739
100.194
101.425
102.773
104.35
106.155
108.219
110.481
112.817
115.116
117.304
119.471
121.578
123.649
125.55
127.193
128.593
129.846
130.944
131.975
132.992
133.943
134.783
135.682
136.507
137.347
138.202
138.976
139.801
140.553
141.231
141.923
142.586
143.22
143.913
144.451
144.944
145.401
145.659
145.873
145.939
145.925
145.777
145.563
145.342
144.944
144.606
144.134
143.611
143.043
142.41
141.732
140.899
140.111
139.411
138.799
138.401
138.092
137.944
137.804
137.723
137.576
137.296
136.787
136.146
135.247
134.193
132.919
131.541
130.074
128.623
127.208
125.904
124.666
123.627
122.794
122.212
121.74
121.46
121.305
121.261
121.151
120.966
120.65
120.23
119.552
118.667
117.592
116.42
115.013
113.583
112.124
110.761
109.456
108.241
107.165
106.244
105.499
104.858
104.35
103.959
103.584
103.171
102.736
102.183
101.542
100.776
99.8844
99.0002
97.9391
96.878
95.8169
94.7337
93.702
92.6999
91.7788
90.9314
90.224
89.5092
88.9492
88.4334
87.8291
87.3502
86.8564
86.3038
85.7217
85.0658
84.4763
83.7542
83.0689
82.3541
81.6615
80.8877
80.2172
79.4508
78.8097
78.1171
77.5644
76.9012
76.3486
75.8106
75.3243
74.8011
74.3001
73.8432
73.4158
72.9147
72.5021
72.082
71.6841
71.2641
70.8146
70.402
70.0335
69.5693
69.1493
68.7145
68.3313
67.8966
67.4839
67.1155
66.6807
66.3197
66.0544
65.7449
65.4428
65.2365
64.9933
64.8164
64.647
64.4775
64.2859
64.1238
63.9469
63.748
63.5195
63.3058
63.129
63.1143
63.129
63.4164
63.8511
64.588
65.4944
66.7471
68.3092
70.2177
72.4284
74.9927
77.5497
80.1435
82.811
85.4048
87.9839
90.3935
92.5672
94.4168
96.0011
97.3127
98.3444
99.3465
100.422
101.579
102.972
104.659
106.634
108.734
110.982
113.251
115.403
117.562
119.854
122.02
124.201
126.066
127.598
128.94
130.06
131.091
132.064
133.066
134.068
134.989
135.962
136.905
137.753
138.571
139.344
140.037
140.73
141.393
142.026
142.69
143.345
143.979
144.561
145.077
145.534
145.799
145.888
145.91
145.821
145.645
145.475
145.188
144.819
144.399
143.92
143.412
142.815
142.152
141.481
140.707
139.941
139.248
138.674
138.261
138.047
137.9
137.73
137.664
137.48
137.104
136.603
135.969
135.07
133.98
132.675
131.305
129.824
128.409
127.002
125.705
124.504
123.531
122.742
122.079
121.674
121.445
121.283
121.217
121.136
120.93
120.569
120.112
119.36
118.461
117.341
116.081
114.659
113.288
111.778
110.392
109.14
107.961
106.907
105.986
105.249
104.74
104.217

## Sheet: Sheet3
0
0.00500626
0.0100125
0.0150188
0.020025
0.0250313
0.0300375
0.0350438
0.0400501
0.0450563
0.0500626
0.0550688
0.0600751
0.0650814
0.0700876
0.0750939
0.0801001
0.0851064
0.0901126
0.0951189
0.100125
0.105131
0.110138
0.115144
0.12015
0.125156
0.130163
0.135169
0.140175
0.145181
0.150188
0.155194
0.1602
0.165207
0.170213
0.175219
0.180225
0.185232
0.190238
0.195244
0.20025
0.205257
0.210263
0.215269
0.220275
0.225282
0.230288
0.235294
0.2403
0.245307
0.250313
0.255319
0.260325
0.265332
0.270338
0.275344
0.28035
0.285357
0.290363
0.295369
0.300375
0.305382
0.310388
0.315394
0.320401
0.325407
0.330413
0.335419
0.340426
0.345432
0.350438
0.355444
0.360451
0.365457
0.370463
0.375469
0.380476
0.385482
0.390488
0.395494
0.400501
0.405507
0.410513
0.415519
0.420526
0.425532
0.430538
0.435544
0.440551
0.445557
0.450563
0.455569
0.460576
0.465582
0.470588
0.475594
0.480601
0.485607
0.490613
0.49562
0.500626
0.505632
0.510638
0.515645
0.520651
0.525657
0.530663
0.53567
0.540676
0.545682
0.550688
0.555695
0.560701
0.565707
0.570713
0.57572
0.580726
0.585732
0.590738
0.595745
0.600751
0.605757
0.610763
0.61577
0.620776
0.625782
0.630788
0.635795
0.640801
0.645807
0.650814
0.65582
0.660826
0.665832
0.670839
0.675845
0.680851
0.685857
0.690864
0.69587
0.700876
0.705882
0.710889
0.715895
0.720901
0.725907
0.730914
0.73592
0.740926
0.745932
0.750939
0.755945
0.760951
0.765957
0.770964
0.77597
0.780976
0.785982
0.790989
0.795995
0.801001
0.806008
0.811014
0.81602
0.821026
0.826033
0.831039
0.836045
0.841051
0.846058
0.851064
0.85607
0.861076
0.866083
0.871089
0.876095
0.881101
0.886108
0.891114
0.89612
0.901126
0.906133
0.911139
0.916145
0.921151
0.926158
0.931164
0.93617
0.941176
0.946183
0.951189
0.956195
0.961202
0.966208
0.971214
0.97622
0.981227
0.986233
0.991239
0.996245
1.00125
1.00626
1.01126
1.01627
1.02128
1.02628
1.03129
1.0363
1.0413
1.04631
1.05131
1.05632
1.06133
1.06633
1.07134
1.07635
1.08135
1.08636
1.09136
1.09637
1.10138
1.10638
1.11139
1.1164
1.1214
1.12641
1.13141
1.13642
1.14143
1.14643
1.15144
1.15645
1.16145
1.16646
1.17146
1.17647
1.18148
1.18648
1.19149
1.1965
1.2015
1.20651
1.21151
1.21652
1.22153
1.22653
1.23154
1.23655
1.24155
1.24656
1.25156
1.25657
1.26158
1.26658
1.27159
1.2766
1.2816
1.28661
1.29161
1.29662
1.30163
1.30663
1.31164
1.31665
1.32165
1.32666
1.33166
1.33667
1.34168
1.34668
1.35169
1.3567
1.3617
1.36671
1.37171
1.37672
1.38173
1.38673
1.39174
1.39675
1.40175
1.40676
1.41176
1.41677
1.42178
1.42678
1.43179
1.4368
1.4418
1.44681
1.45181
1.45682
1.46183
1.46683
1.47184
1.47685
1.48185
1.48686
1.49186
1.49687
1.50188
1.50688
1.51189
1.5169
1.5219
1.52691
1.53191
1.53692
1.54193
1.54693
1.55194
1.55695
1.56195
1.56696
1.57196
1.57697
1.58198
1.58698
1.59199
1.597
1.602
1.60701
1.61202
1.61702
1.62203
1.62703
1.63204
1.63705
1.64205
1.64706
1.65207
1.65707
1.66208
1.66708
1.67209
1.6771
1.6821
1.68711
1.69212
1.69712
1.70213
1.70713
1.71214
1.71715
1.72215
1.72716
1.73217
1.73717
1.74218
1.74718
1.75219
1.7572
1.7622
1.76721
1.77222
1.77722
1.78223
1.78723
1.79224
1.79725
1.80225
1.80726
1.81227
1.81727
1.82228
1.82728
1.83229
1.8373
1.8423
1.84731
1.85232
1.85732
1.86233
1.86733
1.87234
1.87735
1.88235
1.88736
1.89237
1.89737
1.90238
1.90738
1.91239
1.9174
1.9224
1.92741
1.93242
1.93742
1.94243
1.94743
1.95244
1.95745
1.96245
1.96746
1.97247
1.97747
1.98248
1.98748
1.99249
1.9975
2.0025
2.00751
2.01252
2.01752
2.02253
2.02753
2.03254
2.03755
2.04255
2.04756
2.05257
2.05757
2.06258
2.06758
2.07259
2.0776
2.0826
2.08761
2.09262
2.09762
2.10263
2.10763
2.11264
2.11765
2.12265
2.12766
2.13267
2.13767
2.14268
2.14768
2.15269
2.1577
2.1627
2.16771
2.17272
2.17772
2.18273
2.18773
2.19274
2.19775
2.20275
2.20776
2.21277
2.21777
2.22278
2.22778
2.23279
2.2378
2.2428
2.24781
2.25282
2.25782
2.26283
2.26783
2.27284
2.27785
2.28285
2.28786
2.29287
2.29787
2.30288
2.30788
2.31289
2.3179
2.3229
2.32791
2.33292
2.33792
2.34293
2.34793
2.35294
2.35795
2.36295
2.36796
2.37297
2.37797
2.38298
2.38798
2.39299
2.398
2.403
2.40801
2.41302
2.41802
2.42303
2.42804
2.43304
2.43805
2.44305
2.44806
2.45307
2.45807
2.46308
2.46809
2.47309
2.4781
2.4831
2.48811
2.49312
2.49812
2.50313
2.50814
2.51314
2.51815
2.52315
2.52816
2.53317
2.53817
2.54318
2.54819
2.55319
2.5582
2.5632
2.56821
2.57322
2.57822
2.58323
2.58824
2.59324
2.59825
2.60325
2.60826
2.61327
2.61827
2.62328
2.62829
2.63329
2.6383
2.6433
2.64831
2.65332
2.65832
2.66333
2.66834
2.67334
2.67835
2.68335
2.68836
2.69337
2.69837
2.70338
2.70839
2.71339
2.7184
2.7234
2.72841
2.73342
2.73842
2.74343
2.74844
2.75344
2.75845
2.76345
2.76846
2.77347
2.77847
2.78348
2.78849
2.79349
2.7985
2.8035
2.80851
2.81352
2.81852
2.82353
2.82854
2.83354
2.83855
2.84355
2.84856
2.85357
2.85857
2.86358
2.86859
2.87359
2.8786
2.8836
2.88861
2.89362
2.89862
2.90363
2.90864
2.91364
2.91865
2.92365
2.92866
2.93367
2.93867
2.94368
2.94869
2.95369
2.9587
2.9637
2.96871
2.97372
2.97872
2.98373
2.98874
2.99374
2.99875
3.00375
3.00876
3.01377
3.01877
3.02378
3.02879
3.03379
3.0388
3.0438
3.04881
3.05382
3.05882
3.06383
3.06884
3.07384
3.07885
3.08385
3.08886
3.09387
3.09887
3.10388
3.10889
3.11389
3.1189
3.1239
3.12891
3.13392
3.13892
3.14393
3.14894
3.15394
3.15895
3.16395
3.16896
3.17397
3.17897
3.18398
3.18899
3.19399
3.199
3.20401
3.20901
3.21402
3.21902
3.22403
3.22904
3.23404
3.23905
3.24406
3.24906
3.25407
3.25907
3.26408
3.26909
3.27409
3.2791
3.28411
3.28911
3.29412
3.29912
3.30413
3.30914
3.31414
3.31915
3.32416
3.32916
3.33417
3.33917
3.34418
3.34919
3.35419
3.3592
3.36421
3.36921
3.37422
3.37922
3.38423
3.38924
3.39424
3.39925
3.40426
3.40926
3.41427
3.41927
3.42428
3.42929
3.43429
3.4393
3.44431
3.44931
3.45432
3.45932
3.46433
3.46934
3.47434
3.47935
3.48436
3.48936
3.49437
3.49937
3.50438
3.50939
3.51439
3.5194
3.52441
3.52941
3.53442
3.53942
3.54443
3.54944
3.55444
3.55945
3.56446
3.56946
3.57447
3.57947
3.58448
3.58949
3.59449
3.5995
3.60451
3.60951
3.61452
3.61952
3.62453
3.62954
3.63454
3.63955
3.64456
3.64956
3.65457
3.65957
3.66458
3.66959
3.67459
3.6796
3.68461
3.68961
3.69462
3.69962
3.70463
3.70964
3.71464
3.71965
3.72466
3.72966
3.73467
3.73967
3.74468
3.74969
3.75469
3.7597
3.76471
3.76971
3.77472
3.77972
3.78473
3.78974
3.79474
3.79975
3.80476
3.80976
3.81477
3.81977
3.82478
3.82979
3.83479
3.8398
3.84481
3.84981
3.85482
3.85982
3.86483
3.86984
3.87484
3.87985
3.88486
3.88986
3.89487
3.89987
3.90488
3.90989
3.91489
3.9199
3.92491
3.92991
3.93492
3.93992
3.94493
3.94994
3.95494
3.95995
3.96496
3.96996
3.97497
3.97997
3.98498
3.98999
3.99499
4
