# Supplementary material for: A Bio-Inspired Approach for the Reduction of Left Ventricular Workload
Source: PLoS One. 2014 Jan 24;9(1):e87122. doi: 10.1371/journal.pone.0087122 (PMC3901771; doi:10.1371/journal.pone.0087122)
Supplement: Data S1 — (ZIP) [file pone.0087122.s002.zip › Pressure_FLow_AortaNo3_setup1_ring1_HR60_4.xls]

## Sheet: Sheet1
0.223566
0.306128
0.266376
0.23274
0.202161
0.180756
0.147119
0.092078
-0.0149472
-0.0149472
-0.00577358
0.0278629
0.00951572
0.0553836
0.0278629
-0.00577358
0.0186893
0.0125736
0.024805
0.000342139
-0.018005
0.000342139
-0.0210629
0.0186893
0.17464
0.419269
0.825965
1.33663
2.07357
3.0949
4.3211
5.6054
6.94475
8.51649
10.1586
11.8129
13.5406
15.4425
17.2467
18.9988
20.6348
22.0842
23.396
24.5305
25.3439
25.8576
26.0931
25.9799
25.6589
25.1941
24.6498
23.9893
23.1912
22.286
21.2464
20.4055
19.5737
18.7878
17.9745
16.8981
15.9991
15.5159
14.9747
14.4334
13.9625
13.6965
13.5528
13.4244
13.3418
13.4091
13.6629
13.8739
14.0726
14.1154
14.198
14.2439
14.25
14.2439
14.305
14.2255
14.143
13.9106
13.672
13.2317
12.6263
11.9443
11.1585
10.4643
9.6693
8.80392
7.77343
6.66036
5.47391
4.33333
3.20498
2.06134
0.939106
-0.143377
-1.13412
-1.90165
-2.41843
-2.69669
-2.67529
-2.40008
-1.76404
-1.15859
-0.571478
0.0462101
0.688361
1.25407
1.72803
2.03382
2.19894
2.04299
1.66076
1.13481
0.605799
0.104309
-0.384948
-0.800818
-1.04545
-1.01793
-1.02404
-1.04545
-0.932306
-0.69685
-0.476684
-0.259576
0.0431522
0.36117
0.449848
0.468195
0.443732
0.413153
0.40398
0.315302
0.18993
0.0400943
-0.0455258
-0.0332943
-0.0118893
-0.0302365
-0.118914
-0.149493
-0.207592
-0.177014
-0.164782
-0.118914
-0.106683
-0.0822201
-0.0424679
0.0370365
0.199103
0.336707
0.31836
0.281665
0.296955
0.34588
0.413153
0.495716
0.593567
0.645551
0.544641
0.364228
0.134888
0.000342139
0.0156314
-0.00271572
-0.0332943
-0.018005
0.0309208
0.0737308
0.0859623
0.107367
0.128772
0.168525
0.244971
0.315302
0.36117
0.443732
0.474311
0.449848
0.364228
0.306128
0.324475
0.312244
0.229682
0.0981937
0.0278629
-0.00577358
-0.0149472
0.024805
0.199103
0.223566
0.177698
0.107367
0.0278629
-0.0149472
0.0523258
0.0798465
0.137946
0.177698
0.199103
0.205219
0.220508
0.171582
0.0890201
-0.0761044
-0.146435
-0.0699887
-0.00883145
0.000342139
0.0186893
0.0217472
0.0125736
-0.0546994
-0.0332943
0.024805
0.107367
0.0981937
0.125714
0.104309
0.0339786
0.0309208
0.241913
0.596625
1.08283
1.65159
2.41605
3.36399
4.52598
5.80722
7.25359
8.8926
10.5775
12.2532
13.9595
15.7942
17.7115
19.4912
21.0659
22.4817
23.6988
24.7293
25.4509
25.8087
25.9371
25.8729
25.5579
25.084
24.4602
23.7018
22.867
21.9069
21.0323
20.2617
19.2373
18.3659
17.5372
16.7941
16.0388
15.4242
14.727
14.2775
14.0237
13.7118
13.4977
13.351
13.3265
13.3754
13.6231
13.8616
13.9809
14.0604
14.0665
14.094
14.1827
14.3509
14.3876
14.1613
13.8708
13.5436
13.2776
12.7944
12.3449
11.8129
11.0973
10.1127
9.25649
8.47368
7.5288
6.39127
5.14366
3.94193
2.76771
1.61184
0.504889
-0.553131
-1.44603
-2.02396
-2.45512
-2.75479
-2.73033
-2.45512
-1.87107
-1.15553
-0.430816
0.248029
0.926874
1.51398
1.93903
2.06134
1.95737
1.66688
1.20514
0.611914
0.0309208
-0.381891
-0.693792
-0.895611
-1.05156
-1.11884
-1.11884
-1.03321
-0.910901
-0.562304
-0.161725
0.153235
0.36117
0.498774
0.621088
0.541584
0.422327
0.434558
0.413153
0.379517
0.324475
0.229682
0.141004
0.116541
0.119599
0.0523258
-0.0149472
-0.0913937
-0.121972
-0.0149472
0.0400943
0.116541
0.196045
0.208277
0.171582
0.168525
0.17464
0.199103
0.248029
0.300013
0.208277
0.223566
0.287781
0.321418
0.376459
0.336707
0.26026
0.18993
0.110425
-0.0975094
-0.158667
-0.16784
-0.164782
-0.140319
-0.131146
-0.0913937
-0.134204
-0.121972
-0.0424679
0.092078
0.159351
0.223566
0.284723
0.312244
0.34588
0.397864
0.348938
0.238855
0.092078
-0.0210629
-0.0761044
-0.112799
-0.121972
-0.12503
-0.0638729
-0.0730465
-0.137262
-0.161725
-0.128088
-0.100567
-0.109741
-0.134204
-0.0975094
0.0156314
0.0890201
0.110425
0.0217472
-0.00271572
0.0034
-0.0332943
-0.0332943
0.0034
-0.0638729
-0.0546994
-0.0546994
-0.0608151
-0.0608151
-0.0761044
-0.121972
-0.177014
-0.103625
-0.0363522
-0.0669308
-0.121972
-0.118914
-0.186187
-0.195361
-0.100567
0.171582
0.559931
1.04613
1.64547
2.62399
3.70647
4.87457
6.19251
7.65417
9.22897
10.8282
12.5467
14.3417
16.2498
18.0937
19.8245
21.4635
22.9007
24.0749
25.0167
25.879
26.1879
26.142
25.8301
25.4112
24.8852
24.3837
23.6682
22.7508
21.8304
20.9375
20.0752
19.1976
18.2221
17.2895
16.5373
15.8095
15.1398
14.5619
14.1215
13.724
13.4702
13.3815
13.2745
13.1277
13.3082
13.7087
13.9809
14.1735
14.2286
14.2469
14.1766
14.1124
14.0543
14.0543
14.0176
13.987
13.7913
13.4305
12.9198
12.4091
11.7517
10.9781
10.1524
9.25037
8.28103
7.18632
6.1864
5.20176
3.93275
2.66986
1.52927
0.388691
-0.672387
-1.61115
-2.43372
-2.87099
-2.89545
-2.70281
-2.31446
-1.7457
-0.901727
-0.0730465
0.562989
1.21737
1.69134
1.89316
1.90233
1.74027
1.51704
1.21737
0.835138
0.290839
-0.0363522
-0.415527
-0.730487
-0.920074
-0.953711
-0.923132
-0.834454
-0.736602
-0.501147
-0.164782
0.113483
0.293897
0.431501
0.599683
0.627204
0.599683
0.517121
0.358112
0.306128
0.223566
0.186872
0.0951358
-0.0975094
-0.121972
-0.164782
-0.0944516
-0.018005
0.0614994
0.0645572
-0.109741
-0.0546994
-0.018005
-0.0577572
-0.112799
-0.0699887
0.0706729
0.0737308
0.0309208
0.0706729
0.0706729
0.0309208
-0.018005
0.113483
0.321418
0.373401
0.370343
0.306128
0.168525
-0.0149472
-0.0516415
-0.0118893
0.0400943
0.0798465
0.0553836
0.177698
0.238855
0.244971
0.244971
0.34588
0.30307
0.18993
0.150177
0.272492
0.309186
0.177698
0.0278629
-0.0791623
-0.213708
-0.26875
-0.299328
-0.375775
-0.348254
-0.274865
-0.222882
-0.317675
-0.388006
-0.305444
-0.180072
0.0034
0.0584415
0.0156314
0.0584415
0.196045
0.266376
0.122657
-0.0363522
-0.0577572
-0.0944516
-0.0608151
0.0553836
0.171582
0.113483
0.141004
0.180756
0.199103
0.0829044
-0.0638729
0.0278629
0.0981937
0.122657
0.0217472
-0.109741
-0.0394101
0.186872
0.205219
0.223566
0.40398
0.556873
0.673072
1.04613
1.78002
2.74019
3.74011
4.93573
6.27202
7.73979
9.34211
11.0759
12.9412
14.5894
16.4241
18.3108
20.1302
21.7081
23.1269
24.3256
25.2308
25.9769
26.2307
26.194
25.8668
25.4112
24.9219
24.188
23.3441
22.5031
21.5063
20.5431
19.6899
18.901
18.057
17.265
16.4241
15.7269
15.0909
14.5344
14.042
13.6568
13.4335
13.2653
13.2776
13.2837
13.3968
13.6659
13.9564
14.143
14.2225
14.2928
14.2439
14.198
14.0726
14.0329
14.0115
13.9411
13.6568
13.3326
12.984
12.3969
11.6263
10.7059
9.80385
8.91401
8.10673
7.12516
6.03962
4.82259
3.65143
2.53531
1.41613
0.327533
-0.69685
-1.52859
-2.03314
-2.33586
-2.47653
-2.34504
-1.96586
-1.3176
-0.562304
0.205219
0.844312
1.34886
1.7739
2.07357
2.19589
2.1439
1.87481
1.30605
0.810675
0.388691
0.0737308
-0.228997
-0.488916
-0.666272
-0.623462
-0.43999
-0.461395
-0.446106
-0.287097
0.024805
0.321418
0.57522
0.706708
0.783155
0.752576
0.654724
0.526294
0.465137
0.397864
0.30307
0.220508
0.119599
0.0584415
0.00951572
-0.0516415
-0.100567
-0.0822201
0.0217472
0.0125736
-0.0822201
-0.106683
-0.106683
-0.0271786
0.00951572
0.0370365
0.0859623
0.107367
0.134888
0.150177
0.214392
0.248029
0.205219
0.180756
0.18993
0.23274
0.269434
0.226624
0.168525
0.0462101
-0.0638729
-0.128088
-0.195361
-0.228997
-0.228997
-0.235113
-0.299328
-0.161725
0.00645786
0.162409
0.254145
0.287781
0.284723
0.254145
0.278608
0.284723
0.281665
0.220508
0.150177
0.150177
0.327533
0.315302
0.199103
0.0156314
-0.0608151
-0.0577572
-0.0944516
-0.18313
-0.140319
-0.0546994
0.0339786
0.0676151
0.0553836
0.0523258

## Sheet: Sheet2
70.3872
69.9746
69.6061
69.1198
68.6998
68.2798
67.8376
67.4766
67.0713
66.7102
66.3639
66.0544
65.7891
65.487
65.2659
65.0817
64.8754
64.6912
64.5512
64.3817
64.1827
63.9985
63.7995
63.549
63.3279
63.2174
63.21
63.3132
63.6448
64.2417
65.0301
66.0839
67.4176
69.0535
71.0578
73.4674
75.958
78.4781
81.1899
83.8131
86.3996
88.986
91.3293
93.3999
95.0947
96.6127
97.8433
98.8528
99.796
100.887
102.125
103.532
105.278
107.231
109.456
111.866
114.335
116.604
118.763
120.782
122.816
124.798
126.596
128.092
129.286
130.472
131.533
132.477
133.42
134.282
135.173
136.05
137.008
137.937
138.799
139.565
140.28
140.958
141.614
142.24
142.837
143.471
144.127
144.606
145.099
145.468
145.667
145.689
145.689
145.645
145.416
145.217
144.952
144.569
144.127
143.662
143.147
142.476
141.827
141.135
140.346
139.551
138.939
138.475
138.106
137.966
137.819
137.782
137.627
137.377
137.038
136.367
135.63
134.672
133.479
132.101
130.701
129.278
127.797
126.486
125.211
124.083
123.192
122.484
121.954
121.644
121.453
121.313
121.261
121.107
120.834
120.465
119.854
119.043
118.056
116.892
115.632
114.18
112.758
111.365
110.017
108.801
107.644
106.708
105.853
105.138
104.586
104.158
103.775
103.399
103.046
102.545
101.918
101.233
100.437
99.5013
98.5507
97.4748
96.399
95.3232
94.2326
93.2378
92.2799
91.3882
90.5777
89.8924
89.2808
88.6839
88.2049
87.667
87.188
86.628
86.0975
85.508
84.8595
84.2405
83.5479
82.7962
82.0667
81.352
80.593
79.834
79.1929
78.515
77.8592
77.2549
76.6949
76.1422
75.6338
75.1475
74.6538
74.2043
73.7327
73.2905
72.8779
72.4358
71.9494
71.5441
71.0946
70.7115
70.3135
69.8714
69.4293
69.0093
68.5819
68.1766
67.7713
67.4029
66.9608
66.6586
66.3418
66.0175
65.7228
65.5238
65.288
65.1333
64.8975
64.6912
64.5069
64.3964
64.2122
64.0132
63.7701
63.5637
63.3869
63.2469
63.269
63.4016
63.7848
64.4848
65.3396
66.4081
67.8303
69.6061
71.7357
74.1011
76.5623
79.1561
81.8015
84.5058
87.048
89.5608
91.8672
93.8273
95.4558
96.7969
97.8875
98.8307
99.8992
101.063
102.478
104.033
105.809
107.806
109.913
112.301
114.637
116.98
119.257
121.401
123.413
125.314
127.031
128.512
129.735
130.774
131.791
132.698
133.619
134.459
135.35
136.205
137.141
138.055
138.909
139.713
140.391
141.032
141.665
142.255
142.94
143.633
144.267
144.819
145.328
145.703
145.866
145.888
145.858
145.748
145.549
145.269
144.974
144.532
144.127
143.692
143.198
142.55
141.835
141.12
140.339
139.639
139.013
138.497
138.195
137.959
137.789
137.657
137.509
137.229
136.839
136.249
135.439
134.422
133.199
131.865
130.421
128.954
127.554
126.22
124.997
123.936
123.044
122.403
121.895
121.578
121.438
121.328
121.261
121.077
120.841
120.406
119.854
118.999
117.945
116.774
115.418
113.966
112.573
111.166
109.825
108.572
107.489
106.524
105.698
105.065
104.534
104.166
103.783
103.429
102.979
102.493
101.837
101.108
100.312
99.3834
98.337
97.3054
96.2074
95.1021
94.0999
93.0757
92.1546
91.2924
90.5629
89.8776
89.2587
88.6839
88.1828
87.7039
87.1586
86.6206
86.0754
85.4932
84.7563
84.1963
83.4889
82.7373
82.0299
81.3299
80.5782
79.8856
79.1782
78.5445
77.9108
77.2623
76.7391
76.1938
75.6338
75.1475
74.7422
74.2043
73.7474
73.3495
72.8631
72.4505
72.0673
71.5957
71.1904
70.7262
70.343
69.9304
69.4882
69.0756
68.604
68.1987
67.8303
67.4692
67.086
66.7839
66.3344
66.0839
65.8407
65.5607
65.3323
65.1996
64.9491
64.7649
64.5954
64.4185
64.2711
64.0501
63.829
63.6669
63.4753
63.3943
63.4016
63.6448
64.0722
64.6838
65.6123
66.7323
68.2282
70.0262
72.1926
74.6611
77.2033
79.7898
82.4794
85.1543
87.7628
90.2166
92.4936
94.321
95.8685
97.298
98.3296
99.2802
100.231
101.417
102.825
104.298
106.074
108.086
110.348
112.795
115.351
117.754
120.178
122.411
124.341
126.021
127.569
128.903
130.111
131.216
132.197
133.118
133.98
134.871
135.704
136.551
137.414
138.224
138.998
139.676
140.427
141.076
141.695
142.365
143.08
143.81
144.392
144.989
145.468
145.762
145.976
146.013
146.028
145.829
145.637
145.35
145.107
144.642
144.163
143.633
143.102
142.483
141.813
141.039
140.251
139.499
138.917
138.46
138.15
138.025
137.87
137.738
137.554
137.259
136.721
136.087
135.218
134.252
132.992
131.614
130.214
128.696
127.311
125.955
124.791
123.73
122.963
122.256
121.792
121.46
121.342
121.261
121.165
121.055
120.745
120.289
119.655
118.807
117.71
116.494
115.16
113.708
112.257
110.842
109.501
108.277
107.261
106.325
105.573
104.947
104.475
104.085
103.746
103.34
102.935
102.368
101.741
100.982
100.113
99.1033
98.1159
97.018
95.9569
94.8589
93.8273
92.8178
91.9556
91.1156
90.3935
89.7082
89.1334
88.5881
88.0797
87.5565
87.0038
86.4438
85.8764
85.2869
84.6311
83.9384
83.2531
82.5236
81.8309
81.1309
80.4088
79.694
79.0308
78.3381
77.7044
77.1444
76.4959
75.9433
75.4127
74.978
74.4327
73.9758
73.5779
73.1505
72.6937
72.2736
71.8168
71.4704
70.9988
70.6378
70.1883
69.7904
69.3556
68.8766
68.4935
67.9997
67.6755
67.2555
66.8576
66.5628
66.2533
65.9586
65.6933
65.4723
65.2586
65.0449
64.8607
64.6543
64.5069
64.2933
64.1311
63.888
63.7038
63.4974
63.3501
63.3058
63.3943
63.6006
64.0427
64.787
65.7375
66.9239
68.464
70.3504
72.6052
75.1106
77.616
80.2982
83.0026
85.5816
88.1976
90.6293
92.7072
94.4758
96.0674
97.2612
98.197
99.1328
100.26
101.498
102.942
104.689
106.627
108.668
110.893
113.237
115.609
117.982
120.126
122.322
124.209
125.977
127.584
128.917
130.222
131.283
132.344
133.177
134.076
134.982
135.896
136.787
137.657
138.534
139.352
140.022
140.744
141.422
142.1
142.719
143.382
143.972
144.583
145.055
145.409
145.689
145.814
145.873
145.888
145.821
145.586
145.283
144.93
144.502
144.023
143.463
142.881
142.166
141.474
140.737
140
139.322
138.799
138.46
138.18
138.047
137.937
137.812
137.627
137.288
136.765
136.043
135.085
133.994
132.734
131.268
129.868
128.394
126.987
125.683
124.607
123.641
122.823
122.241
121.814
121.571
121.401
121.364
121.247
121.048
120.709
120.193
119.463
118.579
117.459
116.214
114.865
113.436
112.013
110.643
109.339
108.174
107.128
106.229
105.477
104.925
104.431
104.011
103.665
103.245
102.825
102.257
101.587
100.842
99.9876
98.9707
98.0054
96.878
95.8095
94.6968
93.6726
92.7662
91.8009
90.9756
90.2608
89.6492
89.0597
88.5144
88.006
87.4828
86.9964
86.4143
85.8543
85.2132
84.5426
83.8647
83.2236
82.4499
81.7499
81.0351
80.2835
79.6056
78.9203
78.2423
77.6234
77.0412
76.4738
75.9728
75.4127
74.9706
74.4769
73.9906
73.5558
73.121
72.6789
72.2221
71.8094
71.4041
70.9694
70.6009

## Sheet: Sheet3
0
0.00500626
0.0100125
0.0150188
0.020025
0.0250313
0.0300375
0.0350438
0.0400501
0.0450563
0.0500626
0.0550688
0.0600751
0.0650814
0.0700876
0.0750939
0.0801001
0.0851064
0.0901126
0.0951189
0.100125
0.105131
0.110138
0.115144
0.12015
0.125156
0.130163
0.135169
0.140175
0.145181
0.150188
0.155194
0.1602
0.165207
0.170213
0.175219
0.180225
0.185232
0.190238
0.195244
0.20025
0.205257
0.210263
0.215269
0.220275
0.225282
0.230288
0.235294
0.2403
0.245307
0.250313
0.255319
0.260325
0.265332
0.270338
0.275344
0.28035
0.285357
0.290363
0.295369
0.300375
0.305382
0.310388
0.315394
0.320401
0.325407
0.330413
0.335419
0.340426
0.345432
0.350438
0.355444
0.360451
0.365457
0.370463
0.375469
0.380476
0.385482
0.390488
0.395494
0.400501
0.405507
0.410513
0.415519
0.420526
0.425532
0.430538
0.435544
0.440551
0.445557
0.450563
0.455569
0.460576
0.465582
0.470588
0.475594
0.480601
0.485607
0.490613
0.49562
0.500626
0.505632
0.510638
0.515645
0.520651
0.525657
0.530663
0.53567
0.540676
0.545682
0.550688
0.555695
0.560701
0.565707
0.570713
0.57572
0.580726
0.585732
0.590738
0.595745
0.600751
0.605757
0.610763
0.61577
0.620776
0.625782
0.630788
0.635795
0.640801
0.645807
0.650814
0.65582
0.660826
0.665832
0.670839
0.675845
0.680851
0.685857
0.690864
0.69587
0.700876
0.705882
0.710889
0.715895
0.720901
0.725907
0.730914
0.73592
0.740926
0.745932
0.750939
0.755945
0.760951
0.765957
0.770964
0.77597
0.780976
0.785982
0.790989
0.795995
0.801001
0.806008
0.811014
0.81602
0.821026
0.826033
0.831039
0.836045
0.841051
0.846058
0.851064
0.85607
0.861076
0.866083
0.871089
0.876095
0.881101
0.886108
0.891114
0.89612
0.901126
0.906133
0.911139
0.916145
0.921151
0.926158
0.931164
0.93617
0.941176
0.946183
0.951189
0.956195
0.961202
0.966208
0.971214
0.97622
0.981227
0.986233
0.991239
0.996245
1.00125
1.00626
1.01126
1.01627
1.02128
1.02628
1.03129
1.0363
1.0413
1.04631
1.05131
1.05632
1.06133
1.06633
1.07134
1.07635
1.08135
1.08636
1.09136
1.09637
1.10138
1.10638
1.11139
1.1164
1.1214
1.12641
1.13141
1.13642
1.14143
1.14643
1.15144
1.15645
1.16145
1.16646
1.17146
1.17647
1.18148
1.18648
1.19149
1.1965
1.2015
1.20651
1.21151
1.21652
1.22153
1.22653
1.23154
1.23655
1.24155
1.24656
1.25156
1.25657
1.26158
1.26658
1.27159
1.2766
1.2816
1.28661
1.29161
1.29662
1.30163
1.30663
1.31164
1.31665
1.32165
1.32666
1.33166
1.33667
1.34168
1.34668
1.35169
1.3567
1.3617
1.36671
1.37171
1.37672
1.38173
1.38673
1.39174
1.39675
1.40175
1.40676
1.41176
1.41677
1.42178
1.42678
1.43179
1.4368
1.4418
1.44681
1.45181
1.45682
1.46183
1.46683
1.47184
1.47685
1.48185
1.48686
1.49186
1.49687
1.50188
1.50688
1.51189
1.5169
1.5219
1.52691
1.53191
1.53692
1.54193
1.54693
1.55194
1.55695
1.56195
1.56696
1.57196
1.57697
1.58198
1.58698
1.59199
1.597
1.602
1.60701
1.61202
1.61702
1.62203
1.62703
1.63204
1.63705
1.64205
1.64706
1.65207
1.65707
1.66208
1.66708
1.67209
1.6771
1.6821
1.68711
1.69212
1.69712
1.70213
1.70713
1.71214
1.71715
1.72215
1.72716
1.73217
1.73717
1.74218
1.74718
1.75219
1.7572
1.7622
1.76721
1.77222
1.77722
1.78223
1.78723
1.79224
1.79725
1.80225
1.80726
1.81227
1.81727
1.82228
1.82728
1.83229
1.8373
1.8423
1.84731
1.85232
1.85732
1.86233
1.86733
1.87234
1.87735
1.88235
1.88736
1.89237
1.89737
1.90238
1.90738
1.91239
1.9174
1.9224
1.92741
1.93242
1.93742
1.94243
1.94743
1.95244
1.95745
1.96245
1.96746
1.97247
1.97747
1.98248
1.98748
1.99249
1.9975
2.0025
2.00751
2.01252
2.01752
2.02253
2.02753
2.03254
2.03755
2.04255
2.04756
2.05257
2.05757
2.06258
2.06758
2.07259
2.0776
2.0826
2.08761
2.09262
2.09762
2.10263
2.10763
2.11264
2.11765
2.12265
2.12766
2.13267
2.13767
2.14268
2.14768
2.15269
2.1577
2.1627
2.16771
2.17272
2.17772
2.18273
2.18773
2.19274
2.19775
2.20275
2.20776
2.21277
2.21777
2.22278
2.22778
2.23279
2.2378
2.2428
2.24781
2.25282
2.25782
2.26283
2.26783
2.27284
2.27785
2.28285
2.28786
2.29287
2.29787
2.30288
2.30788
2.31289
2.3179
2.3229
2.32791
2.33292
2.33792
2.34293
2.34793
2.35294
2.35795
2.36295
2.36796
2.37297
2.37797
2.38298
2.38798
2.39299
2.398
2.403
2.40801
2.41302
2.41802
2.42303
2.42804
2.43304
2.43805
2.44305
2.44806
2.45307
2.45807
2.46308
2.46809
2.47309
2.4781
2.4831
2.48811
2.49312
2.49812
2.50313
2.50814
2.51314
2.51815
2.52315
2.52816
2.53317
2.53817
2.54318
2.54819
2.55319
2.5582
2.5632
2.56821
2.57322
2.57822
2.58323
2.58824
2.59324
2.59825
2.60325
2.60826
2.61327
2.61827
2.62328
2.62829
2.63329
2.6383
2.6433
2.64831
2.65332
2.65832
2.66333
2.66834
2.67334
2.67835
2.68335
2.68836
2.69337
2.69837
2.70338
2.70839
2.71339
2.7184
2.7234
2.72841
2.73342
2.73842
2.74343
2.74844
2.75344
2.75845
2.76345
2.76846
2.77347
2.77847
2.78348
2.78849
2.79349
2.7985
2.8035
2.80851
2.81352
2.81852
2.82353
2.82854
2.83354
2.83855
2.84355
2.84856
2.85357
2.85857
2.86358
2.86859
2.87359
2.8786
2.8836
2.88861
2.89362
2.89862
2.90363
2.90864
2.91364
2.91865
2.92365
2.92866
2.93367
2.93867
2.94368
2.94869
2.95369
2.9587
2.9637
2.96871
2.97372
2.97872
2.98373
2.98874
2.99374
2.99875
3.00375
3.00876
3.01377
3.01877
3.02378
3.02879
3.03379
3.0388
3.0438
3.04881
3.05382
3.05882
3.06383
3.06884
3.07384
3.07885
3.08385
3.08886
3.09387
3.09887
3.10388
3.10889
3.11389
3.1189
3.1239
3.12891
3.13392
3.13892
3.14393
3.14894
3.15394
3.15895
3.16395
3.16896
3.17397
3.17897
3.18398
3.18899
3.19399
3.199
3.20401
3.20901
3.21402
3.21902
3.22403
3.22904
3.23404
3.23905
3.24406
3.24906
3.25407
3.25907
3.26408
3.26909
3.27409
3.2791
3.28411
3.28911
3.29412
3.29912
3.30413
3.30914
3.31414
3.31915
3.32416
3.32916
3.33417
3.33917
3.34418
3.34919
3.35419
3.3592
3.36421
3.36921
3.37422
3.37922
3.38423
3.38924
3.39424
3.39925
3.40426
3.40926
3.41427
3.41927
3.42428
3.42929
3.43429
3.4393
3.44431
3.44931
3.45432
3.45932
3.46433
3.46934
3.47434
3.47935
3.48436
3.48936
3.49437
3.49937
3.50438
3.50939
3.51439
3.5194
3.52441
3.52941
3.53442
3.53942
3.54443
3.54944
3.55444
3.55945
3.56446
3.56946
3.57447
3.57947
3.58448
3.58949
3.59449
3.5995
3.60451
3.60951
3.61452
3.61952
3.62453
3.62954
3.63454
3.63955
3.64456
3.64956
3.65457
3.65957
3.66458
3.66959
3.67459
3.6796
3.68461
3.68961
3.69462
3.69962
3.70463
3.70964
3.71464
3.71965
3.72466
3.72966
3.73467
3.73967
3.74468
3.74969
3.75469
3.7597
3.76471
3.76971
3.77472
3.77972
3.78473
3.78974
3.79474
3.79975
3.80476
3.80976
3.81477
3.81977
3.82478
3.82979
3.83479
3.8398
3.84481
3.84981
3.85482
3.85982
3.86483
3.86984
3.87484
3.87985
3.88486
3.88986
3.89487
3.89987
3.90488
3.90989
3.91489
3.9199
3.92491
3.92991
3.93492
3.93992
3.94493
3.94994
3.95494
3.95995
3.96496
3.96996
3.97497
3.97997
3.98498
3.98999
3.99499
4
