# Supplementary material for: A Bio-Inspired Approach for the Reduction of Left Ventricular Workload
Source: PLoS One. 2014 Jan 24;9(1):e87122. doi: 10.1371/journal.pone.0087122 (PMC3901771; doi:10.1371/journal.pone.0087122)
Supplement: Data S1 — (ZIP) [file pone.0087122.s002.zip › Pressure_FLow_AortaNo3_setup1_ring1_HR60_5.xls]

## Sheet: Sheet1
0.128772
0.0829044
0.0584415
-0.0118893
-0.0791623
-0.112799
-0.0913937
0.0859623
0.150177
0.156293
0.159351
0.186872
0.137946
0.202161
0.388691
0.416211
0.348938
0.263318
0.119599
0.0156314
0.0614994
0.177698
0.205219
0.171582
0.251087
0.226624
0.18993
0.180756
0.196045
0.208277
0.226624
0.241913
0.177698
0.0614994
0.107367
0.144062
0.137946
0.226624
0.449848
0.770923
1.19597
1.97266
2.86556
3.82267
4.88986
6.16193
7.61136
9.26566
11.0178
12.6935
14.409
16.2192
18.0845
19.7602
21.2953
22.6102
23.7599
24.717
25.4754
25.8698
25.931
25.8209
25.4846
24.9555
24.2553
23.4603
22.5337
21.6011
20.8458
19.9284
19.1426
18.3383
17.473
16.5342
15.8125
15.1673
14.7209
14.2347
13.8463
13.7087
13.6017
13.3785
13.3907
13.4794
13.6537
13.9167
14.0726
14.0573
14.1277
14.2408
14.2775
14.3478
14.3601
14.2469
13.9228
13.5803
13.3112
12.9259
12.3816
11.7058
10.9781
10.1616
9.22285
8.15566
7.21384
6.22921
5.1192
4.01226
2.96341
1.83812
0.712824
-0.409411
-1.44297
-2.20743
-2.59272
-2.66306
-2.48264
-2.07595
-1.42768
-0.623462
0.110425
0.770923
1.35803
1.84423
2.15308
2.22647
2.03994
1.87175
1.57208
1.13787
0.596625
0.13183
-0.201477
-0.61123
-0.923132
-1.05462
-1.0271
-0.880322
-0.595941
-0.290155
-0.0332943
0.0951358
0.238855
0.431501
0.630262
0.66084
0.611914
0.520179
0.364228
0.192987
0.119599
0.202161
0.134888
-0.018005
-0.146435
-0.164782
-0.149493
-0.173956
-0.259576
-0.256518
-0.189245
-0.109741
0.00951572
0.0829044
0.192987
0.269434
0.205219
0.116541
0.0829044
0.116541
0.23274
0.31836
0.407038
0.480426
0.511005
0.449848
0.306128
0.165467
0.0981937
0.000342139
-0.158667
-0.22594
-0.241229
-0.222882
-0.180072
-0.180072
-0.155609
-0.0149472
0.165467
0.208277
0.0645572
-0.0546994
0.13183
0.358112
0.471253
0.4896
0.477369
0.477369
0.459021
0.34588
0.134888
-0.0730465
-0.128088
-0.0394101
0.122657
0.162409
0.000342139
-0.0424679
0.0034
0.0186893
-0.00271572
0.0034
0.0829044
0.229682
0.36117
0.351996
0.196045
0.186872
0.278608
0.266376
0.183814
0.128772
0.0431522
-0.0638729
-0.131146
-0.018005
0.122657
0.110425
0.0370365
-0.0424679
-0.100567
-0.106683
-0.164782
-0.0975094
0.0370365
0.13183
0.141004
0.18993
0.459021
0.887122
1.31216
1.90845
2.67597
3.75234
5.04581
6.51053
8.0945
9.64789
11.2319
12.9748
14.7668
16.5281
18.3597
19.9009
21.332
22.7141
23.9312
24.8913
25.5396
25.7812
25.8026
25.6375
25.2797
24.7996
24.1177
23.4022
22.4848
21.5491
20.6256
19.5829
18.8001
18.0754
17.3231
16.473
15.7514
15.2254
14.8187
14.3234
13.9717
13.7515
13.5895
13.4794
13.5497
13.6598
13.6751
13.7944
14.0787
14.2041
14.3478
14.412
14.2316
14.1491
14.0787
14.0176
13.8402
13.6568
13.3846
12.9351
12.2838
11.4306
10.66
9.89558
8.79475
7.78566
6.94169
6.02433
4.85928
3.63002
2.45886
1.27547
0.144062
-0.834454
-1.6295
-2.21355
-2.57438
-2.7395
-2.64165
-2.12487
-1.47966
-0.785528
-0.103625
0.57522
1.14092
1.52927
1.76167
1.91762
1.88398
1.63936
1.23572
0.884064
0.4896
0.0217472
-0.427758
-0.75495
-0.849743
-0.837512
-0.779412
-0.629577
-0.427758
-0.262634
-0.0118893
0.141004
0.339765
0.529352
0.682245
0.74646
0.706708
0.773981
0.691419
0.605799
0.431501
0.30307
0.137946
0.0431522
-0.0424679
-0.115857
-0.155609
-0.22594
-0.348254
-0.461395
-0.336023
-0.213708
-0.207592
-0.241229
-0.186187
-0.0822201
-0.0149472
-0.0241208
0.0186893
0.0859623
0.0859623
0.214392
0.278608
0.244971
0.177698
0.153235
0.153235
0.0981937
0.0309208
-0.0699887
-0.173956
-0.235113
-0.287097
-0.317675
-0.348254
-0.290155
-0.192303
-0.0577572
-0.0241208
0.00951572
0.092078
0.153235
0.177698
0.211335
0.351996
0.355054
0.269434
0.180756
0.13183
0.0125736
-0.018005
-0.0149472
-0.0761044
-0.152551
-0.192303
-0.204535
-0.336023
-0.293213
-0.177014
-0.0608151
-0.00883145
0.000342139
0.0523258
0.0400943
0.0431522
0.0737308
0.0217472
-0.00577358
-0.0761044
-0.134204
-0.121972
-0.143377
-0.201477
-0.155609
0.024805
0.00645786
-0.0302365
-0.0944516
-0.115857
-0.0883358
-0.0363522
0.0645572
0.0737308
0.024805
0.0186893
-0.00271572
0.0737308
0.186872
0.440674
0.780097
1.23572
1.92068
2.89308
4.01226
5.29656
6.85301
8.37582
9.84666
11.4337
13.1247
14.9533
16.8644
18.5891
20.1211
21.6072
23.0383
24.2981
25.2552
25.8974
26.1267
25.9952
25.6558
25.2002
24.7079
24.1146
23.4113
22.549
21.4665
20.4636
19.5126
18.5096
17.6901
16.8614
16.1367
15.4639
14.9655
14.513
13.9931
13.7577
13.6598
13.6568
13.6201
13.932
14.1063
14.1827
14.2286
14.2163
14.1582
14.1582
14.305
14.3417
14.2408
14.1063
13.9381
13.7087
13.5344
13.143
12.5437
11.8862
11.1585
10.4154
9.66624
8.84368
7.97524
7.06706
5.80111
4.41284
3.11324
1.96349
0.80456
-0.219824
-1.19528
-1.91694
-2.42148
-2.66917
-2.62636
-2.34504
-1.83743
-1.23198
-0.427758
0.257202
0.936048
1.55068
2.04299
2.28151
2.32126
2.21729
1.78919
1.22349
0.679187
0.192987
-0.195361
-0.562304
-0.84057
-0.987347
-1.01181
-0.907843
-0.730487
-0.507263
-0.238171
0.128772
0.590509
0.859601
0.926874
0.939106
0.926874
0.841254
0.694477
0.428443
0.238855
0.150177
0.128772
0.0492679
-0.0546994
-0.213708
-0.326849
-0.238171
-0.21065
-0.222882
-0.213708
-0.161725
-0.0761044
0.0339786
-0.00883145
-0.0118893
-0.0210629
0.0034
0.0523258
0.17464
0.23274
0.321418
0.397864
0.339765
0.26026
0.263318
0.220508
0.024805
-0.0485836
-0.0363522
-0.0394101
-0.103625
-0.158667
-0.198419
-0.0975094
-0.0944516
-0.16784
-0.18313
-0.155609
-0.0638729
0.0553836
0.156293
0.220508
0.23274
0.241913
0.281665
0.272492
0.306128
0.30307
0.17464
0.0614994
-0.0210629
-0.0975094
-0.177014
-0.12503
0.00645786
-0.00577358
-0.0761044
-0.134204
-0.131146
-0.0883358
0.0217472
0.165467
0.18993
0.180756
0.144062
0.119599
0.0890201
0.119599
0.156293
0.0706729
0.0370365
-0.0118893
-0.0608151
-0.106683
-0.121972
-0.0883358
-0.0699887
-0.0394101
0.0309208
0.0217472
-0.0210629
-0.00271572
0.0278629
0.0492679
0.113483
0.238855
0.324475
0.376459
0.459021
0.841254
1.462
2.19589
3.08878
4.263
5.61152
7.05177
8.59599
10.2197
11.9077
13.6262
15.3936
17.2375
19.1364
21.0048
22.494
23.6712
24.5733
25.243
25.7017
25.9402
25.7842
25.3622
24.925
24.506
23.8914
23.1545
22.3074
21.3993
20.3412
19.3535
18.4698
17.5555
16.7024
15.9196
15.1735
14.7392
14.2928
13.8463
13.5864
13.4977
13.4458
13.4733
13.6292
13.7271
13.7852
13.987
14.1277
14.2286
14.3111
14.3631
14.357
14.3845
14.2836
14.1215
13.8555
13.5864
13.1583
12.5865
11.9352
11.2839
10.6295
9.84971
8.85285
7.68475
6.51664
5.37912
4.22936
3.0368
1.89316
0.773981
-0.302386
-1.31148
-2.15239
-2.64777
-2.81901
-2.64165
-2.27165
-1.77933
-1.16165
-0.449163
0.27555
1.00332
1.5415
1.8106
1.88093
1.68828
1.38555
1.10117
0.770923
0.370343
-0.0608151
-0.495031
-0.877264
-1.27479
-1.39098
-1.37264
-1.24727
-1.07908
-0.791644
-0.510321
-0.118914
0.214392
0.394806
0.501831
0.547699
0.611914
0.648609
0.596625
0.504889
0.281665
-0.0149472
-0.0669308
-0.0302365
-0.00883145
-0.100567
-0.0944516
-0.121972
-0.213708
-0.256518
-0.189245
-0.106683
-0.018005
0.0309208
-0.0638729
-0.158667
-0.216766
-0.0332943
0.113483
0.199103
0.281665
0.330591
0.208277
0.196045
0.214392
0.23274
0.241913
0.312244
0.281665
0.0492679
-0.0883358
-0.149493
-0.140319
-0.100567
-0.134204
-0.152551
-0.152551
-0.118914
-0.0394101
0.00951572
0.0553836
0.092078
0.18993
0.364228
0.400922
0.342823
0.263318
0.196045
0.0859623
0.0462101
0.122657

## Sheet: Sheet2
76.9012
76.3707
75.8328
75.3317
74.8601
74.3958
73.9169
73.5337
72.9737
72.5979
72.2073
71.7283
71.2789
70.903
70.4609
70.063
69.6282
69.2082
68.7514
68.3534
67.9187
67.5429
67.1892
66.8429
66.526
66.1944
65.8849
65.6491
65.4428
65.2217
65.0228
64.8607
64.6543
64.4775
64.3006
64.1017
63.8732
63.7259
63.5859
63.4237
63.5269
63.748
64.1532
64.8901
65.7375
66.9018
68.324
70.1514
72.3105
74.6832
77.1297
79.6498
82.3468
85.029
87.6302
90.0029
92.2209
94.1294
95.6769
96.9885
98.0349
98.9118
99.8992
101.115
102.545
104.144
105.919
108.02
110.444
112.979
115.366
117.511
119.493
121.394
123.413
125.211
126.906
128.424
129.669
130.723
131.754
132.771
133.619
134.473
135.336
136.301
137.237
138.114
138.917
139.646
140.258
140.877
141.533
142.137
142.83
143.485
144.097
144.65
145.055
145.416
145.6
145.689
145.652
145.512
145.342
145.07
144.723
144.348
143.905
143.338
142.785
142.189
141.474
140.722
139.978
139.278
138.703
138.298
137.959
137.863
137.73
137.627
137.443
137.134
136.714
135.984
135.159
134.127
132.882
131.533
130.089
128.63
127.215
125.911
124.732
123.722
122.934
122.278
121.777
121.519
121.357
121.305
121.21
121.099
120.768
120.266
119.625
118.771
117.717
116.523
115.226
113.76
112.316
110.93
109.604
108.366
107.32
106.391
105.654
105.043
104.549
104.136
103.797
103.444
102.972
102.464
101.867
101.093
100.231
99.2655
98.2707
97.1948
96.1485
95.0505
93.982
93.002
92.1104
91.2851
90.5335
89.9071
89.3176
88.706
88.2344
87.7112
87.2028
86.6427
86.0975
85.4564
84.8227
84.1374
83.4963
82.752
81.9931
81.3372
80.6077
79.9298
79.2224
78.5887
77.9034
77.3434
76.7391
76.2528
75.6854
75.2138
74.7053
74.2632
73.8137
73.3937
72.9295
72.561
72.082
71.6694
71.2936
70.8736
70.4462
69.9746
69.5914
69.1493
68.7366
68.3019
67.904
67.4839
67.1229
66.8134
66.5334
66.1797
65.966
65.7449
65.5017
65.2954
65.0817
64.8975
64.7575
64.5733
64.3596
64.1385
63.888
63.7259
63.5932
63.5048
63.6448
63.9027
64.4406
65.148
66.1133
67.3366
68.8251
70.6672
72.9295
75.3169
77.7781
80.3646
83.0026
85.6627
88.1312
90.5408
92.722
94.4536
95.9569
97.1801
98.2928
99.2802
100.349
101.601
102.987
104.659
106.516
108.609
110.908
113.163
115.609
117.901
119.942
121.924
123.892
125.557
127.134
128.527
129.743
130.841
131.887
132.882
133.803
134.68
135.586
136.478
137.318
138.187
138.946
139.668
140.376
141.105
141.761
142.417
143.088
143.707
144.34
144.871
145.195
145.527
145.755
145.799
145.696
145.578
145.35
145.121
144.812
144.377
143.905
143.368
142.837
142.203
141.444
140.7
139.948
139.263
138.666
138.32
138.04
137.907
137.745
137.664
137.406
137.104
136.551
135.837
134.923
133.84
132.558
131.165
129.772
128.225
126.891
125.624
124.489
123.523
122.735
122.182
121.733
121.453
121.35
121.269
121.18
120.944
120.65
120.112
119.419
118.579
117.452
116.258
114.931
113.487
112.087
110.753
109.449
108.248
107.143
106.303
105.536
104.917
104.468
104.04
103.687
103.318
102.884
102.338
101.712
100.953
100.105
99.1623
98.0865
97.099
95.9495
94.8589
93.8273
92.8251
91.9556
91.1082
90.4008
89.7597
89.2292
88.6471
88.1607
87.6302
87.1291
86.6133
86.009
85.4269
84.7048
84.0784
83.3636
82.6047
81.912
81.1825
80.453
79.7456
79.1045
78.4487
77.7929
77.2255
76.6654
76.1128
75.5748
75.1106
74.6611
74.219
73.7621
73.2905
72.8558
72.3989
72.0084
71.5957
71.1831
70.7704
70.3504
69.9525
69.4956
69.1051
68.604
68.2134
67.8082
67.3808
67.0492
66.7397
66.4523
66.1207
65.8407
65.5681
65.3691
65.2217
65.0522
64.8459
64.6543
64.4775
64.2711
64.0353
63.8069
63.6964
63.4974
63.4753
63.6374
63.9396
64.4627
65.2586
66.2312
67.4987
69.083
70.9988
73.2389
75.7149
78.2571
80.8362
83.4889
86.0459
88.5586
91.0051
93.0683
94.741
96.0748
97.3569
98.3812
99.4718
100.599
101.933
103.34
104.925
106.789
108.985
111.299
113.701
116.059
118.137
120.193
122.308
124.356
126.088
127.562
128.947
130.185
131.298
132.27
133.221
134.068
134.945
135.829
136.706
137.539
138.305
139.027
139.727
140.405
141.024
141.761
142.469
143.176
143.92
144.466
144.981
145.379
145.563
145.703
145.659
145.615
145.49
145.166
144.886
144.613
144.23
143.773
143.242
142.697
141.997
141.297
140.501
139.742
139.123
138.548
138.195
137.937
137.775
137.664
137.598
137.369
136.979
136.544
135.815
134.879
133.744
132.432
131.003
129.566
128.136
126.722
125.506
124.319
123.383
122.632
122.101
121.725
121.512
121.401
121.305
121.232
121.003
120.635
120.104
119.375
118.41
117.282
116.022
114.651
113.2
111.8
110.414
109.154
108.042
107.047
106.148
105.463
104.851
104.424
104.092
103.701
103.296
102.832
102.257
101.601
100.798
99.9434
98.9412
97.9317
96.8338
95.7653
94.66
93.6578
92.6851
91.7935
91.0198
90.2829
89.6345
89.0229
88.566
88.0649
87.6081
87.048
86.547
85.9869
85.3532
84.6458
84.0047
83.2752
82.5383
81.7646
81.0646
80.3867
79.6645
79.0087
78.3824
77.7634
77.1665
76.6065
76.1201
75.5896
75.1327
74.639
74.1527
73.7548
73.2463
72.8042
72.3915
71.9789
71.5883
71.0946
70.7483
70.3209
69.8788
69.5251
69.0535
68.6482
68.2134
67.8229
67.4618
67.1008
66.7176
66.4081
66.0986
65.8481
65.627
65.428
65.2438
65.0522
64.868
64.6838
64.5291
64.3301
64.1459
63.9101
63.7627
63.6374
63.549
63.7185
64.0869
64.6543
65.4796
66.5186
67.8966
69.5398
71.5589
73.9242
76.378
78.8834
81.4846
84.1079
86.6943
89.2292
91.4693
93.4589
95.1463
96.5464
97.7106
98.676
99.6855
100.872
102.176
103.724
105.463
107.437
109.619
111.814
114.128
116.309
118.373
120.377
122.462
124.459
126.161
127.635
129.028
130.325
131.349
132.484
133.457
134.37
135.321
136.205
137.089
137.9
138.703
139.477
140.118
140.737
141.371
141.975
142.557
143.228
143.854
144.443
144.9
145.225
145.519
145.6
145.6
145.475
145.342
145.136
144.849
144.495
144.104
143.603
143.11
142.528
141.894
141.15
140.42
139.646
138.983
138.534
138.136
137.929
137.753
137.679
137.576
137.296
136.949
136.367
135.623
134.628
133.457
132.115
130.693
129.183
127.783
126.441
125.211
124.12
123.266
122.529
122.005
121.637
121.438
121.342
121.254
121.107
120.863
120.465
119.913
119.124
118.137
116.936
115.668
114.305
112.831
111.417
110.105
108.874
107.732
106.789
105.964
105.271
104.755
104.328
103.937
103.584
103.186
102.707
102.102
101.388
100.57
99.6634
98.6317
97.6443
96.5685
95.4779
94.4242
93.422
92.4641
91.6388
90.8577
90.1282
89.5092
88.9197
88.4481
87.9175
87.4386
86.8638
86.3333
85.729
85.0658
84.4542
83.7689
83.091
82.3615
81.6246
80.9393
80.1656
79.4877
78.8318
78.1981
77.5497
76.9675

## Sheet: Sheet3
0
0.00500626
0.0100125
0.0150188
0.020025
0.0250313
0.0300375
0.0350438
0.0400501
0.0450563
0.0500626
0.0550688
0.0600751
0.0650814
0.0700876
0.0750939
0.0801001
0.0851064
0.0901126
0.0951189
0.100125
0.105131
0.110138
0.115144
0.12015
0.125156
0.130163
0.135169
0.140175
0.145181
0.150188
0.155194
0.1602
0.165207
0.170213
0.175219
0.180225
0.185232
0.190238
0.195244
0.20025
0.205257
0.210263
0.215269
0.220275
0.225282
0.230288
0.235294
0.2403
0.245307
0.250313
0.255319
0.260325
0.265332
0.270338
0.275344
0.28035
0.285357
0.290363
0.295369
0.300375
0.305382
0.310388
0.315394
0.320401
0.325407
0.330413
0.335419
0.340426
0.345432
0.350438
0.355444
0.360451
0.365457
0.370463
0.375469
0.380476
0.385482
0.390488
0.395494
0.400501
0.405507
0.410513
0.415519
0.420526
0.425532
0.430538
0.435544
0.440551
0.445557
0.450563
0.455569
0.460576
0.465582
0.470588
0.475594
0.480601
0.485607
0.490613
0.49562
0.500626
0.505632
0.510638
0.515645
0.520651
0.525657
0.530663
0.53567
0.540676
0.545682
0.550688
0.555695
0.560701
0.565707
0.570713
0.57572
0.580726
0.585732
0.590738
0.595745
0.600751
0.605757
0.610763
0.61577
0.620776
0.625782
0.630788
0.635795
0.640801
0.645807
0.650814
0.65582
0.660826
0.665832
0.670839
0.675845
0.680851
0.685857
0.690864
0.69587
0.700876
0.705882
0.710889
0.715895
0.720901
0.725907
0.730914
0.73592
0.740926
0.745932
0.750939
0.755945
0.760951
0.765957
0.770964
0.77597
0.780976
0.785982
0.790989
0.795995
0.801001
0.806008
0.811014
0.81602
0.821026
0.826033
0.831039
0.836045
0.841051
0.846058
0.851064
0.85607
0.861076
0.866083
0.871089
0.876095
0.881101
0.886108
0.891114
0.89612
0.901126
0.906133
0.911139
0.916145
0.921151
0.926158
0.931164
0.93617
0.941176
0.946183
0.951189
0.956195
0.961202
0.966208
0.971214
0.97622
0.981227
0.986233
0.991239
0.996245
1.00125
1.00626
1.01126
1.01627
1.02128
1.02628
1.03129
1.0363
1.0413
1.04631
1.05131
1.05632
1.06133
1.06633
1.07134
1.07635
1.08135
1.08636
1.09136
1.09637
1.10138
1.10638
1.11139
1.1164
1.1214
1.12641
1.13141
1.13642
1.14143
1.14643
1.15144
1.15645
1.16145
1.16646
1.17146
1.17647
1.18148
1.18648
1.19149
1.1965
1.2015
1.20651
1.21151
1.21652
1.22153
1.22653
1.23154
1.23655
1.24155
1.24656
1.25156
1.25657
1.26158
1.26658
1.27159
1.2766
1.2816
1.28661
1.29161
1.29662
1.30163
1.30663
1.31164
1.31665
1.32165
1.32666
1.33166
1.33667
1.34168
1.34668
1.35169
1.3567
1.3617
1.36671
1.37171
1.37672
1.38173
1.38673
1.39174
1.39675
1.40175
1.40676
1.41176
1.41677
1.42178
1.42678
1.43179
1.4368
1.4418
1.44681
1.45181
1.45682
1.46183
1.46683
1.47184
1.47685
1.48185
1.48686
1.49186
1.49687
1.50188
1.50688
1.51189
1.5169
1.5219
1.52691
1.53191
1.53692
1.54193
1.54693
1.55194
1.55695
1.56195
1.56696
1.57196
1.57697
1.58198
1.58698
1.59199
1.597
1.602
1.60701
1.61202
1.61702
1.62203
1.62703
1.63204
1.63705
1.64205
1.64706
1.65207
1.65707
1.66208
1.66708
1.67209
1.6771
1.6821
1.68711
1.69212
1.69712
1.70213
1.70713
1.71214
1.71715
1.72215
1.72716
1.73217
1.73717
1.74218
1.74718
1.75219
1.7572
1.7622
1.76721
1.77222
1.77722
1.78223
1.78723
1.79224
1.79725
1.80225
1.80726
1.81227
1.81727
1.82228
1.82728
1.83229
1.8373
1.8423
1.84731
1.85232
1.85732
1.86233
1.86733
1.87234
1.87735
1.88235
1.88736
1.89237
1.89737
1.90238
1.90738
1.91239
1.9174
1.9224
1.92741
1.93242
1.93742
1.94243
1.94743
1.95244
1.95745
1.96245
1.96746
1.97247
1.97747
1.98248
1.98748
1.99249
1.9975
2.0025
2.00751
2.01252
2.01752
2.02253
2.02753
2.03254
2.03755
2.04255
2.04756
2.05257
2.05757
2.06258
2.06758
2.07259
2.0776
2.0826
2.08761
2.09262
2.09762
2.10263
2.10763
2.11264
2.11765
2.12265
2.12766
2.13267
2.13767
2.14268
2.14768
2.15269
2.1577
2.1627
2.16771
2.17272
2.17772
2.18273
2.18773
2.19274
2.19775
2.20275
2.20776
2.21277
2.21777
2.22278
2.22778
2.23279
2.2378
2.2428
2.24781
2.25282
2.25782
2.26283
2.26783
2.27284
2.27785
2.28285
2.28786
2.29287
2.29787
2.30288
2.30788
2.31289
2.3179
2.3229
2.32791
2.33292
2.33792
2.34293
2.34793
2.35294
2.35795
2.36295
2.36796
2.37297
2.37797
2.38298
2.38798
2.39299
2.398
2.403
2.40801
2.41302
2.41802
2.42303
2.42804
2.43304
2.43805
2.44305
2.44806
2.45307
2.45807
2.46308
2.46809
2.47309
2.4781
2.4831
2.48811
2.49312
2.49812
2.50313
2.50814
2.51314
2.51815
2.52315
2.52816
2.53317
2.53817
2.54318
2.54819
2.55319
2.5582
2.5632
2.56821
2.57322
2.57822
2.58323
2.58824
2.59324
2.59825
2.60325
2.60826
2.61327
2.61827
2.62328
2.62829
2.63329
2.6383
2.6433
2.64831
2.65332
2.65832
2.66333
2.66834
2.67334
2.67835
2.68335
2.68836
2.69337
2.69837
2.70338
2.70839
2.71339
2.7184
2.7234
2.72841
2.73342
2.73842
2.74343
2.74844
2.75344
2.75845
2.76345
2.76846
2.77347
2.77847
2.78348
2.78849
2.79349
2.7985
2.8035
2.80851
2.81352
2.81852
2.82353
2.82854
2.83354
2.83855
2.84355
2.84856
2.85357
2.85857
2.86358
2.86859
2.87359
2.8786
2.8836
2.88861
2.89362
2.89862
2.90363
2.90864
2.91364
2.91865
2.92365
2.92866
2.93367
2.93867
2.94368
2.94869
2.95369
2.9587
2.9637
2.96871
2.97372
2.97872
2.98373
2.98874
2.99374
2.99875
3.00375
3.00876
3.01377
3.01877
3.02378
3.02879
3.03379
3.0388
3.0438
3.04881
3.05382
3.05882
3.06383
3.06884
3.07384
3.07885
3.08385
3.08886
3.09387
3.09887
3.10388
3.10889
3.11389
3.1189
3.1239
3.12891
3.13392
3.13892
3.14393
3.14894
3.15394
3.15895
3.16395
3.16896
3.17397
3.17897
3.18398
3.18899
3.19399
3.199
3.20401
3.20901
3.21402
3.21902
3.22403
3.22904
3.23404
3.23905
3.24406
3.24906
3.25407
3.25907
3.26408
3.26909
3.27409
3.2791
3.28411
3.28911
3.29412
3.29912
3.30413
3.30914
3.31414
3.31915
3.32416
3.32916
3.33417
3.33917
3.34418
3.34919
3.35419
3.3592
3.36421
3.36921
3.37422
3.37922
3.38423
3.38924
3.39424
3.39925
3.40426
3.40926
3.41427
3.41927
3.42428
3.42929
3.43429
3.4393
3.44431
3.44931
3.45432
3.45932
3.46433
3.46934
3.47434
3.47935
3.48436
3.48936
3.49437
3.49937
3.50438
3.50939
3.51439
3.5194
3.52441
3.52941
3.53442
3.53942
3.54443
3.54944
3.55444
3.55945
3.56446
3.56946
3.57447
3.57947
3.58448
3.58949
3.59449
3.5995
3.60451
3.60951
3.61452
3.61952
3.62453
3.62954
3.63454
3.63955
3.64456
3.64956
3.65457
3.65957
3.66458
3.66959
3.67459
3.6796
3.68461
3.68961
3.69462
3.69962
3.70463
3.70964
3.71464
3.71965
3.72466
3.72966
3.73467
3.73967
3.74468
3.74969
3.75469
3.7597
3.76471
3.76971
3.77472
3.77972
3.78473
3.78974
3.79474
3.79975
3.80476
3.80976
3.81477
3.81977
3.82478
3.82979
3.83479
3.8398
3.84481
3.84981
3.85482
3.85982
3.86483
3.86984
3.87484
3.87985
3.88486
3.88986
3.89487
3.89987
3.90488
3.90989
3.91489
3.9199
3.92491
3.92991
3.93492
3.93992
3.94493
3.94994
3.95494
3.95995
3.96496
3.96996
3.97497
3.97997
3.98498
3.98999
3.99499
4
