# Supplementary material for: A Bio-Inspired Approach for the Reduction of Left Ventricular Workload
Source: PLoS One. 2014 Jan 24;9(1):e87122. doi: 10.1371/journal.pone.0087122 (PMC3901771; doi:10.1371/journal.pone.0087122)
Supplement: Data S1 — (ZIP) [file pone.0087122.s002.zip › Pressure_FLow_AortaNo3_setup1_ring1_HR60_6.xls]

## Sheet: Sheet1
0.584394
1.2082
1.5996
1.87175
1.91762
1.78919
1.52621
1.00332
0.416211
-0.0913937
-0.467511
-0.831396
-1.09437
-1.38181
-1.55305
-1.43685
-1.18305
-0.935363
-0.638751
-0.277923
0.0034
0.202161
0.26026
0.397864
0.437616
0.483484
0.507947
0.455963
0.370343
0.376459
0.385633
0.220508
0.0829044
-0.0424679
-0.112799
-0.204535
-0.232055
-0.317675
-0.351312
-0.235113
-0.115857
-0.0546994
-0.0577572
-0.0699887
-0.0332943
0.119599
0.312244
0.293897
0.293897
0.324475
0.370343
0.434558
0.434558
0.407038
0.416211
0.367285
0.18993
0.0278629
-0.0791623
-0.134204
-0.189245
-0.290155
-0.287097
-0.232055
-0.177014
-0.115857
-0.0730465
-0.0424679
0.0278629
0.0584415
0.0125736
0.0309208
0.141004
0.17464
0.205219
0.238855
0.257202
0.116541
-0.173956
-0.293213
-0.284039
-0.213708
-0.146435
-0.173956
-0.299328
-0.280981
-0.363543
-0.351312
-0.164782
-0.0118893
0.0767887
0.0798465
0.0737308
0.0645572
-0.0424679
-0.189245
-0.198419
-0.152551
-0.134204
-0.0791623
-0.0699887
-0.0913937
-0.204535
-0.262634
-0.259576
-0.161725
-0.106683
-0.0791623
-0.109741
-0.0791623
-0.0271786
0.000342139
-0.0118893
-0.0883358
-0.085278
-0.00577358
0.110425
0.376459
0.728113
1.19597
2.01241
2.97258
4.0887
5.36383
6.84689
8.39723
10.024
11.5224
13.2195
15.0481
16.9378
18.8062
20.5278
21.968
23.2554
24.3073
25.0932
25.6619
25.9127
25.8729
25.4907
25.0075
24.4846
23.7324
22.8915
22.1117
21.3595
20.5492
19.5737
18.6105
17.7451
16.9592
16.2987
15.6474
14.9441
14.3906
14.0329
13.7821
13.5956
13.4519
13.6384
13.8402
13.9931
14.0573
14.1124
14.2836
14.3815
14.3417
14.1674
14.0176
14.0757
14.0543
13.9687
13.8188
13.5895
13.1675
12.7027
12.0514
11.241
10.3757
9.57145
8.79169
7.98748
6.98756
5.7583
4.59631
3.51688
2.29985
1.07365
-0.0669308
-1.07908
-1.8252
-2.34198
-2.63248
-2.52545
-2.15545
-1.71818
-1.15553
-0.553131
0.0737308
0.593567
1.16845
1.62712
2.01547
2.06746
1.86258
1.4834
0.9758
0.492658
0.0309208
-0.418585
-0.819165
-1.24727
-1.48578
-1.35123
-1.14024
-0.892553
-0.641809
-0.317675
-0.00271572
0.235797
0.550757
0.706708
0.715882
0.688361
0.639435
0.480426
0.373401
0.300013
0.263318
0.437616
0.379517
0.229682
0.0553836
-0.018005
-0.0271786
-0.0149472
-0.0149472
-0.0516415
-0.0455258
-0.00271572
0.0186893
0.0186893
0.024805
0.0217472
0.0737308
0.134888
0.333649
0.495716
0.523236
0.459021
0.416211
0.367285
0.330591
0.251087
0.150177
0.101252
0.0951358
0.0400943
-0.0485836
-0.131146
-0.21065
-0.280981
-0.314618
-0.308502
-0.247345
-0.0730465
0.0400943
0.125714
0.0981937
0.0981937
0.116541
0.220508
0.284723
0.266376
0.244971
0.153235
0.0645572
0.0217472
0.0523258
-0.00577358
-0.0883358
-0.180072
-0.219824
-0.216766
-0.173956
-0.186187
-0.12503
-0.0516415
-0.0271786
-0.0608151
-0.0118893
0.244971
0.348938
0.254145
0.113483
0.125714
0.0829044
0.0156314
-0.128088
-0.259576
-0.280981
-0.18313
-0.103625
-0.118914
-0.143377
-0.0699887
0.0951358
0.0981937
0.101252
0.0492679
0.0125736
0.0034
0.0523258
0.0798465
0.125714
0.281665
0.569104
1.04001
1.62407
2.32126
3.14688
4.14986
5.48615
6.94169
8.53789
10.1708
11.8954
13.7179
15.6168
17.4363
19.1517
20.7479
22.2188
23.4694
24.4999
25.2889
25.7781
25.9524
25.9371
25.6405
25.1482
24.558
23.8822
23.0169
22.1851
21.3075
20.2984
19.43
18.5585
17.5861
16.6382
15.892
15.308
14.7637
14.2408
13.8891
13.6323
13.4886
13.4396
13.513
13.5956
13.7485
13.9931
14.2744
14.3539
14.3172
14.1246
14.1552
14.2714
14.3325
14.2806
14.0145
13.724
13.2929
13.036
12.5406
11.8954
11.2869
10.501
9.43996
8.32996
7.42483
6.54417
5.63292
4.54738
3.28143
2.02159
0.764807
-0.443048
-1.40933
-2.1738
-2.70892
-2.9352
-2.82818
-2.40008
-1.87413
-1.31148
-0.519494
0.324475
1.04307
1.61489
1.94208
2.04911
1.97878
1.74332
1.44365
1.00638
0.541584
0.104309
-0.293213
-0.592883
-0.803875
-1.06991
-1.10966
-1.00569
-0.773297
-0.467511
-0.204535
0.0645572
0.281665
0.483484
0.621088
0.721997
0.694477
0.663898
0.651667
0.624146
0.517121
0.462079
0.523236
0.339765
0.18993
0.0676151
0.0370365
-0.0118893
-0.0822201
-0.189245
-0.35437
-0.498089
-0.406353
-0.256518
-0.16784
-0.0608151
0.0309208
0.107367
0.0523258
0.0217472
0.116541
0.248029
0.272492
0.257202
0.235797
0.208277
0.150177
0.324475
0.306128
0.110425
-0.115857
-0.219824
-0.299328
-0.363543
-0.412469
-0.4828
-0.329907
-0.189245
-0.0669308
-0.00883145
0.0676151
0.0981937
0.0829044
0.122657
0.107367
0.0890201
0.134888
0.141004
0.144062
0.128772
0.0492679
-0.00577358
-0.100567
-0.143377
-0.161725
-0.232055
-0.238171
-0.152551
-0.0822201
0.0217472
0.110425
0.128772
0.13183
0.110425
0.122657
0.0951358
0.0951358
0.122657
0.101252
0.00645786
-0.0546994
-0.0883358
-0.0516415
0.0278629
0.0553836
0.0156314
0.000342139
0.0217472
0.0339786
0.0034
-0.12503
-0.0485836
-0.0149472
0.0584415
0.0462101
0.0553836
0.0951358
0.13183
0.290839
0.572162
1.02473
1.64853
2.44663
3.37928
4.53821
5.88061
7.3545
8.95682
10.6692
12.3388
14.094
15.9716
17.7726
19.4728
21.0965
22.5888
23.8394
24.7843
25.3989
25.8087
25.9127
25.8301
25.4907
24.9372
24.3746
23.7171
22.8701
21.8793
21.0078
20.0263
19.1578
18.4943
17.6901
16.8492
16.1153
15.4028
14.7423
14.2347
13.9197
13.6782
13.5895
13.5925
13.6323
13.6843
13.8708
14.146
14.3478
14.3539
14.2958
14.3509
14.305
14.2928
14.3539
14.2591
14.0359
13.7424
13.3968
13.0177
12.5345
11.7609
11.0331
10.2442
9.35434
8.36359
7.41566
6.2659
5.0611
3.92664
2.85027
1.79531
0.715882
-0.381891
-1.48272
-2.35421
-2.84653
-2.92297
-2.80066
-2.41231
-1.84355
-1.18611
-0.458337
0.244971
0.862659
1.37638
1.7739
1.99101
1.99407
1.87481
1.54456
1.02473
0.544641
0.0523258
-0.360485
-0.641809
-0.880322
-1.17999
-1.31148
-1.17693
-0.935363
-0.657098
-0.412469
-0.128088
0.141004
0.538526
0.688361
0.691419
0.611914
0.584394
0.581336
0.535468
0.477369
0.394806
0.293897
0.165467
0.122657
0.0523258
-0.0149472
-0.0669308
-0.140319
-0.201477
-0.161725
-0.140319
-0.149493
-0.177014
-0.158667
-0.109741
0.0951358
0.238855
0.272492
0.238855
0.21745
0.220508
0.300013
0.379517
0.269434
0.192987
0.18993
0.171582
0.147119
0.0829044
0.0645572
0.00645786
-0.00883145
-0.0485836
-0.0730465
-0.0944516
-0.0913937
-0.0791623
-0.0210629
0.0859623
0.199103
0.199103
0.177698
0.162409
0.165467
0.183814
0.223566
0.0798465
-0.0241208
-0.0271786
-0.0363522
0.0186893
0.0339786
0.0370365
-0.0791623
-0.216766
-0.238171
-0.161725
-0.0730465
-0.0149472
0.0890201
0.141004
0.287781
0.459021
0.455963
0.348938
0.278608
0.202161
0.0645572
0.0186893
-0.0944516
-0.177014
-0.118914
-0.121972
-0.118914
-0.137262
-0.12503
-0.0883358
-0.118914
-0.0485836
-0.00577358
0.0156314
0.0431522
0.116541
0.168525
0.241913
0.229682
0.235797
0.416211
0.721997
1.2296
1.76779
2.38853
3.38845
4.65746
6.02739
7.55326
9.20756
10.9505
12.7027
14.4059
16.1183
17.8888
19.6288
21.2402
22.7172
23.9954
25.0045
25.6222
25.9249
25.9127
25.7292
25.3989
24.7782
24.0841
23.4327
22.6683
21.8518
20.9834
19.9437
19.0172
18.1243
17.21
16.4578
15.8615
15.308
14.8585
14.3662
13.9687
13.7363
13.565
13.4702
13.4488
13.5772
13.7821
13.9839
14.1154
14.2133
14.3081
14.409
14.4426
14.3387
14.1277
14.0451
14.0206
13.8555
13.4549
12.77
12.1615
11.611
10.9322
10.0882
9.08831
7.9783
6.97838
5.97846
4.94796
3.77069
2.56895
1.41919
0.306128
-0.721313
-1.77628
-2.6019
-2.93826
-2.9138
-2.66611
-2.19214
-1.56528
-0.822223
-0.0363522
0.71894

## Sheet: Sheet2
137.443
137.281
136.876
136.382
135.675
134.798
133.7
132.41
131.054
129.603
128.181
126.795
125.52
124.386
123.457
122.698
122.087
121.674
121.438
121.32
121.217
121.121
120.9
120.554
120.068
119.39
118.446
117.415
116.133
114.814
113.421
111.947
110.635
109.346
108.174
107.157
106.214
105.499
104.888
104.46
104.04
103.665
103.252
102.795
102.279
101.631
100.909
100.069
99.0812
97.998
97.0327
95.92
94.8516
93.8126
92.8178
91.9335
91.1082
90.3566
89.745
89.1776
88.6323
88.1091
87.6154
87.1217
86.5985
85.9869
85.3901
84.7269
84.0932
83.3563
82.6489
81.9194
81.1604
80.4603
79.7603
79.0603
78.4045
77.8297
77.2697
76.6507
76.098
75.6338
75.1106
74.6685
74.1895
73.7327
73.2684
72.8484
72.4136
71.9568
71.5662
71.1315
70.7409
70.3504
69.9083
69.5177
69.0903
68.6261
68.2134
67.8303
67.4324
67.0565
66.7028
66.4376
66.1207
65.826
65.6196
65.428
65.2144
65.0375
64.8459
64.6838
64.4775
64.308
64.0796
63.8806
63.6816
63.549
63.5195
63.6006
63.969
64.4848
65.2659
66.2533
67.5208
69.1419
71.0504
73.3568
75.8401
78.3308
80.9541
83.5258
86.1196
88.6618
90.9535
93.0315
94.7779
96.2516
97.4159
98.4623
99.5013
100.584
101.867
103.34
105.013
106.981
109.199
111.387
113.48
115.705
117.908
120.082
122.116
124.113
125.874
127.517
128.829
129.905
131.01
131.975
132.948
133.913
134.761
135.645
136.537
137.347
138.224
139.013
139.713
140.398
141.069
141.739
142.373
143.021
143.67
144.281
144.664
145.114
145.409
145.534
145.534
145.497
145.335
145.07
144.746
144.421
144.001
143.53
143.007
142.491
141.85
141.12
140.361
139.595
138.961
138.46
138.069
137.848
137.635
137.539
137.458
137.303
136.89
136.286
135.63
134.695
133.597
132.241
130.87
129.323
127.923
126.589
125.27
124.142
123.229
122.514
121.924
121.6
121.379
121.291
121.202
121.107
120.908
120.546
120.023
119.338
118.321
117.201
115.934
114.556
113.082
111.652
110.282
109.051
107.939
106.885
106.052
105.374
104.785
104.328
103.967
103.62
103.237
102.795
102.228
101.513
100.71
99.8255
98.8602
97.7991
96.7306
95.6032
94.5863
93.5399
92.5893
91.6756
90.8798
90.224
89.5682
89.0081
88.4702
87.9839
87.5196
86.9301
86.4069
85.8396
85.2427
84.5721
83.9016
83.2015
82.472
81.7204
81.0498
80.2761
79.5835
78.9424
78.2571
77.6455
77.0928
76.5402
76.0243
75.4938
75.0443
74.5506
74.0937
73.6221
73.2021
72.76
72.2957
71.8978
71.4631
71.0357
70.6304
70.1883
69.8051
69.3777
68.9577
68.5377
68.1398
67.705
67.366
67.005
66.6513
66.2976
66.0102
65.7228
65.5091
65.3617
65.148
64.9564
64.787
64.6101
64.4112
64.2343
64.0132
63.8217
63.6522
63.5122
63.4901
63.6595
63.9764
64.588
65.3912
66.4449
67.8082
69.4661
71.4557
73.8211
76.3117
78.8318
81.4625
84.0932
86.6722
89.185
91.4767
93.3336
95.0284
96.4358
97.7254
98.7349
99.7739
100.828
102.095
103.628
105.3
107.194
109.272
111.564
113.937
116.265
118.712
121.011
123.103
124.85
126.287
127.702
128.91
130.104
131.165
132.174
133.14
134.127
135.048
135.932
136.817
137.694
138.497
139.285
139.963
140.597
141.267
141.901
142.55
143.213
143.861
144.436
144.849
145.173
145.416
145.453
145.409
145.365
145.21
144.959
144.65
144.244
143.832
143.368
142.771
142.174
141.533
140.789
140.088
139.403
138.806
138.327
137.974
137.834
137.686
137.613
137.517
137.31
136.927
136.338
135.594
134.555
133.376
132.086
130.664
129.22
127.783
126.419
125.24
124.106
123.251
122.521
122.013
121.637
121.46
121.342
121.269
121.188
120.9
120.495
119.898
119.154
118.152
116.973
115.72
114.298
112.853
111.409
110.09
108.837
107.754
106.782
105.956
105.337
104.799
104.357
103.981
103.62
103.149
102.714
102.11
101.358
100.577
99.6413
98.6391
97.5854
96.5169
95.4779
94.4242
93.4441
92.5083
91.7051
90.8429
90.1798
89.5829
88.9934
88.507
87.947
87.4238
86.8933
86.348
85.7732
85.1174
84.4837
83.7837
83.0836
82.3541
81.6246
80.9393
80.2172
79.5319
78.8392
78.2276
77.5939
76.9823
76.4591
75.9138
75.3759
74.9117
74.4401
74.0495
73.5411
73.1063
72.7305
72.2442
71.8462
71.4336
71.0357
70.6157
70.1514
69.7388
69.2967
68.884
68.405
68.0587
67.6534
67.2776
66.9018
66.5997
66.2902
65.9954
65.7596
65.5459
65.347
65.1259
64.9122
64.6985
64.5954
64.3669
64.2048
63.9911
63.7259
63.6006
63.5122
63.5416
63.6964
64.1385
64.7428
65.6049
66.6807
68.1029
69.8051
71.8389
74.2779
76.857
79.414
81.9636
84.609
87.2101
89.7155
91.9114
93.7094
95.279
96.6717
97.917
98.9265
99.9065
101.041
102.316
103.871
105.551
107.6
109.685
112.021
114.371
116.752
119.169
121.423
123.332
125.174
126.766
128.188
129.47
130.509
131.482
132.491
133.383
134.304
135.159
136.05
136.935
137.753
138.467
139.271
139.875
140.523
141.186
141.85
142.55
143.191
143.869
144.37
144.804
145.21
145.431
145.512
145.549
145.416
145.195
145.011
144.701
144.215
143.81
143.279
142.763
142.093
141.43
140.7
139.941
139.226
138.622
138.195
137.863
137.708
137.583
137.48
137.333
137.06
136.603
135.991
135.151
134.171
132.948
131.681
130.259
128.807
127.407
126.066
124.901
123.796
122.971
122.271
121.777
121.453
121.276
121.232
121.121
121.011
120.731
120.289
119.706
118.903
117.842
116.663
115.396
113.944
112.529
111.166
109.825
108.587
107.489
106.524
105.713
105.116
104.564
104.144
103.805
103.429
103.009
102.515
101.948
101.174
100.408
99.4497
98.4623
97.3569
96.3622
95.2568
94.181
93.201
92.302
91.3956
90.6661
89.9882
89.406
88.8534
88.3302
87.8218
87.3059
86.768
86.2301
85.6406
85.0069
84.3068
83.6363
82.9657
82.1994
81.4551
80.7625
80.0403
79.3771
78.7139
78.0802
77.476
76.9086
76.3633
75.8033
75.2948
74.8527
74.3811
73.8948
73.4674
73.0326
72.6273
72.1557
71.7283
71.3378
70.962
70.4978
70.0704
69.6798
69.1935
68.7514
68.3534
67.9776
67.5576
67.2113
66.8355
66.4965
66.246
65.9218
65.7449
65.5165
65.2954
65.0817
64.9196
64.7206
64.5069
64.3154
64.1238
63.8953
63.7185
63.6006
63.4753
63.5343
63.7627
64.2417
64.9491
65.7891
66.9608
68.4492
70.2177
72.3547
74.8159
77.2844
79.8487
82.4573
85.1027
87.6302
90.025
92.2356
93.9599
95.3969
96.819
98.0496
99.096
100.032
101.277
102.692
104.225
105.993
108.079
110.37
112.787
115.189
117.378
119.456
121.534
123.494
125.218
126.847
128.254
129.536
130.649
131.629
132.58
133.545
134.422
135.314
136.176
137.097
137.922
138.755
139.506
140.17
140.803
141.371
141.982
142.645
143.287
143.883
144.524
144.93
145.306
145.497
145.534
145.482
145.335
145.166
144.93
144.606
144.186
143.684
143.235
142.675
142.019
141.334
140.553
139.779
139.138
138.548
138.173
137.915
137.738
137.605
137.509

## Sheet: Sheet3
0
0.00500626
0.0100125
0.0150188
0.020025
0.0250313
0.0300375
0.0350438
0.0400501
0.0450563
0.0500626
0.0550688
0.0600751
0.0650814
0.0700876
0.0750939
0.0801001
0.0851064
0.0901126
0.0951189
0.100125
0.105131
0.110138
0.115144
0.12015
0.125156
0.130163
0.135169
0.140175
0.145181
0.150188
0.155194
0.1602
0.165207
0.170213
0.175219
0.180225
0.185232
0.190238
0.195244
0.20025
0.205257
0.210263
0.215269
0.220275
0.225282
0.230288
0.235294
0.2403
0.245307
0.250313
0.255319
0.260325
0.265332
0.270338
0.275344
0.28035
0.285357
0.290363
0.295369
0.300375
0.305382
0.310388
0.315394
0.320401
0.325407
0.330413
0.335419
0.340426
0.345432
0.350438
0.355444
0.360451
0.365457
0.370463
0.375469
0.380476
0.385482
0.390488
0.395494
0.400501
0.405507
0.410513
0.415519
0.420526
0.425532
0.430538
0.435544
0.440551
0.445557
0.450563
0.455569
0.460576
0.465582
0.470588
0.475594
0.480601
0.485607
0.490613
0.49562
0.500626
0.505632
0.510638
0.515645
0.520651
0.525657
0.530663
0.53567
0.540676
0.545682
0.550688
0.555695
0.560701
0.565707
0.570713
0.57572
0.580726
0.585732
0.590738
0.595745
0.600751
0.605757
0.610763
0.61577
0.620776
0.625782
0.630788
0.635795
0.640801
0.645807
0.650814
0.65582
0.660826
0.665832
0.670839
0.675845
0.680851
0.685857
0.690864
0.69587
0.700876
0.705882
0.710889
0.715895
0.720901
0.725907
0.730914
0.73592
0.740926
0.745932
0.750939
0.755945
0.760951
0.765957
0.770964
0.77597
0.780976
0.785982
0.790989
0.795995
0.801001
0.806008
0.811014
0.81602
0.821026
0.826033
0.831039
0.836045
0.841051
0.846058
0.851064
0.85607
0.861076
0.866083
0.871089
0.876095
0.881101
0.886108
0.891114
0.89612
0.901126
0.906133
0.911139
0.916145
0.921151
0.926158
0.931164
0.93617
0.941176
0.946183
0.951189
0.956195
0.961202
0.966208
0.971214
0.97622
0.981227
0.986233
0.991239
0.996245
1.00125
1.00626
1.01126
1.01627
1.02128
1.02628
1.03129
1.0363
1.0413
1.04631
1.05131
1.05632
1.06133
1.06633
1.07134
1.07635
1.08135
1.08636
1.09136
1.09637
1.10138
1.10638
1.11139
1.1164
1.1214
1.12641
1.13141
1.13642
1.14143
1.14643
1.15144
1.15645
1.16145
1.16646
1.17146
1.17647
1.18148
1.18648
1.19149
1.1965
1.2015
1.20651
1.21151
1.21652
1.22153
1.22653
1.23154
1.23655
1.24155
1.24656
1.25156
1.25657
1.26158
1.26658
1.27159
1.2766
1.2816
1.28661
1.29161
1.29662
1.30163
1.30663
1.31164
1.31665
1.32165
1.32666
1.33166
1.33667
1.34168
1.34668
1.35169
1.3567
1.3617
1.36671
1.37171
1.37672
1.38173
1.38673
1.39174
1.39675
1.40175
1.40676
1.41176
1.41677
1.42178
1.42678
1.43179
1.4368
1.4418
1.44681
1.45181
1.45682
1.46183
1.46683
1.47184
1.47685
1.48185
1.48686
1.49186
1.49687
1.50188
1.50688
1.51189
1.5169
1.5219
1.52691
1.53191
1.53692
1.54193
1.54693
1.55194
1.55695
1.56195
1.56696
1.57196
1.57697
1.58198
1.58698
1.59199
1.597
1.602
1.60701
1.61202
1.61702
1.62203
1.62703
1.63204
1.63705
1.64205
1.64706
1.65207
1.65707
1.66208
1.66708
1.67209
1.6771
1.6821
1.68711
1.69212
1.69712
1.70213
1.70713
1.71214
1.71715
1.72215
1.72716
1.73217
1.73717
1.74218
1.74718
1.75219
1.7572
1.7622
1.76721
1.77222
1.77722
1.78223
1.78723
1.79224
1.79725
1.80225
1.80726
1.81227
1.81727
1.82228
1.82728
1.83229
1.8373
1.8423
1.84731
1.85232
1.85732
1.86233
1.86733
1.87234
1.87735
1.88235
1.88736
1.89237
1.89737
1.90238
1.90738
1.91239
1.9174
1.9224
1.92741
1.93242
1.93742
1.94243
1.94743
1.95244
1.95745
1.96245
1.96746
1.97247
1.97747
1.98248
1.98748
1.99249
1.9975
2.0025
2.00751
2.01252
2.01752
2.02253
2.02753
2.03254
2.03755
2.04255
2.04756
2.05257
2.05757
2.06258
2.06758
2.07259
2.0776
2.0826
2.08761
2.09262
2.09762
2.10263
2.10763
2.11264
2.11765
2.12265
2.12766
2.13267
2.13767
2.14268
2.14768
2.15269
2.1577
2.1627
2.16771
2.17272
2.17772
2.18273
2.18773
2.19274
2.19775
2.20275
2.20776
2.21277
2.21777
2.22278
2.22778
2.23279
2.2378
2.2428
2.24781
2.25282
2.25782
2.26283
2.26783
2.27284
2.27785
2.28285
2.28786
2.29287
2.29787
2.30288
2.30788
2.31289
2.3179
2.3229
2.32791
2.33292
2.33792
2.34293
2.34793
2.35294
2.35795
2.36295
2.36796
2.37297
2.37797
2.38298
2.38798
2.39299
2.398
2.403
2.40801
2.41302
2.41802
2.42303
2.42804
2.43304
2.43805
2.44305
2.44806
2.45307
2.45807
2.46308
2.46809
2.47309
2.4781
2.4831
2.48811
2.49312
2.49812
2.50313
2.50814
2.51314
2.51815
2.52315
2.52816
2.53317
2.53817
2.54318
2.54819
2.55319
2.5582
2.5632
2.56821
2.57322
2.57822
2.58323
2.58824
2.59324
2.59825
2.60325
2.60826
2.61327
2.61827
2.62328
2.62829
2.63329
2.6383
2.6433
2.64831
2.65332
2.65832
2.66333
2.66834
2.67334
2.67835
2.68335
2.68836
2.69337
2.69837
2.70338
2.70839
2.71339
2.7184
2.7234
2.72841
2.73342
2.73842
2.74343
2.74844
2.75344
2.75845
2.76345
2.76846
2.77347
2.77847
2.78348
2.78849
2.79349
2.7985
2.8035
2.80851
2.81352
2.81852
2.82353
2.82854
2.83354
2.83855
2.84355
2.84856
2.85357
2.85857
2.86358
2.86859
2.87359
2.8786
2.8836
2.88861
2.89362
2.89862
2.90363
2.90864
2.91364
2.91865
2.92365
2.92866
2.93367
2.93867
2.94368
2.94869
2.95369
2.9587
2.9637
2.96871
2.97372
2.97872
2.98373
2.98874
2.99374
2.99875
3.00375
3.00876
3.01377
3.01877
3.02378
3.02879
3.03379
3.0388
3.0438
3.04881
3.05382
3.05882
3.06383
3.06884
3.07384
3.07885
3.08385
3.08886
3.09387
3.09887
3.10388
3.10889
3.11389
3.1189
3.1239
3.12891
3.13392
3.13892
3.14393
3.14894
3.15394
3.15895
3.16395
3.16896
3.17397
3.17897
3.18398
3.18899
3.19399
3.199
3.20401
3.20901
3.21402
3.21902
3.22403
3.22904
3.23404
3.23905
3.24406
3.24906
3.25407
3.25907
3.26408
3.26909
3.27409
3.2791
3.28411
3.28911
3.29412
3.29912
3.30413
3.30914
3.31414
3.31915
3.32416
3.32916
3.33417
3.33917
3.34418
3.34919
3.35419
3.3592
3.36421
3.36921
3.37422
3.37922
3.38423
3.38924
3.39424
3.39925
3.40426
3.40926
3.41427
3.41927
3.42428
3.42929
3.43429
3.4393
3.44431
3.44931
3.45432
3.45932
3.46433
3.46934
3.47434
3.47935
3.48436
3.48936
3.49437
3.49937
3.50438
3.50939
3.51439
3.5194
3.52441
3.52941
3.53442
3.53942
3.54443
3.54944
3.55444
3.55945
3.56446
3.56946
3.57447
3.57947
3.58448
3.58949
3.59449
3.5995
3.60451
3.60951
3.61452
3.61952
3.62453
3.62954
3.63454
3.63955
3.64456
3.64956
3.65457
3.65957
3.66458
3.66959
3.67459
3.6796
3.68461
3.68961
3.69462
3.69962
3.70463
3.70964
3.71464
3.71965
3.72466
3.72966
3.73467
3.73967
3.74468
3.74969
3.75469
3.7597
3.76471
3.76971
3.77472
3.77972
3.78473
3.78974
3.79474
3.79975
3.80476
3.80976
3.81477
3.81977
3.82478
3.82979
3.83479
3.8398
3.84481
3.84981
3.85482
3.85982
3.86483
3.86984
3.87484
3.87985
3.88486
3.88986
3.89487
3.89987
3.90488
3.90989
3.91489
3.9199
3.92491
3.92991
3.93492
3.93992
3.94493
3.94994
3.95494
3.95995
3.96496
3.96996
3.97497
3.97997
3.98498
3.98999
3.99499
4
