# Supplementary material for: A Bio-Inspired Approach for the Reduction of Left Ventricular Workload
Source: PLoS One. 2014 Jan 24;9(1):e87122. doi: 10.1371/journal.pone.0087122 (PMC3901771; doi:10.1371/journal.pone.0087122)
Supplement: Data S1 — (ZIP) [file pone.0087122.s002.zip › Pressure_FLow_AortaNo3_setup1_ring1_HR60_7.xls]

## Sheet: Sheet1
-2.61107
-2.19826
-1.50107
-0.675445
0.128772
0.819849
1.33969
1.7158
2.02159
2.05522
1.93903
1.61795
1.16539
0.706708
0.205219
-0.31156
-0.629577
-0.779412
-0.865033
-0.904785
-0.855859
-0.764123
-0.583709
-0.317675
-0.0485836
0.177698
0.416211
0.611914
0.697535
0.728113
0.676129
0.599683
0.483484
0.385633
0.293897
0.147119
-0.137262
-0.228997
-0.146435
-0.0577572
0.024805
0.0798465
0.141004
0.202161
0.168525
0.0614994
-0.0149472
-0.0424679
-0.018005
0.0614994
0.171582
0.226624
0.284723
0.324475
0.336707
0.358112
0.348938
0.312244
0.18993
0.21745
0.26026
0.192987
0.0462101
-0.0118893
-0.0118893
-0.0669308
-0.115857
-0.158667
-0.177014
-0.18313
-0.128088
-0.0424679
0.110425
0.202161
0.226624
0.23274
0.27555
0.388691
0.422327
0.394806
0.373401
0.293897
0.18993
0.116541
-0.00577358
-0.222882
-0.33908
-0.33908
-0.274865
-0.198419
-0.128088
-0.0485836
0.0034
0.119599
0.116541
0.0829044
0.0951358
0.0645572
0.122657
0.168525
0.235797
0.208277
0.137946
0.0492679
0.0676151
0.0370365
-0.0241208
-0.0516415
-0.12503
-0.103625
-0.0577572
0.0034
0.0462101
0.134888
0.177698
0.186872
0.0798465
0.0523258
0.0186893
0.0339786
0.0951358
0.251087
0.569104
0.991089
1.55985
2.29068
3.25391
4.38837
5.66044
7.04565
8.48591
10.2136
12.033
13.828
15.6168
17.4363
19.1426
20.6898
22.1393
23.4327
24.5641
25.3898
25.8454
25.9891
25.8117
25.3928
24.9066
24.4051
23.7079
22.9435
22.0567
21.1424
20.0324
19.0539
18.2649
17.5219
16.7513
15.8829
15.3233
14.8952
14.5374
14.1277
13.6965
13.3571
13.3357
13.3571
13.3724
13.5069
13.8188
14.0604
14.2316
14.4487
14.5313
14.3876
14.1246
14.1277
14.2377
14.1735
13.9044
13.5314
13.1186
12.6324
12.1156
11.4398
10.5469
9.55616
8.5593
7.434
6.28119
5.23234
4.18961
3.11936
2.00936
0.899353
-0.146435
-1.12189
-1.82826
-2.32669
-2.69363
-2.78231
-2.54074
-1.98115
-1.23809
-0.360485
0.559931
1.25407
1.66688
1.87175
1.91762
1.88704
1.6944
1.29382
0.755634
0.269434
-0.131146
-0.522552
-0.846685
-1.03933
-1.12495
-1.0852
-0.972058
-0.849743
-0.565362
-0.189245
0.0798465
0.27555
0.394806
0.559931
0.676129
0.648609
0.587452
0.562989
0.523236
0.44679
0.382575
0.26026
0.107367
0.125714
0.211335
0.177698
0.0523258
-0.0546994
-0.0516415
-0.0363522
-0.0363522
0.0370365
0.116541
0.104309
0.150177
0.153235
0.17464
0.202161
0.251087
0.312244
0.296955
0.321418
0.351996
0.388691
0.40398
0.397864
0.339765
0.26026
0.024805
-0.0975094
-0.140319
-0.140319
-0.115857
-0.109741
-0.112799
-0.155609
-0.0210629
0.0676151
0.122657
0.165467
0.208277
0.177698
0.272492
0.336707
0.296955
0.296955
0.272492
0.229682
0.153235
0.0339786
-0.0516415
-0.0944516
-0.143377
-0.0791623
-0.0669308
-0.115857
-0.128088
-0.118914
-0.0669308
-0.0791623
-0.0149472
0.000342139
-0.0761044
-0.0730465
-0.0363522
0.0614994
0.125714
0.171582
0.134888
0.000342139
0.0706729
0.092078
-0.0210629
-0.131146
-0.189245
-0.137262
-0.0699887
-0.00577358
0.0584415
0.0553836
0.0217472
0.0614994
0.0859623
0.0829044
0.0859623
0.165467
0.257202
0.40398
0.706708
1.15621
1.80448
2.53225
3.37622
4.4373
5.83168
7.40648
9.09442
10.7854
12.5009
14.3356
16.1856
17.9255
19.693
21.3626
22.7631
23.8578
24.7721
25.4417
25.8576
25.9891
25.827
25.4326
24.9189
24.3929
23.8211
22.9893
21.9894
20.9742
20.0935
19.2007
18.3781
17.4974
16.7391
15.9501
15.2744
14.7117
14.2286
13.721
13.4855
13.3785
13.299
13.4182
13.6323
13.8891
13.883
13.88
14.0757
14.2714
14.3815
14.4243
14.3998
14.2897
13.9809
13.672
13.4886
13.2195
12.8892
12.3694
11.715
11.0086
10.2656
9.34211
8.43392
7.47376
6.27813
5.00606
3.86548
2.70043
1.47117
0.321418
-0.706024
-1.58363
-2.25024
-2.63248
-2.67834
-2.50099
-2.15851
-1.60198
-0.874206
-0.140319
0.621088
1.33357
1.87481
2.16531
2.16837
2.00018
1.74027
1.20208
0.740345
0.269434
-0.152551
-0.534784
-0.736602
-1.03933
-1.25338
-1.20751
-1.02404
-0.745776
-0.504205
-0.228997
0.107367
0.44679
0.61803
0.670014
0.633319
0.61803
0.590509
0.547699
0.382575
0.21745
0.183814
0.134888
-0.018005
-0.0822201
-0.00271572
-0.0149472
-0.134204
-0.277923
-0.265692
-0.247345
-0.207592
-0.161725
-0.134204
-0.0699887
0.144062
0.229682
0.144062
0.107367
0.159351
0.244971
0.241913
0.287781
0.44679
0.517121
0.449848
0.358112
0.238855
0.119599
0.0614994
-0.0271786
-0.0669308
-0.134204
-0.106683
-0.0730465
-0.0424679
-0.0210629
0.000342139
-0.0699887
-0.0271786
0.0523258
0.171582
0.235797
0.284723
0.293897
0.192987
0.0553836
0.0400943
0.0523258
0.0676151
0.113483
0.0859623
0.0431522
0.137946
0.134888
0.0125736
-0.0363522
-0.0210629
0.0034
0.0798465
0.17464
0.324475
0.296955
0.293897
0.284723
0.251087
0.177698
0.122657
0.0553836
-0.0118893
-0.0149472
-0.0424679
-0.0241208
0.0034
0.0156314
0.0156314
0.0125736
-0.0669308
-0.0394101
-0.0149472
0.0309208
0.0706729
0.0981937
0.092078
0.0951358
0.13183
0.110425
0.214392
0.465137
0.780097
1.30605
1.97572
2.70349
3.6606
4.85011
6.25978
7.79177
9.37269
11.0698
12.8036
14.5435
16.3721
18.1335
19.8397
21.4207
22.815
23.9556
24.7629
25.4295
25.8637
26.0136
25.8698
25.4754
24.9311
24.2155
23.448
22.6285
21.7693
20.8672
19.9162
18.8704
17.9745
17.2742
16.5159
15.6321
15.0297
14.5282
14.0268
13.6537
13.5436
13.51
13.5406
13.6353
13.4947
13.5314
13.7974
13.9534
14.0053
14.1827
14.2469
14.2347
14.1766
14.1552
14.0634
13.9289
13.7179
13.3326
12.8005
12.085
11.4215
10.6539
10.0546
9.31153
8.33913
7.2383
6.06714
4.90515
3.73399
2.60564
1.56902
0.437616
-0.666272
-1.57446
-2.26248
-2.58661
-2.73644
-2.49793
-2.05454
-1.51941
-0.809991
-0.0210629
0.731171
1.37332
1.95126
2.21118
2.22647
2.0063
1.63018
1.16233
0.70365
0.180756
-0.33908
-0.702966
-0.877264
-0.953711
-0.929248
-0.935363
-0.843628
-0.82528
-0.650982
-0.302386
0.0278629
0.31836
0.511005
0.624146
0.685303
0.795386
0.752576
0.670014
0.556873
0.400922
0.312244
0.229682
0.0676151
0.0125736
0.0278629
-0.00271572
0.0339786
0.0584415
0.0431522
-0.0363522
-0.0394101
-0.0669308
-0.100567
-0.0516415
-0.0241208
-0.00883145
0.0676151
0.0798465
0.0645572
0.171582
0.263318
0.321418
0.379517
0.434558
0.459021
0.431501
0.251087
0.0584415
-0.0271786
-0.0791623
-0.0791623
-0.143377
-0.155609
-0.121972
-0.158667
-0.134204
-0.0669308
-0.085278
0.0186893
0.0645572
0.0034
0.0829044
0.168525
0.165467
0.128772
0.122657
0.119599
0.144062
0.183814
0.144062
0.0217472
-0.0730465
-0.0975094
-0.0699887
-0.109741
-0.164782
-0.118914
-0.085278
-0.0149472
0.0217472
0.0339786
0.0737308
0.147119
0.150177
0.119599
0.0523258
0.0462101
0.000342139
-0.0669308
-0.100567
-0.0791623
-0.134204
-0.228997
-0.195361
-0.12503
-0.100567
-0.085278
-0.0608151
-0.12503
-0.0118893
0.220508
0.251087
0.199103
0.214392
0.171582
0.165467
0.23274
0.455963
0.905469
1.36721
2.00018
2.83498
3.87771
5.1192
6.53193
8.13731
9.74269
11.3786
13.1644
14.9686
16.7849
18.5188
20.1639
21.7601
23.2309
24.3226
25.087
25.5946
25.8882
25.9341
25.7322
25.2644
24.6284
24.0412
23.3655
22.5001
21.5491
20.5981
19.7725
18.9744
18.0784
17.1672
16.3171
15.522
14.938
14.4396
14.0634
13.8035
13.5222
13.406
13.3326
13.4825
13.565
13.6659
13.9167
14.0329
14.0879
14.2439
14.3356
14.3662
14.3387
14.2316
14.0665
13.8005
13.4488
12.984
12.559
12.0208
11.3725
10.6019
9.71823
8.87426
7.99053
6.95698
5.80722
4.62689
3.45267
2.29068
1.14704
0.0462101
-1.01181
-1.87413
-2.5071
-2.7976
-2.82512
-2.54074

## Sheet: Sheet2
138.217
137.856
137.627
137.509
137.399
137.237
137.016
136.625
136.014
135.284
134.333
133.199
131.894
130.509
129.065
127.665
126.287
125.093
124.01
123.052
122.367
121.829
121.416
121.269
121.114
121.055
120.959
120.716
120.348
119.854
119.073
118.078
116.98
115.713
114.29
112.912
111.505
110.149
108.904
107.74
106.745
105.875
105.249
104.667
104.203
103.886
103.576
103.156
102.685
102.102
101.432
100.629
99.6855
98.7496
97.6959
96.6274
95.5074
94.4389
93.4368
92.5378
91.6019
90.8577
90.165
89.5608
89.0229
88.4923
87.9912
87.5123
86.9743
86.4069
85.8174
85.1764
84.4763
83.8352
83.0836
82.3983
81.6688
80.9098
80.2172
79.5392
78.8982
78.2792
77.6676
77.0928
76.5181
76.017
75.5012
75.0222
74.5359
74.0716
73.6074
73.1726
72.7452
72.3252
71.942
71.4999
71.0431
70.6599
70.2767
69.8051
69.3556
68.9356
68.5598
68.1176
67.7124
67.3439
66.9976
66.6292
66.3639
66.0397
65.7965
65.6049
65.3617
65.1554
64.9564
64.7943
64.6617
64.4627
64.2048
63.9911
63.8069
63.5785
63.5416
63.4827
63.6227
63.9838
64.6101
65.4207
66.4744
67.845
69.5251
71.4925
73.9316
76.4886
78.9719
81.6983
84.2921
86.8785
89.2955
91.5946
93.5399
95.1758
96.5464
97.6222
98.5212
99.5823
100.695
101.955
103.48
105.19
107.15
109.368
111.903
114.504
117.208
119.603
121.792
123.73
125.439
126.935
128.217
129.374
130.443
131.32
132.189
133.103
133.972
134.871
135.778
136.706
137.546
138.408
139.197
139.904
140.59
141.216
141.85
142.564
143.161
143.854
144.333
144.819
145.247
145.563
145.645
145.586
145.468
145.283
145.084
144.827
144.407
143.994
143.552
142.948
142.277
141.599
140.862
140.015
139.241
138.666
138.195
137.848
137.716
137.598
137.532
137.391
137.193
136.743
136.139
135.365
134.378
133.213
131.828
130.384
128.925
127.525
126.147
124.953
123.936
123.044
122.396
121.88
121.585
121.409
121.305
121.247
121.099
120.849
120.414
119.832
119.021
118.026
116.811
115.558
114.091
112.75
111.358
109.994
108.801
107.695
106.715
105.868
105.249
104.696
104.261
103.893
103.554
103.105
102.648
101.992
101.307
100.518
99.5897
98.5507
97.5338
96.4506
95.3526
94.3652
93.3115
92.302
91.4914
90.7472
90.084
89.4503
88.8607
88.3376
87.8144
87.2986
86.8122
86.2669
85.6922
84.9995
84.3732
83.7321
82.9657
82.2583
81.5362
80.8288
80.0993
79.4213
78.7582
78.1023
77.5349
76.9675
76.378
75.8991
75.3538
74.8674
74.418
73.939
73.4821
73.0474
72.5905
72.1484
71.7726
71.3378
70.9546
70.5567
70.1662
69.7167
69.2967
68.884
68.4271
68.0071
67.6092
67.2481
66.9092
66.5702
66.2976
65.9881
65.7154
65.5017
65.3544
65.0965
64.9049
64.7943
64.6027
64.4259
64.1532
63.9469
63.7406
63.5416
63.468
63.5048
63.6669
64.1164
64.7649
65.6049
66.7765
68.2061
69.9672
72.0305
74.4327
76.9012
79.5024
82.0962
84.7342
87.3207
89.7671
92.0146
93.8494
95.36
96.6053
97.7475
98.8086
99.8771
101.049
102.397
104.004
105.809
107.88
110.12
112.382
114.681
116.884
118.984
121.033
122.897
124.71
126.353
127.864
129.109
130.317
131.43
132.41
133.346
134.289
135.173
136.109
136.994
137.863
138.615
139.388
140.037
140.648
141.319
141.96
142.609
143.228
143.824
144.399
144.782
145.121
145.261
145.306
145.328
145.18
144.981
144.782
144.466
144.134
143.692
143.205
142.623
142.034
141.378
140.7
139.956
139.219
138.593
138.136
137.878
137.708
137.568
137.458
137.325
137.053
136.574
135.932
135.137
134.112
132.911
131.555
130.096
128.711
127.326
126.021
124.806
123.811
122.949
122.359
121.865
121.556
121.35
121.283
121.202
121.07
120.768
120.325
119.684
118.837
117.827
116.663
115.3
113.937
112.492
111.129
109.81
108.631
107.577
106.642
105.846
105.212
104.711
104.225
103.878
103.539
103.09
102.545
101.97
101.248
100.386
99.4349
98.477
97.4085
96.3253
95.2642
94.2252
93.2304
92.3167
91.484
90.6735
90.0619
89.465
88.8607
88.4186
87.8807
87.4238
86.8638
86.3185
85.7069
85.0879
84.4174
83.7395
83.032
82.2731
81.5436
80.8214
80.1361
79.4361
78.7655
78.1392
77.557
76.9823
76.4665
75.9433
75.4938
74.9927
74.5064
74.079
73.6442
73.1653
72.7305
72.3105
71.8684
71.4336
71.0431
70.5788
70.2177
69.7756
69.363
68.9282
68.545
68.0808
67.7345
67.3955
66.9976
66.7323
66.4155
66.1354
65.8554
65.6417
65.3838
65.1554
65.0375
64.8607
64.6691
64.4922
64.249
64.0796
63.8438
63.7259
63.6743
63.7406
63.9543
64.4185
65.148
66.0102
67.1818
68.6556
70.483
72.6126
75.059
77.5276
80.0845
82.6931
85.3532
87.9765
90.2829
92.3388
94.1442
95.6621
97.0401
98.1159
99.096
100.164
101.248
102.589
104.151
105.934
107.946
110.245
112.831
115.381
117.606
119.655
121.667
123.531
125.336
126.891
128.217
129.47
130.62
131.703
132.69
133.633
134.547
135.49
136.367
137.251
138.04
138.799
139.543
140.228
140.884
141.525
142.203
142.83
143.471
144.016
144.547
144.944
145.158
145.32
145.401
145.357
145.188
145.04
144.827
144.436
144.023
143.625
143.095
142.535
141.909
141.267
140.545
139.757
139.072
138.504
138.114
137.804
137.642
137.524
137.384
137.244
136.964
136.485
135.778
134.93
133.854
132.58
131.239
129.839
128.424
126.994
125.734
124.577
123.605
122.75
122.16
121.755
121.497
121.313
121.261
121.173
121.011
120.709
120.208
119.515
118.667
117.606
116.376
115.013
113.59
112.176
110.798
109.442
108.329
107.283
106.384
105.603
105.035
104.534
104.121
103.79
103.436
102.965
102.464
101.837
101.034
100.157
99.2139
98.2117
97.1064
96.0158
94.9621
93.9452
92.9431
92.0588
91.2851
90.5777
89.8924
89.3029
88.7871
88.2344
87.7333
87.1659
86.6649
86.0754
85.4637
84.8006
84.1816
83.4521
82.7447
82.0741
81.3151
80.6446
79.9151
79.274
78.5371
77.8886
77.3655
76.7907
76.1865
75.6927
75.199
74.7127
74.2485
73.7916
73.3716
72.9147
72.5021
72.0599
71.6915
71.242
70.822
70.4167
70.0041
69.5546
69.1345
68.7661
68.2945
67.8671
67.5429
67.1008
66.7913
66.5039
66.2239
65.9365
65.6712
65.4796
65.2291
65.0449
64.927
64.7575
64.5733
64.3743
64.1606
63.9838
63.7332
63.6153
63.5711
63.6374
63.9174
64.3522
65.1112
66.0765
67.2702
68.8987
70.7115
72.9663
75.4201
77.9771
80.6004
83.2089
85.8543
88.3744
90.6587
92.6409
94.4242
96.0232
97.3643
98.3517
99.1991
100.157
101.321
102.876
104.615
106.568
108.616
110.923
113.443
115.934
118.218
120.193
122.168
124.002
125.749
127.259
128.63
129.839
130.914
131.924
132.808
133.781
134.621
135.52
136.463
137.458
138.298
139.086
139.772
140.457
141.039
141.665
142.277
142.903
143.522
144.053
144.532
144.922
145.202
145.372
145.35
145.276
145.114
144.915
144.701
144.392
143.928
143.508
142.97
142.351
141.769
141.054
140.302
139.543
138.917
138.43

## Sheet: Sheet3
0
0.00500626
0.0100125
0.0150188
0.020025
0.0250313
0.0300375
0.0350438
0.0400501
0.0450563
0.0500626
0.0550688
0.0600751
0.0650814
0.0700876
0.0750939
0.0801001
0.0851064
0.0901126
0.0951189
0.100125
0.105131
0.110138
0.115144
0.12015
0.125156
0.130163
0.135169
0.140175
0.145181
0.150188
0.155194
0.1602
0.165207
0.170213
0.175219
0.180225
0.185232
0.190238
0.195244
0.20025
0.205257
0.210263
0.215269
0.220275
0.225282
0.230288
0.235294
0.2403
0.245307
0.250313
0.255319
0.260325
0.265332
0.270338
0.275344
0.28035
0.285357
0.290363
0.295369
0.300375
0.305382
0.310388
0.315394
0.320401
0.325407
0.330413
0.335419
0.340426
0.345432
0.350438
0.355444
0.360451
0.365457
0.370463
0.375469
0.380476
0.385482
0.390488
0.395494
0.400501
0.405507
0.410513
0.415519
0.420526
0.425532
0.430538
0.435544
0.440551
0.445557
0.450563
0.455569
0.460576
0.465582
0.470588
0.475594
0.480601
0.485607
0.490613
0.49562
0.500626
0.505632
0.510638
0.515645
0.520651
0.525657
0.530663
0.53567
0.540676
0.545682
0.550688
0.555695
0.560701
0.565707
0.570713
0.57572
0.580726
0.585732
0.590738
0.595745
0.600751
0.605757
0.610763
0.61577
0.620776
0.625782
0.630788
0.635795
0.640801
0.645807
0.650814
0.65582
0.660826
0.665832
0.670839
0.675845
0.680851
0.685857
0.690864
0.69587
0.700876
0.705882
0.710889
0.715895
0.720901
0.725907
0.730914
0.73592
0.740926
0.745932
0.750939
0.755945
0.760951
0.765957
0.770964
0.77597
0.780976
0.785982
0.790989
0.795995
0.801001
0.806008
0.811014
0.81602
0.821026
0.826033
0.831039
0.836045
0.841051
0.846058
0.851064
0.85607
0.861076
0.866083
0.871089
0.876095
0.881101
0.886108
0.891114
0.89612
0.901126
0.906133
0.911139
0.916145
0.921151
0.926158
0.931164
0.93617
0.941176
0.946183
0.951189
0.956195
0.961202
0.966208
0.971214
0.97622
0.981227
0.986233
0.991239
0.996245
1.00125
1.00626
1.01126
1.01627
1.02128
1.02628
1.03129
1.0363
1.0413
1.04631
1.05131
1.05632
1.06133
1.06633
1.07134
1.07635
1.08135
1.08636
1.09136
1.09637
1.10138
1.10638
1.11139
1.1164
1.1214
1.12641
1.13141
1.13642
1.14143
1.14643
1.15144
1.15645
1.16145
1.16646
1.17146
1.17647
1.18148
1.18648
1.19149
1.1965
1.2015
1.20651
1.21151
1.21652
1.22153
1.22653
1.23154
1.23655
1.24155
1.24656
1.25156
1.25657
1.26158
1.26658
1.27159
1.2766
1.2816
1.28661
1.29161
1.29662
1.30163
1.30663
1.31164
1.31665
1.32165
1.32666
1.33166
1.33667
1.34168
1.34668
1.35169
1.3567
1.3617
1.36671
1.37171
1.37672
1.38173
1.38673
1.39174
1.39675
1.40175
1.40676
1.41176
1.41677
1.42178
1.42678
1.43179
1.4368
1.4418
1.44681
1.45181
1.45682
1.46183
1.46683
1.47184
1.47685
1.48185
1.48686
1.49186
1.49687
1.50188
1.50688
1.51189
1.5169
1.5219
1.52691
1.53191
1.53692
1.54193
1.54693
1.55194
1.55695
1.56195
1.56696
1.57196
1.57697
1.58198
1.58698
1.59199
1.597
1.602
1.60701
1.61202
1.61702
1.62203
1.62703
1.63204
1.63705
1.64205
1.64706
1.65207
1.65707
1.66208
1.66708
1.67209
1.6771
1.6821
1.68711
1.69212
1.69712
1.70213
1.70713
1.71214
1.71715
1.72215
1.72716
1.73217
1.73717
1.74218
1.74718
1.75219
1.7572
1.7622
1.76721
1.77222
1.77722
1.78223
1.78723
1.79224
1.79725
1.80225
1.80726
1.81227
1.81727
1.82228
1.82728
1.83229
1.8373
1.8423
1.84731
1.85232
1.85732
1.86233
1.86733
1.87234
1.87735
1.88235
1.88736
1.89237
1.89737
1.90238
1.90738
1.91239
1.9174
1.9224
1.92741
1.93242
1.93742
1.94243
1.94743
1.95244
1.95745
1.96245
1.96746
1.97247
1.97747
1.98248
1.98748
1.99249
1.9975
2.0025
2.00751
2.01252
2.01752
2.02253
2.02753
2.03254
2.03755
2.04255
2.04756
2.05257
2.05757
2.06258
2.06758
2.07259
2.0776
2.0826
2.08761
2.09262
2.09762
2.10263
2.10763
2.11264
2.11765
2.12265
2.12766
2.13267
2.13767
2.14268
2.14768
2.15269
2.1577
2.1627
2.16771
2.17272
2.17772
2.18273
2.18773
2.19274
2.19775
2.20275
2.20776
2.21277
2.21777
2.22278
2.22778
2.23279
2.2378
2.2428
2.24781
2.25282
2.25782
2.26283
2.26783
2.27284
2.27785
2.28285
2.28786
2.29287
2.29787
2.30288
2.30788
2.31289
2.3179
2.3229
2.32791
2.33292
2.33792
2.34293
2.34793
2.35294
2.35795
2.36295
2.36796
2.37297
2.37797
2.38298
2.38798
2.39299
2.398
2.403
2.40801
2.41302
2.41802
2.42303
2.42804
2.43304
2.43805
2.44305
2.44806
2.45307
2.45807
2.46308
2.46809
2.47309
2.4781
2.4831
2.48811
2.49312
2.49812
2.50313
2.50814
2.51314
2.51815
2.52315
2.52816
2.53317
2.53817
2.54318
2.54819
2.55319
2.5582
2.5632
2.56821
2.57322
2.57822
2.58323
2.58824
2.59324
2.59825
2.60325
2.60826
2.61327
2.61827
2.62328
2.62829
2.63329
2.6383
2.6433
2.64831
2.65332
2.65832
2.66333
2.66834
2.67334
2.67835
2.68335
2.68836
2.69337
2.69837
2.70338
2.70839
2.71339
2.7184
2.7234
2.72841
2.73342
2.73842
2.74343
2.74844
2.75344
2.75845
2.76345
2.76846
2.77347
2.77847
2.78348
2.78849
2.79349
2.7985
2.8035
2.80851
2.81352
2.81852
2.82353
2.82854
2.83354
2.83855
2.84355
2.84856
2.85357
2.85857
2.86358
2.86859
2.87359
2.8786
2.8836
2.88861
2.89362
2.89862
2.90363
2.90864
2.91364
2.91865
2.92365
2.92866
2.93367
2.93867
2.94368
2.94869
2.95369
2.9587
2.9637
2.96871
2.97372
2.97872
2.98373
2.98874
2.99374
2.99875
3.00375
3.00876
3.01377
3.01877
3.02378
3.02879
3.03379
3.0388
3.0438
3.04881
3.05382
3.05882
3.06383
3.06884
3.07384
3.07885
3.08385
3.08886
3.09387
3.09887
3.10388
3.10889
3.11389
3.1189
3.1239
3.12891
3.13392
3.13892
3.14393
3.14894
3.15394
3.15895
3.16395
3.16896
3.17397
3.17897
3.18398
3.18899
3.19399
3.199
3.20401
3.20901
3.21402
3.21902
3.22403
3.22904
3.23404
3.23905
3.24406
3.24906
3.25407
3.25907
3.26408
3.26909
3.27409
3.2791
3.28411
3.28911
3.29412
3.29912
3.30413
3.30914
3.31414
3.31915
3.32416
3.32916
3.33417
3.33917
3.34418
3.34919
3.35419
3.3592
3.36421
3.36921
3.37422
3.37922
3.38423
3.38924
3.39424
3.39925
3.40426
3.40926
3.41427
3.41927
3.42428
3.42929
3.43429
3.4393
3.44431
3.44931
3.45432
3.45932
3.46433
3.46934
3.47434
3.47935
3.48436
3.48936
3.49437
3.49937
3.50438
3.50939
3.51439
3.5194
3.52441
3.52941
3.53442
3.53942
3.54443
3.54944
3.55444
3.55945
3.56446
3.56946
3.57447
3.57947
3.58448
3.58949
3.59449
3.5995
3.60451
3.60951
3.61452
3.61952
3.62453
3.62954
3.63454
3.63955
3.64456
3.64956
3.65457
3.65957
3.66458
3.66959
3.67459
3.6796
3.68461
3.68961
3.69462
3.69962
3.70463
3.70964
3.71464
3.71965
3.72466
3.72966
3.73467
3.73967
3.74468
3.74969
3.75469
3.7597
3.76471
3.76971
3.77472
3.77972
3.78473
3.78974
3.79474
3.79975
3.80476
3.80976
3.81477
3.81977
3.82478
3.82979
3.83479
3.8398
3.84481
3.84981
3.85482
3.85982
3.86483
3.86984
3.87484
3.87985
3.88486
3.88986
3.89487
3.89987
3.90488
3.90989
3.91489
3.9199
3.92491
3.92991
3.93492
3.93992
3.94493
3.94994
3.95494
3.95995
3.96496
3.96996
3.97497
3.97997
3.98498
3.98999
3.99499
4
