# Supplementary material for: A Bio-Inspired Approach for the Reduction of Left Ventricular Workload
Source: PLoS One. 2014 Jan 24;9(1):e87122. doi: 10.1371/journal.pone.0087122 (PMC3901771; doi:10.1371/journal.pone.0087122)
Supplement: Data S1 — (ZIP) [file pone.0087122.s002.zip › Pressure_FLow_AortaNo3_setup1_ring1_HR60_8.xls]

## Sheet: Sheet1
0.553815
1.04001
1.72803
2.59035
3.53829
4.63606
5.8959
7.36673
8.99963
10.7334
12.5437
14.305
16.0939
17.8766
19.6135
21.0568
22.4298
23.6468
24.6681
25.3745
25.7628
25.9188
25.9738
25.6741
25.0993
24.4357
23.7049
22.8762
21.8885
20.9559
20.014
19.2649
18.4331
17.528
16.6168
15.9501
15.3202
14.831
14.3448
13.9503
13.8525
13.7546
13.6017
13.3968
13.5406
13.7301
13.9381
14.1001
14.2194
14.3753
14.4701
14.4365
14.4334
14.357
14.1735
13.9044
13.669
13.5436
13.0972
12.5223
11.8618
11.1218
10.3023
9.32682
8.17401
7.1007
6.0335
4.96019
3.91746
2.81357
1.66382
0.443732
-0.574536
-1.49495
-2.16157
-2.59884
-2.77925
-2.70587
-2.28388
-1.60504
-0.910901
-0.195361
0.584394
1.28464
1.76167
2.05522
2.15002
2.03994
1.74027
1.33051
0.835138
0.364228
-0.00577358
-0.326849
-0.629577
-0.898669
-1.03933
-1.03321
-0.852801
-0.644867
-0.430816
-0.16784
0.128772
0.336707
0.486542
0.535468
0.535468
0.584394
0.590509
0.547699
0.44679
0.348938
0.339765
0.278608
0.113483
0.0462101
-0.0302365
-0.0975094
-0.121972
-0.0577572
0.0186893
0.0217472
-0.0424679
-0.121972
-0.146435
-0.152551
-0.0913937
-0.0546994
-0.155609
-0.134204
0.0156314
0.177698
0.266376
0.278608
0.269434
0.425385
0.520179
0.385633
0.171582
0.0492679
-0.0241208
-0.115857
-0.216766
-0.25346
-0.241229
-0.173956
-0.164782
-0.12503
-0.085278
-0.0118893
0.0859623
0.150177
0.223566
0.312244
0.364228
0.348938
0.284723
0.21745
0.0339786
-0.146435
-0.103625
-0.0241208
-0.00271572
-0.0210629
-0.103625
-0.115857
-0.0822201
-0.0271786
0.000342139
-0.0332943
-0.0822201
-0.0761044
-0.0332943
0.159351
0.376459
0.339765
0.269434
0.205219
0.177698
0.0737308
0.0462101
0.0186893
-0.0149472
0.0309208
0.092078
0.0829044
0.104309
0.0951358
0.0278629
0.0890201
0.296955
0.300013
0.208277
0.0737308
-0.0455258
-0.112799
-0.112799
-0.0913937
0.0186893
0.31836
0.700592
1.20208
1.88704
2.72184
3.60556
4.59325
5.92342
7.50739
9.16475
10.9138
12.7088
14.5344
16.4516
18.372
20.0354
21.4849
22.8762
24.0657
24.9311
25.5579
25.8454
25.8515
25.6436
25.3194
24.8638
24.2553
23.4755
22.6102
21.7356
20.9008
19.9988
19.0569
18.2925
17.4149
16.5311
15.9012
15.3325
14.7637
14.3387
13.9136
13.6812
13.5008
13.2898
13.3754
13.5925
13.7332
13.9258
14.1307
14.1552
14.0634
14.0726
14.3172
14.4151
14.4396
14.3662
14.1185
13.8158
13.3968
13.0268
12.4458
11.7242
10.9261
10.024
9.02715
7.85905
6.7735
5.8592
4.95408
3.93581
2.71878
1.44977
0.229682
-0.82528
-1.69066
-2.35727
-2.69669
-2.70587
-2.4276
-1.9995
-1.43074
-0.773297
-0.173956
0.474311
1.15927
1.66993
1.93903
1.96349
1.79836
1.42531
0.960511
0.593567
0.263318
-0.0791623
-0.498089
-0.773297
-0.886438
-0.892553
-0.898669
-0.794702
-0.644867
-0.452221
-0.219824
0.0523258
0.293897
0.501831
0.648609
0.712824
0.688361
0.621088
0.581336
0.523236
0.520179
0.416211
0.269434
0.125714
-0.0149472
-0.158667
-0.164782
-0.0546994
0.0186893
-0.0424679
-0.0822201
-0.103625
-0.106683
-0.0669308
-0.155609
-0.213708
-0.164782
-0.00577358
0.101252
0.110425
0.141004
0.266376
0.306128
0.309186
0.30307
0.266376
0.168525
0.0431522
-0.0363522
-0.128088
-0.29627
-0.345196
-0.342138
-0.384948
-0.342138
-0.336023
-0.35437
-0.284039
-0.192303
-0.103625
-0.0241208
0.024805
0.147119
0.379517
0.416211
0.36117
0.23274
0.13183
0.0737308
0.0462101
0.0186893
-0.0241208
-0.0761044
-0.0822201
-0.115857
-0.118914
-0.0944516
-0.085278
-0.0883358
-0.0638729
-0.0210629
0.00951572
0.0767887
0.137946
0.134888
0.0462101
0.0431522
0.0798465
0.0370365
-0.115857
-0.12503
-0.0241208
0.024805
0.0034
-0.0638729
-0.0638729
0.0156314
0.0523258
0.0737308
0.0553836
-0.0210629
-0.0332943
-0.085278
-0.106683
-0.0271786
0.0645572
0.177698
0.30307
0.520179
0.871833
1.36721
2.02159
2.87473
3.90523
5.08251
6.44631
7.96913
9.64178
11.3267
13.0972
14.9105
16.7788
18.6166
20.2709
21.7203
22.9863
24.0535
24.8883
25.3561
25.6956
25.8637
25.72
25.347
24.8088
24.1208
23.3716
22.5368
21.5613
20.7969
19.904
19.005
17.9928
17.0816
16.314
15.5282
14.8707
14.3906
14.0787
13.8433
13.6323
13.5497
13.6017
13.6506
13.6292
13.8953
14.1552
14.3937
14.4671
14.3753
14.3417
14.4763
14.4243
14.3172
14.1552
14.0329
13.7179
13.2562
12.7027
12.0361
11.3695
10.6356
9.83137
8.93236
7.96301
6.80408
5.57177
4.49846
3.45573
2.32126
1.20208
0.0462101
-0.972058
-1.79156
-2.32669
-2.66306
-2.6814
-2.43983
-2.06066
-1.52247
-0.773297
0.119599
0.896296
1.49564
1.81365
2.00324
2.08275
1.93597
1.5201
0.911585
0.471253
0.113483
-0.238171
-0.632635
-0.932306
-1.1433
-1.1647
-1.03627
-0.819165
-0.562304
-0.284039
-0.0424679
0.211335
0.376459
0.578278
0.657782
0.651667
0.624146
0.602741
0.553815
0.419269
0.284723
0.125714
0.0645572
0.0553836
0.0492679
-0.00577358
-0.0455258
-0.0944516
-0.112799
-0.149493
-0.16784
-0.149493
-0.137262
-0.0944516
-0.149493
-0.12503
-0.00577358
0.147119
0.220508
0.23274
0.183814
0.223566
0.293897
0.511005
0.614972
0.520179
0.333649
0.180756
0.0767887
0.0217472
-0.0363522
-0.0118893
-0.0730465
-0.177014
-0.189245
-0.21065
-0.137262
-0.0730465
-0.137262
-0.00577358
0.156293
0.263318
0.315302
0.327533
0.281665
0.379517
0.348938
0.272492
0.180756
0.024805
-0.0210629
-0.0210629
-0.137262
-0.256518
-0.381891
-0.394122
-0.323791
-0.173956
-0.0546994
-0.00271572
0.0859623
0.101252
0.0798465
0.113483
0.128772
0.0706729
0.0706729
0.162409
0.238855
0.196045
0.0737308
0.0278629
-0.0608151
-0.0546994
-0.0822201
-0.152551
-0.277923
-0.274865
-0.198419
-0.121972
-0.0730465
-0.0546994
0.110425
0.27555
0.266376
0.147119
0.13183
0.226624
0.523236
0.87489
1.33663
2.08275
3.02151
4.12234
5.40358
6.84689
8.29938
9.7855
11.4306
13.2959
15.2193
17.0571
18.8154
20.5981
22.2065
23.5245
24.4846
25.2124
25.7659
25.9524
25.9799
25.7322
25.3041
24.7201
24.0412
23.2493
22.3288
21.335
20.2862
19.274
18.5371
17.8766
17.0999
16.1856
15.4854
15.0328
14.5435
14.1368
13.7485
13.5589
13.4029
13.2837
13.3663
13.6598
13.8922
14.1368
14.2867
14.3356
14.305
14.0665
14.0176
14.1796
14.2714
14.2714
14.0451
13.7363
13.3907
12.6813
11.9291
11.1554
10.2595
9.35434
8.51649
7.73367
6.68788
5.5259
4.31804
3.06126
1.82894
0.743402
-0.31156
-1.28702
-2.04231
-2.5652
-2.79149
-2.73033
-2.41231
-1.98727
-1.29619
-0.488916
0.21745
0.841254
1.42836
1.8106
1.89622
1.81365
1.77084
1.46812
0.988031
0.495716
-0.0271786
-0.516436
-0.898669
-1.07297
-1.2014
-1.21363
-1.1066
-0.904785
-0.617346
-0.433874
-0.366601
-0.118914
0.199103
0.440674
0.569104
0.608857
0.566046
0.477369
0.358112
0.290839
0.202161
0.0767887
0.0156314
-0.0516415
-0.134204
-0.232055
-0.235113
-0.235113
-0.247345
-0.161725
-0.121972
-0.177014
-0.360485
-0.314618
-0.155609
0.00951572
0.0400943
0.137946
0.208277
0.348938
0.471253
0.431501
0.339765
0.351996
0.315302
0.238855
0.327533
0.336707
0.21745
0.0614994
-0.0669308
-0.213708
-0.219824
-0.201477
-0.0822201
0.000342139
-0.018005
-0.0485836
-0.0546994
0.024805
0.0462101
0.263318
0.4896
0.495716
0.397864
0.269434
0.186872
0.128772
0.0584415
0.0859623
0.0951358
0.0217472
-0.0669308
-0.0883358
-0.146435
-0.128088
-0.00577358
0.199103
0.269434
0.196045
0.137946
0.125714
0.0676151
0.107367
0.177698
0.214392
0.134888
0.0492679
-0.0210629
-0.0241208
-0.0883358
-0.134204
-0.118914
-0.106683
-0.0271786
0.0034
-0.0424679
-0.103625
-0.118914
-0.0394101
-0.0485836
-0.0424679
-0.00271572
0.0431522
0.0553836
0.0309208
0.244971
0.416211
0.666956

## Sheet: Sheet2
63.5269
63.549
63.748
64.109
64.7722
65.6491
66.7471
68.1471
69.9009
71.8978
74.2853
76.8644
79.4729
82.0594
84.5795
87.0775
89.6345
91.8672
93.5694
95.2347
96.6127
97.7106
98.6686
99.6265
100.732
102.021
103.532
105.249
107.305
109.611
112.05
114.394
116.678
118.977
121.033
122.949
124.658
126.265
127.702
128.998
130.133
131.224
132.226
133.073
134.002
134.827
135.689
136.493
137.333
138.158
138.968
139.639
140.354
141.032
141.71
142.439
143.124
143.758
144.267
144.782
145.114
145.32
145.387
145.357
145.18
144.922
144.709
144.436
143.979
143.574
143.161
142.572
141.96
141.312
140.545
139.72
139.013
138.416
137.944
137.627
137.399
137.333
137.222
137.097
136.817
136.397
135.785
134.989
133.95
132.757
131.438
129.993
128.571
127.2
125.852
124.695
123.678
122.816
122.168
121.77
121.416
121.239
121.165
121.114
120.915
120.605
120.2
119.559
118.734
117.71
116.501
115.241
113.834
112.419
111.019
109.766
108.535
107.46
106.524
105.765
105.124
104.667
104.203
103.841
103.466
103.075
102.5
101.881
101.137
100.327
99.4202
98.4475
97.3791
96.3106
95.2274
94.2031
93.1641
92.243
91.4693
90.6882
90.0398
89.3839
88.8534
88.3891
87.8512
87.3649
86.827
86.3259
85.7217
85.0658
84.3732
83.7247
82.9878
82.2952
81.5657
80.8214
80.114
79.4582
78.8318
78.1834
77.6234
77.056
76.5107
75.9801
75.4496
75.0075
74.5359
74.0716
73.6148
73.1947
72.76
72.3031
71.8978
71.4336
71.0431
70.6525
70.2472
69.8125
69.3924
68.9577
68.5745
68.1471
67.7713
67.3881
66.9902
66.666
66.3786
66.0839
65.8481
65.6565
65.4649
65.2438
65.1407
64.9122
64.728
64.5512
64.3375
64.1238
63.9322
63.7332
63.6374
63.7038
63.9248
64.3596
65.0596
65.9439
67.1597
68.5598
70.4093
72.561
75.0075
77.4613
80.1214
82.752
85.3458
87.8218
90.2092
92.3093
94.1294
95.6179
96.9222
97.9612
98.9781
99.9581
101.152
102.515
104.077
105.942
107.997
110.252
112.64
115.094
117.429
119.662
121.667
123.516
125.181
126.729
128.092
129.345
130.472
131.526
132.499
133.412
134.333
135.255
136.139
137.023
137.863
138.666
139.396
140.03
140.671
141.297
141.931
142.542
143.228
143.802
144.259
144.709
144.996
145.136
145.232
145.283
145.136
144.937
144.701
144.362
144.001
143.544
143.065
142.542
141.894
141.245
140.523
139.757
139.057
138.497
138.092
137.812
137.657
137.546
137.443
137.288
136.971
136.426
135.815
134.879
133.818
132.609
131.194
129.75
128.379
126.979
125.697
124.57
123.582
122.75
122.094
121.74
121.438
121.247
121.173
121.114
120.922
120.628
120.208
119.522
118.653
117.599
116.354
115.071
113.627
112.212
110.915
109.545
108.41
107.378
106.472
105.713
105.146
104.623
104.239
103.856
103.466
103.009
102.456
101.859
101.086
100.238
99.3391
98.337
97.2685
96.2148
95.1537
94.1294
93.1641
92.2578
91.4177
90.6735
90.0176
89.406
88.8755
88.3891
87.8365
87.3502
86.8491
86.2448
85.6406
85.0069
84.3363
83.651
82.9731
82.2436
81.5067
80.814
80.0698
79.3698
78.7287
78.0802
77.5055
76.9381
76.4002
75.8843
75.4275
74.8674
74.4548
73.9906
73.5558
73.1358
72.6642
72.2589
71.8094
71.4336
70.9399
70.5199
70.1367
69.6651
69.2524
68.8545
68.3977
68.0145
67.6387
67.2702
66.9165
66.6144
66.3049
66.0028
65.7891
65.5312
65.3544
65.1407
64.9491
64.7649
64.6101
64.4333
64.1975
64.0059
63.7995
63.6522
63.6227
63.689
63.969
64.4185
65.1996
66.0912
67.3071
68.8914
70.6378
72.8484
75.2875
77.8444
80.4309
83.1131
85.6774
88.1828
90.6661
92.7736
94.6231
96.1485
97.3275
98.2265
99.1476
100.194
101.321
102.736
104.409
106.376
108.557
110.864
113.207
115.366
117.422
119.456
121.387
123.302
125.174
126.81
128.298
129.551
130.671
131.681
132.631
133.523
134.422
135.269
136.109
136.994
137.819
138.556
139.307
139.963
140.7
141.326
142.026
142.675
143.309
143.898
144.399
144.782
145.033
145.173
145.136
145.07
144.967
144.797
144.517
144.186
143.839
143.368
142.815
142.321
141.702
141.039
140.317
139.58
138.873
138.349
138.003
137.745
137.583
137.465
137.377
137.163
136.787
136.286
135.594
134.695
133.604
132.366
130.929
129.566
128.151
126.766
125.491
124.356
123.413
122.632
122.094
121.659
121.379
121.232
121.136
121.025
120.812
120.458
119.972
119.286
118.328
117.319
116.088
114.703
113.325
111.932
110.532
109.265
108.152
107.121
106.236
105.477
104.962
104.519
104.092
103.783
103.385
102.935
102.412
101.763
101.004
100.083
99.1255
98.057
97.0254
95.9569
94.9105
93.9157
92.8915
92.0072
91.2188
90.5408
89.8997
89.3029
88.7944
88.3081
87.7554
87.2101
86.6575
86.0754
85.449
84.8448
84.1521
83.4226
82.7152
82.0152
81.293
80.5782
79.8561
79.2003
78.5371
77.9329
77.3434
76.7907
76.2528
75.7296
75.258
74.8159
74.2927
73.88
73.4084
73.0105
72.5758
72.1189
71.721
71.2199
70.8736
70.4314
70.063
69.5546
69.1714
68.7808
68.3829
67.9261
67.565
67.2039
66.8355
66.5849
66.2386
65.9512
65.767
65.5386
65.3101
65.1186
64.9343
64.7796
64.6101
64.4259
64.1606
63.9764
63.7848
63.6669
63.6153
63.7774
64.0648
64.5806
65.3249
66.327
67.6166
69.1714
71.1315
73.4747
75.7959
78.375
80.9835
83.5847
86.1711
88.7207
90.9682
92.9504
94.6158
96.06
97.1948
98.2044
99.2212
100.378
101.646
103.09
104.814
106.752
108.882
111.24
113.657
115.956
118.078
120.104
122.109
124.083
125.741
127.208
128.623
129.772
130.885
131.865
132.823
133.766
134.672
135.623
136.478
137.288
138.121
138.858
139.595
140.221
140.84
141.452
142.063
142.726
143.368
143.891
144.377
144.746
145.092
145.188
145.247
145.18
145.018
144.834
144.524
144.178
143.721
143.272
142.763
142.152
141.518
140.789
140.103
139.374
138.718
138.232
137.87
137.657
137.568
137.414
137.318
137.126
136.75
136.168
135.439
134.481
133.331
132.012
130.59
129.161
127.746
126.419
125.137
124.039
123.177
122.44
121.895
121.519
121.342
121.224
121.158
121.025
120.819
120.406
119.942
119.139
118.211
117.076
115.816
114.408
113.045
111.63
110.252
109.044
107.902
106.87
106.03
105.345
104.77
104.328
103.945
103.591
103.215
102.721
102.183
101.454
100.702
99.8107
98.8307
97.7991
96.7159
95.6842
94.5715
93.5473
92.6041
91.7198
90.9314
90.2977
89.6566
89.0965
88.5586
88.1018
87.5933
87.0849
86.5027
85.9427
85.2795
84.6016
83.9679
83.2236
82.531
81.7941
81.0793
80.4161
79.6571
79.0308
78.4118
77.8002
77.2033
76.6507
76.1349
75.6338
75.0959
74.639
74.1674
73.7179
73.2758
72.8337
72.4358
72.0084
71.6252
71.161
70.7704
70.343
69.9083
69.4661
69.0461
68.6261
68.2061
67.7861
67.425
67.0344
66.725
66.3934
66.1133
65.8775
65.6417
65.4723
65.2954
65.0375
64.9343
64.7133
64.5217
64.3301
64.0943
63.9396
63.689
63.5711

## Sheet: Sheet3
0
0.00500626
0.0100125
0.0150188
0.020025
0.0250313
0.0300375
0.0350438
0.0400501
0.0450563
0.0500626
0.0550688
0.0600751
0.0650814
0.0700876
0.0750939
0.0801001
0.0851064
0.0901126
0.0951189
0.100125
0.105131
0.110138
0.115144
0.12015
0.125156
0.130163
0.135169
0.140175
0.145181
0.150188
0.155194
0.1602
0.165207
0.170213
0.175219
0.180225
0.185232
0.190238
0.195244
0.20025
0.205257
0.210263
0.215269
0.220275
0.225282
0.230288
0.235294
0.2403
0.245307
0.250313
0.255319
0.260325
0.265332
0.270338
0.275344
0.28035
0.285357
0.290363
0.295369
0.300375
0.305382
0.310388
0.315394
0.320401
0.325407
0.330413
0.335419
0.340426
0.345432
0.350438
0.355444
0.360451
0.365457
0.370463
0.375469
0.380476
0.385482
0.390488
0.395494
0.400501
0.405507
0.410513
0.415519
0.420526
0.425532
0.430538
0.435544
0.440551
0.445557
0.450563
0.455569
0.460576
0.465582
0.470588
0.475594
0.480601
0.485607
0.490613
0.49562
0.500626
0.505632
0.510638
0.515645
0.520651
0.525657
0.530663
0.53567
0.540676
0.545682
0.550688
0.555695
0.560701
0.565707
0.570713
0.57572
0.580726
0.585732
0.590738
0.595745
0.600751
0.605757
0.610763
0.61577
0.620776
0.625782
0.630788
0.635795
0.640801
0.645807
0.650814
0.65582
0.660826
0.665832
0.670839
0.675845
0.680851
0.685857
0.690864
0.69587
0.700876
0.705882
0.710889
0.715895
0.720901
0.725907
0.730914
0.73592
0.740926
0.745932
0.750939
0.755945
0.760951
0.765957
0.770964
0.77597
0.780976
0.785982
0.790989
0.795995
0.801001
0.806008
0.811014
0.81602
0.821026
0.826033
0.831039
0.836045
0.841051
0.846058
0.851064
0.85607
0.861076
0.866083
0.871089
0.876095
0.881101
0.886108
0.891114
0.89612
0.901126
0.906133
0.911139
0.916145
0.921151
0.926158
0.931164
0.93617
0.941176
0.946183
0.951189
0.956195
0.961202
0.966208
0.971214
0.97622
0.981227
0.986233
0.991239
0.996245
1.00125
1.00626
1.01126
1.01627
1.02128
1.02628
1.03129
1.0363
1.0413
1.04631
1.05131
1.05632
1.06133
1.06633
1.07134
1.07635
1.08135
1.08636
1.09136
1.09637
1.10138
1.10638
1.11139
1.1164
1.1214
1.12641
1.13141
1.13642
1.14143
1.14643
1.15144
1.15645
1.16145
1.16646
1.17146
1.17647
1.18148
1.18648
1.19149
1.1965
1.2015
1.20651
1.21151
1.21652
1.22153
1.22653
1.23154
1.23655
1.24155
1.24656
1.25156
1.25657
1.26158
1.26658
1.27159
1.2766
1.2816
1.28661
1.29161
1.29662
1.30163
1.30663
1.31164
1.31665
1.32165
1.32666
1.33166
1.33667
1.34168
1.34668
1.35169
1.3567
1.3617
1.36671
1.37171
1.37672
1.38173
1.38673
1.39174
1.39675
1.40175
1.40676
1.41176
1.41677
1.42178
1.42678
1.43179
1.4368
1.4418
1.44681
1.45181
1.45682
1.46183
1.46683
1.47184
1.47685
1.48185
1.48686
1.49186
1.49687
1.50188
1.50688
1.51189
1.5169
1.5219
1.52691
1.53191
1.53692
1.54193
1.54693
1.55194
1.55695
1.56195
1.56696
1.57196
1.57697
1.58198
1.58698
1.59199
1.597
1.602
1.60701
1.61202
1.61702
1.62203
1.62703
1.63204
1.63705
1.64205
1.64706
1.65207
1.65707
1.66208
1.66708
1.67209
1.6771
1.6821
1.68711
1.69212
1.69712
1.70213
1.70713
1.71214
1.71715
1.72215
1.72716
1.73217
1.73717
1.74218
1.74718
1.75219
1.7572
1.7622
1.76721
1.77222
1.77722
1.78223
1.78723
1.79224
1.79725
1.80225
1.80726
1.81227
1.81727
1.82228
1.82728
1.83229
1.8373
1.8423
1.84731
1.85232
1.85732
1.86233
1.86733
1.87234
1.87735
1.88235
1.88736
1.89237
1.89737
1.90238
1.90738
1.91239
1.9174
1.9224
1.92741
1.93242
1.93742
1.94243
1.94743
1.95244
1.95745
1.96245
1.96746
1.97247
1.97747
1.98248
1.98748
1.99249
1.9975
2.0025
2.00751
2.01252
2.01752
2.02253
2.02753
2.03254
2.03755
2.04255
2.04756
2.05257
2.05757
2.06258
2.06758
2.07259
2.0776
2.0826
2.08761
2.09262
2.09762
2.10263
2.10763
2.11264
2.11765
2.12265
2.12766
2.13267
2.13767
2.14268
2.14768
2.15269
2.1577
2.1627
2.16771
2.17272
2.17772
2.18273
2.18773
2.19274
2.19775
2.20275
2.20776
2.21277
2.21777
2.22278
2.22778
2.23279
2.2378
2.2428
2.24781
2.25282
2.25782
2.26283
2.26783
2.27284
2.27785
2.28285
2.28786
2.29287
2.29787
2.30288
2.30788
2.31289
2.3179
2.3229
2.32791
2.33292
2.33792
2.34293
2.34793
2.35294
2.35795
2.36295
2.36796
2.37297
2.37797
2.38298
2.38798
2.39299
2.398
2.403
2.40801
2.41302
2.41802
2.42303
2.42804
2.43304
2.43805
2.44305
2.44806
2.45307
2.45807
2.46308
2.46809
2.47309
2.4781
2.4831
2.48811
2.49312
2.49812
2.50313
2.50814
2.51314
2.51815
2.52315
2.52816
2.53317
2.53817
2.54318
2.54819
2.55319
2.5582
2.5632
2.56821
2.57322
2.57822
2.58323
2.58824
2.59324
2.59825
2.60325
2.60826
2.61327
2.61827
2.62328
2.62829
2.63329
2.6383
2.6433
2.64831
2.65332
2.65832
2.66333
2.66834
2.67334
2.67835
2.68335
2.68836
2.69337
2.69837
2.70338
2.70839
2.71339
2.7184
2.7234
2.72841
2.73342
2.73842
2.74343
2.74844
2.75344
2.75845
2.76345
2.76846
2.77347
2.77847
2.78348
2.78849
2.79349
2.7985
2.8035
2.80851
2.81352
2.81852
2.82353
2.82854
2.83354
2.83855
2.84355
2.84856
2.85357
2.85857
2.86358
2.86859
2.87359
2.8786
2.8836
2.88861
2.89362
2.89862
2.90363
2.90864
2.91364
2.91865
2.92365
2.92866
2.93367
2.93867
2.94368
2.94869
2.95369
2.9587
2.9637
2.96871
2.97372
2.97872
2.98373
2.98874
2.99374
2.99875
3.00375
3.00876
3.01377
3.01877
3.02378
3.02879
3.03379
3.0388
3.0438
3.04881
3.05382
3.05882
3.06383
3.06884
3.07384
3.07885
3.08385
3.08886
3.09387
3.09887
3.10388
3.10889
3.11389
3.1189
3.1239
3.12891
3.13392
3.13892
3.14393
3.14894
3.15394
3.15895
3.16395
3.16896
3.17397
3.17897
3.18398
3.18899
3.19399
3.199
3.20401
3.20901
3.21402
3.21902
3.22403
3.22904
3.23404
3.23905
3.24406
3.24906
3.25407
3.25907
3.26408
3.26909
3.27409
3.2791
3.28411
3.28911
3.29412
3.29912
3.30413
3.30914
3.31414
3.31915
3.32416
3.32916
3.33417
3.33917
3.34418
3.34919
3.35419
3.3592
3.36421
3.36921
3.37422
3.37922
3.38423
3.38924
3.39424
3.39925
3.40426
3.40926
3.41427
3.41927
3.42428
3.42929
3.43429
3.4393
3.44431
3.44931
3.45432
3.45932
3.46433
3.46934
3.47434
3.47935
3.48436
3.48936
3.49437
3.49937
3.50438
3.50939
3.51439
3.5194
3.52441
3.52941
3.53442
3.53942
3.54443
3.54944
3.55444
3.55945
3.56446
3.56946
3.57447
3.57947
3.58448
3.58949
3.59449
3.5995
3.60451
3.60951
3.61452
3.61952
3.62453
3.62954
3.63454
3.63955
3.64456
3.64956
3.65457
3.65957
3.66458
3.66959
3.67459
3.6796
3.68461
3.68961
3.69462
3.69962
3.70463
3.70964
3.71464
3.71965
3.72466
3.72966
3.73467
3.73967
3.74468
3.74969
3.75469
3.7597
3.76471
3.76971
3.77472
3.77972
3.78473
3.78974
3.79474
3.79975
3.80476
3.80976
3.81477
3.81977
3.82478
3.82979
3.83479
3.8398
3.84481
3.84981
3.85482
3.85982
3.86483
3.86984
3.87484
3.87985
3.88486
3.88986
3.89487
3.89987
3.90488
3.90989
3.91489
3.9199
3.92491
3.92991
3.93492
3.93992
3.94493
3.94994
3.95494
3.95995
3.96496
3.96996
3.97497
3.97997
3.98498
3.98999
3.99499
4
