# Supplementary material for: A Bio-Inspired Approach for the Reduction of Left Ventricular Workload
Source: PLoS One. 2014 Jan 24;9(1):e87122. doi: 10.1371/journal.pone.0087122 (PMC3901771; doi:10.1371/journal.pone.0087122)
Supplement: Data S1 — (ZIP) [file pone.0087122.s002.zip › Pressure_FLow_AortaNo3_setup1_ring1_HR60_9.xls]

## Sheet: Sheet1
1.95126
1.79225
1.5782
1.06448
0.526294
0.00951572
-0.378833
-0.748834
-1.12189
-1.29313
-1.2014
-0.972058
-0.727429
-0.470569
-0.186187
0.0737308
0.248029
0.40398
0.529352
0.624146
0.663898
0.70365
0.566046
0.425385
0.287781
0.171582
0.0614994
-0.0699887
-0.238171
-0.238171
-0.18313
-0.201477
-0.216766
-0.213708
-0.0975094
-0.0424679
-0.0638729
-0.109741
-0.103625
-0.115857
-0.0363522
0.0890201
0.147119
0.196045
0.223566
0.269434
0.269434
0.287781
0.281665
0.254145
0.162409
0.0370365
-0.0394101
-0.0455258
-0.0761044
-0.164782
-0.25346
-0.293213
-0.274865
-0.332965
-0.430816
-0.317675
-0.170898
-0.0791623
-0.0302365
0.0156314
0.141004
0.241913
0.263318
0.211335
0.125714
0.0553836
0.00645786
0.0645572
0.00951572
-0.109741
-0.207592
-0.284039
-0.336023
-0.320733
-0.247345
-0.204535
-0.173956
-0.115857
-0.0455258
0.00951572
0.0156314
0.104309
0.110425
0.125714
0.0737308
0.0125736
0.0309208
-0.0761044
-0.186187
-0.170898
-0.140319
-0.134204
-0.0944516
-0.12503
-0.287097
-0.409411
-0.388006
-0.26875
-0.149493
-0.0455258
-0.0210629
0.0767887
0.119599
0.0767887
0.0462101
0.092078
0.220508
0.511005
0.957453
1.69746
2.52002
3.48019
4.65441
5.96929
7.45541
9.00269
10.6019
12.2807
14.1246
15.9868
17.7206
19.4055
21.0231
22.4512
23.656
24.6253
25.3072
25.7139
25.8454
25.7965
25.4907
24.9464
24.3287
23.5979
22.8089
21.9191
21.0965
20.2801
19.3933
18.4851
17.5922
16.5892
15.8645
15.2591
14.5711
14.1154
13.8402
13.6934
13.6384
13.4855
13.5314
13.8035
13.9992
14.0665
14.0971
14.2286
14.253
14.3509
14.3784
14.3264
14.2133
14.1858
13.9931
13.7485
13.3173
12.77
12.189
11.5805
10.9016
10.131
9.31153
8.39417
7.41871
6.30565
5.22317
4.17432
3.11019
1.92679
0.777039
-0.317675
-1.29008
-2.0576
-2.58967
-2.80983
-2.79149
-2.47958
-2.10041
-1.41851
-0.531726
0.290839
0.936048
1.51398
1.89622
2.01853
1.88704
1.58431
1.16233
0.673072
0.26026
-0.155609
-0.550073
-0.950653
-1.10049
-1.15859
-1.05462
-0.889496
-0.638751
-0.342138
-0.170898
-0.128088
0.0186893
0.269434
0.572162
0.715882
0.767865
0.773981
0.777039
0.670014
0.474311
0.171582
-0.0638729
-0.152551
-0.189245
-0.265692
-0.412469
-0.388006
-0.140319
-0.0730465
-0.128088
-0.0791623
-0.0210629
0.000342139
-0.0669308
-0.149493
-0.180072
-0.103625
-0.0241208
0.128772
0.31836
0.627204
0.57522
0.498774
0.495716
0.40398
0.153235
0.0829044
-0.0363522
-0.277923
-0.317675
-0.244287
-0.250402
-0.262634
-0.29627
-0.384948
-0.250402
-0.22594
-0.170898
-0.0761044
0.00951572
0.183814
0.266376
0.165467
0.147119
0.119599
0.00951572
-0.0271786
-0.195361
-0.31156
-0.244287
-0.164782
-0.161725
-0.0516415
-0.0210629
-0.164782
-0.170898
-0.112799
-0.134204
-0.0363522
-0.0302365
-0.0118893
-0.00883145
-0.100567
-0.106683
-0.146435
-0.238171
-0.280981
-0.274865
-0.137262
-0.00883145
-0.0271786
-0.0332943
-0.0424679
-0.128088
-0.198419
-0.259576
-0.143377
0.0186893
0.0309208
0.0706729
0.0553836
0.0034
0.0798465
0.00951572
-0.0638729
0.0431522
0.244971
0.364228
0.593567
1.12564
1.81977
2.74324
3.87159
5.16201
6.47689
7.9202
9.5317
11.2502
12.9626
14.6873
16.3416
18.0998
19.7541
21.3503
22.7539
23.9342
24.9617
25.5365
25.9065
25.9769
25.7475
25.2705
24.7813
24.3256
23.7079
22.8731
21.7784
20.8886
20.014
19.0264
18.2038
17.3048
16.4425
15.7697
15.0144
14.4915
14.039
13.669
13.5314
13.4916
13.4335
13.4519
13.5834
13.7515
14.0298
14.2377
14.3295
14.3998
14.4977
14.4732
14.4273
14.4029
14.4182
14.2163
13.8158
13.3968
12.9718
12.351
11.6447
10.761
9.92616
9.06996
8.0731
7.02731
5.94788
4.77366
3.5811
2.33961
1.09506
-0.00883145
-0.892553
-1.67231
-2.24719
-2.65082
-2.87099
-2.70892
-2.17686
-1.54999
-0.858917
-0.0791623
0.697535
1.29076
1.55679
1.79531
1.89927
1.87481
1.67299
1.33969
0.871833
0.348938
-0.128088
-0.473626
-0.702966
-0.865033
-1.01793
-1.02404
-0.996521
-0.972058
-0.638751
-0.244287
0.110425
0.34588
0.535468
0.614972
0.825965
0.865717
0.755634
0.596625
0.416211
0.266376
0.159351
0.226624
0.281665
0.159351
0.0034
-0.0608151
-0.149493
-0.177014
-0.12503
-0.0332943
-0.0516415
-0.0638729
-0.0455258
-0.0424679
-0.0638729
-0.0699887
0.000342139
0.0492679
0.104309
0.192987
0.333649
0.385633
0.394806
0.382575
0.452906
0.333649
0.177698
0.0859623
-0.0210629
-0.0577572
-0.121972
-0.152551
-0.213708
-0.25346
-0.265692
-0.232055
-0.189245
-0.0944516
0.0951358
0.278608
0.293897
0.208277
0.180756
0.214392
0.214392
0.159351
0.0706729
0.024805
-0.0455258
-0.0975094
-0.173956
-0.314618
-0.262634
-0.128088
-0.00883145
-0.0577572
-0.128088
-0.16784
-0.170898
-0.0944516
-0.0149472
0.0339786
-0.00577358
-0.0241208
-0.0546994
-0.0241208
-0.00577358
-0.0332943
-0.228997
-0.329907
-0.290155
-0.216766
-0.152551
-0.152551
-0.155609
-0.100567
-0.00271572
-0.0149472
-0.0424679
-0.0791623
-0.0944516
-0.100567
-0.0944516
-0.0913937
-0.140319
-0.106683
0.0339786
0.327533
0.709766
1.28464
1.82283
2.72184
3.79821
5.00912
6.33012
7.79789
9.41244
11.1034
12.8311
14.6536
16.4792
18.3016
20.0783
21.6867
23.0505
24.0841
24.9403
25.5427
25.8821
25.9616
25.7903
25.3898
24.8027
24.0902
23.3746
22.5949
21.6408
20.6959
19.8428
19.1089
18.0478
17.0143
16.2468
15.5679
14.9288
14.4671
13.987
13.828
13.6934
13.5069
13.5436
13.6812
13.935
14.2408
14.3325
14.2958
14.2775
14.3111
14.3845
14.4365
14.5252
14.4151
14.2041
13.932
13.6659
13.3754
12.9565
12.1462
11.1921
10.5133
9.72434
8.82227
7.91715
7.05177
6.13441
5.06416
3.79209
2.50779
1.23572
0.0462101
-0.944537
-1.91082
-2.57743
-2.78231
-2.70281
-2.5652
-2.17991
-1.64479
-0.944537
-0.198419
0.465137
1.05225
1.53539
1.84729
1.89622
1.73109
1.3458
0.978858
0.526294
0.147119
-0.241229
-0.583709
-0.855859
-1.06685
-1.18611
-1.22892
-1.08826
-0.819165
-0.537841
-0.189245
0.30307
0.514063
0.602741
0.602741
0.636377
0.657782
0.572162
0.31836
0.147119
0.104309
0.113483
0.0890201
-0.00271572
-0.0455258
-0.0455258
-0.0424679
-0.085278
-0.100567
-0.161725
-0.238171
-0.250402
-0.177014
-0.0608151
-0.018005
0.0186893
0.024805
0.0706729
0.156293
0.177698
-0.00577358
0.0737308
0.208277
0.309186
0.30307
0.290839
0.241913
0.241913
0.208277
0.0309208
-0.121972
-0.238171
-0.308502
-0.290155
-0.378833
-0.427758
-0.317675
-0.204535
-0.0699887
0.0553836
0.107367
0.244971
0.348938
0.263318
0.186872
0.147119
0.125714
0.116541
0.0645572
0.0676151
-0.0210629
-0.118914
-0.219824
-0.228997
-0.186187
-0.235113
-0.360485
-0.33908
-0.271808
-0.18313
-0.115857
-0.085278
-0.085278
-0.137262
-0.0913937
-0.018005
0.000342139
-0.0669308
-0.143377
-0.146435
-0.018005
0.0492679
0.0400943
-0.0455258
-0.0761044
-0.109741
-0.128088
-0.177014
-0.192303
-0.131146
-0.0363522
0.0462101
0.0370365
0.0859623
0.18993
0.251087
0.226624
0.269434
0.4896
0.813733
1.36109
2.11638
3.11324
4.16209
5.34243
6.694
8.20764
9.87112
11.4673
13.0085
14.7729
16.6871
18.5157
20.2312
21.7876
23.2401
24.5122
25.3867
25.8179
25.986
25.931
25.6925
25.2583
24.6375
24.026
23.3074
22.5154
21.5491
20.6593
19.6318
18.5096
17.5494
16.9317
16.3568
15.73
15.149
14.5894
14.3509
14.039
13.6048
13.2776
13.2317
13.4672
13.8188
14.0787
14.1613
14.1674
14.1338
14.2836
14.4396
14.5007
14.4518
14.2714
14.0237
13.8066
13.4427
13.1216
12.7455
12.1523
11.452
10.6845
9.67542
8.62351
7.59607
6.69706
5.75218
4.65746
3.47713
2.29985
1.10117
0.000342139
-0.874206
-1.66008
-2.29
-2.61107
-2.70587
-2.53157
-1.93223
-1.15553
-0.320733
0.306128
0.856543
1.38861
1.75861
1.94514
1.93291

## Sheet: Sheet2
135.365
134.378
133.228
131.902
130.487
129.05
127.598
126.257
125.078
124.002
123.118
122.389
121.865
121.519
121.335
121.21
121.158
121.07
120.804
120.392
119.832
119.102
118.085
116.936
115.661
114.29
112.846
111.431
110.127
108.86
107.798
106.782
105.956
105.271
104.785
104.284
103.9
103.613
103.186
102.707
102.132
101.447
100.636
99.7297
98.7865
97.6812
96.6643
95.559
94.4905
93.4736
92.5672
91.683
90.9166
90.2461
89.6345
89.0892
88.5586
88.0576
87.527
87.0259
86.4659
85.8911
85.2279
84.5795
83.8721
83.1721
82.4499
81.7351
81.013
80.3056
79.6277
79.0161
78.3602
77.7265
77.1444
76.6433
76.1054
75.5601
75.0959
74.6243
74.1527
73.6958
73.2463
72.841
72.3768
71.9789
71.6031
71.1683
70.7262
70.3578
69.9598
69.4882
69.0387
68.6114
68.2282
67.8155
67.4324
67.0713
66.7323
66.4228
66.106
65.8481
65.6196
65.3986
65.2217
65.0449
64.9122
64.728
64.5364
64.3596
64.0943
63.9396
63.7111
63.608
63.6595
63.8217
64.1975
64.787
65.6491
66.7544
68.1987
69.923
72.0084
74.3222
76.7539
79.2961
81.9488
84.5279
86.9817
89.3839
91.7346
93.6357
95.2642
96.6643
97.8064
98.7865
99.7076
100.828
102.088
103.554
105.345
107.327
109.545
111.896
114.276
116.744
118.94
120.908
122.706
124.474
126.125
127.679
129.138
130.384
131.438
132.388
133.258
134.105
134.945
135.859
136.714
137.546
138.357
139.116
139.823
140.486
141.039
141.687
142.336
142.977
143.603
144.163
144.62
145.003
145.247
145.313
145.379
145.269
145.114
144.886
144.583
144.178
143.699
143.147
142.675
142.063
141.393
140.685
139.897
139.182
138.6
138.165
137.826
137.649
137.473
137.369
137.2
136.964
136.559
135.918
135.107
134.105
132.911
131.592
130.141
128.682
127.274
125.963
124.769
123.722
122.919
122.286
121.77
121.445
121.32
121.247
121.18
121.011
120.716
120.281
119.684
118.903
117.813
116.656
115.366
113.951
112.551
111.166
109.876
108.646
107.6
106.686
105.868
105.242
104.689
104.313
103.886
103.547
103.09
102.618
101.955
101.262
100.452
99.516
98.5581
97.5043
96.4358
95.419
94.3431
93.3557
92.4346
91.5651
90.8282
90.1503
89.5018
88.9271
88.4186
87.947
87.4091
86.9228
86.3701
85.7659
85.1248
84.4984
83.7984
83.1278
82.3762
81.632
80.9246
80.1582
79.495
78.8392
78.176
77.5423
76.997
76.5033
75.9728
75.4791
75.0664
74.558
74.1232
73.6663
73.1874
72.7895
72.3842
71.9126
71.4999
71.0725
70.6525
70.2693
69.7904
69.363
68.9724
68.545
68.1766
67.7861
67.4397
67.0639
66.7618
66.4155
66.1354
65.8996
65.6196
65.4207
65.2807
65.0596
64.8828
64.7206
64.5217
64.308
64.1164
63.9248
63.7627
63.6964
63.6964
63.9617
64.3448
65.0154
65.966
67.0492
68.5524
70.2177
72.3179
74.779
77.2844
79.8119
82.472
85.0953
87.5786
89.8924
92.1399
94.0852
95.6105
96.8485
97.9243
98.9339
100.083
101.233
102.552
104.063
105.831
107.821
109.958
112.279
114.607
116.847
119.051
121.107
123.015
124.725
126.36
127.827
129.057
130.273
131.356
132.344
133.309
134.208
135.07
135.969
136.854
137.716
138.519
139.315
140.022
140.663
141.304
141.916
142.594
143.213
143.876
144.37
144.746
145.026
145.269
145.32
145.283
145.143
144.893
144.635
144.355
143.987
143.478
142.999
142.469
141.872
141.209
140.545
139.75
139.057
138.519
138.033
137.782
137.59
137.473
137.377
137.251
136.935
136.47
135.778
134.967
133.899
132.675
131.371
129.942
128.475
127.083
125.749
124.607
123.56
122.728
122.138
121.63
121.364
121.217
121.099
121.077
120.959
120.672
120.178
119.596
118.734
117.702
116.479
115.16
113.745
112.33
110.952
109.596
108.41
107.393
106.479
105.743
105.079
104.6
104.232
103.856
103.503
103.046
102.537
101.911
101.174
100.341
99.3981
98.4033
97.3201
96.2664
95.1463
94.1589
93.1715
92.2872
91.4619
90.6882
90.0471
89.4134
88.9271
88.367
87.8807
87.3575
86.8343
86.2006
85.6774
84.9921
84.329
83.6805
82.951
82.2289
81.492
80.8214
80.0772
79.3845
78.7729
78.1023
77.4834
76.9528
76.4075
75.8328
75.4054
74.9117
74.4916
74.02
73.5705
73.0989
72.6863
72.2736
71.7947
71.4189
70.9767
70.5567
70.1146
69.6651
69.2967
68.8545
68.4271
68.0661
67.6534
67.2923
66.946
66.6439
66.3197
66.0397
65.826
65.5533
65.3249
65.1554
64.9417
64.7943
64.647
64.4554
64.2269
64.0648
63.8217
63.6669
63.608
63.6816
63.9174
64.3964
65.1333
66.0323
67.2334
68.7514
70.5567
72.7158
75.2064
77.7265
80.3056
82.9878
85.4785
87.9765
90.3861
92.4788
94.2694
95.7432
97.099
98.1233
99.1328
100.253
101.395
102.714
104.276
106.052
108.034
110.252
112.78
115.3
117.614
119.729
121.733
123.487
125.093
126.685
128.166
129.448
130.561
131.57
132.572
133.471
134.37
135.277
136.198
137.089
137.952
138.755
139.477
140.096
140.752
141.393
141.96
142.557
143.242
143.765
144.259
144.664
145.062
145.18
145.202
145.166
145.07
144.893
144.635
144.311
143.913
143.412
142.933
142.306
141.68
140.973
140.236
139.484
138.806
138.254
137.922
137.642
137.502
137.443
137.34
137.148
136.854
136.338
135.645
134.783
133.722
132.447
131.091
129.669
128.247
126.839
125.55
124.4
123.428
122.654
122.101
121.608
121.401
121.224
121.158
121.107
120.922
120.598
120.104
119.434
118.586
117.466
116.273
114.976
113.517
112.117
110.724
109.412
108.3
107.231
106.339
105.603
105.02
104.586
104.18
103.878
103.466
103.009
102.434
101.83
101.093
100.179
99.2507
98.197
97.1285
96.06
95.0505
93.9599
93.0241
92.103
91.3146
90.585
89.9587
89.3839
88.8165
88.3376
87.807
87.2323
86.7238
86.149
85.5448
84.8448
84.1889
83.5184
82.8036
82.0667
81.3888
80.6888
79.9519
79.2961
78.6918
78.0434
77.4023
76.8865
76.3191
75.8033
75.2801
74.8085
74.3369
73.9095
73.4747
73.0253
72.5979
72.2
71.7873
71.4041
70.9399
70.5272
70.0925
69.6651
69.2009
68.7808
68.3461
67.9482
67.5576
67.2113
66.865
66.5039
66.2533
65.9954
65.767
65.5459
65.3249
65.1038
64.9343
64.7501
64.5438
64.3669
64.1385
63.9617
63.7627
63.5859
63.5564
63.6522
63.9764
64.5069
65.3101
66.2165
67.5355
69.0756
70.9325
73.2095
75.6117
78.0876
80.6814
83.2678
85.9132
88.426
90.6808
92.6925
94.5568
96.0379
97.2317
98.2633
99.2212
100.282
101.513
102.847
104.416
106.295
108.344
110.65
113.119
115.698
118.159
120.252
122.263
124.157
125.749
127.149
128.372
129.5
130.531
131.592
132.499
133.479
134.378
135.291
136.198
137.089
137.863
138.578
139.366
140.007
140.619
141.267
141.901
142.601
143.235
143.891
144.326
144.672
145.077
145.225
145.283
145.232
145.062
144.812
144.613
144.23
143.81
143.323
142.83
142.233
141.592
140.877
140.074
139.388
138.652
138.18
137.841
137.605
137.458
137.421
137.288
137.111
136.75
136.242
135.454

## Sheet: Sheet3
0
0.00500626
0.0100125
0.0150188
0.020025
0.0250313
0.0300375
0.0350438
0.0400501
0.0450563
0.0500626
0.0550688
0.0600751
0.0650814
0.0700876
0.0750939
0.0801001
0.0851064
0.0901126
0.0951189
0.100125
0.105131
0.110138
0.115144
0.12015
0.125156
0.130163
0.135169
0.140175
0.145181
0.150188
0.155194
0.1602
0.165207
0.170213
0.175219
0.180225
0.185232
0.190238
0.195244
0.20025
0.205257
0.210263
0.215269
0.220275
0.225282
0.230288
0.235294
0.2403
0.245307
0.250313
0.255319
0.260325
0.265332
0.270338
0.275344
0.28035
0.285357
0.290363
0.295369
0.300375
0.305382
0.310388
0.315394
0.320401
0.325407
0.330413
0.335419
0.340426
0.345432
0.350438
0.355444
0.360451
0.365457
0.370463
0.375469
0.380476
0.385482
0.390488
0.395494
0.400501
0.405507
0.410513
0.415519
0.420526
0.425532
0.430538
0.435544
0.440551
0.445557
0.450563
0.455569
0.460576
0.465582
0.470588
0.475594
0.480601
0.485607
0.490613
0.49562
0.500626
0.505632
0.510638
0.515645
0.520651
0.525657
0.530663
0.53567
0.540676
0.545682
0.550688
0.555695
0.560701
0.565707
0.570713
0.57572
0.580726
0.585732
0.590738
0.595745
0.600751
0.605757
0.610763
0.61577
0.620776
0.625782
0.630788
0.635795
0.640801
0.645807
0.650814
0.65582
0.660826
0.665832
0.670839
0.675845
0.680851
0.685857
0.690864
0.69587
0.700876
0.705882
0.710889
0.715895
0.720901
0.725907
0.730914
0.73592
0.740926
0.745932
0.750939
0.755945
0.760951
0.765957
0.770964
0.77597
0.780976
0.785982
0.790989
0.795995
0.801001
0.806008
0.811014
0.81602
0.821026
0.826033
0.831039
0.836045
0.841051
0.846058
0.851064
0.85607
0.861076
0.866083
0.871089
0.876095
0.881101
0.886108
0.891114
0.89612
0.901126
0.906133
0.911139
0.916145
0.921151
0.926158
0.931164
0.93617
0.941176
0.946183
0.951189
0.956195
0.961202
0.966208
0.971214
0.97622
0.981227
0.986233
0.991239
0.996245
1.00125
1.00626
1.01126
1.01627
1.02128
1.02628
1.03129
1.0363
1.0413
1.04631
1.05131
1.05632
1.06133
1.06633
1.07134
1.07635
1.08135
1.08636
1.09136
1.09637
1.10138
1.10638
1.11139
1.1164
1.1214
1.12641
1.13141
1.13642
1.14143
1.14643
1.15144
1.15645
1.16145
1.16646
1.17146
1.17647
1.18148
1.18648
1.19149
1.1965
1.2015
1.20651
1.21151
1.21652
1.22153
1.22653
1.23154
1.23655
1.24155
1.24656
1.25156
1.25657
1.26158
1.26658
1.27159
1.2766
1.2816
1.28661
1.29161
1.29662
1.30163
1.30663
1.31164
1.31665
1.32165
1.32666
1.33166
1.33667
1.34168
1.34668
1.35169
1.3567
1.3617
1.36671
1.37171
1.37672
1.38173
1.38673
1.39174
1.39675
1.40175
1.40676
1.41176
1.41677
1.42178
1.42678
1.43179
1.4368
1.4418
1.44681
1.45181
1.45682
1.46183
1.46683
1.47184
1.47685
1.48185
1.48686
1.49186
1.49687
1.50188
1.50688
1.51189
1.5169
1.5219
1.52691
1.53191
1.53692
1.54193
1.54693
1.55194
1.55695
1.56195
1.56696
1.57196
1.57697
1.58198
1.58698
1.59199
1.597
1.602
1.60701
1.61202
1.61702
1.62203
1.62703
1.63204
1.63705
1.64205
1.64706
1.65207
1.65707
1.66208
1.66708
1.67209
1.6771
1.6821
1.68711
1.69212
1.69712
1.70213
1.70713
1.71214
1.71715
1.72215
1.72716
1.73217
1.73717
1.74218
1.74718
1.75219
1.7572
1.7622
1.76721
1.77222
1.77722
1.78223
1.78723
1.79224
1.79725
1.80225
1.80726
1.81227
1.81727
1.82228
1.82728
1.83229
1.8373
1.8423
1.84731
1.85232
1.85732
1.86233
1.86733
1.87234
1.87735
1.88235
1.88736
1.89237
1.89737
1.90238
1.90738
1.91239
1.9174
1.9224
1.92741
1.93242
1.93742
1.94243
1.94743
1.95244
1.95745
1.96245
1.96746
1.97247
1.97747
1.98248
1.98748
1.99249
1.9975
2.0025
2.00751
2.01252
2.01752
2.02253
2.02753
2.03254
2.03755
2.04255
2.04756
2.05257
2.05757
2.06258
2.06758
2.07259
2.0776
2.0826
2.08761
2.09262
2.09762
2.10263
2.10763
2.11264
2.11765
2.12265
2.12766
2.13267
2.13767
2.14268
2.14768
2.15269
2.1577
2.1627
2.16771
2.17272
2.17772
2.18273
2.18773
2.19274
2.19775
2.20275
2.20776
2.21277
2.21777
2.22278
2.22778
2.23279
2.2378
2.2428
2.24781
2.25282
2.25782
2.26283
2.26783
2.27284
2.27785
2.28285
2.28786
2.29287
2.29787
2.30288
2.30788
2.31289
2.3179
2.3229
2.32791
2.33292
2.33792
2.34293
2.34793
2.35294
2.35795
2.36295
2.36796
2.37297
2.37797
2.38298
2.38798
2.39299
2.398
2.403
2.40801
2.41302
2.41802
2.42303
2.42804
2.43304
2.43805
2.44305
2.44806
2.45307
2.45807
2.46308
2.46809
2.47309
2.4781
2.4831
2.48811
2.49312
2.49812
2.50313
2.50814
2.51314
2.51815
2.52315
2.52816
2.53317
2.53817
2.54318
2.54819
2.55319
2.5582
2.5632
2.56821
2.57322
2.57822
2.58323
2.58824
2.59324
2.59825
2.60325
2.60826
2.61327
2.61827
2.62328
2.62829
2.63329
2.6383
2.6433
2.64831
2.65332
2.65832
2.66333
2.66834
2.67334
2.67835
2.68335
2.68836
2.69337
2.69837
2.70338
2.70839
2.71339
2.7184
2.7234
2.72841
2.73342
2.73842
2.74343
2.74844
2.75344
2.75845
2.76345
2.76846
2.77347
2.77847
2.78348
2.78849
2.79349
2.7985
2.8035
2.80851
2.81352
2.81852
2.82353
2.82854
2.83354
2.83855
2.84355
2.84856
2.85357
2.85857
2.86358
2.86859
2.87359
2.8786
2.8836
2.88861
2.89362
2.89862
2.90363
2.90864
2.91364
2.91865
2.92365
2.92866
2.93367
2.93867
2.94368
2.94869
2.95369
2.9587
2.9637
2.96871
2.97372
2.97872
2.98373
2.98874
2.99374
2.99875
3.00375
3.00876
3.01377
3.01877
3.02378
3.02879
3.03379
3.0388
3.0438
3.04881
3.05382
3.05882
3.06383
3.06884
3.07384
3.07885
3.08385
3.08886
3.09387
3.09887
3.10388
3.10889
3.11389
3.1189
3.1239
3.12891
3.13392
3.13892
3.14393
3.14894
3.15394
3.15895
3.16395
3.16896
3.17397
3.17897
3.18398
3.18899
3.19399
3.199
3.20401
3.20901
3.21402
3.21902
3.22403
3.22904
3.23404
3.23905
3.24406
3.24906
3.25407
3.25907
3.26408
3.26909
3.27409
3.2791
3.28411
3.28911
3.29412
3.29912
3.30413
3.30914
3.31414
3.31915
3.32416
3.32916
3.33417
3.33917
3.34418
3.34919
3.35419
3.3592
3.36421
3.36921
3.37422
3.37922
3.38423
3.38924
3.39424
3.39925
3.40426
3.40926
3.41427
3.41927
3.42428
3.42929
3.43429
3.4393
3.44431
3.44931
3.45432
3.45932
3.46433
3.46934
3.47434
3.47935
3.48436
3.48936
3.49437
3.49937
3.50438
3.50939
3.51439
3.5194
3.52441
3.52941
3.53442
3.53942
3.54443
3.54944
3.55444
3.55945
3.56446
3.56946
3.57447
3.57947
3.58448
3.58949
3.59449
3.5995
3.60451
3.60951
3.61452
3.61952
3.62453
3.62954
3.63454
3.63955
3.64456
3.64956
3.65457
3.65957
3.66458
3.66959
3.67459
3.6796
3.68461
3.68961
3.69462
3.69962
3.70463
3.70964
3.71464
3.71965
3.72466
3.72966
3.73467
3.73967
3.74468
3.74969
3.75469
3.7597
3.76471
3.76971
3.77472
3.77972
3.78473
3.78974
3.79474
3.79975
3.80476
3.80976
3.81477
3.81977
3.82478
3.82979
3.83479
3.8398
3.84481
3.84981
3.85482
3.85982
3.86483
3.86984
3.87484
3.87985
3.88486
3.88986
3.89487
3.89987
3.90488
3.90989
3.91489
3.9199
3.92491
3.92991
3.93492
3.93992
3.94493
3.94994
3.95494
3.95995
3.96496
3.96996
3.97497
3.97997
3.98498
3.98999
3.99499
4
