# Supplementary material for: A Bio-Inspired Approach for the Reduction of Left Ventricular Workload
Source: PLoS One. 2014 Jan 24;9(1):e87122. doi: 10.1371/journal.pone.0087122 (PMC3901771; doi:10.1371/journal.pone.0087122)
Supplement: Data S1 — (ZIP) [file pone.0087122.s002.zip › Pressure_FLow_AortaNo3_setup1_ring1_HR72_1.xls]

## Sheet: Sheet1
6.47078
5.7216
4.82565
3.72482
2.64233
1.6577
0.758692
-0.0944516
-0.917016
-1.49495
-1.85884
-2.00867
-2.03619
-1.85578
-1.49801
-1.09437
-0.537841
0.0645572
0.596625
1.06754
1.41613
1.59349
1.49564
1.41002
1.31828
1.13481
0.807618
0.425385
0.110425
-0.158667
-0.363543
-0.504205
-0.556189
-0.550073
-0.458337
-0.323791
-0.100567
0.144062
0.296955
0.419269
0.498774
0.581336
0.596625
0.507947
0.459021
0.544641
0.498774
0.440674
0.413153
0.321418
0.339765
0.333649
0.177698
0.137946
0.0370365
-0.121972
-0.131146
0.0431522
0.125714
0.00951572
-0.0424679
-0.0332943
-0.0118893
0.0156314
0.0462101
0.186872
0.269434
0.248029
0.315302
0.385633
0.266376
0.0767887
0.00645786
0.0584415
0.0584415
0.0462101
0.0125736
-0.0699887
-0.146435
-0.26875
-0.299328
-0.22594
-0.128088
-0.0363522
0.0645572
0.17464
0.251087
0.284723
0.238855
0.147119
0.101252
0.0125736
-0.0394101
-0.0241208
-0.0271786
-0.0363522
-0.109741
-0.140319
-0.177014
-0.33908
-0.427758
-0.332965
-0.158667
-0.0546994
-0.118914
-0.143377
0.024805
0.17464
0.156293
0.0951358
0.0737308
0.119599
0.321418
0.731171
1.47117
2.48944
3.80432
5.34243
7.08235
8.88343
10.7151
12.9198
15.2774
17.5647
19.7235
21.8182
23.6835
25.243
26.6007
27.6709
28.3437
28.5852
28.4446
28.0899
27.5242
26.8422
25.9096
24.8302
23.6651
22.494
21.1913
20.1761
19.0814
17.8552
16.6473
15.4945
14.3539
13.3846
12.4825
11.9107
11.2349
10.5836
10.0454
9.67847
9.54699
9.2045
8.8712
8.96293
9.1036
9.11277
9.07913
8.99351
8.57764
8.11591
7.71227
7.38814
6.92028
6.21392
5.36077
4.59019
3.73399
2.72795
1.7739
0.853485
-0.0638729
-0.861975
-1.61421
-2.02702
-2.08206
-1.9995
-1.75181
-1.37264
-0.813049
-0.134204
0.544641
1.05225
1.37332
1.60266
1.68522
1.66382
1.4834
1.19902
0.853485
0.501831
0.196045
-0.0638729
-0.262634
-0.513379
-0.794702
-0.828338
-0.678503
-0.556189
-0.403296
-0.26875
-0.100567
0.116541
0.229682
0.315302
0.385633
0.431501
0.449848
0.443732
0.367285
0.272492
0.248029
0.269434
0.199103
0.171582
0.0981937
0.0370365
-0.128088
-0.164782
-0.121972
-0.0730465
0.00645786
0.0125736
-0.0669308
-0.0791623
0.0951358
0.0492679
0.000342139
0.0614994
0.168525
0.281665
0.351996
0.327533
0.211335
0.153235
0.122657
0.113483
0.0706729
0.0400943
-0.128088
-0.305444
-0.378833
-0.287097
-0.155609
-0.0791623
-0.112799
-0.158667
-0.320733
-0.262634
-0.152551
-0.0761044
0.0034
0.0584415
0.165467
0.272492
0.330591
0.226624
0.113483
0.0492679
0.0125736
-0.00883145
0.0706729
0.214392
0.134888
-0.0363522
-0.12503
-0.0975094
-0.0302365
0.0492679
0.113483
0.159351
0.162409
0.153235
0.153235
0.153235
0.263318
0.636377
1.30299
2.19589
3.2111
4.41589
5.96623
7.78566
9.77632
11.7853
14.0787
16.4853
18.7542
20.855
22.7692
24.4541
25.8882
27.0777
27.9033
28.3223
28.4201
28.2611
27.8666
27.3284
26.5059
25.4723
24.2981
23.1912
22.0934
20.9589
19.8642
18.6625
17.4393
16.1948
15.1062
14.0665
13.143
12.241
11.2808
10.4032
9.94757
9.72434
9.53781
9.33293
9.06384
9.09136
9.13723
9.21368
9.13723
8.97211
8.77029
8.6174
8.25963
7.80095
7.17103
6.36987
5.49532
4.61465
3.76457
2.90531
1.99713
1.1134
0.244971
-0.516436
-1.21057
-1.78239
-2.03008
-2.02396
-1.87413
-1.58363
-1.12801
-0.595941
-0.0913937
0.400922
0.807618
1.19291
1.44059
1.52927
1.42531
1.24183
0.978858
0.835138
0.526294
0.104309
-0.280981
-0.531726
-0.745776
-0.861975
-0.803875
-0.718255
-0.614288
-0.452221
-0.195361
0.0462101
0.202161
0.192987
0.186872
0.27555
0.385633
0.376459
0.382575
0.410096
0.507947
0.523236
0.339765
0.202161
0.0859623
0.0125736
-0.0546994
-0.155609
-0.375775
-0.424701
-0.421643
-0.378833
-0.284039
-0.216766
-0.146435
-0.0363522
-0.0241208
0.128772
0.300013
0.342823
0.287781
0.281665
0.397864
0.355054
0.254145
0.119599
0.0431522
-0.018005
-0.195361
-0.305444
-0.262634
-0.238171
-0.259576
-0.241229
-0.262634
-0.100567
-0.00883145
0.0278629
0.0737308
0.153235
0.21745
0.153235
0.0186893
-0.0118893
0.0186893
0.0309208
-0.0118893
-0.0546994
0.0339786
0.0186893
-0.0363522
-0.0913937
-0.115857
-0.161725
-0.12503
-0.115857
-0.0669308
-0.0944516
-0.131146
-0.109741
-0.0883358
0.00951572
0.024805
0.0492679
0.116541
0.40398
0.859601
1.38555
2.2387
3.55969
5.1559
6.90805
8.80392
10.9077
13.1889
15.3875
17.6075
19.7511
21.8396
23.7018
25.2552
26.5395
27.5547
28.1877
28.4629
28.4048
28.0868
27.5517
26.8147
25.9646
24.9097
23.7263
22.5704
21.3809
20.1945
19.0845
17.8797
16.6932
15.6046
14.5558
13.6476
12.6477
11.7945
11.0943
10.5867
10.183
9.83748
9.60508
9.38492
9.16475
9.03632
9.02409
9.04855
9.00574
8.85897
8.64797
8.37888
8.05781
7.40954
6.6726
6.08549
5.49226
4.57796
3.45573
2.38853
1.32745
0.348938
-0.491974
-1.23503
-1.75487
-2.07289
-2.1738
-2.11876
-1.8038
-1.29619
-0.718255
-0.0791623
0.410096
0.844312
1.32745
1.69746
1.7739
1.60878
1.40696
1.09506
0.740345
0.471253
0.419269
0.110425
-0.302386
-0.61123
-0.718255
-0.779412
-0.669329
-0.550073
-0.363543
-0.232055
-0.0913937
0.141004
0.321418
0.425385
0.483484
0.587452
0.636377
0.645551
0.590509
0.504889
0.416211
0.339765
0.223566
-0.0118893
-0.134204
-0.0944516
-0.0118893
0.0370365
0.0125736
-0.0761044
-0.0699887
0.0217472
0.00645786
-0.00577358
0.0645572
0.092078
0.13183
0.208277
0.300013
0.373401
0.394806
0.40398
0.416211
0.443732
0.373401
0.238855
-0.0302365
-0.0883358
-0.0822201
-0.0791623
-0.0913937
-0.0669308
-0.0485836
-0.0149472
0.110425
0.0890201
0.104309
0.0676151
0.092078
0.125714
0.214392
0.278608
0.321418
0.330591
0.300013
0.254145
0.208277
0.23274
0.17464
0.0278629
-0.189245
-0.207592
-0.16784
-0.0822201
0.0339786
0.144062
0.196045
0.180756
0.128772
0.0981937
0.128772
0.137946
0.199103
0.223566
0.244971
0.449848
1.06142
1.91456
2.88085
4.19573
5.90201
7.84681
9.84666
11.9933
14.1827
16.4394
18.69
20.7877
22.7722
24.5641
26.0656
27.1817
27.8636
28.255
28.3956
28.2519
27.7076
26.937
26.2765
25.3194
24.2155
23.13
22.0812
20.7418
19.4178
18.2711
17.2253
16.1336
15.0358
14.0023
13.1369
12.3235
11.5224
10.8741
10.2962
9.84971
9.47054
9.19227
9.14946
9.2412
9.18616
9.06384
9.04855
9.04244
8.92318
8.58987
8.08227
7.56243
7.064
6.56863
5.92342
4.96937
3.95721
3.04903
2.20812
1.36415
0.566046
-0.219824
-0.947595
-1.38181
-1.60809
-1.69983
-1.60198
-1.29925
-0.917016
-0.394122
0.171582
0.728113
1.21737
1.56597
1.69134
1.73721
1.65159
1.30299
0.881006
0.544641
0.254145
-0.0271786
-0.259576
-0.467511
-0.586767
-0.709082
-0.693792
-0.583709
-0.412469
-0.293213
-0.0975094
0.092078
0.110425
0.238855
0.422327
0.544641
0.559931
0.566046
0.553815
0.676129
0.599683
0.44679
0.266376
0.144062
0.0614994
0.0156314
0.0829044
0.0186893
-0.0669308
-0.140319
-0.146435
-0.137262
-0.0944516
-0.0394101
0.0951358
0.128772
0.171582
0.144062
0.165467
0.220508
0.119599
0.0278629
0.0492679
0.128772
0.211335
0.21745
0.159351
0.144062
0.153235
0.110425
-0.0363522
-0.149493
-0.277923
-0.238171
-0.173956
-0.164782
-0.0577572
0.0217472
0.0645572
0.0798465
0.134888
0.199103
0.312244
0.449848
0.379517
0.208277
0.0829044
-0.0546994
-0.0241208
0.000342139
0.107367
0.0584415
-0.0883358
-0.152551
-0.216766
-0.18313
-0.121972
-0.0424679
-0.0302365
0.0186893
0.092078
0.125714
0.141004
0.141004
0.241913
0.416211
0.795386
1.43754
2.40688
3.63002
5.14366
6.80408
8.58682
10.4796
12.6507
14.9563
17.317
19.5859
21.6898
23.5581
25.1421
26.4753
27.4599
28.1021
28.4018
28.3467
27.9981

## Sheet: Sheet2
136.493
136.294
135.888
135.358
134.724
133.921
132.955
131.931
130.878
129.875
128.851
127.908
127.171
126.589
126.22
125.985
125.918
125.874
125.845
125.719
125.38
124.85
124.091
123.111
121.74
120.259
118.66
116.965
115.344
113.811
112.529
111.431
110.488
109.862
109.464
109.243
109.199
109.235
109.324
109.375
109.25
108.985
108.499
107.732
106.737
105.544
104.151
102.662
101.108
99.6192
98.2633
97.0106
96.0306
95.1979
94.5789
94.1294
93.8273
93.5473
93.3778
93.1273
92.8767
92.4788
91.9041
91.2777
90.504
89.5755
88.6323
87.5786
86.5543
85.5448
84.55
83.6584
82.811
82.0741
81.4035
80.8877
80.3867
80.0035
79.6056
79.2445
78.8392
78.4266
77.9771
77.5276
76.9823
76.4591
75.8106
75.2138
74.6022
73.9685
73.4379
72.8116
72.2589
71.7357
71.1757
70.7115
70.2914
69.864
69.4956
69.1493
68.7514
68.4492
68.184
67.8376
67.5281
67.2629
66.9829
66.6881
66.3639
66.0765
65.7154
65.3691
65.1112
65.0154
64.9343
65.2144
65.7744
66.8134
68.3387
70.3062
72.7158
75.4348
78.1834
81.1235
84.0342
86.8933
89.6713
92.2578
94.5568
96.6127
98.278
99.4865
100.415
101.233
101.985
102.979
104.166
105.654
107.482
109.663
111.999
114.335
116.671
118.992
121.305
123.494
125.572
127.466
129.013
130.347
131.386
132.115
132.683
133.096
133.368
133.619
133.825
133.943
134.193
134.459
134.79
135.196
135.586
135.969
136.279
136.485
136.5
136.345
136.08
135.616
134.938
134.186
133.346
132.469
131.401
130.399
129.308
128.328
127.473
126.832
126.331
126.051
125.977
125.977
125.948
125.918
125.69
125.248
124.629
123.708
122.543
121.107
119.5
117.835
116.155
114.57
113.148
111.866
110.864
110.053
109.53
109.272
109.191
109.206
109.294
109.375
109.316
109.162
108.779
108.13
107.268
106.155
104.822
103.399
101.852
100.356
98.8749
97.578
96.4653
95.559
94.8
94.2989
93.8936
93.6357
93.4515
93.201
92.9504
92.5967
92.103
91.5725
90.8503
90.0176
89.0744
88.0944
87.048
86.009
84.9848
84.0489
83.1426
82.4057
81.6836
81.0793
80.6151
80.1877
79.7898
79.4213
79.0824
78.6403
78.2645
77.815
77.2476
76.6507
76.0833
75.5085
74.8674
74.3074
73.6884
73.0768
72.4947
71.9863
71.4852
71.0136
70.5493
70.1662
69.7388
69.363
69.0019
68.6703
68.2871
68.0219
67.7492
67.4471
67.145
66.8797
66.5481
66.2755
66.0323
65.6712
65.3765
65.1407
64.9933
65.1259
65.5238
66.2902
67.5429
69.2893
71.441
74.0421
76.8054
79.6571
82.5457
85.4785
88.3965
91.0788
93.4736
95.6032
97.4306
98.816
99.9508
100.946
101.771
102.604
103.48
104.77
106.443
108.491
110.775
113.244
115.55
117.908
120.237
122.543
124.666
126.67
128.402
129.757
130.855
131.74
132.44
132.97
133.302
133.597
133.7
133.943
134.098
134.363
134.717
135.019
135.409
135.874
136.198
136.419
136.47
136.404
136.183
135.829
135.306
134.636
133.877
133.007
131.961
130.973
129.92
128.91
127.967
127.171
126.574
126.161
125.992
125.948
125.933
125.911
125.786
125.52
125.005
124.253
123.214
121.88
120.399
118.778
117.061
115.425
113.907
112.566
111.38
110.518
109.869
109.42
109.221
109.184
109.235
109.287
109.39
109.265
109.014
108.521
107.813
106.774
105.58
104.217
102.699
101.152
99.6855
98.3296
97.1285
96.0748
95.2568
94.6379
94.1442
93.842
93.5841
93.3483
93.1125
92.7809
92.3757
91.8377
91.2114
90.4598
89.5976
88.6249
87.6449
86.6133
85.5743
84.6679
83.71
82.892
82.111
81.4404
80.9025
80.4014
79.9372
79.6056
79.215
78.8466
78.456
77.9918
77.557
77.0118
76.4886
75.8843
75.3096
74.6464
74.0864
73.4526
72.76
72.2442
71.6915
71.1683
70.7188
70.2767
69.8272
69.4293
69.0682
68.7956
68.4566
68.1471
67.8745
67.5429
67.2334
66.946
66.7028
66.4302
66.0323
65.7302
65.3986
65.1112
64.9638
64.9417
65.2365
65.7744
66.7913
68.2503
70.2177
72.6052
75.2727
78.1539
80.9909
83.9163
86.8343
89.5755
92.1841
94.4831
96.458
98.0128
99.2286
100.201
101.034
101.808
102.869
104.099
105.632
107.393
109.574
111.896
114.379
116.788
119.213
121.593
123.87
125.955
127.775
129.323
130.679
131.688
132.462
132.948
133.272
133.538
133.714
133.899
134.061
134.341
134.599
135.019
135.372
135.8
136.117
136.353
136.515
136.566
136.441
136.065
135.689
135.07
134.297
133.412
132.469
131.423
130.288
129.278
128.298
127.422
126.758
126.301
125.999
125.926
125.859
125.837
125.815
125.624
125.189
124.614
123.73
122.595
121.158
119.611
117.931
116.243
114.644
113.17
111.918
110.938
110.098
109.596
109.272
109.103
109.14
109.25
109.287
109.353
109.162
108.801
108.226
107.401
106.273
104.969
103.598
101.999
100.444
99.037
97.6885
96.5095
95.6032
94.8884
94.3357
93.9526
93.6578
93.4589
93.2525
92.9357
92.6188
92.1472
91.5798
90.8724
90.0176
89.0892
88.087
87.0628
86.1048
85.0806
84.1374
83.2678
82.4647
81.7573
81.1456
80.6961
80.1951
79.7824
79.3992
79.0382
78.6034
78.2055
77.7486
77.2697
76.7023
76.1644
75.6559
74.978
74.3811
73.7548
73.18
72.5831
72.0452
71.4852
71.0209
70.5715
70.1072
69.7093
69.3261
68.9503
68.6408
68.2798
67.9924
67.7345
67.4471
67.1744
66.8723
66.5923
66.2902
65.966
65.5975
65.3028
65.0743
64.9786
65.0007
65.4354
66.246
67.4692
69.1566
71.2936
73.8727
76.6065
79.4656
82.3615
85.2279
88.1018
90.8577
93.3041
95.4853
97.2022
98.5359
99.6192
100.577
101.395
102.331
103.421
104.814
106.384
108.425
110.68
113.126
115.573
117.908
120.244
122.499
124.592
126.582
128.284
129.75
130.981
131.894
132.55
133.022
133.265
133.479
133.641
133.759
133.972
134.275
134.628
135.011
135.409
135.874
136.242
136.448
136.588
136.551
136.286
135.837
135.336
134.658
133.847
132.874
131.902
130.819
129.743
128.689
127.775
127.009
126.464
126.066
125.881
125.815
125.823
125.837
125.719
125.38
124.931
124.128
123.126
121.792
120.311
118.704
117.032
115.374
113.863
112.566
111.439
110.481
109.854
109.427
109.132
109.154
109.14
109.221
109.28
109.213
108.889
108.469
107.732
106.774
105.566
104.247
102.729
101.211
99.7518
98.3959
97.1506
96.06
95.2421
94.6158
94.0852
93.761
93.4736
93.2525
93.0241
92.722
92.3167
91.8525
91.1967
90.4745
89.6345
88.6323
87.6302
86.6206
85.5964
84.6384
83.6805
82.8331
82.1257
81.433
80.8435
80.3646
79.974
79.5171
79.1561
78.8466
78.3824
77.9697
77.476
76.9823
76.4075
75.8401
75.2211
74.639
73.9906
73.379
72.841
72.2294
71.6547
71.2052
70.7262
70.2988
69.8862
69.4809
69.1345
68.7661
68.4271
68.0734
67.7787
67.4913
67.2481
66.9681
66.6365
66.3565
66.0618
65.767
65.4207
65.1407
65.0228
64.9122
65.1922
65.8112
66.7618
68.2208
70.1293
72.5463
75.1401
77.9402
80.8509
83.7984
86.6649
89.5018
92.1693
94.5273
96.3622
97.9022
99.1623
100.268
101.13

## Sheet: Sheet3
0
0.00500626
0.0100125
0.0150188
0.020025
0.0250313
0.0300375
0.0350438
0.0400501
0.0450563
0.0500626
0.0550688
0.0600751
0.0650814
0.0700876
0.0750939
0.0801001
0.0851064
0.0901126
0.0951189
0.100125
0.105131
0.110138
0.115144
0.12015
0.125156
0.130163
0.135169
0.140175
0.145181
0.150188
0.155194
0.1602
0.165207
0.170213
0.175219
0.180225
0.185232
0.190238
0.195244
0.20025
0.205257
0.210263
0.215269
0.220275
0.225282
0.230288
0.235294
0.2403
0.245307
0.250313
0.255319
0.260325
0.265332
0.270338
0.275344
0.28035
0.285357
0.290363
0.295369
0.300375
0.305382
0.310388
0.315394
0.320401
0.325407
0.330413
0.335419
0.340426
0.345432
0.350438
0.355444
0.360451
0.365457
0.370463
0.375469
0.380476
0.385482
0.390488
0.395494
0.400501
0.405507
0.410513
0.415519
0.420526
0.425532
0.430538
0.435544
0.440551
0.445557
0.450563
0.455569
0.460576
0.465582
0.470588
0.475594
0.480601
0.485607
0.490613
0.49562
0.500626
0.505632
0.510638
0.515645
0.520651
0.525657
0.530663
0.53567
0.540676
0.545682
0.550688
0.555695
0.560701
0.565707
0.570713
0.57572
0.580726
0.585732
0.590738
0.595745
0.600751
0.605757
0.610763
0.61577
0.620776
0.625782
0.630788
0.635795
0.640801
0.645807
0.650814
0.65582
0.660826
0.665832
0.670839
0.675845
0.680851
0.685857
0.690864
0.69587
0.700876
0.705882
0.710889
0.715895
0.720901
0.725907
0.730914
0.73592
0.740926
0.745932
0.750939
0.755945
0.760951
0.765957
0.770964
0.77597
0.780976
0.785982
0.790989
0.795995
0.801001
0.806008
0.811014
0.81602
0.821026
0.826033
0.831039
0.836045
0.841051
0.846058
0.851064
0.85607
0.861076
0.866083
0.871089
0.876095
0.881101
0.886108
0.891114
0.89612
0.901126
0.906133
0.911139
0.916145
0.921151
0.926158
0.931164
0.93617
0.941176
0.946183
0.951189
0.956195
0.961202
0.966208
0.971214
0.97622
0.981227
0.986233
0.991239
0.996245
1.00125
1.00626
1.01126
1.01627
1.02128
1.02628
1.03129
1.0363
1.0413
1.04631
1.05131
1.05632
1.06133
1.06633
1.07134
1.07635
1.08135
1.08636
1.09136
1.09637
1.10138
1.10638
1.11139
1.1164
1.1214
1.12641
1.13141
1.13642
1.14143
1.14643
1.15144
1.15645
1.16145
1.16646
1.17146
1.17647
1.18148
1.18648
1.19149
1.1965
1.2015
1.20651
1.21151
1.21652
1.22153
1.22653
1.23154
1.23655
1.24155
1.24656
1.25156
1.25657
1.26158
1.26658
1.27159
1.2766
1.2816
1.28661
1.29161
1.29662
1.30163
1.30663
1.31164
1.31665
1.32165
1.32666
1.33166
1.33667
1.34168
1.34668
1.35169
1.3567
1.3617
1.36671
1.37171
1.37672
1.38173
1.38673
1.39174
1.39675
1.40175
1.40676
1.41176
1.41677
1.42178
1.42678
1.43179
1.4368
1.4418
1.44681
1.45181
1.45682
1.46183
1.46683
1.47184
1.47685
1.48185
1.48686
1.49186
1.49687
1.50188
1.50688
1.51189
1.5169
1.5219
1.52691
1.53191
1.53692
1.54193
1.54693
1.55194
1.55695
1.56195
1.56696
1.57196
1.57697
1.58198
1.58698
1.59199
1.597
1.602
1.60701
1.61202
1.61702
1.62203
1.62703
1.63204
1.63705
1.64205
1.64706
1.65207
1.65707
1.66208
1.66708
1.67209
1.6771
1.6821
1.68711
1.69212
1.69712
1.70213
1.70713
1.71214
1.71715
1.72215
1.72716
1.73217
1.73717
1.74218
1.74718
1.75219
1.7572
1.7622
1.76721
1.77222
1.77722
1.78223
1.78723
1.79224
1.79725
1.80225
1.80726
1.81227
1.81727
1.82228
1.82728
1.83229
1.8373
1.8423
1.84731
1.85232
1.85732
1.86233
1.86733
1.87234
1.87735
1.88235
1.88736
1.89237
1.89737
1.90238
1.90738
1.91239
1.9174
1.9224
1.92741
1.93242
1.93742
1.94243
1.94743
1.95244
1.95745
1.96245
1.96746
1.97247
1.97747
1.98248
1.98748
1.99249
1.9975
2.0025
2.00751
2.01252
2.01752
2.02253
2.02753
2.03254
2.03755
2.04255
2.04756
2.05257
2.05757
2.06258
2.06758
2.07259
2.0776
2.0826
2.08761
2.09262
2.09762
2.10263
2.10763
2.11264
2.11765
2.12265
2.12766
2.13267
2.13767
2.14268
2.14768
2.15269
2.1577
2.1627
2.16771
2.17272
2.17772
2.18273
2.18773
2.19274
2.19775
2.20275
2.20776
2.21277
2.21777
2.22278
2.22778
2.23279
2.2378
2.2428
2.24781
2.25282
2.25782
2.26283
2.26783
2.27284
2.27785
2.28285
2.28786
2.29287
2.29787
2.30288
2.30788
2.31289
2.3179
2.3229
2.32791
2.33292
2.33792
2.34293
2.34793
2.35294
2.35795
2.36295
2.36796
2.37297
2.37797
2.38298
2.38798
2.39299
2.398
2.403
2.40801
2.41302
2.41802
2.42303
2.42804
2.43304
2.43805
2.44305
2.44806
2.45307
2.45807
2.46308
2.46809
2.47309
2.4781
2.4831
2.48811
2.49312
2.49812
2.50313
2.50814
2.51314
2.51815
2.52315
2.52816
2.53317
2.53817
2.54318
2.54819
2.55319
2.5582
2.5632
2.56821
2.57322
2.57822
2.58323
2.58824
2.59324
2.59825
2.60325
2.60826
2.61327
2.61827
2.62328
2.62829
2.63329
2.6383
2.6433
2.64831
2.65332
2.65832
2.66333
2.66834
2.67334
2.67835
2.68335
2.68836
2.69337
2.69837
2.70338
2.70839
2.71339
2.7184
2.7234
2.72841
2.73342
2.73842
2.74343
2.74844
2.75344
2.75845
2.76345
2.76846
2.77347
2.77847
2.78348
2.78849
2.79349
2.7985
2.8035
2.80851
2.81352
2.81852
2.82353
2.82854
2.83354
2.83855
2.84355
2.84856
2.85357
2.85857
2.86358
2.86859
2.87359
2.8786
2.8836
2.88861
2.89362
2.89862
2.90363
2.90864
2.91364
2.91865
2.92365
2.92866
2.93367
2.93867
2.94368
2.94869
2.95369
2.9587
2.9637
2.96871
2.97372
2.97872
2.98373
2.98874
2.99374
2.99875
3.00375
3.00876
3.01377
3.01877
3.02378
3.02879
3.03379
3.0388
3.0438
3.04881
3.05382
3.05882
3.06383
3.06884
3.07384
3.07885
3.08385
3.08886
3.09387
3.09887
3.10388
3.10889
3.11389
3.1189
3.1239
3.12891
3.13392
3.13892
3.14393
3.14894
3.15394
3.15895
3.16395
3.16896
3.17397
3.17897
3.18398
3.18899
3.19399
3.199
3.20401
3.20901
3.21402
3.21902
3.22403
3.22904
3.23404
3.23905
3.24406
3.24906
3.25407
3.25907
3.26408
3.26909
3.27409
3.2791
3.28411
3.28911
3.29412
3.29912
3.30413
3.30914
3.31414
3.31915
3.32416
3.32916
3.33417
3.33917
3.34418
3.34919
3.35419
3.3592
3.36421
3.36921
3.37422
3.37922
3.38423
3.38924
3.39424
3.39925
3.40426
3.40926
3.41427
3.41927
3.42428
3.42929
3.43429
3.4393
3.44431
3.44931
3.45432
3.45932
3.46433
3.46934
3.47434
3.47935
3.48436
3.48936
3.49437
3.49937
3.50438
3.50939
3.51439
3.5194
3.52441
3.52941
3.53442
3.53942
3.54443
3.54944
3.55444
3.55945
3.56446
3.56946
3.57447
3.57947
3.58448
3.58949
3.59449
3.5995
3.60451
3.60951
3.61452
3.61952
3.62453
3.62954
3.63454
3.63955
3.64456
3.64956
3.65457
3.65957
3.66458
3.66959
3.67459
3.6796
3.68461
3.68961
3.69462
3.69962
3.70463
3.70964
3.71464
3.71965
3.72466
3.72966
3.73467
3.73967
3.74468
3.74969
3.75469
3.7597
3.76471
3.76971
3.77472
3.77972
3.78473
3.78974
3.79474
3.79975
3.80476
3.80976
3.81477
3.81977
3.82478
3.82979
3.83479
3.8398
3.84481
3.84981
3.85482
3.85982
3.86483
3.86984
3.87484
3.87985
3.88486
3.88986
3.89487
3.89987
3.90488
3.90989
3.91489
3.9199
3.92491
3.92991
3.93492
3.93992
3.94493
3.94994
3.95494
3.95995
3.96496
3.96996
3.97497
3.97997
3.98498
3.98999
3.99499
4
