# Supplementary material for: A Bio-Inspired Approach for the Reduction of Left Ventricular Workload
Source: PLoS One. 2014 Jan 24;9(1):e87122. doi: 10.1371/journal.pone.0087122 (PMC3901771; doi:10.1371/journal.pone.0087122)
Supplement: Data S1 — (ZIP) [file pone.0087122.s002.zip › Pressure_FLow_AortaNo3_setup1_ring1_HR72_2.xls]

## Sheet: Sheet1
-1.62338
-1.06685
-0.510321
-0.0149472
0.587452
1.10423
1.47117
1.62101
1.60572
1.42531
1.05836
0.630262
0.376459
0.116541
-0.186187
-0.394122
-0.571478
-0.706024
-0.690735
-0.742718
-0.706024
-0.556189
-0.366601
-0.204535
0.00951572
0.137946
0.27555
0.370343
0.480426
0.550757
0.572162
0.492658
0.486542
0.462079
0.471253
0.410096
0.223566
0.0798465
-0.0118893
-0.0210629
-0.0516415
-0.164782
-0.284039
-0.238171
-0.18313
-0.143377
-0.140319
-0.0822201
0.024805
0.0767887
0.168525
0.263318
0.321418
0.30307
0.36117
0.492658
0.529352
0.309186
0.18993
0.177698
0.137946
0.116541
0.0614994
0.024805
0.0186893
0.0981937
0.0767887
0.0370365
0.0492679
0.147119
0.150177
0.186872
0.235797
0.333649
0.370343
0.379517
0.342823
0.31836
0.284723
0.281665
0.251087
0.144062
0.0890201
0.0553836
0.0462101
0.0309208
0.0400943
-0.00271572
0.0339786
0.0186893
0.0706729
0.153235
0.223566
0.244971
0.180756
0.202161
0.248029
0.358112
0.608857
1.08894
1.8106
2.81663
4.05201
5.59623
7.39425
9.28707
11.29
13.4091
15.6352
17.8644
20.0752
22.0078
23.7722
25.4234
26.8484
27.7535
28.2611
28.4874
28.4966
28.1908
27.6404
26.8575
25.8974
24.7354
23.4878
22.3441
21.2647
19.9926
18.7083
17.528
16.3477
15.253
14.25
13.2256
12.3602
11.608
10.8099
10.2472
10.0087
9.95368
9.84666
9.55004
9.06384
8.85285
8.94459
8.99657
8.9507
8.8712
8.81616
8.62657
8.16483
7.48293
6.66648
5.95706
5.13143
4.19573
3.13159
2.1225
1.15316
0.263318
-0.617346
-1.40322
-1.98115
-2.20132
-2.10347
-1.77933
-1.33289
-0.886438
-0.388006
0.119599
0.587452
1.092
1.54456
1.84423
1.90233
1.7739
1.53845
1.21431
0.777039
0.367285
0.00951572
-0.256518
-0.510321
-0.675445
-0.846685
-0.819165
-0.718255
-0.531726
-0.293213
-0.0822201
0.0981937
0.183814
0.269434
0.348938
0.501831
0.578278
0.566046
0.535468
0.61803
0.504889
0.348938
0.254145
0.180756
0.110425
0.0676151
0.107367
0.00951572
-0.12503
-0.158667
-0.195361
-0.259576
-0.262634
-0.308502
-0.247345
-0.198419
-0.134204
-0.0210629
0.134888
0.208277
0.223566
0.235797
0.220508
0.238855
0.192987
0.122657
0.0798465
0.0431522
-0.0822201
-0.152551
-0.134204
-0.155609
-0.216766
-0.198419
-0.106683
-0.0699887
-0.0332943
-0.0546994
0.0400943
0.101252
0.186872
0.214392
0.177698
0.144062
0.153235
0.153235
0.162409
0.125714
0.0309208
0.00645786
0.0034
-0.0730465
-0.177014
-0.177014
-0.152551
-0.0975094
-0.0761044
-0.0302365
-0.0546994
-0.0302365
0.0217472
0.0614994
0.0676151
0.0890201
0.192987
0.376459
0.80456
1.3458
2.20506
3.30283
4.69416
6.34235
8.19847
10.0852
12.137
14.3845
16.7268
18.9683
21.0782
23.078
24.8241
26.1665
27.2459
28.0256
28.4323
28.4966
28.2519
27.7841
27.0808
26.2184
25.2338
24.185
23.0169
21.9191
20.6868
19.5064
18.3414
17.106
16.0235
15.0053
13.9106
12.6935
11.7976
11.2349
10.7334
10.2411
9.67847
9.02715
8.87731
8.97822
8.99963
9.08831
8.99351
8.83756
8.76723
8.75194
8.62657
8.17706
7.62971
7.17714
6.66342
5.92648
4.98771
3.90217
2.85027
1.85952
0.984973
0.0890201
-0.834454
-1.58363
-1.97809
-2.18297
-2.20743
-1.9995
-1.65396
-1.19834
-0.501147
0.107367
0.562989
0.951337
1.28464
1.55068
1.72498
1.73109
1.44977
1.09811
0.807618
0.504889
0.241913
-0.0118893
-0.26875
-0.501147
-0.56842
-0.550073
-0.470569
-0.412469
-0.250402
-0.0761044
0.147119
0.31836
0.321418
0.379517
0.44679
0.480426
0.455963
0.391748
0.315302
0.281665
-0.0210629
-0.128088
-0.128088
-0.0913937
-0.12503
-0.180072
-0.222882
-0.241229
-0.455279
-0.461395
-0.363543
-0.195361
-0.0455258
0.000342139
0.0523258
0.107367
0.407038
0.452906
0.330591
0.26026
0.26026
0.284723
0.241913
0.137946
-0.018005
-0.0822201
-0.0669308
-0.0791623
-0.140319
-0.21065
-0.219824
-0.238171
-0.213708
-0.201477
-0.216766
-0.173956
-0.0913937
-0.0730465
-0.0210629
-0.018005
-0.0455258
-0.018005
0.0523258
0.125714
0.125714
0.0125736
-0.0730465
-0.228997
-0.18313
-0.180072
-0.164782
-0.146435
-0.152551
-0.158667
-0.177014
-0.0913937
0.122657
0.186872
0.122657
0.122657
0.110425
0.147119
0.208277
0.348938
0.688361
1.10117
1.74332
2.66374
3.91746
5.40664
7.17408
9.10054
11.3053
13.5069
15.7147
17.898
20.0691
22.0628
23.9312
25.6008
26.8056
27.6281
28.1327
28.3895
28.3131
28.0012
27.3682
26.6282
25.7781
24.769
23.5826
22.4114
21.2402
20.0844
18.8398
17.739
16.6901
15.4089
14.4059
13.6384
12.7822
11.9138
11.0912
10.3359
10.0729
9.89864
9.69682
9.48889
9.28401
9.19839
9.14029
8.96599
8.68773
8.49202
8.39417
8.27797
8.00582
7.55326
6.93251
5.9754
4.85317
3.97862
3.14994
2.25704
1.38555
0.529352
-0.256518
-0.972058
-1.56834
-1.90165
-1.93834
-1.93223
-1.71818
-1.33594
-0.837512
-0.216766
0.413153
0.908527
1.16539
1.37026
1.52927
1.55068
1.39473
1.13175
0.813733
0.495716
0.183814
-0.164782
-0.433874
-0.531726
-0.583709
-0.574536
-0.528668
-0.415527
-0.241229
-0.109741
0.0125736
0.18993
0.413153
0.550757
0.627204
0.651667
0.666956
0.825965
0.78927
0.630262
0.468195
0.321418
0.196045
0.147119
0.107367
0.199103
0.159351
-0.00271572
-0.146435
-0.18313
-0.204535
-0.161725
-0.109741
-0.213708
-0.0791623
0.0645572
0.162409
0.18993
0.214392
0.18993
0.27555
0.376459
0.290839
0.208277
0.168525
0.159351
0.134888
0.0829044
0.024805
-0.085278
-0.391064
-0.394122
-0.39718
-0.366601
-0.314618
-0.180072
-0.109741
-0.0271786
0.00951572
0.0400943
0.0523258
0.0614994
0.125714
0.144062
0.110425
0.13183
0.104309
0.0706729
0.0492679
-0.0546994
-0.164782
-0.232055
-0.22594
-0.192303
-0.0394101
0.0370365
-0.00577358
-0.018005
-0.0485836
-0.00883145
0.0309208
-0.0332943
-0.128088
-0.0332943
0.202161
0.688361
1.32745
2.1225
3.18969
4.63912
6.33929
8.19541
10.1861
12.2746
14.4854
16.8063
19.0692
21.1057
23.1055
24.8822
26.2949
27.307
28.0318
28.3987
28.4782
28.3804
28.0073
27.3132
26.457
25.4601
24.237
22.9037
21.7662
20.4636
18.9805
17.9225
16.8369
15.7269
14.672
13.7149
12.7914
12.0544
11.4031
10.6998
10.18
9.82525
9.48889
9.15864
9.11277
9.35128
9.5531
9.51029
9.31459
9.25037
8.99045
8.48897
7.78566
7.0426
6.40962
5.90507
5.31796
4.59937
3.68812
2.72795
1.86564
1.10729
0.248029
-0.598999
-1.36041
-1.94446
-2.21049
-2.24719
-2.21049
-1.91999
-1.26561
-0.574536
0.125714
0.657782
1.05225
1.25101
1.31216
1.36109
1.30605
1.11035
0.777039
0.480426
0.141004
-0.106683
-0.180072
-0.351312
-0.617346
-0.852801
-0.938421
-0.874206
-0.666272
-0.384948
-0.128088
0.0859623
0.364228
0.538526
0.562989
0.501831
0.547699
0.593567
0.507947
0.410096
0.428443
0.391748
0.339765
0.306128
0.238855
0.165467
0.0737308
-0.0577572
-0.140319
-0.137262
-0.155609
-0.0302365
-0.00577358
-0.0118893
-0.0485836
-0.0424679
0.0309208
0.0829044
0.186872
0.312244
0.425385
0.416211
0.300013
0.229682
0.257202
0.251087
0.229682
0.116541
0.0370365
0.0492679
0.0614994
0.024805
-0.0302365
-0.134204
-0.213708
-0.241229
-0.216766
-0.0424679
0.116541
0.150177
0.186872
0.287781
0.284723
0.18993
0.0676151
-0.00577358
-0.0699887
-0.134204
-0.256518
-0.31156
-0.280981
-0.293213
-0.262634
-0.195361
-0.173956
-0.204535
-0.0638729
-0.0149472
0.0431522
0.0400943
-0.00577358
-0.0241208
0.128772
0.278608
0.388691
0.57522
0.899353
1.49258
2.45886
3.66978
5.23846
7.10987
9.0669
11.1065
13.2317
15.4058
17.6289
19.9437
22.1117
23.9617
25.4876
26.6985
27.5945
28.1296
28.417
28.3192
27.9461
27.4018
26.7627
25.9463
24.7568
23.4113
22.1974
21.069
19.9468
18.7511
17.6503
16.6749
15.7392
14.675
13.5711

## Sheet: Sheet2
126.117
125.963
125.896
125.874
125.845
125.705
125.366
124.791
124.01
122.956
121.6
120.023
118.365
116.744
115.116
113.642
112.375
111.284
110.414
109.781
109.434
109.213
109.147
109.228
109.287
109.331
109.206
108.978
108.395
107.629
106.634
105.426
104.011
102.522
101.004
99.5234
98.0938
96.9148
95.9274
95.1021
94.5421
94.0778
93.7389
93.4883
93.282
93.061
92.7294
92.3683
91.8525
91.1524
90.3492
89.4797
88.4997
87.5123
86.488
85.4564
84.5058
83.6068
82.8257
82.0594
81.4625
80.8583
80.4382
80.0109
79.5908
79.2371
78.854
78.4413
78.0287
77.5202
77.0265
76.4591
75.8917
75.2433
74.6611
74.0348
73.4453
72.8484
72.2884
71.7652
71.2567
70.822
70.343
69.9525
69.5398
69.2303
68.8693
68.5156
68.1987
67.9408
67.6313
67.366
67.1081
66.7986
66.5039
66.1649
65.8702
65.5459
65.2512
65.067
65.1186
65.3986
66.047
67.1229
68.7366
70.763
73.2168
76.0096
78.7655
81.6467
84.5721
87.4165
90.1503
92.722
94.94
96.8117
98.3812
99.6413
100.57
101.321
102.125
103.038
104.343
105.816
107.592
109.67
111.954
114.305
116.914
119.522
122.028
124.364
126.39
128.063
129.485
130.737
131.754
132.418
132.911
133.258
133.471
133.633
133.751
133.877
134.061
134.341
134.695
135.166
135.542
135.955
136.338
136.515
136.493
136.294
135.991
135.527
134.908
134.127
133.272
132.307
131.275
130.244
129.205
128.232
127.414
126.729
126.287
125.977
125.904
125.83
125.8
125.741
125.572
125.1
124.459
123.568
122.352
120.885
119.301
117.614
115.985
114.423
112.979
111.785
110.783
110.068
109.596
109.294
109.199
109.191
109.28
109.383
109.287
109.132
108.771
108.101
107.172
106.037
104.733
103.296
101.786
100.253
98.8233
97.5485
96.4653
95.5369
94.8516
94.3505
93.9747
93.6726
93.4368
93.2083
92.8988
92.5451
92.0441
91.4325
90.7472
89.9071
89.0081
88.0281
87.0038
85.9722
84.9479
84.0195
83.1647
82.3762
81.6836
81.1235
80.6667
80.1361
79.7824
79.3771
78.994
78.596
78.176
77.7413
77.196
76.6802
76.0686
75.4569
74.8527
74.2411
73.6148
72.9958
72.4505
71.9199
71.4189
70.9178
70.4609
70.1146
69.6798
69.3482
68.9577
68.5745
68.2871
67.904
67.646
67.3218
67.0197
66.7397
66.4965
66.1428
65.8554
65.5828
65.2586
65.0375
64.9638
65.1112
65.5902
66.4228
67.7492
69.5325
71.7283
74.3958
77.1149
79.9814
82.8257
85.7732
88.6765
91.2924
93.7389
95.7874
97.5485
98.9412
100.032
100.835
101.528
102.382
103.444
104.851
106.59
108.557
110.746
113.133
115.609
118.019
120.561
122.963
125.137
127.142
128.807
130.141
131.128
131.946
132.477
132.823
133.147
133.368
133.516
133.678
133.921
134.171
134.562
134.952
135.372
135.763
136.072
136.397
136.463
136.389
136.117
135.704
135.137
134.385
133.597
132.675
131.673
130.642
129.625
128.63
127.761
127.024
126.405
126.08
125.83
125.764
125.734
125.734
125.572
125.27
124.813
123.951
122.934
121.593
120.075
118.476
116.752
115.189
113.635
112.257
111.085
110.223
109.574
109.184
109.014
109.036
109.081
109.265
109.258
109.147
108.867
108.344
107.592
106.561
105.337
103.923
102.412
100.96
99.457
98.1233
96.9001
95.9053
95.1168
94.5273
94.0631
93.7831
93.5178
93.282
93.0462
92.6851
92.3167
91.7862
91.0345
90.2829
89.5166
88.5218
87.5049
86.5027
85.5153
84.4984
83.6658
82.8257
82.0741
81.3962
80.8804
80.3867
79.9593
79.5392
79.1782
78.8097
78.4118
77.9697
77.4981
76.9823
76.3854
75.8401
75.2433
74.6316
74.0274
73.4011
72.8189
72.2368
71.721
71.2346
70.7851
70.2988
69.8862
69.5546
69.2082
68.8398
68.4935
68.1987
67.904
67.6239
67.3071
67.0344
66.7176
66.4523
66.1428
65.767
65.4428
65.1628
65.0228
65.0375
65.3544
65.9881
67.0713
68.5966
70.6451
73.0768
75.7517
78.5739
81.4478
84.3879
87.2912
90.0103
92.5378
94.8368
96.6717
98.2412
99.376
100.422
101.388
102.257
103.105
104.239
105.831
107.666
109.891
112.36
114.836
117.142
119.53
121.836
123.973
125.896
127.628
129.205
130.494
131.541
132.27
132.764
133.118
133.331
133.582
133.7
133.877
134.193
134.51
134.945
135.372
135.785
136.124
136.426
136.537
136.603
136.448
136.124
135.638
134.997
134.208
133.294
132.366
131.268
130.266
129.161
128.262
127.414
126.707
126.22
125.933
125.83
125.771
125.727
125.712
125.417
125.041
124.422
123.494
122.337
120.952
119.39
117.746
115.985
114.467
113.045
111.822
110.827
110.105
109.582
109.243
109.206
109.199
109.25
109.331
109.28
109.11
108.742
108.13
107.187
106.096
104.829
103.348
101.815
100.334
98.897
97.5927
96.4432
95.5295
94.8295
94.3063
93.9378
93.6431
93.4589
93.2599
92.9652
92.6115
92.2062
91.5651
90.8061
89.9513
89.1187
88.0576
87.0112
85.9943
85.0216
84.0858
83.1868
82.4573
81.7794
81.1899
80.6961
80.254
79.8045
79.4361
79.0603
78.6476
78.1908
77.7413
77.2549
76.7244
76.0907
75.5233
74.8969
74.2779
73.7253
73.1432
72.5389
72.0378
71.4925
71.0209
70.542
70.1293
69.724
69.3556
68.9651
68.5966
68.3019
67.9555
67.6903
67.425
67.1229
66.8281
66.5628
66.2755
65.9954
65.6344
65.347
65.0891
65.0228
65.1554
65.5975
66.4228
67.6976
69.5251
71.6841
74.3737
77.1444
79.9519
82.8994
85.8027
88.566
91.2851
93.6799
95.8021
97.4306
98.7349
99.9065
100.879
101.609
102.397
103.451
104.822
106.597
108.712
111.063
113.443
115.897
118.351
120.642
122.816
124.887
126.714
128.298
129.706
130.841
131.828
132.418
132.838
133.154
133.339
133.486
133.648
133.899
134.23
134.613
135.041
135.395
135.815
136.139
136.367
136.434
136.36
136.146
135.763
135.181
134.51
133.7
132.793
131.718
130.708
129.669
128.704
127.753
127.024
126.427
126.073
125.889
125.874
125.874
125.874
125.719
125.403
124.865
124.106
123.008
121.703
120.126
118.491
116.825
115.175
113.745
112.397
111.269
110.414
109.825
109.42
109.184
109.132
109.191
109.302
109.258
109.147
108.896
108.381
107.651
106.656
105.433
104.07
102.596
101.122
99.5897
98.1675
96.9959
96.0011
95.1758
94.6084
94.1294
93.7978
93.5473
93.3704
93.1052
92.7588
92.3241
91.8304
91.1819
90.4156
89.5239
88.6176
87.586
86.6133
85.5669
84.5869
83.651
82.8405
82.0888
81.4257
80.9098
80.4235
79.9814
79.6203
79.2298
78.9129
78.4634
78.0065
77.6013
77.0412
76.4591
75.8475
75.3022
74.6316
74.0643
73.4379
72.8705
72.2515
71.7505
71.2199
70.7851
70.3578
69.9083
69.5619
69.1861
68.8103
68.5377
68.1913
67.904
67.565
67.2776
67.0197
66.7102
66.3934
66.0544
65.7449
65.4428
65.1849
65.0228
65.0228
65.3544
65.9512
67.005
68.5598
70.5788
72.9368
75.7517
78.4487
81.3814
84.3142
87.1733
89.885
92.3609
94.66
96.5906
98.1896
99.4276
100.341
101.144
101.999
103.105
104.357
105.831
107.71
109.825
112.124
114.6
116.995
119.331
121.563
123.722
125.793
127.547

## Sheet: Sheet3
0
0.00500626
0.0100125
0.0150188
0.020025
0.0250313
0.0300375
0.0350438
0.0400501
0.0450563
0.0500626
0.0550688
0.0600751
0.0650814
0.0700876
0.0750939
0.0801001
0.0851064
0.0901126
0.0951189
0.100125
0.105131
0.110138
0.115144
0.12015
0.125156
0.130163
0.135169
0.140175
0.145181
0.150188
0.155194
0.1602
0.165207
0.170213
0.175219
0.180225
0.185232
0.190238
0.195244
0.20025
0.205257
0.210263
0.215269
0.220275
0.225282
0.230288
0.235294
0.2403
0.245307
0.250313
0.255319
0.260325
0.265332
0.270338
0.275344
0.28035
0.285357
0.290363
0.295369
0.300375
0.305382
0.310388
0.315394
0.320401
0.325407
0.330413
0.335419
0.340426
0.345432
0.350438
0.355444
0.360451
0.365457
0.370463
0.375469
0.380476
0.385482
0.390488
0.395494
0.400501
0.405507
0.410513
0.415519
0.420526
0.425532
0.430538
0.435544
0.440551
0.445557
0.450563
0.455569
0.460576
0.465582
0.470588
0.475594
0.480601
0.485607
0.490613
0.49562
0.500626
0.505632
0.510638
0.515645
0.520651
0.525657
0.530663
0.53567
0.540676
0.545682
0.550688
0.555695
0.560701
0.565707
0.570713
0.57572
0.580726
0.585732
0.590738
0.595745
0.600751
0.605757
0.610763
0.61577
0.620776
0.625782
0.630788
0.635795
0.640801
0.645807
0.650814
0.65582
0.660826
0.665832
0.670839
0.675845
0.680851
0.685857
0.690864
0.69587
0.700876
0.705882
0.710889
0.715895
0.720901
0.725907
0.730914
0.73592
0.740926
0.745932
0.750939
0.755945
0.760951
0.765957
0.770964
0.77597
0.780976
0.785982
0.790989
0.795995
0.801001
0.806008
0.811014
0.81602
0.821026
0.826033
0.831039
0.836045
0.841051
0.846058
0.851064
0.85607
0.861076
0.866083
0.871089
0.876095
0.881101
0.886108
0.891114
0.89612
0.901126
0.906133
0.911139
0.916145
0.921151
0.926158
0.931164
0.93617
0.941176
0.946183
0.951189
0.956195
0.961202
0.966208
0.971214
0.97622
0.981227
0.986233
0.991239
0.996245
1.00125
1.00626
1.01126
1.01627
1.02128
1.02628
1.03129
1.0363
1.0413
1.04631
1.05131
1.05632
1.06133
1.06633
1.07134
1.07635
1.08135
1.08636
1.09136
1.09637
1.10138
1.10638
1.11139
1.1164
1.1214
1.12641
1.13141
1.13642
1.14143
1.14643
1.15144
1.15645
1.16145
1.16646
1.17146
1.17647
1.18148
1.18648
1.19149
1.1965
1.2015
1.20651
1.21151
1.21652
1.22153
1.22653
1.23154
1.23655
1.24155
1.24656
1.25156
1.25657
1.26158
1.26658
1.27159
1.2766
1.2816
1.28661
1.29161
1.29662
1.30163
1.30663
1.31164
1.31665
1.32165
1.32666
1.33166
1.33667
1.34168
1.34668
1.35169
1.3567
1.3617
1.36671
1.37171
1.37672
1.38173
1.38673
1.39174
1.39675
1.40175
1.40676
1.41176
1.41677
1.42178
1.42678
1.43179
1.4368
1.4418
1.44681
1.45181
1.45682
1.46183
1.46683
1.47184
1.47685
1.48185
1.48686
1.49186
1.49687
1.50188
1.50688
1.51189
1.5169
1.5219
1.52691
1.53191
1.53692
1.54193
1.54693
1.55194
1.55695
1.56195
1.56696
1.57196
1.57697
1.58198
1.58698
1.59199
1.597
1.602
1.60701
1.61202
1.61702
1.62203
1.62703
1.63204
1.63705
1.64205
1.64706
1.65207
1.65707
1.66208
1.66708
1.67209
1.6771
1.6821
1.68711
1.69212
1.69712
1.70213
1.70713
1.71214
1.71715
1.72215
1.72716
1.73217
1.73717
1.74218
1.74718
1.75219
1.7572
1.7622
1.76721
1.77222
1.77722
1.78223
1.78723
1.79224
1.79725
1.80225
1.80726
1.81227
1.81727
1.82228
1.82728
1.83229
1.8373
1.8423
1.84731
1.85232
1.85732
1.86233
1.86733
1.87234
1.87735
1.88235
1.88736
1.89237
1.89737
1.90238
1.90738
1.91239
1.9174
1.9224
1.92741
1.93242
1.93742
1.94243
1.94743
1.95244
1.95745
1.96245
1.96746
1.97247
1.97747
1.98248
1.98748
1.99249
1.9975
2.0025
2.00751
2.01252
2.01752
2.02253
2.02753
2.03254
2.03755
2.04255
2.04756
2.05257
2.05757
2.06258
2.06758
2.07259
2.0776
2.0826
2.08761
2.09262
2.09762
2.10263
2.10763
2.11264
2.11765
2.12265
2.12766
2.13267
2.13767
2.14268
2.14768
2.15269
2.1577
2.1627
2.16771
2.17272
2.17772
2.18273
2.18773
2.19274
2.19775
2.20275
2.20776
2.21277
2.21777
2.22278
2.22778
2.23279
2.2378
2.2428
2.24781
2.25282
2.25782
2.26283
2.26783
2.27284
2.27785
2.28285
2.28786
2.29287
2.29787
2.30288
2.30788
2.31289
2.3179
2.3229
2.32791
2.33292
2.33792
2.34293
2.34793
2.35294
2.35795
2.36295
2.36796
2.37297
2.37797
2.38298
2.38798
2.39299
2.398
2.403
2.40801
2.41302
2.41802
2.42303
2.42804
2.43304
2.43805
2.44305
2.44806
2.45307
2.45807
2.46308
2.46809
2.47309
2.4781
2.4831
2.48811
2.49312
2.49812
2.50313
2.50814
2.51314
2.51815
2.52315
2.52816
2.53317
2.53817
2.54318
2.54819
2.55319
2.5582
2.5632
2.56821
2.57322
2.57822
2.58323
2.58824
2.59324
2.59825
2.60325
2.60826
2.61327
2.61827
2.62328
2.62829
2.63329
2.6383
2.6433
2.64831
2.65332
2.65832
2.66333
2.66834
2.67334
2.67835
2.68335
2.68836
2.69337
2.69837
2.70338
2.70839
2.71339
2.7184
2.7234
2.72841
2.73342
2.73842
2.74343
2.74844
2.75344
2.75845
2.76345
2.76846
2.77347
2.77847
2.78348
2.78849
2.79349
2.7985
2.8035
2.80851
2.81352
2.81852
2.82353
2.82854
2.83354
2.83855
2.84355
2.84856
2.85357
2.85857
2.86358
2.86859
2.87359
2.8786
2.8836
2.88861
2.89362
2.89862
2.90363
2.90864
2.91364
2.91865
2.92365
2.92866
2.93367
2.93867
2.94368
2.94869
2.95369
2.9587
2.9637
2.96871
2.97372
2.97872
2.98373
2.98874
2.99374
2.99875
3.00375
3.00876
3.01377
3.01877
3.02378
3.02879
3.03379
3.0388
3.0438
3.04881
3.05382
3.05882
3.06383
3.06884
3.07384
3.07885
3.08385
3.08886
3.09387
3.09887
3.10388
3.10889
3.11389
3.1189
3.1239
3.12891
3.13392
3.13892
3.14393
3.14894
3.15394
3.15895
3.16395
3.16896
3.17397
3.17897
3.18398
3.18899
3.19399
3.199
3.20401
3.20901
3.21402
3.21902
3.22403
3.22904
3.23404
3.23905
3.24406
3.24906
3.25407
3.25907
3.26408
3.26909
3.27409
3.2791
3.28411
3.28911
3.29412
3.29912
3.30413
3.30914
3.31414
3.31915
3.32416
3.32916
3.33417
3.33917
3.34418
3.34919
3.35419
3.3592
3.36421
3.36921
3.37422
3.37922
3.38423
3.38924
3.39424
3.39925
3.40426
3.40926
3.41427
3.41927
3.42428
3.42929
3.43429
3.4393
3.44431
3.44931
3.45432
3.45932
3.46433
3.46934
3.47434
3.47935
3.48436
3.48936
3.49437
3.49937
3.50438
3.50939
3.51439
3.5194
3.52441
3.52941
3.53442
3.53942
3.54443
3.54944
3.55444
3.55945
3.56446
3.56946
3.57447
3.57947
3.58448
3.58949
3.59449
3.5995
3.60451
3.60951
3.61452
3.61952
3.62453
3.62954
3.63454
3.63955
3.64456
3.64956
3.65457
3.65957
3.66458
3.66959
3.67459
3.6796
3.68461
3.68961
3.69462
3.69962
3.70463
3.70964
3.71464
3.71965
3.72466
3.72966
3.73467
3.73967
3.74468
3.74969
3.75469
3.7597
3.76471
3.76971
3.77472
3.77972
3.78473
3.78974
3.79474
3.79975
3.80476
3.80976
3.81477
3.81977
3.82478
3.82979
3.83479
3.8398
3.84481
3.84981
3.85482
3.85982
3.86483
3.86984
3.87484
3.87985
3.88486
3.88986
3.89487
3.89987
3.90488
3.90989
3.91489
3.9199
3.92491
3.92991
3.93492
3.93992
3.94493
3.94994
3.95494
3.95995
3.96496
3.96996
3.97497
3.97997
3.98498
3.98999
3.99499
4
