# Supplementary material for: A Bio-Inspired Approach for the Reduction of Left Ventricular Workload
Source: PLoS One. 2014 Jan 24;9(1):e87122. doi: 10.1371/journal.pone.0087122 (PMC3901771; doi:10.1371/journal.pone.0087122)
Supplement: Data S1 — (ZIP) [file pone.0087122.s002.zip › Pressure_FLow_AortaNo3_setup1_ring1_HR72_3.xls]

## Sheet: Sheet1
0.0370365
0.196045
0.373401
0.306128
0.147119
0.0645572
0.0034
-0.0149472
-0.0271786
-0.0485836
0.0523258
0.119599
0.171582
0.214392
0.30307
0.492658
0.83208
1.30299
2.08275
3.14077
4.51069
6.13747
7.98442
10.0576
12.1645
14.3845
16.6198
18.8857
21.0109
22.9496
24.5641
26.0166
27.2428
28.1204
28.5394
28.5883
28.3314
27.9003
27.2979
26.4508
25.402
24.2431
23.0903
21.8763
20.5064
19.2129
18.0968
17.0173
15.9624
14.9411
14.0665
13.2195
12.3358
11.5346
10.764
10.2411
9.83442
9.57145
9.43079
9.33599
9.21062
9.15864
9.16475
9.01492
8.92012
8.75806
8.45227
8.11591
7.72144
7.01508
6.28119
5.65433
4.89598
3.94498
2.99093
2.0277
1.06142
0.192987
-0.565362
-1.28702
-1.8038
-2.08818
-2.08818
-1.88636
-1.48578
-0.947595
-0.287097
0.342823
0.822907
1.2296
1.55374
1.72803
1.76779
1.60878
1.32134
0.917701
0.559931
0.235797
-0.0455258
-0.473626
-0.776355
-0.837512
-0.813049
-0.791644
-0.678503
-0.507263
-0.271808
-0.0455258
0.0431522
0.196045
0.263318
0.290839
0.330591
0.538526
0.550757
0.562989
0.511005
0.462079
0.370343
0.315302
0.315302
0.223566
0.107367
0.0339786
-0.0363522
-0.0455258
0.0339786
-0.0271786
-0.106683
-0.189245
-0.177014
-0.0883358
0.0186893
0.0890201
0.134888
0.162409
0.208277
0.248029
0.263318
0.342823
0.44679
0.449848
0.336707
0.214392
0.107367
0.0645572
0.107367
0.0462101
-0.0302365
-0.12503
-0.16784
-0.189245
-0.186187
-0.299328
-0.274865
-0.16784
-0.0669308
0.024805
0.165467
0.34588
0.419269
0.278608
0.156293
0.101252
0.0523258
-0.0455258
-0.195361
-0.143377
-0.0608151
-0.0516415
-0.112799
-0.140319
-0.100567
-0.0271786
-0.0363522
0.024805
0.0431522
0.183814
0.30307
0.306128
0.281665
0.300013
0.526294
0.936048
1.63324
2.49861
3.56581
5.09168
6.92028
8.90789
11.0637
13.2562
15.4334
17.7329
19.9804
22.0231
23.7905
25.3408
26.6404
27.5731
28.2489
28.5608
28.5149
28.203
27.5792
26.8178
26.0289
24.9861
23.9067
22.6958
21.3901
20.2495
19.0294
17.6656
16.3446
15.1735
14.0787
13.1186
12.3602
11.6967
11.0698
10.4827
9.83442
9.48889
9.29624
9.06384
8.93847
9.04855
9.125
9.06996
8.86202
8.7764
8.57764
8.31467
8.02723
7.51351
6.86524
6.07325
5.1773
4.18961
3.36399
2.57812
1.68828
0.593567
-0.504205
-1.31148
-1.82214
-2.14933
-2.18603
-2.079
-1.83743
-1.52553
-1.06379
-0.421643
0.241913
0.829023
1.20514
1.51398
1.67299
1.71886
1.61184
1.33969
0.960511
0.553815
0.147119
-0.216766
-0.446106
-0.598999
-0.666272
-0.699908
-0.635693
-0.507263
-0.348254
-0.228997
-0.12503
0.0370365
0.278608
0.419269
0.477369
0.511005
0.455963
0.296955
0.235797
0.226624
0.214392
0.165467
0.0676151
0.0217472
-0.21065
-0.314618
-0.219824
-0.0516415
-0.00577358
-0.189245
-0.21065
-0.198419
-0.115857
-0.146435
-0.121972
-0.018005
0.0676151
0.0737308
0.177698
0.312244
0.330591
0.342823
0.290839
0.263318
0.244971
0.21745
0.0737308
-0.0241208
-0.0944516
-0.0669308
-0.131146
-0.21065
-0.232055
-0.232055
-0.186187
-0.16784
-0.140319
-0.0638729
0.0431522
0.092078
0.134888
0.147119
0.186872
0.183814
0.202161
0.137946
0.0676151
0.0186893
-0.018005
-0.0516415
-0.100567
-0.143377
-0.18313
-0.164782
-0.146435
0.00645786
0.0951358
0.13183
0.0951358
0.0767887
0.147119
0.159351
0.024805
0.0400943
0.229682
0.611914
1.22043
2.01547
3.153
4.65746
6.40656
8.14648
9.98426
12.0086
14.2163
16.418
18.583
20.7174
22.7233
24.5519
26.038
27.1297
27.9614
28.3956
28.4048
28.2305
27.7565
27.1144
26.3377
25.4754
24.4785
23.4327
22.283
20.8825
19.5707
18.4026
17.262
16.0755
14.7882
13.7026
12.929
12.2012
11.5162
10.9138
10.4276
10.0118
9.73657
9.48277
9.19839
9.09136
9.03632
9.05467
9.07607
9.08525
8.90483
8.5807
8.11591
7.68781
7.14656
6.37904
5.49226
4.78895
4.02143
3.15911
2.22647
1.22654
0.330591
-0.409411
-1.19528
-1.90165
-2.31446
-2.40314
-2.22272
-1.89859
-1.34206
-0.684619
-0.0638729
0.53241
1.01249
1.17762
1.27853
1.43142
1.41002
1.25407
0.899353
0.520179
0.150177
-0.158667
-0.507263
-0.721313
-0.852801
-1.0271
-1.00569
-0.813049
-0.553131
-0.35437
-0.155609
0.0981937
0.309186
0.342823
0.278608
0.287781
0.315302
0.342823
0.281665
0.315302
0.257202
0.241913
0.183814
0.00951572
-0.0761044
-0.0699887
-0.0271786
-0.0546994
-0.0944516
-0.0363522
-0.018005
0.0156314
-0.00577358
-0.0271786
-0.0363522
0.0034
0.101252
0.13183
0.21745
0.244971
0.348938
0.266376
0.241913
0.192987
0.141004
0.156293
0.192987
0.300013
0.196045
0.0767887
-0.0669308
-0.134204
-0.195361
-0.287097
-0.22594
-0.103625
-0.0791623
-0.0455258
0.0309208
0.134888
0.159351
0.159351
0.165467
0.223566
0.296955
0.248029
0.156293
0.0553836
0.0584415
0.0278629
-0.137262
-0.256518
-0.259576
-0.262634
-0.195361
-0.100567
0.0186893
-0.0118893
-0.0699887
-0.0455258
-0.0271786
0.0462101
0.0186893
0.0706729
0.196045
0.44679
0.948279
1.68828
2.66986
3.83184
5.21094
6.93863
8.87426
10.9047
13.036
15.1949
17.4026
19.6379
21.7417
23.6193
25.2613
26.4845
27.4018
28.0226
28.3773
28.3773
28.0318
27.4813
26.8881
26.1267
25.0473
23.8303
22.6316
21.3748
20.0752
18.8001
17.3598
16.2192
15.1918
14.3203
13.4977
12.7058
11.926
11.2196
10.5255
9.94451
9.69988
9.51641
9.43079
9.31153
9.23508
9.19533
9.14335
9.21368
9.18922
8.88649
8.57764
8.16483
7.59301
6.92028
5.97846
5.13143
4.34862
3.35482
2.0858
0.991089
0.156293
-0.580652
-1.21669
-1.69066
-1.98115
-2.18297
-2.06983
-1.74264
-1.24727
-0.660156
-0.0394101
0.504889
0.963568
1.40084
1.69134
1.82589
1.7525
1.54456
1.26018
1.07671
0.645551
0.211335
-0.128088
-0.329907
-0.4828
-0.556189
-0.715197
-0.73966
-0.550073
-0.336023
-0.149493
0.0217472
0.199103
0.44679
0.630262
0.648609
0.682245
0.645551
0.578278
0.53241
0.483484
0.440674
0.287781
0.159351
0.0370365
-0.0118893
-0.128088
-0.198419
-0.235113
-0.241229
-0.26875
-0.305444
-0.320733
-0.244287
-0.16784
0.0339786
0.0431522
0.0217472
0.101252
0.208277
0.281665
0.272492
0.266376
0.238855
0.205219
0.159351
0.0584415
-0.0271786
-0.100567
-0.140319
-0.186187
-0.238171
-0.216766
-0.244287
-0.26875
-0.228997
-0.308502
-0.241229
-0.180072
-0.0730465
0.0431522
0.116541
0.156293
0.229682
0.192987
0.147119
0.0798465
-0.0271786
-0.0241208
-0.0577572
-0.177014
-0.290155
-0.287097
-0.284039
-0.250402
-0.195361
-0.115857
-0.0944516
-0.0363522
0.0309208
0.0278629
0.024805
0.0400943
0.0981937
0.186872
0.443732
0.679187
1.14704
1.91762
3.03068
4.4006
6.02433
7.8621
9.77327
11.8006
13.9717
16.2468
18.5126
20.699
22.6316
24.3409
25.7659
26.9799
27.8452
28.3345
28.4323
28.2366
27.8269
27.2031
26.457
25.4662
24.3317
23.1239
22.0628
21.1179
19.7664
18.2711
17.1519
15.9501
14.779
13.724
12.9106
12.1767
11.504
10.9383
10.4276
10.0729
9.78244
9.5531
9.31765
9.16475
9.21368
9.22897
9.02715
9.01492
8.78864
8.5593
8.31467
8.0364
7.48599
6.70623
5.8592
4.82259
3.71259
2.47415
1.44977
0.529352
-0.323791
-1.07603
-1.65702
-2.06677
-2.42454
-2.54074
-2.32363
-1.93223
-1.42156
-0.770239
-0.115857
0.541584
1.12869
1.41613
1.51398
1.48035
1.39167
1.19902
0.936048
0.611914
0.266376
-0.0913937
-0.403296
-0.65404
-0.78247
-0.855859
-0.837512
-0.660156
-0.39718
-0.351312
-0.25346
-0.0577572
0.153235
0.251087
0.358112
0.300013
0.254145
0.36117
0.449848
0.452906
0.428443
0.40398
0.281665
0.241913
0.199103
0.119599
-0.018005
-0.121972
-0.152551
-0.128088
0.0706729
0.199103
0.156293
0.0339786
0.0217472
0.101252
0.137946

## Sheet: Sheet2
70.1883
69.7388
69.4072
69.0461
68.7072
68.3977
68.0513
67.7934
67.4766
67.2039
66.9165
66.6218
66.327
66.0397
65.6712
65.4133
65.1775
65.067
65.148
65.5975
66.3934
67.6534
69.4367
71.6031
74.2043
76.9897
79.8561
82.7594
85.6848
88.5586
91.1967
93.5915
95.6105
97.438
98.8307
99.8623
100.732
101.506
102.397
103.576
104.895
106.575
108.565
110.709
112.949
115.344
117.894
120.539
123.037
125.233
127.112
128.807
130.074
131.091
131.939
132.499
132.955
133.213
133.434
133.567
133.744
133.928
134.171
134.518
134.908
135.24
135.675
135.962
136.227
136.323
136.235
135.969
135.564
135.07
134.415
133.626
132.705
131.74
130.715
129.728
128.748
127.856
127.09
126.508
126.169
125.992
125.896
125.852
125.881
125.771
125.425
124.901
124.165
123.148
121.836
120.289
118.667
117.002
115.381
113.9
112.581
111.402
110.532
109.869
109.464
109.265
109.235
109.265
109.316
109.405
109.302
108.955
108.521
107.791
106.767
105.595
104.247
102.736
101.226
99.715
98.337
97.0843
96.0748
95.2347
94.6231
94.1442
93.8126
93.5915
93.3778
93.1346
92.8473
92.4346
91.9114
91.2556
90.5556
89.6713
88.7355
87.6891
86.687
85.7217
84.7048
83.791
82.9584
82.2141
81.5951
81.0646
80.593
80.0845
79.7087
79.355
78.9719
78.5739
78.095
77.6823
77.1591
76.5623
76.0096
75.3759
74.7569
74.1379
73.5558
73.0031
72.4063
71.8831
71.382
70.8957
70.4241
70.0335
69.643
69.304
68.9798
68.6261
68.3387
67.9629
67.646
67.3734
67.1008
66.7839
66.5186
66.2239
65.9365
65.5754
65.2586
65.1554
65.1186
65.3912
65.9954
66.9902
68.5156
70.4609
72.9147
75.5233
78.2792
81.1677
84.1374
86.967
89.7597
92.302
94.5568
96.4874
98.197
99.376
100.327
101.115
101.926
102.95
104.166
105.698
107.541
109.582
111.873
114.453
116.928
119.375
121.703
123.921
125.837
127.576
129.175
130.399
131.386
132.13
132.683
133.059
133.287
133.449
133.611
133.773
133.958
134.289
134.636
135.107
135.512
135.984
136.249
136.411
136.345
136.168
135.874
135.38
134.798
134.076
133.236
132.307
131.305
130.31
129.278
128.409
127.503
126.891
126.294
126.021
125.926
125.896
125.874
125.815
125.624
125.204
124.548
123.686
122.499
121.114
119.566
117.945
116.243
114.703
113.2
111.991
110.974
110.186
109.655
109.383
109.206
109.191
109.302
109.294
109.353
109.162
108.845
108.189
107.334
106.258
105.028
103.569
102.029
100.518
99.0591
97.6959
96.5464
95.559
94.8589
94.3579
94.0484
93.7315
93.5326
93.2894
93.0388
92.6851
92.2062
91.6535
90.9535
90.165
89.2366
88.2786
87.247
86.2154
85.2279
84.3142
83.43
82.6489
81.9488
81.3741
80.8214
80.3498
79.9666
79.5466
79.1855
78.8097
78.3602
77.9623
77.4465
76.8865
76.3486
75.737
75.1548
74.5506
73.9316
73.3126
72.7231
72.2
71.6104
71.1683
70.6672
70.2546
69.8272
69.5103
69.1566
68.7882
68.4714
68.2061
67.8671
67.5724
67.3366
67.0418
66.7323
66.4523
66.1207
65.7375
65.4207
65.2217
65.0965
65.2291
65.5533
66.4523
67.6239
69.3998
71.5515
74.1306
76.8275
79.6793
82.6194
85.4785
88.3081
90.9903
93.4515
95.5516
97.1801
98.617
99.936
100.798
101.535
102.324
103.333
104.755
106.413
108.344
110.591
112.935
115.536
117.967
120.458
122.816
124.909
126.854
128.571
129.89
130.981
131.806
132.506
132.992
133.331
133.501
133.678
133.913
134.083
134.304
134.672
134.952
135.336
135.704
136.102
136.353
136.448
136.434
136.227
135.874
135.336
134.613
133.84
132.941
131.924
130.855
129.816
128.836
127.908
127.149
126.574
126.169
125.955
125.926
125.896
125.911
125.741
125.447
124.931
124.201
123.214
121.88
120.414
118.807
117.135
115.484
114.01
112.662
111.468
110.584
109.913
109.479
109.235
109.162
109.213
109.302
109.339
109.287
109.014
108.557
107.821
106.841
105.706
104.387
102.869
101.366
99.9286
98.5065
97.2538
96.2074
95.3895
94.7189
94.2547
93.8936
93.6799
93.3999
93.2083
92.9504
92.5157
91.9777
91.3809
90.5924
89.7155
88.7576
87.7554
86.7312
85.7659
84.7121
83.8647
82.9805
82.251
81.5583
81.0351
80.5488
80.1435
79.7161
79.3919
78.9424
78.5739
78.1539
77.6823
77.1223
76.577
76.0022
75.4275
74.8011
74.1895
73.6074
73.0179
72.4579
71.9494
71.3673
70.9546
70.4757
70.063
69.6209
69.2745
68.9724
68.6335
68.2503
67.9703
67.6903
67.3587
67.1597
66.8797
66.5849
66.2755
65.9733
65.627
65.3101
65.1628
65.1407
65.3396
65.8775
66.8723
68.3756
70.2472
72.6273
75.3538
78.0802
80.9688
83.8942
86.7238
89.5387
92.1325
94.4094
96.3843
98.0275
99.317
100.341
101.056
101.83
102.721
103.878
105.286
107.15
109.324
111.719
114.231
116.597
118.955
121.232
123.45
125.469
127.318
128.925
130.185
131.239
132.034
132.705
133.051
133.309
133.449
133.589
133.751
134.024
134.267
134.621
135.033
135.512
135.94
136.19
136.367
136.419
136.271
136.028
135.645
135.07
134.341
133.508
132.55
131.541
130.45
129.441
128.49
127.562
126.839
126.338
125.97
125.815
125.786
125.808
125.756
125.587
125.27
124.644
123.789
122.691
121.247
119.765
118.048
116.376
114.755
113.318
111.999
110.974
110.201
109.641
109.316
109.206
109.235
109.309
109.339
109.316
109.14
108.779
108.226
107.378
106.281
105.035
103.635
102.169
100.577
99.177
97.8654
96.7085
95.7211
95.0653
94.4684
94.0263
93.7462
93.4883
93.2746
92.9873
92.6704
92.2135
91.624
90.9461
90.1503
89.2513
88.3007
87.2691
86.2375
85.2206
84.3363
83.4005
82.5899
81.8309
81.2635
80.7035
80.254
79.893
79.4729
79.1192
78.7508
78.3897
77.9181
77.4244
76.8423
76.3338
75.6854
75.0959
74.4474
73.8727
73.2758
72.701
72.1484
71.5957
71.0578
70.6746
70.2693
69.8419
69.4956
69.1345
68.7735
68.4566
68.1692
67.8745
67.5576
67.285
66.9902
66.6734
66.3565
66.0175
65.7302
65.4354
65.207
65.0965
65.1849
65.5533
66.3197
67.5355
69.2451
71.3746
73.939
76.6875
79.4656
82.3468
85.2427
88.1386
90.8577
93.1715
95.3526
97.1948
98.6539
99.7518
100.651
101.528
102.287
103.304
104.608
106.214
108.204
110.4
112.684
115.057
117.569
120.208
122.654
124.791
126.78
128.431
129.706
130.819
131.644
132.285
132.734
133.044
133.324
133.545
133.796
134.024
134.252
134.496
134.886
135.328
135.8
136.117
136.367
136.522
136.456
136.338
135.925
135.476
134.746
133.965
133.051
132.123
131.047
130.023
129.006
128.114
127.267
126.699
126.25
126.051
125.926
125.911
125.852
125.756
125.476
124.99
124.312
123.361
122.101
120.65
119.021
117.341
115.683
114.202
112.787
111.623
110.68
109.965
109.538
109.258
109.243
109.28
109.346
109.39
109.375
109.103
108.639
107.953
106.988
105.787
104.46
102.979
101.439
99.9286
98.5286
97.2685
96.2443
95.36
94.7926
94.2621
93.901
93.702
93.481
93.2083
92.9504
92.5304
92.0367
91.3956

## Sheet: Sheet3
0
0.00500626
0.0100125
0.0150188
0.020025
0.0250313
0.0300375
0.0350438
0.0400501
0.0450563
0.0500626
0.0550688
0.0600751
0.0650814
0.0700876
0.0750939
0.0801001
0.0851064
0.0901126
0.0951189
0.100125
0.105131
0.110138
0.115144
0.12015
0.125156
0.130163
0.135169
0.140175
0.145181
0.150188
0.155194
0.1602
0.165207
0.170213
0.175219
0.180225
0.185232
0.190238
0.195244
0.20025
0.205257
0.210263
0.215269
0.220275
0.225282
0.230288
0.235294
0.2403
0.245307
0.250313
0.255319
0.260325
0.265332
0.270338
0.275344
0.28035
0.285357
0.290363
0.295369
0.300375
0.305382
0.310388
0.315394
0.320401
0.325407
0.330413
0.335419
0.340426
0.345432
0.350438
0.355444
0.360451
0.365457
0.370463
0.375469
0.380476
0.385482
0.390488
0.395494
0.400501
0.405507
0.410513
0.415519
0.420526
0.425532
0.430538
0.435544
0.440551
0.445557
0.450563
0.455569
0.460576
0.465582
0.470588
0.475594
0.480601
0.485607
0.490613
0.49562
0.500626
0.505632
0.510638
0.515645
0.520651
0.525657
0.530663
0.53567
0.540676
0.545682
0.550688
0.555695
0.560701
0.565707
0.570713
0.57572
0.580726
0.585732
0.590738
0.595745
0.600751
0.605757
0.610763
0.61577
0.620776
0.625782
0.630788
0.635795
0.640801
0.645807
0.650814
0.65582
0.660826
0.665832
0.670839
0.675845
0.680851
0.685857
0.690864
0.69587
0.700876
0.705882
0.710889
0.715895
0.720901
0.725907
0.730914
0.73592
0.740926
0.745932
0.750939
0.755945
0.760951
0.765957
0.770964
0.77597
0.780976
0.785982
0.790989
0.795995
0.801001
0.806008
0.811014
0.81602
0.821026
0.826033
0.831039
0.836045
0.841051
0.846058
0.851064
0.85607
0.861076
0.866083
0.871089
0.876095
0.881101
0.886108
0.891114
0.89612
0.901126
0.906133
0.911139
0.916145
0.921151
0.926158
0.931164
0.93617
0.941176
0.946183
0.951189
0.956195
0.961202
0.966208
0.971214
0.97622
0.981227
0.986233
0.991239
0.996245
1.00125
1.00626
1.01126
1.01627
1.02128
1.02628
1.03129
1.0363
1.0413
1.04631
1.05131
1.05632
1.06133
1.06633
1.07134
1.07635
1.08135
1.08636
1.09136
1.09637
1.10138
1.10638
1.11139
1.1164
1.1214
1.12641
1.13141
1.13642
1.14143
1.14643
1.15144
1.15645
1.16145
1.16646
1.17146
1.17647
1.18148
1.18648
1.19149
1.1965
1.2015
1.20651
1.21151
1.21652
1.22153
1.22653
1.23154
1.23655
1.24155
1.24656
1.25156
1.25657
1.26158
1.26658
1.27159
1.2766
1.2816
1.28661
1.29161
1.29662
1.30163
1.30663
1.31164
1.31665
1.32165
1.32666
1.33166
1.33667
1.34168
1.34668
1.35169
1.3567
1.3617
1.36671
1.37171
1.37672
1.38173
1.38673
1.39174
1.39675
1.40175
1.40676
1.41176
1.41677
1.42178
1.42678
1.43179
1.4368
1.4418
1.44681
1.45181
1.45682
1.46183
1.46683
1.47184
1.47685
1.48185
1.48686
1.49186
1.49687
1.50188
1.50688
1.51189
1.5169
1.5219
1.52691
1.53191
1.53692
1.54193
1.54693
1.55194
1.55695
1.56195
1.56696
1.57196
1.57697
1.58198
1.58698
1.59199
1.597
1.602
1.60701
1.61202
1.61702
1.62203
1.62703
1.63204
1.63705
1.64205
1.64706
1.65207
1.65707
1.66208
1.66708
1.67209
1.6771
1.6821
1.68711
1.69212
1.69712
1.70213
1.70713
1.71214
1.71715
1.72215
1.72716
1.73217
1.73717
1.74218
1.74718
1.75219
1.7572
1.7622
1.76721
1.77222
1.77722
1.78223
1.78723
1.79224
1.79725
1.80225
1.80726
1.81227
1.81727
1.82228
1.82728
1.83229
1.8373
1.8423
1.84731
1.85232
1.85732
1.86233
1.86733
1.87234
1.87735
1.88235
1.88736
1.89237
1.89737
1.90238
1.90738
1.91239
1.9174
1.9224
1.92741
1.93242
1.93742
1.94243
1.94743
1.95244
1.95745
1.96245
1.96746
1.97247
1.97747
1.98248
1.98748
1.99249
1.9975
2.0025
2.00751
2.01252
2.01752
2.02253
2.02753
2.03254
2.03755
2.04255
2.04756
2.05257
2.05757
2.06258
2.06758
2.07259
2.0776
2.0826
2.08761
2.09262
2.09762
2.10263
2.10763
2.11264
2.11765
2.12265
2.12766
2.13267
2.13767
2.14268
2.14768
2.15269
2.1577
2.1627
2.16771
2.17272
2.17772
2.18273
2.18773
2.19274
2.19775
2.20275
2.20776
2.21277
2.21777
2.22278
2.22778
2.23279
2.2378
2.2428
2.24781
2.25282
2.25782
2.26283
2.26783
2.27284
2.27785
2.28285
2.28786
2.29287
2.29787
2.30288
2.30788
2.31289
2.3179
2.3229
2.32791
2.33292
2.33792
2.34293
2.34793
2.35294
2.35795
2.36295
2.36796
2.37297
2.37797
2.38298
2.38798
2.39299
2.398
2.403
2.40801
2.41302
2.41802
2.42303
2.42804
2.43304
2.43805
2.44305
2.44806
2.45307
2.45807
2.46308
2.46809
2.47309
2.4781
2.4831
2.48811
2.49312
2.49812
2.50313
2.50814
2.51314
2.51815
2.52315
2.52816
2.53317
2.53817
2.54318
2.54819
2.55319
2.5582
2.5632
2.56821
2.57322
2.57822
2.58323
2.58824
2.59324
2.59825
2.60325
2.60826
2.61327
2.61827
2.62328
2.62829
2.63329
2.6383
2.6433
2.64831
2.65332
2.65832
2.66333
2.66834
2.67334
2.67835
2.68335
2.68836
2.69337
2.69837
2.70338
2.70839
2.71339
2.7184
2.7234
2.72841
2.73342
2.73842
2.74343
2.74844
2.75344
2.75845
2.76345
2.76846
2.77347
2.77847
2.78348
2.78849
2.79349
2.7985
2.8035
2.80851
2.81352
2.81852
2.82353
2.82854
2.83354
2.83855
2.84355
2.84856
2.85357
2.85857
2.86358
2.86859
2.87359
2.8786
2.8836
2.88861
2.89362
2.89862
2.90363
2.90864
2.91364
2.91865
2.92365
2.92866
2.93367
2.93867
2.94368
2.94869
2.95369
2.9587
2.9637
2.96871
2.97372
2.97872
2.98373
2.98874
2.99374
2.99875
3.00375
3.00876
3.01377
3.01877
3.02378
3.02879
3.03379
3.0388
3.0438
3.04881
3.05382
3.05882
3.06383
3.06884
3.07384
3.07885
3.08385
3.08886
3.09387
3.09887
3.10388
3.10889
3.11389
3.1189
3.1239
3.12891
3.13392
3.13892
3.14393
3.14894
3.15394
3.15895
3.16395
3.16896
3.17397
3.17897
3.18398
3.18899
3.19399
3.199
3.20401
3.20901
3.21402
3.21902
3.22403
3.22904
3.23404
3.23905
3.24406
3.24906
3.25407
3.25907
3.26408
3.26909
3.27409
3.2791
3.28411
3.28911
3.29412
3.29912
3.30413
3.30914
3.31414
3.31915
3.32416
3.32916
3.33417
3.33917
3.34418
3.34919
3.35419
3.3592
3.36421
3.36921
3.37422
3.37922
3.38423
3.38924
3.39424
3.39925
3.40426
3.40926
3.41427
3.41927
3.42428
3.42929
3.43429
3.4393
3.44431
3.44931
3.45432
3.45932
3.46433
3.46934
3.47434
3.47935
3.48436
3.48936
3.49437
3.49937
3.50438
3.50939
3.51439
3.5194
3.52441
3.52941
3.53442
3.53942
3.54443
3.54944
3.55444
3.55945
3.56446
3.56946
3.57447
3.57947
3.58448
3.58949
3.59449
3.5995
3.60451
3.60951
3.61452
3.61952
3.62453
3.62954
3.63454
3.63955
3.64456
3.64956
3.65457
3.65957
3.66458
3.66959
3.67459
3.6796
3.68461
3.68961
3.69462
3.69962
3.70463
3.70964
3.71464
3.71965
3.72466
3.72966
3.73467
3.73967
3.74468
3.74969
3.75469
3.7597
3.76471
3.76971
3.77472
3.77972
3.78473
3.78974
3.79474
3.79975
3.80476
3.80976
3.81477
3.81977
3.82478
3.82979
3.83479
3.8398
3.84481
3.84981
3.85482
3.85982
3.86483
3.86984
3.87484
3.87985
3.88486
3.88986
3.89487
3.89987
3.90488
3.90989
3.91489
3.9199
3.92491
3.92991
3.93492
3.93992
3.94493
3.94994
3.95494
3.95995
3.96496
3.96996
3.97497
3.97997
3.98498
3.98999
3.99499
4
