# Supplementary material for: A Bio-Inspired Approach for the Reduction of Left Ventricular Workload
Source: PLoS One. 2014 Jan 24;9(1):e87122. doi: 10.1371/journal.pone.0087122 (PMC3901771; doi:10.1371/journal.pone.0087122)
Supplement: Data S1 — (ZIP) [file pone.0087122.s002.zip › Pressure_FLow_AortaNo3_setup1_ring1_HR72_4.xls]

## Sheet: Sheet1
-1.11272
-0.647924
-0.0669308
0.538526
1.05225
1.39473
1.59349
1.62101
1.37332
1.05836
0.792328
0.520179
0.226624
-0.085278
-0.381891
-0.684619
-0.969
-1.00875
-0.913958
-0.727429
-0.571478
-0.366601
-0.143377
0.0462101
0.241913
0.31836
0.296955
0.272492
0.339765
0.370343
0.358112
0.278608
0.309186
0.358112
0.333649
0.220508
0.168525
0.092078
0.0951358
0.0156314
-0.0241208
-0.0302365
-0.0822201
-0.158667
-0.0730465
0.110425
0.0890201
0.0584415
0.0706729
0.0890201
0.147119
0.269434
0.342823
0.434558
0.498774
0.455963
0.31836
0.235797
0.281665
0.321418
0.208277
-0.0241208
-0.164782
-0.195361
-0.195361
-0.198419
-0.173956
-0.186187
-0.140319
-0.0730465
-0.0394101
0.0309208
0.0217472
0.0798465
0.144062
0.202161
0.122657
0.0431522
0.0553836
0.0614994
0.0462101
0.0553836
0.0034
-0.0271786
-0.100567
-0.207592
-0.265692
-0.271808
-0.186187
-0.134204
-0.0394101
-0.0394101
-0.0944516
-0.192303
-0.106683
0.0523258
0.159351
0.30307
0.566046
1.04613
1.82589
2.98787
4.36697
6.05797
8.04558
10.0852
12.1186
14.3509
16.5709
18.7573
20.9131
22.971
24.873
26.3469
27.3774
28.0409
28.414
28.4201
28.1724
27.7107
27.0594
26.2643
25.3592
24.2645
23.0536
21.8426
20.7449
19.5126
18.2588
17.0663
15.9685
14.9441
14.1063
13.3387
12.4825
11.5713
10.7915
10.3023
9.95062
9.61426
9.38186
9.30541
9.29318
9.39715
9.36351
9.11277
8.99045
8.82227
8.59599
8.18318
7.72144
7.09764
6.53193
5.74606
4.81953
3.76457
2.80746
1.92679
1.00944
0.21745
-0.488916
-1.12495
-1.69677
-2.079
-2.25024
-2.06983
-1.70594
-1.09437
-0.433874
0.244971
0.93299
1.37026
1.64547
1.69746
1.64853
1.48035
1.18068
0.939106
0.697535
0.400922
0.0034
-0.391064
-0.565362
-0.672387
-0.660156
-0.589825
-0.488916
-0.26875
-0.0638729
0.092078
0.214392
0.321418
0.410096
0.443732
0.520179
0.663898
0.685303
0.61803
0.517121
0.422327
0.351996
0.263318
0.165467
0.0829044
0.0767887
-0.018005
-0.0913937
-0.149493
-0.118914
-0.103625
-0.106683
-0.16784
-0.158667
-0.0730465
0.0645572
0.162409
0.177698
0.290839
0.348938
0.348938
0.373401
0.425385
0.364228
0.300013
0.229682
0.226624
0.177698
0.162409
0.199103
0.119599
0.0400943
0.024805
0.000342139
-0.0302365
-0.0975094
-0.0577572
0.128772
0.220508
0.296955
0.287781
0.229682
0.208277
0.211335
0.281665
0.379517
0.459021
0.556873
0.391748
0.116541
-0.0332943
-0.118914
-0.140319
-0.216766
-0.131146
0.0125736
0.0859623
0.0829044
0.162409
0.385633
0.465137
0.422327
0.327533
0.251087
0.235797
0.400922
0.786212
1.462
2.44663
3.71259
5.29962
7.00896
8.84368
10.816
12.9596
15.1918
17.4638
19.6746
21.8335
23.7324
25.4662
26.8117
27.6862
28.1663
28.4262
28.4048
28.0379
27.3774
26.5059
25.7292
24.8027
23.6896
22.497
21.2586
20.0813
18.9316
17.687
16.6351
15.5312
14.5527
13.6629
12.7853
11.8281
11.1462
10.6356
10.0699
9.67847
9.39103
9.09136
8.92624
8.88343
9.03632
9.08525
9.07607
9.01186
8.80087
8.4645
7.96913
7.47681
6.90499
6.08549
5.18953
4.23854
3.34564
2.572
1.74332
0.71894
-0.265692
-1.10049
-1.71512
-2.07595
-2.21049
-2.03008
-1.68148
-1.29008
-0.855859
-0.299328
0.23274
0.743402
1.28464
1.66076
1.73721
1.66993
1.48035
1.19902
0.893238
0.544641
0.244971
-0.100567
-0.394122
-0.638751
-0.776355
-0.791644
-0.681561
-0.427758
-0.158667
-0.0149472
0.101252
0.244971
0.373401
0.4896
0.636377
0.884064
0.905469
0.780097
0.578278
0.434558
0.348938
0.287781
0.183814
0.199103
0.306128
0.293897
0.162409
0.0400943
-0.0302365
-0.0455258
-0.00577358
-0.0516415
-0.0363522
0.00951572
0.0492679
0.101252
0.17464
0.223566
0.223566
0.30307
0.355054
0.443732
0.483484
0.455963
0.321418
0.186872
0.150177
0.116541
0.0400943
0.00951572
-0.0149472
-0.0791623
-0.0424679
-0.0638729
-0.0730465
-0.0241208
0.0523258
0.119599
0.208277
0.309186
0.358112
0.31836
0.251087
0.199103
0.17464
0.165467
0.0614994
-0.0210629
-0.0394101
-0.0241208
-0.0699887
-0.103625
-0.112799
-0.0975094
-0.109741
-0.0332943
0.0156314
0.024805
0.0125736
0.0339786
0.024805
0.0890201
0.159351
0.205219
0.364228
0.648609
1.19902
1.97572
3.0001
4.32416
5.96623
7.78566
9.74575
11.7823
13.9687
16.2345
18.4912
20.6378
22.6346
24.4388
25.9494
27.1113
27.8422
28.2519
28.414
28.2642
27.8575
27.2123
26.5059
25.613
24.4846
23.3441
22.1668
20.9253
19.7786
18.5707
17.3048
16.1
14.9563
14.0206
13.1583
12.348
11.6875
11.03
10.2319
9.43996
8.75194
8.72748
8.88955
8.8712
8.92012
9.15558
9.15252
8.93236
8.76111
8.65715
8.45533
8.00277
7.31475
6.50441
5.68491
4.84705
3.94804
2.95424
1.95737
0.939106
-0.0546994
-0.920074
-1.6295
-2.079
-2.25024
-2.18297
-1.94752
-1.60504
-1.19528
-0.681561
-0.146435
0.471253
1.00332
1.36721
1.61795
1.8106
1.78919
1.5415
1.20208
0.825965
0.492658
0.0370365
-0.348254
-0.543957
-0.644867
-0.690735
-0.580652
-0.458337
-0.323791
-0.256518
-0.0394101
0.165467
0.293897
0.477369
0.636377
0.697535
0.657782
0.541584
0.455963
0.394806
0.263318
0.223566
0.104309
0.0462101
0.0186893
0.0553836
0.0431522
-0.0761044
-0.198419
-0.26875
-0.250402
-0.26875
-0.271808
-0.201477
-0.16784
-0.152551
-0.0975094
-0.118914
-0.0271786
0.107367
0.144062
0.137946
0.263318
0.351996
0.370343
0.336707
0.156293
0.0370365
-0.115857
-0.115857
-0.198419
-0.287097
-0.320733
-0.293213
-0.25346
-0.177014
-0.146435
-0.143377
-0.109741
-0.0271786
0.0370365
0.0951358
0.171582
0.177698
0.144062
0.0767887
0.00951572
-0.0424679
-0.0822201
-0.0913937
-0.149493
-0.173956
-0.195361
-0.180072
-0.118914
-0.0822201
-0.121972
-0.0546994
0.0614994
0.13183
0.119599
0.0737308
0.0829044
0.186872
0.21745
0.367285
0.783155
1.3458
2.21423
3.42209
4.99995
6.72764
8.56847
10.5591
12.8097
15.0481
17.2956
19.4606
21.4665
23.3869
25.0534
26.4722
27.4232
27.9737
28.2978
28.3651
28.1021
27.622
26.937
26.142
25.0748
23.9801
22.919
21.7693
20.6378
19.1884
17.7421
16.5801
15.5159
14.5221
13.6109
12.7822
11.9535
11.2472
10.709
10.2686
9.87418
9.56227
9.36351
9.25343
9.25343
9.26566
9.27178
9.2412
9.06384
8.80698
8.41863
8.18012
7.77037
7.09152
6.32706
5.5473
4.62689
3.52911
2.47721
1.48035
0.624146
-0.262634
-1.08214
-1.6509
-2.11264
-2.29
-2.14016
-1.88942
-1.3971
-0.92619
-0.33908
0.36117
0.884064
1.27853
1.38555
1.42836
1.36721
1.32134
1.13175
0.853485
0.538526
0.290839
-0.0638729
-0.244287
-0.418585
-0.623462
-0.678503
-0.543957
-0.345196
-0.213708
-0.0302365
0.110425
0.21745
0.272492
0.526294
0.663898
0.676129
0.731171
0.801502
0.639435
0.437616
0.468195
0.455963
0.452906
0.266376
0.257202
0.355054
0.23274
-0.0118893
-0.158667
-0.22594
-0.131146
-0.143377
-0.0975094
0.0309208
0.0553836
0.205219
0.263318
0.287781
0.147119
0.159351
0.300013
0.459021
0.452906
0.410096
0.385633
0.315302
0.333649
0.254145
0.177698
0.13183
0.0584415
-0.21065
-0.33908
-0.284039
-0.241229
-0.201477
-0.0577572
0.0156314
0.0553836
0.171582
0.248029
0.36117
0.419269
0.44679
0.373401
0.410096
0.306128
0.269434
0.192987
0.101252
-0.0546994
-0.158667
-0.192303
-0.213708
-0.121972
0.0431522
0.168525
0.202161
0.147119
-0.0118893
0.024805
0.0951358
0.180756
0.183814
0.348938
0.76175
1.32745
2.08275
3.04597
4.32722
5.92342
7.6664
9.39409
11.3939
13.461
15.6658
17.9286
20.2403
22.3503
24.1299
25.717
26.9982
27.9461
28.4415
28.5332
28.1846
27.7076
27.2306
26.5212
25.4784
24.4327
23.3165
22.3533
21.3045
20.115
18.7909
17.4699
16.1397
14.9716
14.2347
13.4121

## Sheet: Sheet2
125.977
125.889
125.815
125.786
125.719
125.484
125.071
124.386
123.538
122.322
120.893
119.367
117.724
116.029
114.475
113.038
111.837
110.879
110.105
109.596
109.294
109.147
109.14
109.28
109.287
109.324
109.125
108.742
108.13
107.327
106.214
104.976
103.503
101.992
100.467
99.0076
97.637
96.5022
95.6032
94.8368
94.3652
93.9894
93.702
93.5473
93.3189
93.061
92.7441
92.2578
91.6461
90.9314
90.1429
89.2071
88.2344
87.188
86.1343
85.169
84.1595
83.3121
82.4941
81.8678
81.2488
80.7256
80.313
79.9298
79.5392
79.1855
78.7876
78.3529
77.8518
77.3876
76.8275
76.2307
75.597
74.9853
74.3516
73.7695
73.2168
72.6494
72.0894
71.5883
71.1388
70.6746
70.2325
69.9083
69.5398
69.1198
68.7735
68.4861
68.1324
67.8229
67.5355
67.3071
66.9829
66.6881
66.4081
66.0397
65.7523
65.4796
65.2144
65.1112
65.2586
65.686
66.5039
67.7124
69.4514
71.5368
74.1895
76.9897
79.7972
82.6783
85.6185
88.4628
91.1451
93.5326
95.6105
97.3496
98.6244
99.7665
100.783
101.594
102.508
103.488
104.844
106.516
108.447
110.569
112.986
115.514
118.1
120.635
122.927
124.997
126.758
128.409
129.662
130.73
131.644
132.329
132.823
133.14
133.368
133.604
133.656
133.877
134.098
134.422
134.798
135.196
135.616
135.991
136.264
136.382
136.345
136.168
135.763
135.166
134.473
133.7
132.793
131.843
130.819
129.824
128.822
127.923
127.193
126.604
126.213
126.066
125.955
125.963
125.904
125.793
125.454
124.968
124.26
123.199
121.888
120.384
118.778
117.032
115.388
113.848
112.5
111.343
110.466
109.876
109.493
109.294
109.221
109.331
109.449
109.434
109.331
109.059
108.58
107.776
106.855
105.625
104.247
102.766
101.248
99.7371
98.3665
97.1359
96.1337
95.3084
94.7116
94.2842
93.9084
93.6947
93.4662
93.2746
92.9209
92.5599
92.022
91.3367
90.585
89.7229
88.765
87.7775
86.7164
85.7217
84.7711
83.8352
83.0615
82.2657
81.632
81.0572
80.5782
80.1288
79.7161
79.3624
78.9719
78.5813
78.1687
77.6897
77.1518
76.6286
76.0465
75.4127
74.8527
74.1969
73.5926
72.9884
72.3989
71.8315
71.3599
70.8809
70.4388
69.9967
69.6504
69.304
68.9208
68.6187
68.3313
68.0366
67.7197
67.425
67.1155
66.865
66.5555
66.2239
65.9365
65.6196
65.2954
65.1038
65.0817
65.3544
65.9439
66.9165
68.3977
70.2914
72.6126
75.3612
78.1097
81.0056
83.9016
86.8122
89.6271
92.1767
94.461
96.3401
98.0275
99.2286
100.187
100.931
101.697
102.721
103.915
105.367
107.238
109.398
111.674
114.091
116.619
119.095
121.578
123.789
125.793
127.562
129.043
130.236
131.202
131.975
132.55
132.867
133.118
133.287
133.442
133.692
133.98
134.26
134.68
135.122
135.549
135.91
136.198
136.404
136.434
136.271
135.925
135.446
134.879
134.127
133.331
132.307
131.342
130.332
129.323
128.357
127.532
126.832
126.243
125.963
125.815
125.778
125.719
125.712
125.469
125.1
124.504
123.59
122.492
121.129
119.544
117.923
116.295
114.674
113.207
112.013
110.952
110.105
109.56
109.309
109.118
109.081
109.213
109.258
109.258
109.147
108.808
108.211
107.408
106.317
105.072
103.591
102.073
100.599
99.096
97.7401
96.6053
95.64
94.9547
94.4168
93.9968
93.7094
93.5399
93.2968
93.0388
92.6925
92.2578
91.6977
91.0051
90.1871
89.2881
88.3155
87.2544
86.2448
85.2279
84.3142
83.4668
82.6562
81.9857
81.3151
80.8435
80.3498
79.9445
79.5466
79.2003
78.7876
78.3676
77.9034
77.417
76.9086
76.3265
75.7222
75.1475
74.5137
73.9242
73.3126
72.7747
72.1852
71.6915
71.1683
70.682
70.2693
69.864
69.4956
69.1566
68.8177
68.4861
68.184
67.8818
67.5871
67.2776
66.9976
66.7323
66.3565
66.0912
65.7154
65.3986
65.207
65.0375
65.1775
65.5312
66.2828
67.4618
69.1714
71.2862
73.8358
76.5549
79.3624
82.2657
85.1248
87.9986
90.6956
93.1494
95.2421
97.0769
98.5286
99.7444
100.584
101.439
102.279
103.34
104.667
106.339
108.248
110.297
112.551
114.976
117.452
119.802
122.175
124.253
126.213
127.923
129.367
130.642
131.681
132.403
132.845
133.118
133.265
133.457
133.545
133.729
133.95
134.238
134.628
135.07
135.49
135.763
136.095
136.264
136.242
136.109
135.726
135.24
134.591
133.759
132.926
131.909
130.885
129.846
128.844
127.93
127.142
126.582
126.169
125.933
125.867
125.859
125.867
125.786
125.513
125.027
124.305
123.31
122.064
120.598
118.962
117.275
115.609
114.128
112.728
111.571
110.658
109.994
109.53
109.324
109.184
109.235
109.339
109.375
109.331
109.103
108.69
107.983
107.04
105.919
104.542
103.097
101.572
100.002
98.5802
97.3422
96.2369
95.3674
94.7484
94.2768
93.9084
93.7168
93.4368
93.2378
92.9873
92.5746
92.0662
91.484
90.7029
89.885
88.9123
87.9175
86.8859
85.8911
84.9258
83.9384
83.1205
82.2804
81.6394
81.1383
80.6004
80.1951
79.8119
79.3919
79.0161
78.6476
78.1908
77.7634
77.2033
76.6728
76.1201
75.4938
74.8969
74.2485
73.659
73.0768
72.4947
71.9863
71.4557
70.9694
70.5272
70.1293
69.7167
69.3482
68.9872
68.6187
68.3092
68.0145
67.7492
67.4471
67.1744
66.8797
66.6292
66.2976
65.9807
65.6712
65.3544
65.1259
65.0891
65.3175
65.8481
66.725
68.1176
69.9967
72.3105
74.9338
77.6528
80.5709
83.4815
86.3554
89.2513
91.8598
94.1589
96.1264
97.7475
99.0812
100.076
100.872
101.572
102.449
103.643
105.175
107.003
109.162
111.358
113.723
116.228
118.69
121.092
123.354
125.351
127.318
128.962
130.207
131.158
132.005
132.661
133.014
133.258
133.405
133.597
133.773
133.98
134.223
134.555
134.923
135.343
135.66
135.991
136.235
136.279
136.19
135.955
135.549
134.975
134.23
133.383
132.513
131.452
130.465
129.455
128.461
127.576
126.847
126.316
126.007
125.881
125.786
125.764
125.756
125.609
125.255
124.673
123.885
122.706
121.364
119.78
118.13
116.427
114.836
113.296
112.058
110.997
110.208
109.619
109.228
109.132
109.088
109.213
109.309
109.294
109.176
108.823
108.285
107.482
106.479
105.197
103.775
102.301
100.754
99.2507
97.9096
96.7527
95.7653
95.0579
94.4315
94.0263
93.7462
93.5104
93.2968
93.0388
92.7441
92.2872
91.7419
91.064
90.2756
89.406
88.4555
87.3944
86.3848
85.3753
84.3805
83.4594
82.6562
81.9488
81.3299
80.7772
80.3203
79.8635
79.5466
79.1634
78.7361
78.4266
78.0065
77.4907
76.9897
76.3633
75.8254
75.2285
74.5948
73.9242
73.3495
72.7747
72.2073
71.6768
71.2125
70.7262
70.3209
69.9967
69.5693
69.2524
68.9208
68.545
68.2503
67.9261
67.6313
67.366
67.0418
66.7544
66.4892
66.1428
65.8186
65.4944
65.2733
65.0965
65.1628
65.5533
66.2018
67.3071
68.9061
70.9473
73.4232
76.1422
78.935
81.8088
84.7121
87.6228
90.3124
92.8104
95.0947
96.959
98.3591
99.3834
100.253
101.152
102.08
103.112
104.387
105.956
107.843
109.928
112.212
114.622
116.951
119.419
121.843
124.047
126.095
127.952

## Sheet: Sheet3
0
0.00500626
0.0100125
0.0150188
0.020025
0.0250313
0.0300375
0.0350438
0.0400501
0.0450563
0.0500626
0.0550688
0.0600751
0.0650814
0.0700876
0.0750939
0.0801001
0.0851064
0.0901126
0.0951189
0.100125
0.105131
0.110138
0.115144
0.12015
0.125156
0.130163
0.135169
0.140175
0.145181
0.150188
0.155194
0.1602
0.165207
0.170213
0.175219
0.180225
0.185232
0.190238
0.195244
0.20025
0.205257
0.210263
0.215269
0.220275
0.225282
0.230288
0.235294
0.2403
0.245307
0.250313
0.255319
0.260325
0.265332
0.270338
0.275344
0.28035
0.285357
0.290363
0.295369
0.300375
0.305382
0.310388
0.315394
0.320401
0.325407
0.330413
0.335419
0.340426
0.345432
0.350438
0.355444
0.360451
0.365457
0.370463
0.375469
0.380476
0.385482
0.390488
0.395494
0.400501
0.405507
0.410513
0.415519
0.420526
0.425532
0.430538
0.435544
0.440551
0.445557
0.450563
0.455569
0.460576
0.465582
0.470588
0.475594
0.480601
0.485607
0.490613
0.49562
0.500626
0.505632
0.510638
0.515645
0.520651
0.525657
0.530663
0.53567
0.540676
0.545682
0.550688
0.555695
0.560701
0.565707
0.570713
0.57572
0.580726
0.585732
0.590738
0.595745
0.600751
0.605757
0.610763
0.61577
0.620776
0.625782
0.630788
0.635795
0.640801
0.645807
0.650814
0.65582
0.660826
0.665832
0.670839
0.675845
0.680851
0.685857
0.690864
0.69587
0.700876
0.705882
0.710889
0.715895
0.720901
0.725907
0.730914
0.73592
0.740926
0.745932
0.750939
0.755945
0.760951
0.765957
0.770964
0.77597
0.780976
0.785982
0.790989
0.795995
0.801001
0.806008
0.811014
0.81602
0.821026
0.826033
0.831039
0.836045
0.841051
0.846058
0.851064
0.85607
0.861076
0.866083
0.871089
0.876095
0.881101
0.886108
0.891114
0.89612
0.901126
0.906133
0.911139
0.916145
0.921151
0.926158
0.931164
0.93617
0.941176
0.946183
0.951189
0.956195
0.961202
0.966208
0.971214
0.97622
0.981227
0.986233
0.991239
0.996245
1.00125
1.00626
1.01126
1.01627
1.02128
1.02628
1.03129
1.0363
1.0413
1.04631
1.05131
1.05632
1.06133
1.06633
1.07134
1.07635
1.08135
1.08636
1.09136
1.09637
1.10138
1.10638
1.11139
1.1164
1.1214
1.12641
1.13141
1.13642
1.14143
1.14643
1.15144
1.15645
1.16145
1.16646
1.17146
1.17647
1.18148
1.18648
1.19149
1.1965
1.2015
1.20651
1.21151
1.21652
1.22153
1.22653
1.23154
1.23655
1.24155
1.24656
1.25156
1.25657
1.26158
1.26658
1.27159
1.2766
1.2816
1.28661
1.29161
1.29662
1.30163
1.30663
1.31164
1.31665
1.32165
1.32666
1.33166
1.33667
1.34168
1.34668
1.35169
1.3567
1.3617
1.36671
1.37171
1.37672
1.38173
1.38673
1.39174
1.39675
1.40175
1.40676
1.41176
1.41677
1.42178
1.42678
1.43179
1.4368
1.4418
1.44681
1.45181
1.45682
1.46183
1.46683
1.47184
1.47685
1.48185
1.48686
1.49186
1.49687
1.50188
1.50688
1.51189
1.5169
1.5219
1.52691
1.53191
1.53692
1.54193
1.54693
1.55194
1.55695
1.56195
1.56696
1.57196
1.57697
1.58198
1.58698
1.59199
1.597
1.602
1.60701
1.61202
1.61702
1.62203
1.62703
1.63204
1.63705
1.64205
1.64706
1.65207
1.65707
1.66208
1.66708
1.67209
1.6771
1.6821
1.68711
1.69212
1.69712
1.70213
1.70713
1.71214
1.71715
1.72215
1.72716
1.73217
1.73717
1.74218
1.74718
1.75219
1.7572
1.7622
1.76721
1.77222
1.77722
1.78223
1.78723
1.79224
1.79725
1.80225
1.80726
1.81227
1.81727
1.82228
1.82728
1.83229
1.8373
1.8423
1.84731
1.85232
1.85732
1.86233
1.86733
1.87234
1.87735
1.88235
1.88736
1.89237
1.89737
1.90238
1.90738
1.91239
1.9174
1.9224
1.92741
1.93242
1.93742
1.94243
1.94743
1.95244
1.95745
1.96245
1.96746
1.97247
1.97747
1.98248
1.98748
1.99249
1.9975
2.0025
2.00751
2.01252
2.01752
2.02253
2.02753
2.03254
2.03755
2.04255
2.04756
2.05257
2.05757
2.06258
2.06758
2.07259
2.0776
2.0826
2.08761
2.09262
2.09762
2.10263
2.10763
2.11264
2.11765
2.12265
2.12766
2.13267
2.13767
2.14268
2.14768
2.15269
2.1577
2.1627
2.16771
2.17272
2.17772
2.18273
2.18773
2.19274
2.19775
2.20275
2.20776
2.21277
2.21777
2.22278
2.22778
2.23279
2.2378
2.2428
2.24781
2.25282
2.25782
2.26283
2.26783
2.27284
2.27785
2.28285
2.28786
2.29287
2.29787
2.30288
2.30788
2.31289
2.3179
2.3229
2.32791
2.33292
2.33792
2.34293
2.34793
2.35294
2.35795
2.36295
2.36796
2.37297
2.37797
2.38298
2.38798
2.39299
2.398
2.403
2.40801
2.41302
2.41802
2.42303
2.42804
2.43304
2.43805
2.44305
2.44806
2.45307
2.45807
2.46308
2.46809
2.47309
2.4781
2.4831
2.48811
2.49312
2.49812
2.50313
2.50814
2.51314
2.51815
2.52315
2.52816
2.53317
2.53817
2.54318
2.54819
2.55319
2.5582
2.5632
2.56821
2.57322
2.57822
2.58323
2.58824
2.59324
2.59825
2.60325
2.60826
2.61327
2.61827
2.62328
2.62829
2.63329
2.6383
2.6433
2.64831
2.65332
2.65832
2.66333
2.66834
2.67334
2.67835
2.68335
2.68836
2.69337
2.69837
2.70338
2.70839
2.71339
2.7184
2.7234
2.72841
2.73342
2.73842
2.74343
2.74844
2.75344
2.75845
2.76345
2.76846
2.77347
2.77847
2.78348
2.78849
2.79349
2.7985
2.8035
2.80851
2.81352
2.81852
2.82353
2.82854
2.83354
2.83855
2.84355
2.84856
2.85357
2.85857
2.86358
2.86859
2.87359
2.8786
2.8836
2.88861
2.89362
2.89862
2.90363
2.90864
2.91364
2.91865
2.92365
2.92866
2.93367
2.93867
2.94368
2.94869
2.95369
2.9587
2.9637
2.96871
2.97372
2.97872
2.98373
2.98874
2.99374
2.99875
3.00375
3.00876
3.01377
3.01877
3.02378
3.02879
3.03379
3.0388
3.0438
3.04881
3.05382
3.05882
3.06383
3.06884
3.07384
3.07885
3.08385
3.08886
3.09387
3.09887
3.10388
3.10889
3.11389
3.1189
3.1239
3.12891
3.13392
3.13892
3.14393
3.14894
3.15394
3.15895
3.16395
3.16896
3.17397
3.17897
3.18398
3.18899
3.19399
3.199
3.20401
3.20901
3.21402
3.21902
3.22403
3.22904
3.23404
3.23905
3.24406
3.24906
3.25407
3.25907
3.26408
3.26909
3.27409
3.2791
3.28411
3.28911
3.29412
3.29912
3.30413
3.30914
3.31414
3.31915
3.32416
3.32916
3.33417
3.33917
3.34418
3.34919
3.35419
3.3592
3.36421
3.36921
3.37422
3.37922
3.38423
3.38924
3.39424
3.39925
3.40426
3.40926
3.41427
3.41927
3.42428
3.42929
3.43429
3.4393
3.44431
3.44931
3.45432
3.45932
3.46433
3.46934
3.47434
3.47935
3.48436
3.48936
3.49437
3.49937
3.50438
3.50939
3.51439
3.5194
3.52441
3.52941
3.53442
3.53942
3.54443
3.54944
3.55444
3.55945
3.56446
3.56946
3.57447
3.57947
3.58448
3.58949
3.59449
3.5995
3.60451
3.60951
3.61452
3.61952
3.62453
3.62954
3.63454
3.63955
3.64456
3.64956
3.65457
3.65957
3.66458
3.66959
3.67459
3.6796
3.68461
3.68961
3.69462
3.69962
3.70463
3.70964
3.71464
3.71965
3.72466
3.72966
3.73467
3.73967
3.74468
3.74969
3.75469
3.7597
3.76471
3.76971
3.77472
3.77972
3.78473
3.78974
3.79474
3.79975
3.80476
3.80976
3.81477
3.81977
3.82478
3.82979
3.83479
3.8398
3.84481
3.84981
3.85482
3.85982
3.86483
3.86984
3.87484
3.87985
3.88486
3.88986
3.89487
3.89987
3.90488
3.90989
3.91489
3.9199
3.92491
3.92991
3.93492
3.93992
3.94493
3.94994
3.95494
3.95995
3.96496
3.96996
3.97497
3.97997
3.98498
3.98999
3.99499
4
