# Supplementary material for: A Bio-Inspired Approach for the Reduction of Left Ventricular Workload
Source: PLoS One. 2014 Jan 24;9(1):e87122. doi: 10.1371/journal.pone.0087122 (PMC3901771; doi:10.1371/journal.pone.0087122)
Supplement: Data S1 — (ZIP) [file pone.0087122.s002.zip › Pressure_FLow_AortaNo3_setup1_ring1_HR72_5.xls]

## Sheet: Sheet1
9.40938
9.32988
9.23508
9.06384
8.98434
8.88955
8.52872
7.98442
7.37896
6.87441
6.07325
4.98771
4.01531
3.10407
2.15613
1.27241
0.36117
-0.369659
-1.15247
-1.7457
-1.98115
-1.98421
-1.77628
-1.44297
-0.993463
-0.501147
0.128772
0.507947
0.89018
1.26935
1.44059
1.45894
1.33969
1.14092
0.865717
0.587452
0.23274
-0.100567
-0.488916
-0.71214
-0.858917
-0.82528
-0.69685
-0.583709
-0.580652
-0.479742
-0.250402
-0.0761044
0.0339786
0.202161
0.257202
0.330591
0.339765
0.342823
0.400922
0.336707
0.244971
0.0462101
0.0186893
-0.0455258
-0.018005
0.0706729
0.0125736
-0.0822201
-0.198419
-0.360485
-0.430816
-0.446106
-0.357428
-0.177014
-0.0271786
0.0125736
0.0981937
0.220508
0.211335
0.177698
0.257202
0.348938
0.348938
0.547699
0.630262
0.544641
0.397864
0.306128
0.180756
-0.0149472
-0.192303
-0.33908
-0.391064
-0.39718
-0.259576
-0.149493
-0.0699887
-0.164782
-0.299328
-0.216766
-0.149493
-0.00271572
0.122657
0.0951358
0.0431522
0.214392
0.241913
0.0431522
-0.0822201
-0.103625
-0.228997
-0.284039
-0.345196
-0.25346
-0.18313
-0.186187
-0.161725
-0.213708
-0.143377
-0.085278
-0.085278
-0.201477
-0.180072
-0.018005
0.168525
0.379517
0.599683
1.00026
1.85035
3.00928
4.45565
6.25061
8.23822
10.2839
12.3939
14.623
16.788
19.0508
21.1669
23.075
24.7904
26.1573
27.2061
27.9614
28.4446
28.5485
28.3437
27.8544
27.0961
26.1726
25.087
24.0168
22.9282
21.8579
20.5797
19.3505
18.2191
17.0265
15.8951
14.8707
13.8005
12.7944
11.871
11.2043
10.7915
10.3573
9.9598
9.67542
9.56839
9.54393
9.43079
9.25037
9.14029
9.11888
8.99351
8.84979
8.62045
8.19847
7.71227
7.1802
6.50747
5.66656
4.68193
3.60862
2.55671
1.56902
0.657782
-0.0913937
-0.855859
-1.51024
-2.03619
-2.28082
-2.27471
-2.03008
-1.6509
-1.04545
-0.412469
0.199103
0.755634
1.19597
1.46506
1.55985
1.61489
1.4834
1.25407
0.926874
0.562989
0.156293
-0.198419
-0.56842
-0.78247
-0.834454
-0.846685
-0.813049
-0.721313
-0.595941
-0.537841
-0.461395
-0.207592
0.0553836
0.235797
0.330591
0.449848
0.507947
0.694477
0.749518
0.627204
0.440674
0.330591
0.26026
0.244971
0.214392
0.27555
0.205219
0.0523258
-0.0883358
-0.161725
-0.201477
-0.22594
-0.161725
0.00645786
0.0278629
0.0125736
0.024805
0.0309208
0.128772
0.202161
0.373401
0.425385
0.413153
0.309186
0.238855
0.186872
0.104309
-0.0241208
-0.0149472
-0.0363522
-0.103625
-0.134204
-0.131146
-0.186187
-0.250402
-0.173956
-0.121972
-0.0485836
-0.00577358
0.0431522
0.107367
0.110425
0.116541
0.137946
0.0584415
0.0370365
0.0859623
0.0339786
-0.0608151
-0.152551
-0.140319
-0.238171
-0.372717
-0.378833
-0.241229
-0.115857
-0.0424679
0.00951572
0.0584415
0.162409
0.263318
0.27555
0.229682
0.254145
0.336707
0.624146
1.07365
1.71886
2.72795
4.0306
5.49226
7.1221
9.00269
11.1157
13.2653
15.4242
17.8338
20.0874
22.1117
23.9036
25.5579
26.882
27.7871
28.2611
28.4537
28.417
28.099
27.4936
26.7108
25.8576
24.8699
23.6131
22.4298
21.3779
20.1272
18.8765
17.7329
16.6382
15.5465
14.5435
13.4091
12.4611
11.7181
11.1279
10.5989
9.99343
9.47665
9.13723
8.8712
8.85285
8.96905
9.17393
9.20756
9.16475
8.99963
8.755
8.40029
8.00888
7.53185
6.91722
6.17722
5.40358
4.49846
3.66672
2.80134
1.7739
0.728113
-0.219824
-0.935363
-1.52859
-1.87718
-2.02702
-1.90165
-1.65702
-1.20751
-0.626519
-0.00883145
0.541584
0.929932
1.03084
1.2082
1.42531
1.4834
1.37332
1.13481
0.942163
0.752576
0.431501
0.0645572
-0.189245
-0.403296
-0.543957
-0.635693
-0.69685
-0.669329
-0.479742
-0.213708
0.0309208
0.241913
0.370343
0.529352
0.676129
0.688361
0.670014
0.57522
0.44679
0.397864
0.287781
0.150177
0.128772
0.116541
0.0125736
-0.143377
-0.238171
-0.232055
-0.140319
-0.112799
-0.103625
-0.118914
-0.0822201
-0.0883358
-0.118914
-0.0730465
-0.0608151
-0.0332943
0.0798465
0.147119
0.202161
0.269434
0.284723
0.300013
0.226624
0.150177
0.0614994
0.0034
-0.100567
-0.143377
-0.161725
-0.195361
-0.216766
-0.207592
-0.158667
-0.0699887
0.0462101
0.211335
0.330591
0.321418
0.183814
0.162409
0.244971
0.235797
0.122657
0.0339786
-0.018005
0.0217472
0.0584415
-0.018005
-0.0608151
0.0584415
0.092078
0.0339786
-0.0577572
-0.0332943
-0.0118893
-0.018005
0.0156314
0.0737308
0.141004
0.137946
0.13183
0.147119
0.272492
0.480426
0.997205
1.87481
3.06738
4.4373
6.05491
7.79789
9.87112
12.0422
14.1368
16.2865
18.5432
20.7174
22.6255
24.347
25.8301
27.1022
27.8636
28.2366
28.3712
28.2519
27.8177
27.1694
26.4692
25.5304
24.4663
23.3043
22.1698
20.9528
19.6685
18.4392
17.2222
15.941
14.8096
13.776
12.9443
12.244
11.3083
10.4735
10.0729
9.77021
9.45525
9.32376
9.32682
9.31459
9.14641
9.04855
9.01798
9.03326
8.93541
8.755
8.43087
7.85293
7.17408
6.49524
5.81639
4.89904
3.89606
3.00622
2.11944
1.14398
0.199103
-0.660156
-1.40933
-1.98115
-2.30834
-2.31752
-2.09124
-1.78851
-1.40016
-0.828338
-0.195361
0.336707
0.770923
1.11646
1.3244
1.40084
1.34274
1.17456
0.936048
0.657782
0.391748
0.180756
-0.0761044
-0.421643
-0.641809
-0.770239
-0.813049
-0.788586
-0.650982
-0.415527
-0.293213
-0.177014
-0.0455258
0.116541
0.26026
0.351996
0.355054
0.312244
0.263318
0.296955
0.284723
0.263318
0.125714
0.00951572
-0.152551
-0.18313
-0.0944516
-0.0424679
-0.0424679
-0.0822201
-0.103625
-0.244287
-0.247345
-0.213708
-0.137262
-0.0638729
0.024805
0.119599
0.0798465
0.0890201
0.192987
0.248029
0.251087
0.220508
0.128772
0.214392
0.248029
0.211335
0.0767887
-0.00883145
-0.0699887
-0.115857
-0.0883358
-0.0577572
-0.0118893
0.00951572
0.0186893
0.024805
0.0462101
0.183814
0.281665
0.244971
0.241913
0.241913
0.284723
0.290839
0.287781
0.21745
0.0645572
-0.0761044
-0.164782
-0.189245
-0.146435
-0.0975094
-0.085278
-0.0913937
-0.216766
-0.216766
-0.140319
0.0217472
0.116541
0.214392
0.226624
0.220508
0.168525
0.40398
0.887122
1.50787
2.36407
3.53217
5.02135
6.64202
8.50731
10.5255
12.6966
14.9227
17.2192
19.4575
21.5521
23.5061
25.1941
26.5762
27.5608
28.1816
28.4966
28.4874
28.151
27.5975
26.8575
25.9922
24.9525
23.8027
22.5979
21.28
20.0202
18.9897
17.8735
16.7544
15.6658
14.5802
13.6659
12.9443
12.1584
11.4826
10.7977
10.183
9.75492
9.52864
9.41856
9.4155
9.43996
9.3788
9.24731
9.10971
8.8926
8.69384
8.35748
7.77648
7.22607
6.68483
6.07631
5.43416
4.6116
3.71259
2.85027
1.9482
0.966626
-0.0271786
-0.800818
-1.3757
-1.75793
-1.92305
-1.85884
-1.6876
-1.33594
-0.877264
-0.375775
0.168525
0.633319
1.07671
1.22349
1.30911
1.41613
1.47729
1.35803
1.02167
0.608857
0.263318
0.0645572
-0.155609
-0.406353
-0.614288
-0.681561
-0.644867
-0.458337
-0.16784
0.0798465
0.13183
0.208277
0.342823
0.465137
0.562989
0.550757
0.440674
0.376459
0.413153
0.480426
0.452906
0.358112
0.358112
0.336707
0.244971
0.144062
0.101252
0.104309
0.125714
-0.00883145
-0.207592
-0.250402
-0.164782
-0.0424679
0.0309208
0.0737308
0.208277
0.486542
0.556873
0.526294
0.428443
0.364228
0.385633
0.370343
0.238855
0.092078
0.0186893
-0.0363522
-0.0913937
-0.128088
-0.158667
-0.131146
-0.085278
-0.146435
-0.177014
-0.152551
-0.0883358
0.0034
0.104309
0.199103
0.17464
0.137946
0.141004
0.150177
0.134888
0.144062
0.0614994
0.0339786
-0.00577358
-0.0302365
-0.0363522
-0.0241208
-0.0638729
-0.0516415
-0.0485836
-0.0638729
-0.0577572
-0.0699887
0.00951572
0.092078
0.116541
0.0890201
0.119599
0.0951358
0.180756
0.452906
0.972742
1.75555
2.87779
4.17738
5.6635
7.40342
9.34211
11.4367
13.5772
15.8492
18.1304

## Sheet: Sheet2
133.781
134.002
134.319
134.672
135.041
135.439
135.888
136.124
136.242
136.279
136.124
135.726
135.247
134.621
133.884
133.007
132.086
131.076
130.089
129.116
128.166
127.333
126.692
126.257
125.955
125.859
125.867
125.778
125.675
125.41
125.027
124.356
123.442
122.234
120.782
119.191
117.481
115.897
114.29
112.927
111.689
110.768
109.987
109.508
109.28
109.147
109.191
109.287
109.398
109.324
109.154
108.749
108.093
107.15
106.104
104.77
103.274
101.793
100.209
98.7644
97.4748
96.3843
95.4853
94.8295
94.2989
93.9968
93.7389
93.5399
93.2894
92.9873
92.6409
92.1472
91.5209
90.8061
89.9734
89.0081
88.0354
87.0628
85.9869
85.0437
84.1079
83.2826
82.4868
81.8236
81.2193
80.7404
80.3056
79.8414
79.4803
79.1266
78.6845
78.2571
77.8002
77.2844
76.7391
76.1644
75.5601
74.9632
74.3148
73.7621
73.1284
72.5463
71.9863
71.5073
71.0578
70.542
70.1367
69.7535
69.3851
68.9798
68.7366
68.324
68.0366
67.7271
67.4545
67.1523
66.8944
66.5776
66.2681
65.9586
65.6491
65.2807
65.0817
65.0154
65.1628
65.6123
66.4597
67.7639
69.4956
71.7136
74.3295
77.137
79.9814
82.8699
85.7438
88.5955
91.2482
93.6283
95.0947
95.8463
96.1853
96.1853
96.1632
96.2295
96.4801
96.9738
98.2191
100.673
104.07
107.946
111.829
115.469
118.822
121.652
123.973
125.867
127.488
128.726
129.809
130.597
131.261
131.725
131.975
132.152
132.233
132.395
132.535
132.734
133.014
133.398
133.877
134.289
134.709
135.056
135.277
135.439
135.328
135.041
134.658
134.149
133.574
132.911
132.27
131.614
130.826
129.934
128.94
127.989
127.223
126.633
126.235
126.08
125.963
125.948
125.904
125.741
125.41
124.835
123.995
122.912
121.6
120.156
118.579
116.973
115.469
114.04
112.809
111.66
110.871
110.193
109.7
109.493
109.375
109.442
109.442
109.427
109.302
109.044
108.425
107.732
106.723
105.558
104.217
102.817
101.402
99.9729
98.6317
97.4896
96.4653
95.6253
94.9842
94.4979
94.0926
93.8273
93.5841
93.2746
92.9209
92.523
91.9777
91.2851
90.585
89.7303
88.765
87.7996
86.7754
85.7953
84.8153
83.9237
83.1647
82.4278
81.713
81.1456
80.6961
80.254
79.8635
79.4435
79.075
78.6329
78.1539
77.7339
77.1812
76.5991
76.0243
75.4496
74.8232
74.219
73.6369
73.0768
72.5021
71.942
71.4557
70.9915
70.5272
70.0998
69.724
69.2967
68.9577
68.6261
68.2945
68.0145
67.7566
67.4766
67.2113
66.9165
66.6071
66.3344
65.907
65.5975
65.3101
65.1628
65.1333
65.4796
66.0986
67.145
68.7145
70.6746
73.2537
76.2012
79.274
82.4868
85.6995
88.8239
91.7788
94.4242
96.5537
98.2486
99.5971
100.437
101.071
101.557
102.176
102.994
104.203
105.964
108.189
110.643
113.229
115.794
118.513
121.232
123.663
125.874
127.923
129.544
130.774
131.644
132.314
132.698
132.941
133.184
133.302
133.449
133.552
133.722
133.987
134.267
134.636
135.115
135.454
135.77
136.08
136.212
136.198
136.139
135.815
135.314
134.731
134.002
133.199
132.3
131.298
130.288
129.337
128.387
127.517
126.854
126.375
126.117
125.985
125.992
125.918
125.852
125.624
125.218
124.562
123.663
122.477
121.084
119.603
117.945
116.346
114.873
113.436
112.212
111.21
110.444
109.935
109.53
109.412
109.412
109.493
109.501
109.449
109.243
108.83
108.182
107.305
106.214
104.954
103.561
102.147
100.673
99.2876
98.0128
96.9001
95.9716
95.2421
94.6747
94.2473
93.9452
93.6505
93.4294
93.1346
92.722
92.2946
91.6314
90.9314
90.1355
89.2439
88.286
87.2323
86.2817
85.3164
84.4174
83.5331
82.7152
82.0741
81.4257
80.9098
80.4161
79.9961
79.5982
79.1782
78.8687
78.4045
77.896
77.4318
76.8865
76.3265
75.7222
75.1401
74.4916
73.88
73.3347
72.7673
72.2073
71.662
71.2199
70.7778
70.3209
69.9009
69.5693
69.1861
68.8472
68.5229
68.184
67.8671
67.5576
67.285
67.0123
66.7028
66.3565
66.106
65.7523
65.4575
65.207
65.1333
65.2365
65.6933
66.5186
67.7934
69.4956
71.7136
74.4474
77.4023
80.5119
83.7395
86.9375
90.0176
92.8767
95.3895
97.3127
98.8307
99.9508
100.651
101.218
101.815
102.567
103.554
104.962
106.789
109.022
111.431
113.915
116.435
119.25
121.858
124.282
126.397
128.166
129.603
130.752
131.622
132.182
132.668
133.029
133.243
133.368
133.56
133.722
133.972
134.193
134.555
134.96
135.35
135.741
136.08
136.345
136.397
136.367
136.109
135.697
135.129
134.466
133.626
132.771
131.754
130.774
129.765
128.77
127.878
127.119
126.559
126.176
125.911
125.896
125.867
125.808
125.69
125.41
124.857
124.135
123.17
121.895
120.406
118.8
117.194
115.639
114.099
112.817
111.726
110.79
110.075
109.714
109.464
109.316
109.361
109.405
109.442
109.324
109.081
108.535
107.762
106.848
105.691
104.328
102.928
101.498
100.032
98.6686
97.4896
96.4432
95.6327
94.9768
94.4758
94.1073
93.7978
93.562
93.2894
92.9873
92.5157
92.0293
91.3809
90.6219
89.7229
88.8018
87.8807
86.8785
85.8764
84.9774
84.0195
83.1794
82.4425
81.8162
81.2635
80.6961
80.2982
79.8635
79.4508
79.0455
78.6697
78.176
77.7634
77.2623
76.7465
76.1349
75.5085
74.9411
74.3074
73.7179
73.1653
72.5979
72.0231
71.522
71.0504
70.542
70.1588
69.7388
69.4219
69.0387
68.7366
68.4419
68.1545
67.8155
67.5429
67.2555
66.9165
66.6513
66.3197
66.0102
65.6638
65.3765
65.1333
65.1112
65.3544
65.8996
66.9165
68.3977
70.3872
72.7379
75.678
78.7508
81.9415
85.1395
88.3007
91.2261
93.9526
96.3179
98.1307
99.4497
100.297
100.975
101.542
102.198
102.994
104.136
105.765
107.71
110.112
112.677
115.374
118.026
120.591
122.941
125.277
127.289
128.947
130.177
131.054
131.806
132.359
132.742
133.029
133.243
133.368
133.434
133.626
133.818
134.068
134.473
134.886
135.336
135.711
136.095
136.271
136.353
136.249
135.969
135.49
134.916
134.193
133.405
132.491
131.452
130.428
129.433
128.416
127.576
126.913
126.449
126.161
125.999
125.999
125.933
125.852
125.668
125.285
124.629
123.796
122.698
121.313
119.81
118.188
116.56
114.998
113.627
112.404
111.372
110.54
109.943
109.619
109.479
109.353
109.412
109.471
109.398
109.258
108.926
108.366
107.577
106.575
105.3
103.981
102.478
101.019
99.5749
98.278
97.1138
96.119
95.3453
94.7484
94.3136
93.9968
93.7094
93.5178
93.201
92.8767
92.4493
91.8598
91.1745
90.4008
89.5166
88.566
87.527
86.547
85.4932
84.55
83.6879
82.892
82.192
81.5657
81.0277
80.4972
80.1288
79.7235
79.3698
78.9792
78.5666
78.1244
77.6528
77.0412
76.5033
75.8475
75.2654
74.6906
74.0716
73.4821
72.9221
72.3694
71.8389
71.3378
70.9104
70.483
70.0851
69.6651
69.3335
68.9651
68.6261
68.2798
67.9703
67.7124
67.4471
67.1597
66.865
66.5628
66.2533
65.9144
65.6196
65.3323
65.1775
65.2512
65.6196
66.3123
67.4618
69.1124
71.1904
73.7327
76.8054
79.974
83.1721

## Sheet: Sheet3
0
0.00500626
0.0100125
0.0150188
0.020025
0.0250313
0.0300375
0.0350438
0.0400501
0.0450563
0.0500626
0.0550688
0.0600751
0.0650814
0.0700876
0.0750939
0.0801001
0.0851064
0.0901126
0.0951189
0.100125
0.105131
0.110138
0.115144
0.12015
0.125156
0.130163
0.135169
0.140175
0.145181
0.150188
0.155194
0.1602
0.165207
0.170213
0.175219
0.180225
0.185232
0.190238
0.195244
0.20025
0.205257
0.210263
0.215269
0.220275
0.225282
0.230288
0.235294
0.2403
0.245307
0.250313
0.255319
0.260325
0.265332
0.270338
0.275344
0.28035
0.285357
0.290363
0.295369
0.300375
0.305382
0.310388
0.315394
0.320401
0.325407
0.330413
0.335419
0.340426
0.345432
0.350438
0.355444
0.360451
0.365457
0.370463
0.375469
0.380476
0.385482
0.390488
0.395494
0.400501
0.405507
0.410513
0.415519
0.420526
0.425532
0.430538
0.435544
0.440551
0.445557
0.450563
0.455569
0.460576
0.465582
0.470588
0.475594
0.480601
0.485607
0.490613
0.49562
0.500626
0.505632
0.510638
0.515645
0.520651
0.525657
0.530663
0.53567
0.540676
0.545682
0.550688
0.555695
0.560701
0.565707
0.570713
0.57572
0.580726
0.585732
0.590738
0.595745
0.600751
0.605757
0.610763
0.61577
0.620776
0.625782
0.630788
0.635795
0.640801
0.645807
0.650814
0.65582
0.660826
0.665832
0.670839
0.675845
0.680851
0.685857
0.690864
0.69587
0.700876
0.705882
0.710889
0.715895
0.720901
0.725907
0.730914
0.73592
0.740926
0.745932
0.750939
0.755945
0.760951
0.765957
0.770964
0.77597
0.780976
0.785982
0.790989
0.795995
0.801001
0.806008
0.811014
0.81602
0.821026
0.826033
0.831039
0.836045
0.841051
0.846058
0.851064
0.85607
0.861076
0.866083
0.871089
0.876095
0.881101
0.886108
0.891114
0.89612
0.901126
0.906133
0.911139
0.916145
0.921151
0.926158
0.931164
0.93617
0.941176
0.946183
0.951189
0.956195
0.961202
0.966208
0.971214
0.97622
0.981227
0.986233
0.991239
0.996245
1.00125
1.00626
1.01126
1.01627
1.02128
1.02628
1.03129
1.0363
1.0413
1.04631
1.05131
1.05632
1.06133
1.06633
1.07134
1.07635
1.08135
1.08636
1.09136
1.09637
1.10138
1.10638
1.11139
1.1164
1.1214
1.12641
1.13141
1.13642
1.14143
1.14643
1.15144
1.15645
1.16145
1.16646
1.17146
1.17647
1.18148
1.18648
1.19149
1.1965
1.2015
1.20651
1.21151
1.21652
1.22153
1.22653
1.23154
1.23655
1.24155
1.24656
1.25156
1.25657
1.26158
1.26658
1.27159
1.2766
1.2816
1.28661
1.29161
1.29662
1.30163
1.30663
1.31164
1.31665
1.32165
1.32666
1.33166
1.33667
1.34168
1.34668
1.35169
1.3567
1.3617
1.36671
1.37171
1.37672
1.38173
1.38673
1.39174
1.39675
1.40175
1.40676
1.41176
1.41677
1.42178
1.42678
1.43179
1.4368
1.4418
1.44681
1.45181
1.45682
1.46183
1.46683
1.47184
1.47685
1.48185
1.48686
1.49186
1.49687
1.50188
1.50688
1.51189
1.5169
1.5219
1.52691
1.53191
1.53692
1.54193
1.54693
1.55194
1.55695
1.56195
1.56696
1.57196
1.57697
1.58198
1.58698
1.59199
1.597
1.602
1.60701
1.61202
1.61702
1.62203
1.62703
1.63204
1.63705
1.64205
1.64706
1.65207
1.65707
1.66208
1.66708
1.67209
1.6771
1.6821
1.68711
1.69212
1.69712
1.70213
1.70713
1.71214
1.71715
1.72215
1.72716
1.73217
1.73717
1.74218
1.74718
1.75219
1.7572
1.7622
1.76721
1.77222
1.77722
1.78223
1.78723
1.79224
1.79725
1.80225
1.80726
1.81227
1.81727
1.82228
1.82728
1.83229
1.8373
1.8423
1.84731
1.85232
1.85732
1.86233
1.86733
1.87234
1.87735
1.88235
1.88736
1.89237
1.89737
1.90238
1.90738
1.91239
1.9174
1.9224
1.92741
1.93242
1.93742
1.94243
1.94743
1.95244
1.95745
1.96245
1.96746
1.97247
1.97747
1.98248
1.98748
1.99249
1.9975
2.0025
2.00751
2.01252
2.01752
2.02253
2.02753
2.03254
2.03755
2.04255
2.04756
2.05257
2.05757
2.06258
2.06758
2.07259
2.0776
2.0826
2.08761
2.09262
2.09762
2.10263
2.10763
2.11264
2.11765
2.12265
2.12766
2.13267
2.13767
2.14268
2.14768
2.15269
2.1577
2.1627
2.16771
2.17272
2.17772
2.18273
2.18773
2.19274
2.19775
2.20275
2.20776
2.21277
2.21777
2.22278
2.22778
2.23279
2.2378
2.2428
2.24781
2.25282
2.25782
2.26283
2.26783
2.27284
2.27785
2.28285
2.28786
2.29287
2.29787
2.30288
2.30788
2.31289
2.3179
2.3229
2.32791
2.33292
2.33792
2.34293
2.34793
2.35294
2.35795
2.36295
2.36796
2.37297
2.37797
2.38298
2.38798
2.39299
2.398
2.403
2.40801
2.41302
2.41802
2.42303
2.42804
2.43304
2.43805
2.44305
2.44806
2.45307
2.45807
2.46308
2.46809
2.47309
2.4781
2.4831
2.48811
2.49312
2.49812
2.50313
2.50814
2.51314
2.51815
2.52315
2.52816
2.53317
2.53817
2.54318
2.54819
2.55319
2.5582
2.5632
2.56821
2.57322
2.57822
2.58323
2.58824
2.59324
2.59825
2.60325
2.60826
2.61327
2.61827
2.62328
2.62829
2.63329
2.6383
2.6433
2.64831
2.65332
2.65832
2.66333
2.66834
2.67334
2.67835
2.68335
2.68836
2.69337
2.69837
2.70338
2.70839
2.71339
2.7184
2.7234
2.72841
2.73342
2.73842
2.74343
2.74844
2.75344
2.75845
2.76345
2.76846
2.77347
2.77847
2.78348
2.78849
2.79349
2.7985
2.8035
2.80851
2.81352
2.81852
2.82353
2.82854
2.83354
2.83855
2.84355
2.84856
2.85357
2.85857
2.86358
2.86859
2.87359
2.8786
2.8836
2.88861
2.89362
2.89862
2.90363
2.90864
2.91364
2.91865
2.92365
2.92866
2.93367
2.93867
2.94368
2.94869
2.95369
2.9587
2.9637
2.96871
2.97372
2.97872
2.98373
2.98874
2.99374
2.99875
3.00375
3.00876
3.01377
3.01877
3.02378
3.02879
3.03379
3.0388
3.0438
3.04881
3.05382
3.05882
3.06383
3.06884
3.07384
3.07885
3.08385
3.08886
3.09387
3.09887
3.10388
3.10889
3.11389
3.1189
3.1239
3.12891
3.13392
3.13892
3.14393
3.14894
3.15394
3.15895
3.16395
3.16896
3.17397
3.17897
3.18398
3.18899
3.19399
3.199
3.20401
3.20901
3.21402
3.21902
3.22403
3.22904
3.23404
3.23905
3.24406
3.24906
3.25407
3.25907
3.26408
3.26909
3.27409
3.2791
3.28411
3.28911
3.29412
3.29912
3.30413
3.30914
3.31414
3.31915
3.32416
3.32916
3.33417
3.33917
3.34418
3.34919
3.35419
3.3592
3.36421
3.36921
3.37422
3.37922
3.38423
3.38924
3.39424
3.39925
3.40426
3.40926
3.41427
3.41927
3.42428
3.42929
3.43429
3.4393
3.44431
3.44931
3.45432
3.45932
3.46433
3.46934
3.47434
3.47935
3.48436
3.48936
3.49437
3.49937
3.50438
3.50939
3.51439
3.5194
3.52441
3.52941
3.53442
3.53942
3.54443
3.54944
3.55444
3.55945
3.56446
3.56946
3.57447
3.57947
3.58448
3.58949
3.59449
3.5995
3.60451
3.60951
3.61452
3.61952
3.62453
3.62954
3.63454
3.63955
3.64456
3.64956
3.65457
3.65957
3.66458
3.66959
3.67459
3.6796
3.68461
3.68961
3.69462
3.69962
3.70463
3.70964
3.71464
3.71965
3.72466
3.72966
3.73467
3.73967
3.74468
3.74969
3.75469
3.7597
3.76471
3.76971
3.77472
3.77972
3.78473
3.78974
3.79474
3.79975
3.80476
3.80976
3.81477
3.81977
3.82478
3.82979
3.83479
3.8398
3.84481
3.84981
3.85482
3.85982
3.86483
3.86984
3.87484
3.87985
3.88486
3.88986
3.89487
3.89987
3.90488
3.90989
3.91489
3.9199
3.92491
3.92991
3.93492
3.93992
3.94493
3.94994
3.95494
3.95995
3.96496
3.96996
3.97497
3.97997
3.98498
3.98999
3.99499
4
