# Supplementary material for: A Bio-Inspired Approach for the Reduction of Left Ventricular Workload
Source: PLoS One. 2014 Jan 24;9(1):e87122. doi: 10.1371/journal.pone.0087122 (PMC3901771; doi:10.1371/journal.pone.0087122)
Supplement: Data S1 — (ZIP) [file pone.0087122.s002.zip › Pressure_FLow_AortaNo3_setup1_ring1_HR72_6.xls]

## Sheet: Sheet1
0.348938
0.27555
0.101252
-0.0271786
-0.0394101
-0.0455258
0.0186893
0.000342139
-0.0485836
-0.0669308
-0.0424679
-0.0149472
0.0981937
0.23274
0.312244
0.364228
0.315302
0.36117
0.382575
0.367285
0.27555
0.226624
0.113483
0.00645786
-0.0730465
-0.0913937
-0.0669308
-0.0516415
-0.0883358
-0.0883358
-0.0546994
-0.0608151
0.0400943
0.0553836
0.0798465
0.0706729
0.116541
0.150177
0.211335
0.272492
0.410096
0.743402
1.27547
1.99407
2.94506
4.10705
5.61458
7.37285
9.2045
11.2747
13.3815
15.5893
17.8277
20.0263
22.0536
23.8761
25.3867
26.6251
27.4538
27.8972
28.0837
28.0165
27.7749
27.2123
26.5273
25.6069
24.4724
23.2523
22.0964
21.0017
19.855
18.7022
17.5127
16.2437
15.1184
14.1001
12.9626
12.2257
11.5652
10.9322
10.3726
9.91393
9.73963
9.75798
9.51946
9.33599
9.23203
9.21674
9.30236
9.35128
9.06996
8.68773
8.26268
7.95078
7.6083
7.01202
6.29036
5.39441
4.43424
3.55052
2.72184
1.85952
0.942163
0.0981937
-0.647924
-1.24115
-1.68148
-1.90776
-1.97504
-1.8619
-1.54388
-1.16165
-0.592883
0.13183
0.810675
1.27241
1.5201
1.63018
1.68828
1.67911
1.51093
1.17762
0.825965
0.382575
0.0339786
-0.290155
-0.534784
-0.660156
-0.706024
-0.650982
-0.495031
-0.342138
-0.216766
-0.195361
-0.0516415
0.196045
0.34588
0.452906
0.507947
0.596625
0.608857
0.605799
0.605799
0.562989
0.437616
0.324475
0.284723
0.23274
0.153235
0.162409
0.147119
0.0829044
0.0614994
0.122657
0.18993
0.287781
0.34588
0.278608
0.180756
0.153235
0.21745
0.348938
0.400922
0.296955
0.324475
0.330591
0.293897
0.287781
0.220508
0.119599
-0.0975094
-0.18313
-0.222882
-0.213708
-0.180072
-0.158667
-0.0975094
0.0370365
0.180756
0.104309
0.113483
0.162409
0.18993
0.214392
0.244971
0.156293
0.107367
0.0859623
0.0829044
0.104309
0.0737308
0.0584415
0.0156314
0.134888
0.101252
0.0125736
-0.112799
-0.195361
-0.189245
-0.112799
-0.0822201
-0.198419
-0.195361
-0.109741
0.00645786
0.104309
0.205219
0.177698
0.168525
0.391748
0.984973
1.80754
2.82886
4.13151
5.66962
7.33921
9.27789
11.345
13.4825
15.6841
17.8338
19.9865
21.968
23.8303
25.4112
26.6771
27.5333
28.0562
28.3131
28.1969
27.7902
27.1664
26.3377
25.4448
24.4204
23.289
22.1698
21.124
19.9498
18.8521
17.7971
16.5984
15.2254
14.0268
13.1614
12.4153
11.6783
10.8588
10.1708
9.82219
9.81302
9.80385
9.40327
9.24426
9.27789
9.35434
9.39715
9.3788
9.21674
8.90789
8.58987
8.18624
7.8407
7.29334
6.52582
5.6421
4.64218
3.63308
2.64539
1.65465
0.666956
-0.213708
-1.03627
-1.60809
-1.98421
-2.15239
-2.14933
-1.85578
-1.50107
-1.05156
-0.452221
0.141004
0.663898
1.06754
1.29688
1.49258
1.56902
1.44365
1.17762
0.844312
0.550757
0.150177
-0.228997
-0.577594
-0.78247
-0.913958
-0.898669
-0.803875
-0.614288
-0.403296
-0.21065
0.153235
0.379517
0.40398
0.355054
0.425385
0.462079
0.477369
0.425385
0.321418
0.186872
0.159351
0.150177
0.104309
0.0829044
0.00645786
-0.103625
-0.0913937
0.0034
-0.0577572
-0.137262
-0.232055
-0.287097
-0.308502
-0.271808
-0.128088
0.000342139
0.101252
0.208277
0.27555
0.348938
0.413153
0.34588
0.306128
0.327533
0.339765
0.27555
0.171582
0.00951572
-0.100567
-0.0761044
-0.128088
-0.146435
-0.16784
-0.109741
-0.118914
-0.137262
-0.106683
-0.0883358
-0.143377
-0.0363522
0.0737308
0.134888
0.159351
0.226624
0.229682
0.263318
0.290839
0.211335
0.0798465
-0.00577358
-0.0730465
-0.143377
-0.0730465
0.0156314
-0.0424679
-0.140319
-0.201477
-0.22594
-0.121972
0.0400943
0.0859623
0.13183
0.113483
0.0706729
0.0492679
0.147119
0.483484
1.04001
1.84423
2.80134
4.0306
5.59011
7.33309
9.21062
11.1952
13.3296
15.574
17.7512
19.8612
21.8885
23.7293
25.243
26.5059
27.3468
27.8697
28.148
28.0532
27.6862
27.1694
26.4417
25.5977
24.5274
23.2554
21.9466
20.8305
19.852
18.7817
17.6075
16.4975
15.3386
14.4334
13.5925
12.6813
11.712
10.9903
10.5775
10.2381
9.92922
9.56227
9.31459
9.09442
9.15252
9.26566
9.22897
9.25343
9.30541
9.17393
8.84979
8.4431
7.83153
6.99061
6.16805
5.25681
4.41895
3.5444
2.63622
1.70051
0.835138
-0.0241208
-0.806933
-1.40627
-1.88942
-2.10347
-2.09429
-1.8619
-1.55917
-1.0271
-0.452221
0.0798465
0.587452
1.04919
1.39167
1.61184
1.69746
1.55374
1.29076
0.899353
0.584394
0.21745
-0.0913937
-0.342138
-0.534784
-0.632635
-0.455279
-0.388006
-0.394122
-0.342138
-0.189245
0.0034
0.134888
0.30307
0.26026
0.287781
0.376459
0.4896
0.529352
0.636377
0.556873
0.437616
0.394806
0.31836
0.251087
0.122657
0.0614994
-0.0149472
-0.0608151
-0.0638729
-0.0394101
-0.118914
-0.0546994
0.0278629
0.0523258
0.00645786
0.0676151
0.220508
0.263318
0.281665
0.287781
0.330591
0.410096
0.465137
0.422327
0.315302
0.177698
0.13183
0.0859623
0.000342139
-0.0485836
-0.0577572
-0.0791623
-0.0302365
-0.0669308
-0.146435
-0.134204
-0.161725
-0.0944516
0.0034
0.104309
0.110425
0.183814
0.235797
0.196045
0.153235
0.156293
0.196045
0.229682
0.367285
0.26026
0.0676151
-0.143377
-0.155609
-0.131146
-0.0485836
-0.0394101
-0.0516415
-0.0761044
-0.0118893
0.0309208
0.0706729
0.186872
0.183814
0.107367
-0.0577572
0.0706729
0.434558
1.04307
1.78002
2.76771
3.96639
5.55648
7.3178
9.1831
11.186
13.2898
15.4456
17.632
19.7694
21.6745
23.3563
24.9586
26.408
27.4599
28.0409
28.203
28.1357
27.8758
27.4599
26.6802
25.6527
24.5855
23.448
22.2035
20.91
19.7969
18.6502
17.4546
16.2131
15.0939
14.094
13.2684
12.3939
11.6019
11.03
10.5347
10.128
9.74575
9.4369
9.31459
9.27178
9.13112
9.08219
9.12806
9.11888
9.00574
8.88955
8.68161
8.2902
7.75202
7.13433
6.41268
5.584
4.74003
3.83796
2.8625
1.76473
0.731171
-0.18313
-0.904785
-1.54082
-1.96586
-2.10652
-2.04231
-1.83743
-1.5347
-1.06991
-0.464453
0.223566
0.798444
1.2082
1.41002
1.61489
1.64853
1.5415
1.30911
0.978858
0.578278
0.238855
-0.198419
-0.537841
-0.605114
-0.69685
-0.702966
-0.647924
-0.543957
-0.421643
-0.146435
0.0462101
0.144062
0.223566
0.391748
0.480426
0.465137
0.431501
0.296955
0.348938
0.400922
0.431501
0.373401
0.358112
0.306128
0.257202
0.290839
0.235797
0.156293
0.101252
0.0523258
-0.00883145
-0.0302365
0.0829044
0.159351
0.125714
0.0951358
0.0798465
0.107367
0.13183
0.202161
0.400922
0.477369
0.437616
0.373401
0.34588
0.312244
0.254145
0.293897
0.321418
0.229682
0.0339786
-0.186187
-0.271808
-0.323791
-0.299328
-0.195361
-0.155609
-0.0669308
0.0217472
0.0981937
0.0645572
0.0829044
0.00951572
0.000342139
-0.0730465
-0.0913937
-0.0761044
-0.0241208
-0.0332943
0.0737308
0.0614994
-0.0730465
-0.085278
-0.100567
-0.109741
-0.143377
-0.198419
-0.149493
-0.0791623
0.0217472
0.156293
0.165467
0.199103
0.324475
0.400922
0.425385
0.593567
0.9758
1.57208
2.54142
3.74316
5.10697
6.82549
8.87426
11.0056
13.1736
15.3233
17.473
19.7174
21.7479
23.6376
25.1971
26.4814
27.4141
27.9706
28.2122
28.1816
27.8452
27.3346
26.6404
25.7873
24.6528
23.2768
22.0261
20.8733
19.7694
18.5616
17.369
16.1275
15.2193
14.3387
13.4213
12.5315
11.6936
10.9353
10.3481
9.85889
9.52252
9.42773
9.40327
9.40632
9.32376
9.16475
8.95376
9.0455
9.07302
9.02103
8.86508
8.41863
7.8407
7.33615
6.58698
5.63292
4.72474
3.87159
3.06432
2.13473
1.18373
0.165467
-0.706024
-1.43685
-1.90471
-2.18603
-2.1371
-1.77628
-1.37264
-0.959826
-0.479742
0.00951572
0.578278
1.13175
1.53845
1.73109
1.70663
1.66382
1.5415
1.30605
0.951337
0.590509
0.290839
-0.0883358
-0.384948
-0.589825

## Sheet: Sheet2
82.0667
81.3741
80.7477
80.1951
79.7529
79.2887
78.9792
78.5518
78.1908
77.7781
77.2991
76.8202
76.2823
75.7075
75.1254
74.499
73.88
73.2684
72.6937
72.0747
71.5662
70.9915
70.5346
70.0188
69.6061
69.2156
68.8251
68.4345
68.1545
67.8082
67.4545
67.1744
66.8355
66.5481
66.2828
66.0323
65.7449
65.4133
65.1333
64.7722
64.4185
64.1827
64.0869
64.1311
64.5364
65.3175
66.526
68.2208
70.4241
73.0695
76.0759
79.1192
82.332
85.5153
88.6249
91.5504
94.0999
96.2148
97.9022
99.037
99.7002
100.231
100.798
101.528
102.633
104.033
105.831
107.916
110.525
113.399
116.081
118.704
121.188
123.398
125.432
127.282
128.822
129.853
130.649
131.327
131.799
132.197
132.462
132.609
132.698
132.86
133.066
133.272
133.633
134.098
134.569
135.011
135.542
135.859
136.131
136.183
136.028
135.734
135.218
134.591
133.818
132.941
132.034
130.959
129.949
128.888
127.886
127.031
126.368
125.889
125.572
125.461
125.461
125.484
125.447
125.27
124.872
124.282
123.413
122.249
120.893
119.323
117.746
116.059
114.482
113.045
111.785
110.731
109.862
109.28
108.97
108.808
108.801
108.845
108.852
108.874
108.705
108.373
107.754
106.922
105.919
104.682
103.304
101.793
100.327
98.9633
97.6075
96.4432
95.4632
94.66
94.0336
93.6136
93.3336
93.0904
92.7736
92.4862
92.1841
91.7125
91.1672
90.4892
89.7229
88.765
87.8512
86.8712
85.8617
84.83
83.931
83.0026
82.1773
81.5141
80.8656
80.2319
79.7898
79.3624
78.9719
78.5813
78.2571
77.8665
77.3876
76.9454
76.3707
75.7812
75.199
74.6243
73.9832
73.3863
72.7231
72.1705
71.5736
71.0504
70.5493
70.0925
69.643
69.2377
68.8324
68.4935
68.1766
67.8155
67.5355
67.2702
66.9534
66.6292
66.4081
66.106
65.7375
65.428
65.148
64.7943
64.4848
64.2196
64.0353
64.1311
64.5364
65.3101
66.5186
68.2577
70.3872
73.04
75.9359
79.0234
82.2289
85.4122
88.5218
91.3072
93.901
96.1706
97.7033
98.9339
100.017
100.783
101.314
101.94
102.766
104.004
105.654
107.762
110.215
112.89
115.58
118.13
120.406
122.602
124.717
126.626
128.085
129.367
130.406
131.121
131.695
132.101
132.395
132.602
132.764
132.919
133.103
133.317
133.67
134.098
134.562
135.004
135.372
135.711
135.859
135.866
135.697
135.402
134.893
134.304
133.574
132.815
131.88
130.833
129.816
128.814
127.827
127.024
126.316
125.808
125.476
125.358
125.358
125.314
125.344
125.174
124.828
124.238
123.391
122.256
120.893
119.353
117.673
116.044
114.438
112.942
111.697
110.621
109.751
109.169
108.83
108.72
108.712
108.83
108.874
108.933
108.793
108.425
107.857
107.01
105.942
104.733
103.289
101.815
100.319
98.8528
97.5338
96.4064
95.4263
94.6084
94.1147
93.6652
93.3631
93.0757
92.8767
92.6483
92.243
91.7788
91.2409
90.5482
89.6934
88.8313
87.8218
86.8712
85.8322
84.8595
83.8942
82.9878
82.1846
81.4699
80.8804
80.3056
79.8414
79.4066
78.9866
78.6182
78.2276
77.8297
77.3581
76.8939
76.378
75.8106
75.1769
74.5801
73.9832
73.4084
72.7452
72.1778
71.5736
70.9841
70.542
70.0409
69.6135
69.1788
68.8766
68.4861
68.1324
67.7713
67.4766
67.1744
66.865
66.5923
66.3123
66.0102
65.7081
65.4133
65.0965
64.7133
64.3743
64.1385
64.0206
64.1017
64.4627
65.2291
66.3786
68.0661
70.1735
72.76
75.737
78.7876
82.0152
85.11
88.2197
91.1819
93.7757
95.8685
97.4748
98.7939
99.8181
100.437
100.909
101.557
102.449
103.775
105.47
107.577
109.899
112.419
115.182
117.85
120.377
122.757
124.953
126.736
128.269
129.529
130.435
131.091
131.541
131.916
132.16
132.344
132.535
132.698
132.904
133.184
133.574
134.002
134.444
134.908
135.35
135.726
135.881
135.932
135.844
135.512
135.048
134.392
133.7
132.823
131.909
130.929
129.868
128.822
127.893
127.053
126.368
125.852
125.594
125.425
125.395
125.417
125.403
125.152
124.835
124.187
123.383
122.278
120.93
119.434
117.805
116.118
114.541
113.089
111.837
110.724
109.884
109.28
108.911
108.668
108.668
108.72
108.801
108.823
108.697
108.329
107.791
107.04
105.978
104.763
103.37
101.911
100.393
98.9633
97.637
96.4137
95.4337
94.6231
94.0263
93.5547
93.2378
93.0462
92.8251
92.5378
92.2356
91.8083
91.2114
90.504
89.7892
88.9123
87.9249
86.9228
85.9206
84.8742
83.9237
83.0542
82.2436
81.492
80.8583
80.313
79.8487
79.4213
79.0161
78.6255
78.3013
77.8002
77.3949
76.9233
76.3854
75.818
75.2359
74.6464
74.02
73.4232
72.8337
72.2589
71.6473
71.1315
70.6378
70.122
69.6798
69.2672
68.8693
68.5303
68.1692
67.8671
67.5724
67.2702
67.0197
66.6955
66.3786
66.1133
65.8112
65.4796
65.1996
64.8017
64.4922
64.1975
64.0353
64.1385
64.4922
65.2144
66.3712
68.044
70.1956
72.6716
75.737
78.8613
81.9562
85.11
88.2344
91.123
93.702
96.0453
97.7917
98.8381
99.5013
100.216
100.82
101.55
102.537
103.849
105.544
107.629
109.928
112.36
115.013
117.71
120.266
122.72
125.049
127.016
128.615
129.949
130.944
131.659
132.138
132.491
132.668
132.764
132.838
132.926
133.073
133.317
133.663
134.017
134.437
134.842
135.321
135.652
135.829
135.91
135.807
135.52
135.048
134.407
133.656
132.779
131.872
130.855
129.831
128.829
127.93
127.053
126.375
125.904
125.572
125.476
125.469
125.476
125.432
125.321
124.946
124.319
123.494
122.352
121.018
119.456
117.798
116.162
114.541
113.148
111.873
110.783
109.921
109.368
108.955
108.793
108.764
108.837
108.911
108.911
108.786
108.462
107.88
107.098
106.074
104.866
103.473
101.97
100.533
99.0886
97.8064
96.5611
95.6032
94.8
94.1294
93.6873
93.3704
93.1125
92.8694
92.6336
92.2799
91.8525
91.263
90.6145
89.8334
88.9492
87.9986
87.0112
85.9796
85.0142
84.0342
83.1352
82.2804
81.5509
80.9319
80.3793
79.9003
79.5319
79.1119
78.6918
78.316
77.8813
77.417
76.9602
76.378
75.8401
75.2359
74.6611
74.02
73.4526
72.8779
72.2147
71.7062
71.161
70.6672
70.1514
69.7461
69.2893
68.9282
68.5745
68.1913
67.8303
67.5429
67.2481
67.005
66.6586
66.4228
66.1576
65.8333
65.5386
65.2291
64.8459
64.4922
64.2343
64.0427
64.1311
64.4333
65.1259
66.3123
67.9408
70.0335
72.5684
75.5085
78.6182
81.8015
85.0216
88.1386
91.0272
93.6431
95.7063
97.4527
98.6612
99.516
100.179
100.798
101.439
102.294
103.591
105.116
107.261
109.913
112.905
115.779
118.402
120.79
123
124.938
126.618
128.114
129.433
130.457
131.246
131.858
132.204
132.337
132.454
132.594
132.757
132.911
133.221
133.508
133.928
134.378
134.783
135.181
135.527
135.748
135.888
135.719
135.542
135.107
134.532
133.773
133.022
132.064
131.069
130.008
128.976
128.026
127.164
126.397
125.911
125.557
125.403
125.366
125.366
125.307
125.145
124.82
124.26
123.413
122.3
120.974
119.404
117.82
116.184
114.563
113.133
111.844
110.79

## Sheet: Sheet3
0
0.00500626
0.0100125
0.0150188
0.020025
0.0250313
0.0300375
0.0350438
0.0400501
0.0450563
0.0500626
0.0550688
0.0600751
0.0650814
0.0700876
0.0750939
0.0801001
0.0851064
0.0901126
0.0951189
0.100125
0.105131
0.110138
0.115144
0.12015
0.125156
0.130163
0.135169
0.140175
0.145181
0.150188
0.155194
0.1602
0.165207
0.170213
0.175219
0.180225
0.185232
0.190238
0.195244
0.20025
0.205257
0.210263
0.215269
0.220275
0.225282
0.230288
0.235294
0.2403
0.245307
0.250313
0.255319
0.260325
0.265332
0.270338
0.275344
0.28035
0.285357
0.290363
0.295369
0.300375
0.305382
0.310388
0.315394
0.320401
0.325407
0.330413
0.335419
0.340426
0.345432
0.350438
0.355444
0.360451
0.365457
0.370463
0.375469
0.380476
0.385482
0.390488
0.395494
0.400501
0.405507
0.410513
0.415519
0.420526
0.425532
0.430538
0.435544
0.440551
0.445557
0.450563
0.455569
0.460576
0.465582
0.470588
0.475594
0.480601
0.485607
0.490613
0.49562
0.500626
0.505632
0.510638
0.515645
0.520651
0.525657
0.530663
0.53567
0.540676
0.545682
0.550688
0.555695
0.560701
0.565707
0.570713
0.57572
0.580726
0.585732
0.590738
0.595745
0.600751
0.605757
0.610763
0.61577
0.620776
0.625782
0.630788
0.635795
0.640801
0.645807
0.650814
0.65582
0.660826
0.665832
0.670839
0.675845
0.680851
0.685857
0.690864
0.69587
0.700876
0.705882
0.710889
0.715895
0.720901
0.725907
0.730914
0.73592
0.740926
0.745932
0.750939
0.755945
0.760951
0.765957
0.770964
0.77597
0.780976
0.785982
0.790989
0.795995
0.801001
0.806008
0.811014
0.81602
0.821026
0.826033
0.831039
0.836045
0.841051
0.846058
0.851064
0.85607
0.861076
0.866083
0.871089
0.876095
0.881101
0.886108
0.891114
0.89612
0.901126
0.906133
0.911139
0.916145
0.921151
0.926158
0.931164
0.93617
0.941176
0.946183
0.951189
0.956195
0.961202
0.966208
0.971214
0.97622
0.981227
0.986233
0.991239
0.996245
1.00125
1.00626
1.01126
1.01627
1.02128
1.02628
1.03129
1.0363
1.0413
1.04631
1.05131
1.05632
1.06133
1.06633
1.07134
1.07635
1.08135
1.08636
1.09136
1.09637
1.10138
1.10638
1.11139
1.1164
1.1214
1.12641
1.13141
1.13642
1.14143
1.14643
1.15144
1.15645
1.16145
1.16646
1.17146
1.17647
1.18148
1.18648
1.19149
1.1965
1.2015
1.20651
1.21151
1.21652
1.22153
1.22653
1.23154
1.23655
1.24155
1.24656
1.25156
1.25657
1.26158
1.26658
1.27159
1.2766
1.2816
1.28661
1.29161
1.29662
1.30163
1.30663
1.31164
1.31665
1.32165
1.32666
1.33166
1.33667
1.34168
1.34668
1.35169
1.3567
1.3617
1.36671
1.37171
1.37672
1.38173
1.38673
1.39174
1.39675
1.40175
1.40676
1.41176
1.41677
1.42178
1.42678
1.43179
1.4368
1.4418
1.44681
1.45181
1.45682
1.46183
1.46683
1.47184
1.47685
1.48185
1.48686
1.49186
1.49687
1.50188
1.50688
1.51189
1.5169
1.5219
1.52691
1.53191
1.53692
1.54193
1.54693
1.55194
1.55695
1.56195
1.56696
1.57196
1.57697
1.58198
1.58698
1.59199
1.597
1.602
1.60701
1.61202
1.61702
1.62203
1.62703
1.63204
1.63705
1.64205
1.64706
1.65207
1.65707
1.66208
1.66708
1.67209
1.6771
1.6821
1.68711
1.69212
1.69712
1.70213
1.70713
1.71214
1.71715
1.72215
1.72716
1.73217
1.73717
1.74218
1.74718
1.75219
1.7572
1.7622
1.76721
1.77222
1.77722
1.78223
1.78723
1.79224
1.79725
1.80225
1.80726
1.81227
1.81727
1.82228
1.82728
1.83229
1.8373
1.8423
1.84731
1.85232
1.85732
1.86233
1.86733
1.87234
1.87735
1.88235
1.88736
1.89237
1.89737
1.90238
1.90738
1.91239
1.9174
1.9224
1.92741
1.93242
1.93742
1.94243
1.94743
1.95244
1.95745
1.96245
1.96746
1.97247
1.97747
1.98248
1.98748
1.99249
1.9975
2.0025
2.00751
2.01252
2.01752
2.02253
2.02753
2.03254
2.03755
2.04255
2.04756
2.05257
2.05757
2.06258
2.06758
2.07259
2.0776
2.0826
2.08761
2.09262
2.09762
2.10263
2.10763
2.11264
2.11765
2.12265
2.12766
2.13267
2.13767
2.14268
2.14768
2.15269
2.1577
2.1627
2.16771
2.17272
2.17772
2.18273
2.18773
2.19274
2.19775
2.20275
2.20776
2.21277
2.21777
2.22278
2.22778
2.23279
2.2378
2.2428
2.24781
2.25282
2.25782
2.26283
2.26783
2.27284
2.27785
2.28285
2.28786
2.29287
2.29787
2.30288
2.30788
2.31289
2.3179
2.3229
2.32791
2.33292
2.33792
2.34293
2.34793
2.35294
2.35795
2.36295
2.36796
2.37297
2.37797
2.38298
2.38798
2.39299
2.398
2.403
2.40801
2.41302
2.41802
2.42303
2.42804
2.43304
2.43805
2.44305
2.44806
2.45307
2.45807
2.46308
2.46809
2.47309
2.4781
2.4831
2.48811
2.49312
2.49812
2.50313
2.50814
2.51314
2.51815
2.52315
2.52816
2.53317
2.53817
2.54318
2.54819
2.55319
2.5582
2.5632
2.56821
2.57322
2.57822
2.58323
2.58824
2.59324
2.59825
2.60325
2.60826
2.61327
2.61827
2.62328
2.62829
2.63329
2.6383
2.6433
2.64831
2.65332
2.65832
2.66333
2.66834
2.67334
2.67835
2.68335
2.68836
2.69337
2.69837
2.70338
2.70839
2.71339
2.7184
2.7234
2.72841
2.73342
2.73842
2.74343
2.74844
2.75344
2.75845
2.76345
2.76846
2.77347
2.77847
2.78348
2.78849
2.79349
2.7985
2.8035
2.80851
2.81352
2.81852
2.82353
2.82854
2.83354
2.83855
2.84355
2.84856
2.85357
2.85857
2.86358
2.86859
2.87359
2.8786
2.8836
2.88861
2.89362
2.89862
2.90363
2.90864
2.91364
2.91865
2.92365
2.92866
2.93367
2.93867
2.94368
2.94869
2.95369
2.9587
2.9637
2.96871
2.97372
2.97872
2.98373
2.98874
2.99374
2.99875
3.00375
3.00876
3.01377
3.01877
3.02378
3.02879
3.03379
3.0388
3.0438
3.04881
3.05382
3.05882
3.06383
3.06884
3.07384
3.07885
3.08385
3.08886
3.09387
3.09887
3.10388
3.10889
3.11389
3.1189
3.1239
3.12891
3.13392
3.13892
3.14393
3.14894
3.15394
3.15895
3.16395
3.16896
3.17397
3.17897
3.18398
3.18899
3.19399
3.199
3.20401
3.20901
3.21402
3.21902
3.22403
3.22904
3.23404
3.23905
3.24406
3.24906
3.25407
3.25907
3.26408
3.26909
3.27409
3.2791
3.28411
3.28911
3.29412
3.29912
3.30413
3.30914
3.31414
3.31915
3.32416
3.32916
3.33417
3.33917
3.34418
3.34919
3.35419
3.3592
3.36421
3.36921
3.37422
3.37922
3.38423
3.38924
3.39424
3.39925
3.40426
3.40926
3.41427
3.41927
3.42428
3.42929
3.43429
3.4393
3.44431
3.44931
3.45432
3.45932
3.46433
3.46934
3.47434
3.47935
3.48436
3.48936
3.49437
3.49937
3.50438
3.50939
3.51439
3.5194
3.52441
3.52941
3.53442
3.53942
3.54443
3.54944
3.55444
3.55945
3.56446
3.56946
3.57447
3.57947
3.58448
3.58949
3.59449
3.5995
3.60451
3.60951
3.61452
3.61952
3.62453
3.62954
3.63454
3.63955
3.64456
3.64956
3.65457
3.65957
3.66458
3.66959
3.67459
3.6796
3.68461
3.68961
3.69462
3.69962
3.70463
3.70964
3.71464
3.71965
3.72466
3.72966
3.73467
3.73967
3.74468
3.74969
3.75469
3.7597
3.76471
3.76971
3.77472
3.77972
3.78473
3.78974
3.79474
3.79975
3.80476
3.80976
3.81477
3.81977
3.82478
3.82979
3.83479
3.8398
3.84481
3.84981
3.85482
3.85982
3.86483
3.86984
3.87484
3.87985
3.88486
3.88986
3.89487
3.89987
3.90488
3.90989
3.91489
3.9199
3.92491
3.92991
3.93492
3.93992
3.94493
3.94994
3.95494
3.95995
3.96496
3.96996
3.97497
3.97997
3.98498
3.98999
3.99499
4
