# Supplementary material for: A Bio-Inspired Approach for the Reduction of Left Ventricular Workload
Source: PLoS One. 2014 Jan 24;9(1):e87122. doi: 10.1371/journal.pone.0087122 (PMC3901771; doi:10.1371/journal.pone.0087122)
Supplement: Data S1 — (ZIP) [file pone.0087122.s002.zip › Pressure_FLow_AortaNo3_setup1_ring1_HR72_7.xls]

## Sheet: Sheet1
25.5549
24.4082
23.1942
22.1393
21.0935
19.7755
18.6013
17.3996
16.103
14.9533
14.094
13.1981
12.2532
11.5958
10.9781
10.4919
10.1035
9.58062
9.0088
8.77946
8.94764
9.21674
9.36963
9.48889
9.41244
9.24731
8.87426
8.5226
7.98748
7.4921
6.96309
6.22615
5.27821
4.263
3.13159
2.15002
1.21737
0.355054
-0.510321
-1.25644
-1.93528
-2.47653
-2.59578
-2.38479
-2.02702
-1.53776
-1.0485
-0.470569
0.238855
0.731171
1.12869
1.39473
1.5782
1.51704
1.42531
1.22349
1.03084
0.611914
0.0890201
-0.244287
-0.56842
-0.721313
-0.837512
-0.929248
-0.913958
-0.724371
-0.443048
-0.277923
-0.180072
0.0981937
0.244971
0.339765
0.336707
0.348938
0.391748
0.382575
0.333649
0.284723
0.226624
0.156293
0.092078
-0.0210629
0.0125736
-0.0669308
-0.259576
-0.403296
-0.424701
-0.39718
-0.35437
-0.241229
-0.180072
-0.0883358
-0.0913937
0.0034
0.0339786
0.141004
0.205219
0.269434
0.388691
0.293897
0.266376
0.266376
0.293897
0.180756
0.0829044
-0.0546994
0.0125736
0.0829044
-0.0241208
-0.170898
-0.241229
-0.26875
-0.189245
-0.155609
-0.284039
-0.280981
-0.161725
-0.0241208
0.0829044
0.13183
0.144062
0.165467
0.208277
0.202161
0.144062
0.113483
0.0523258
-0.0363522
0.0034
0.00951572
-0.12503
-0.213708
-0.232055
-0.164782
-0.0883358
-0.155609
-0.112799
-0.0638729
0.0125736
0.0309208
0.0859623
0.144062
0.248029
0.547699
0.926874
1.56902
2.48027
3.74928
5.21094
6.84689
8.54401
10.5714
12.7302
15.0206
17.2864
19.4422
21.5032
23.3532
24.9494
26.2765
27.2856
27.9247
28.2397
28.2794
28.0776
27.4875
26.7444
25.8087
24.8118
23.7018
22.5918
21.228
19.9865
18.8368
17.7543
16.684
15.5343
14.3906
13.4458
12.6048
11.7578
11.1218
10.7029
10.342
9.99955
9.61732
9.32376
9.125
9.22285
9.22591
9.19227
9.17087
9.21062
9.09442
8.79475
8.29632
7.68475
7.03954
6.37293
5.57177
4.61771
3.67589
2.783
1.94514
1.07059
0.18993
-0.635693
-1.20751
-1.68454
-2.01479
-2.16462
-2.01785
-1.58057
-1.00875
-0.598999
-0.0638729
0.599683
1.08894
1.41307
1.57514
1.68522
1.79531
1.70357
1.33357
0.862659
0.370343
0.00951572
-0.265692
-0.464453
-0.660156
-0.75495
-0.748834
-0.666272
-0.534784
-0.415527
-0.287097
-0.222882
-0.0271786
0.137946
0.336707
0.437616
0.486542
0.4896
0.36117
0.220508
0.17464
0.168525
0.0706729
0.0400943
-0.00271572
0.0339786
-0.0822201
-0.195361
-0.241229
-0.25346
-0.274865
-0.302386
-0.219824
-0.198419
-0.170898
-0.0485836
0.0125736
0.0034
0.0706729
0.171582
0.220508
0.18993
0.214392
0.208277
0.153235
0.0981937
0.024805
-0.0363522
-0.12503
-0.177014
-0.219824
-0.222882
-0.265692
-0.326849
-0.366601
-0.293213
-0.259576
-0.22594
-0.140319
-0.00883145
0.153235
0.257202
0.241913
0.17464
0.147119
0.0798465
0.00951572
-0.121972
-0.201477
-0.192303
-0.161725
-0.146435
-0.180072
-0.16784
-0.0546994
0.0492679
-0.0210629
-0.0546994
-0.0577572
-0.0485836
0.0034
0.0400943
0.0553836
0.104309
0.156293
0.327533
0.651667
1.19597
2.01241
3.15606
4.53821
6.07631
7.81624
9.67236
11.7517
14.042
16.5495
18.8918
20.9956
22.8303
24.5305
26.0105
27.0899
27.7107
28.0929
28.2152
28.0899
27.7351
27.0716
26.3591
25.5732
24.5703
23.3165
22.0567
20.7877
19.537
18.3169
17.1244
15.8187
14.7423
13.7852
12.7822
12.0667
11.3848
10.761
10.2503
9.88947
9.5898
9.49194
9.42467
9.36046
9.3788
9.44913
9.41856
9.29318
9.07302
8.73971
8.40335
7.85905
7.1221
6.43102
5.81028
5.0978
4.2997
3.3487
2.37936
1.31828
0.452906
-0.336023
-1.12801
-1.72429
-2.05148
-2.10652
-1.99338
-1.69066
-1.3176
-0.736602
-0.128088
0.477369
1.05225
1.49258
1.66688
1.57514
1.54456
1.44365
1.22043
0.914643
0.449848
0.0431522
-0.256518
-0.4828
-0.638751
-0.71214
-0.718255
-0.635693
-0.52561
-0.320733
-0.18313
-0.018005
0.177698
0.382575
0.572162
0.648609
0.596625
0.501831
0.440674
0.437616
0.459021
0.385633
0.281665
0.171582
0.0951358
0.00951572
-0.0822201
-0.186187
-0.134204
-0.103625
-0.0944516
-0.16784
-0.207592
-0.121972
-0.0424679
-0.0791623
-0.0332943
0.0737308
0.287781
0.269434
0.263318
0.278608
0.254145
0.309186
0.269434
0.211335
0.17464
0.192987
0.101252
0.024805
0.0156314
-0.0363522
-0.0669308
-0.115857
-0.0975094
-0.0761044
-0.0669308
-0.0699887
-0.00577358
0.0584415
0.156293
0.177698
0.241913
0.26026
0.192987
0.183814
0.128772
0.0951358
0.128772
0.0737308
-0.0210629
-0.0424679
-0.0822201
-0.0883358
-0.0975094
-0.180072
-0.158667
-0.0730465
0.024805
0.0829044
0.156293
0.192987
0.211335
0.211335
0.251087
0.284723
0.535468
1.04001
1.79225
2.66986
3.84407
5.39441
7.20772
9.14946
11.2258
13.4213
15.5435
17.6503
19.7725
21.8946
23.7752
25.4295
26.7108
27.6281
28.0776
28.2458
28.203
27.8636
27.3193
26.6129
25.6833
24.506
23.3227
22.1423
20.9253
19.7878
18.6716
17.473
16.3874
15.308
14.2744
13.2072
12.2379
11.5468
10.9077
10.4246
10.0301
9.77632
9.59285
9.43384
9.28707
9.2626
9.22591
9.32376
9.25037
9.04855
8.77946
8.56541
8.25045
7.68169
6.80408
5.94177
5.29962
4.58713
3.70647
2.60564
1.54456
0.593567
-0.287097
-1.08214
-1.72735
-2.04231
-2.1157
-2.04231
-1.77322
-1.35735
-0.86809
-0.31156
0.244971
0.764807
1.21737
1.46812
1.60878
1.66382
1.58737
1.29993
0.942163
0.587452
0.272492
-0.0577572
-0.35437
-0.577594
-0.65404
-0.709082
-0.623462
-0.52561
-0.461395
-0.256518
-0.0608151
0.125714
0.287781
0.40398
0.498774
0.483484
0.410096
0.452906
0.422327
0.358112
0.300013
0.244971
0.116541
0.13183
0.134888
0.119599
0.125714
0.0523258
-0.0241208
-0.0241208
-0.0638729
-0.0730465
-0.0546994
-0.018005
-0.0332943
0.0309208
0.199103
0.34588
0.342823
0.309186
0.327533
0.330591
0.34588
0.26026
0.159351
0.110425
0.0981937
0.0859623
0.0125736
-0.0730465
-0.12503
-0.100567
-0.0761044
-0.121972
-0.12503
-0.0822201
-0.0241208
-0.0149472
-0.0394101
-0.0241208
0.113483
0.208277
0.27555
0.269434
0.23274
0.0400943
-0.018005
-0.0302365
-0.0424679
-0.0730465
-0.131146
-0.140319
-0.0608151
0.0676151
0.0339786
0.00951572
-0.00577358
0.0584415
0.116541
0.134888
0.0431522
0.0278629
0.0614994
0.0767887
0.134888
0.324475
0.87489
1.59043
2.43134
3.55052
4.9816
6.63896
8.50731
10.446
12.6293
14.8891
17.1213
19.2557
21.2739
23.2523
24.9403
26.1665
27.1603
27.8544
28.1143
28.1388
27.9125
27.4355
26.775
25.876
24.8424
23.7874
22.705
21.6806
20.4727
19.0447
17.8674
16.7574
15.6352
14.5313
13.4947
12.5253
11.7945
11.2441
10.7854
10.4399
9.99343
9.50418
9.21674
9.11277
9.11583
8.96599
8.83756
8.88037
8.91707
8.94764
8.70607
8.36054
7.88351
7.32086
6.62367
5.66962
4.60548
3.59027
2.68209
1.82894
1.04613
0.321418
-0.4828
-1.25338
-1.90165
-2.25942
-2.30223
-2.09735
-1.75487
-1.21057
-0.553131
0.147119
0.725055
1.22654
1.55679
1.66382
1.51398
1.33051
1.14704
0.93299
0.676129
0.333649
0.0217472
-0.262634
-0.29627
-0.446106
-0.550073
-0.620404
-0.562304
-0.446106
-0.238171
-0.121972
-0.0761044
0.153235
0.407038
0.578278
0.682245
0.737287
0.70365
0.602741
0.400922
0.364228
0.309186
0.244971
0.165467
0.0737308
0.0339786
-0.0883358
-0.121972
-0.0761044
-0.0149472
-0.0118893
-0.0363522
-0.0913937
-0.118914
-0.143377
-0.0699887
0.0400943
0.162409
0.266376
0.296955
0.373401
0.57522
0.709766
0.645551
0.468195
0.287781
0.18993
0.0829044
-0.0118893
-0.207592
-0.280981
-0.284039
-0.244287
-0.213708
-0.219824
-0.128088
0.0217472
0.110425
0.116541
0.141004
0.116541
0.137946
0.192987
0.27555
0.425385
0.44679
0.327533
0.196045
0.0400943
-0.0608151
-0.0975094
-0.128088
-0.134204

## Sheet: Sheet2
104.424
106.229
108.344
110.694
113.259
115.985
118.889
121.725
124.113
126.051
127.694
129.013
130.141
131.047
131.769
132.152
132.388
132.594
132.808
132.97
133.118
133.353
133.611
133.943
134.363
134.783
135.166
135.549
135.822
135.977
135.984
135.844
135.542
135.056
134.392
133.597
132.757
131.821
130.789
129.765
128.8
127.937
127.119
126.441
125.977
125.675
125.587
125.557
125.535
125.432
125.189
124.754
124.106
123.148
122.057
120.628
119.073
117.466
115.882
114.29
112.898
111.726
110.68
109.943
109.405
109.118
108.97
108.978
109.036
109.095
109.081
108.933
108.535
107.865
106.958
105.897
104.623
103.208
101.756
100.282
98.9044
97.6001
96.4948
95.5516
94.7926
94.2621
93.8273
93.5252
93.3189
93.0831
92.7883
92.4199
91.9556
91.2998
90.6293
89.7818
88.8534
87.9175
86.9301
85.8911
84.8963
83.99
83.1278
82.3394
81.6246
81.0204
80.4972
80.0109
79.6424
79.2445
78.8466
78.4192
78.0287
77.6013
77.0928
76.5328
75.9654
75.3906
74.8085
74.1748
73.5705
72.981
72.3473
71.861
71.3525
70.8515
70.3135
69.9156
69.5619
69.1198
68.7882
68.4419
68.0808
67.8303
67.5429
67.2555
66.9534
66.6365
66.3712
66.0249
65.7154
65.3765
65.0522
64.728
64.5512
64.6249
64.8385
65.4649
66.5039
68.0734
70.0041
72.421
75.4127
78.4487
81.5657
84.7416
87.9397
90.9461
93.7094
95.839
97.5854
98.8086
99.6781
100.555
101.203
101.867
102.67
103.878
105.463
107.393
109.678
112.397
115.219
117.967
120.804
123.361
125.395
127.208
128.792
129.927
130.855
131.489
131.998
132.337
132.624
132.771
132.941
133.11
133.272
133.508
133.832
134.142
134.628
135.07
135.512
135.807
136.08
136.117
136.028
135.763
135.321
134.731
133.994
133.162
132.233
131.224
130.2
129.256
128.284
127.495
126.758
126.213
125.926
125.734
125.712
125.668
125.594
125.432
125.086
124.533
123.73
122.669
121.269
119.78
118.174
116.545
114.939
113.517
112.212
111.107
110.274
109.655
109.28
109.081
109.044
109.118
109.199
109.176
109.059
108.72
108.174
107.349
106.325
105.116
103.783
102.331
100.835
99.4055
98.0791
96.9222
95.9053
95.0874
94.4242
93.982
93.6431
93.3925
93.2083
92.8988
92.6041
92.1472
91.624
90.983
90.1429
89.3029
88.367
87.3575
86.3406
85.3532
84.4469
83.511
82.6857
81.9636
81.3446
80.7551
80.2909
79.8635
79.4582
79.0676
78.6771
78.2866
77.8002
77.3434
76.8349
76.238
75.6412
75.1106
74.418
73.8506
73.2611
72.62
72.0968
71.5957
71.102
70.5788
70.1809
69.724
69.3261
69.0019
68.6261
68.3019
68.0071
67.6755
67.3808
67.1008
66.8134
66.5113
66.2239
65.8849
65.6123
65.2144
64.8901
64.6838
64.5954
64.728
65.2291
66.0544
67.4324
69.2451
71.5662
74.3074
77.2181
80.313
83.57
86.8564
89.9513
92.8694
95.2863
97.158
98.4917
99.5234
100.312
100.901
101.528
102.287
103.34
104.807
106.642
108.801
111.336
113.937
116.413
119.058
121.667
124.187
126.316
128.107
129.558
130.649
131.452
131.99
132.388
132.631
132.838
132.963
133.088
133.272
133.493
133.737
134.098
134.481
134.886
135.277
135.638
135.932
136.036
136.006
135.778
135.454
134.908
134.297
133.574
132.757
131.74
130.745
129.75
128.755
127.805
127.031
126.456
125.992
125.749
125.66
125.624
125.572
125.447
125.218
124.739
124.017
123.118
121.873
120.429
118.822
117.179
115.491
113.974
112.647
111.439
110.54
109.832
109.361
109.095
108.948
109.073
109.14
109.206
109.088
108.867
108.395
107.717
106.767
105.639
104.35
102.942
101.506
100.105
98.6981
97.4159
96.3253
95.4853
94.7337
94.1663
93.8052
93.5031
93.2378
93.0167
92.7588
92.3757
91.8893
91.2482
90.4892
89.6713
88.765
87.8218
86.8122
85.7806
84.8006
83.8279
82.9731
82.2067
81.5141
80.9319
80.4456
80.0035
79.5982
79.2224
78.8908
78.4781
78.036
77.5865
77.0265
76.4886
75.9138
75.3022
74.6832
74.0643
73.4305
72.8484
72.2884
71.721
71.2346
70.7557
70.3135
69.9009
69.4882
69.1493
68.7956
68.3756
68.0955
67.8229
67.4987
67.1671
66.8871
66.6365
66.3344
65.9881
65.7523
65.3617
65.0449
64.7943
64.6175
64.6764
65.0743
65.7375
66.8797
68.5377
70.6009
73.18
76.2159
79.3477
82.4057
85.6406
88.8018
91.7419
94.4168
96.6201
98.2044
99.3539
100.238
100.864
101.38
101.94
102.825
104.144
105.883
108.137
110.577
113.141
115.587
118.093
120.745
123.148
125.425
127.274
128.748
129.883
130.737
131.393
131.975
132.373
132.565
132.705
132.815
132.963
133.125
133.405
133.722
134.216
134.584
135.019
135.417
135.859
136.028
135.999
135.896
135.623
135.144
134.473
133.744
132.874
131.843
130.796
129.757
128.763
127.805
126.965
126.309
125.859
125.587
125.498
125.447
125.454
125.447
125.321
124.909
124.305
123.398
122.263
120.768
119.198
117.628
115.956
114.416
112.993
111.785
110.746
109.943
109.375
109.081
108.904
108.896
108.992
109.095
109.044
108.867
108.499
107.828
107.01
105.919
104.704
103.208
101.808
100.334
98.9633
97.6959
96.5537
95.6769
94.8589
94.2915
93.8641
93.562
93.2673
93.061
92.7588
92.3904
91.9114
91.3588
90.6145
89.8261
88.9934
87.9986
86.9964
86.0238
85.0585
84.1153
83.2236
82.4278
81.6688
81.072
80.5119
80.0403
79.5835
79.2003
78.8318
78.4487
78.0213
77.6381
77.0854
76.6212
76.0465
75.4201
74.8306
74.2116
73.5926
73.0105
72.4063
71.8757
71.2936
70.8146
70.402
69.9083
69.5619
69.164
68.8029
68.464
68.1471
67.8376
67.5724
67.2408
66.9608
66.7028
66.4007
66.0618
65.7523
65.3912
65.0817
64.787
64.588
64.5733
64.7943
65.4059
66.3786
67.9408
69.9009
72.3252
75.2138
78.2571
81.3667
84.5721
87.7039
90.7398
93.4515
95.839
97.6149
98.9412
99.855
100.467
100.997
101.631
102.464
103.731
105.323
107.371
109.729
112.293
114.791
117.363
119.95
122.249
124.459
126.493
128.225
129.632
130.701
131.445
132.071
132.381
132.594
132.815
132.97
133.125
133.28
133.471
133.737
134.12
134.569
135.019
135.372
135.719
135.94
135.977
135.866
135.652
135.247
134.665
133.972
133.147
132.219
131.246
130.214
129.264
128.276
127.422
126.685
126.125
125.8
125.616
125.572
125.565
125.506
125.403
125.034
124.474
123.656
122.595
121.313
119.787
118.188
116.553
114.983
113.531
112.227
111.063
110.208
109.552
109.184
108.948
108.882
108.985
109.036
109.066
108.985
108.69
108.196
107.401
106.421
105.205
103.841
102.382
100.938
99.4423
98.1086
96.8853
95.9053
95.0947
94.4389
93.982
93.6283
93.3778
93.1936
92.9062
92.5967
92.1767
91.6388
91.0124
90.2166
89.3029
88.3965
87.3649
86.348
85.3458
84.4321
83.5184
82.6857
81.9931
81.3593
80.7183
80.2245
79.834
79.414
79.0087
78.655
78.2645
77.7634
77.277
76.7833
76.238
75.6117
75.0664
74.4695
73.8727
73.2389
72.6863
72.0894
71.5368
71.0873
70.5862
70.1514
69.7093
69.3409
68.9503

## Sheet: Sheet3
0
0.00500626
0.0100125
0.0150188
0.020025
0.0250313
0.0300375
0.0350438
0.0400501
0.0450563
0.0500626
0.0550688
0.0600751
0.0650814
0.0700876
0.0750939
0.0801001
0.0851064
0.0901126
0.0951189
0.100125
0.105131
0.110138
0.115144
0.12015
0.125156
0.130163
0.135169
0.140175
0.145181
0.150188
0.155194
0.1602
0.165207
0.170213
0.175219
0.180225
0.185232
0.190238
0.195244
0.20025
0.205257
0.210263
0.215269
0.220275
0.225282
0.230288
0.235294
0.2403
0.245307
0.250313
0.255319
0.260325
0.265332
0.270338
0.275344
0.28035
0.285357
0.290363
0.295369
0.300375
0.305382
0.310388
0.315394
0.320401
0.325407
0.330413
0.335419
0.340426
0.345432
0.350438
0.355444
0.360451
0.365457
0.370463
0.375469
0.380476
0.385482
0.390488
0.395494
0.400501
0.405507
0.410513
0.415519
0.420526
0.425532
0.430538
0.435544
0.440551
0.445557
0.450563
0.455569
0.460576
0.465582
0.470588
0.475594
0.480601
0.485607
0.490613
0.49562
0.500626
0.505632
0.510638
0.515645
0.520651
0.525657
0.530663
0.53567
0.540676
0.545682
0.550688
0.555695
0.560701
0.565707
0.570713
0.57572
0.580726
0.585732
0.590738
0.595745
0.600751
0.605757
0.610763
0.61577
0.620776
0.625782
0.630788
0.635795
0.640801
0.645807
0.650814
0.65582
0.660826
0.665832
0.670839
0.675845
0.680851
0.685857
0.690864
0.69587
0.700876
0.705882
0.710889
0.715895
0.720901
0.725907
0.730914
0.73592
0.740926
0.745932
0.750939
0.755945
0.760951
0.765957
0.770964
0.77597
0.780976
0.785982
0.790989
0.795995
0.801001
0.806008
0.811014
0.81602
0.821026
0.826033
0.831039
0.836045
0.841051
0.846058
0.851064
0.85607
0.861076
0.866083
0.871089
0.876095
0.881101
0.886108
0.891114
0.89612
0.901126
0.906133
0.911139
0.916145
0.921151
0.926158
0.931164
0.93617
0.941176
0.946183
0.951189
0.956195
0.961202
0.966208
0.971214
0.97622
0.981227
0.986233
0.991239
0.996245
1.00125
1.00626
1.01126
1.01627
1.02128
1.02628
1.03129
1.0363
1.0413
1.04631
1.05131
1.05632
1.06133
1.06633
1.07134
1.07635
1.08135
1.08636
1.09136
1.09637
1.10138
1.10638
1.11139
1.1164
1.1214
1.12641
1.13141
1.13642
1.14143
1.14643
1.15144
1.15645
1.16145
1.16646
1.17146
1.17647
1.18148
1.18648
1.19149
1.1965
1.2015
1.20651
1.21151
1.21652
1.22153
1.22653
1.23154
1.23655
1.24155
1.24656
1.25156
1.25657
1.26158
1.26658
1.27159
1.2766
1.2816
1.28661
1.29161
1.29662
1.30163
1.30663
1.31164
1.31665
1.32165
1.32666
1.33166
1.33667
1.34168
1.34668
1.35169
1.3567
1.3617
1.36671
1.37171
1.37672
1.38173
1.38673
1.39174
1.39675
1.40175
1.40676
1.41176
1.41677
1.42178
1.42678
1.43179
1.4368
1.4418
1.44681
1.45181
1.45682
1.46183
1.46683
1.47184
1.47685
1.48185
1.48686
1.49186
1.49687
1.50188
1.50688
1.51189
1.5169
1.5219
1.52691
1.53191
1.53692
1.54193
1.54693
1.55194
1.55695
1.56195
1.56696
1.57196
1.57697
1.58198
1.58698
1.59199
1.597
1.602
1.60701
1.61202
1.61702
1.62203
1.62703
1.63204
1.63705
1.64205
1.64706
1.65207
1.65707
1.66208
1.66708
1.67209
1.6771
1.6821
1.68711
1.69212
1.69712
1.70213
1.70713
1.71214
1.71715
1.72215
1.72716
1.73217
1.73717
1.74218
1.74718
1.75219
1.7572
1.7622
1.76721
1.77222
1.77722
1.78223
1.78723
1.79224
1.79725
1.80225
1.80726
1.81227
1.81727
1.82228
1.82728
1.83229
1.8373
1.8423
1.84731
1.85232
1.85732
1.86233
1.86733
1.87234
1.87735
1.88235
1.88736
1.89237
1.89737
1.90238
1.90738
1.91239
1.9174
1.9224
1.92741
1.93242
1.93742
1.94243
1.94743
1.95244
1.95745
1.96245
1.96746
1.97247
1.97747
1.98248
1.98748
1.99249
1.9975
2.0025
2.00751
2.01252
2.01752
2.02253
2.02753
2.03254
2.03755
2.04255
2.04756
2.05257
2.05757
2.06258
2.06758
2.07259
2.0776
2.0826
2.08761
2.09262
2.09762
2.10263
2.10763
2.11264
2.11765
2.12265
2.12766
2.13267
2.13767
2.14268
2.14768
2.15269
2.1577
2.1627
2.16771
2.17272
2.17772
2.18273
2.18773
2.19274
2.19775
2.20275
2.20776
2.21277
2.21777
2.22278
2.22778
2.23279
2.2378
2.2428
2.24781
2.25282
2.25782
2.26283
2.26783
2.27284
2.27785
2.28285
2.28786
2.29287
2.29787
2.30288
2.30788
2.31289
2.3179
2.3229
2.32791
2.33292
2.33792
2.34293
2.34793
2.35294
2.35795
2.36295
2.36796
2.37297
2.37797
2.38298
2.38798
2.39299
2.398
2.403
2.40801
2.41302
2.41802
2.42303
2.42804
2.43304
2.43805
2.44305
2.44806
2.45307
2.45807
2.46308
2.46809
2.47309
2.4781
2.4831
2.48811
2.49312
2.49812
2.50313
2.50814
2.51314
2.51815
2.52315
2.52816
2.53317
2.53817
2.54318
2.54819
2.55319
2.5582
2.5632
2.56821
2.57322
2.57822
2.58323
2.58824
2.59324
2.59825
2.60325
2.60826
2.61327
2.61827
2.62328
2.62829
2.63329
2.6383
2.6433
2.64831
2.65332
2.65832
2.66333
2.66834
2.67334
2.67835
2.68335
2.68836
2.69337
2.69837
2.70338
2.70839
2.71339
2.7184
2.7234
2.72841
2.73342
2.73842
2.74343
2.74844
2.75344
2.75845
2.76345
2.76846
2.77347
2.77847
2.78348
2.78849
2.79349
2.7985
2.8035
2.80851
2.81352
2.81852
2.82353
2.82854
2.83354
2.83855
2.84355
2.84856
2.85357
2.85857
2.86358
2.86859
2.87359
2.8786
2.8836
2.88861
2.89362
2.89862
2.90363
2.90864
2.91364
2.91865
2.92365
2.92866
2.93367
2.93867
2.94368
2.94869
2.95369
2.9587
2.9637
2.96871
2.97372
2.97872
2.98373
2.98874
2.99374
2.99875
3.00375
3.00876
3.01377
3.01877
3.02378
3.02879
3.03379
3.0388
3.0438
3.04881
3.05382
3.05882
3.06383
3.06884
3.07384
3.07885
3.08385
3.08886
3.09387
3.09887
3.10388
3.10889
3.11389
3.1189
3.1239
3.12891
3.13392
3.13892
3.14393
3.14894
3.15394
3.15895
3.16395
3.16896
3.17397
3.17897
3.18398
3.18899
3.19399
3.199
3.20401
3.20901
3.21402
3.21902
3.22403
3.22904
3.23404
3.23905
3.24406
3.24906
3.25407
3.25907
3.26408
3.26909
3.27409
3.2791
3.28411
3.28911
3.29412
3.29912
3.30413
3.30914
3.31414
3.31915
3.32416
3.32916
3.33417
3.33917
3.34418
3.34919
3.35419
3.3592
3.36421
3.36921
3.37422
3.37922
3.38423
3.38924
3.39424
3.39925
3.40426
3.40926
3.41427
3.41927
3.42428
3.42929
3.43429
3.4393
3.44431
3.44931
3.45432
3.45932
3.46433
3.46934
3.47434
3.47935
3.48436
3.48936
3.49437
3.49937
3.50438
3.50939
3.51439
3.5194
3.52441
3.52941
3.53442
3.53942
3.54443
3.54944
3.55444
3.55945
3.56446
3.56946
3.57447
3.57947
3.58448
3.58949
3.59449
3.5995
3.60451
3.60951
3.61452
3.61952
3.62453
3.62954
3.63454
3.63955
3.64456
3.64956
3.65457
3.65957
3.66458
3.66959
3.67459
3.6796
3.68461
3.68961
3.69462
3.69962
3.70463
3.70964
3.71464
3.71965
3.72466
3.72966
3.73467
3.73967
3.74468
3.74969
3.75469
3.7597
3.76471
3.76971
3.77472
3.77972
3.78473
3.78974
3.79474
3.79975
3.80476
3.80976
3.81477
3.81977
3.82478
3.82979
3.83479
3.8398
3.84481
3.84981
3.85482
3.85982
3.86483
3.86984
3.87484
3.87985
3.88486
3.88986
3.89487
3.89987
3.90488
3.90989
3.91489
3.9199
3.92491
3.92991
3.93492
3.93992
3.94493
3.94994
3.95494
3.95995
3.96496
3.96996
3.97497
3.97997
3.98498
3.98999
3.99499
4
