# Supplementary material for: A Bio-Inspired Approach for the Reduction of Left Ventricular Workload
Source: PLoS One. 2014 Jan 24;9(1):e87122. doi: 10.1371/journal.pone.0087122 (PMC3901771; doi:10.1371/journal.pone.0087122)
Supplement: Data S1 — (ZIP) [file pone.0087122.s002.zip › Pressure_FLow_AortaNo3_setup1_ring1_HR72_8.xls]

## Sheet: Sheet1
0.122657
0.248029
0.358112
0.419269
0.416211
0.480426
0.370343
0.248029
0.165467
0.0645572
0.024805
-0.00271572
-0.00883145
-0.0608151
-0.134204
-0.12503
-0.0485836
0.0553836
0.150177
0.205219
0.235797
0.223566
0.168525
0.153235
0.202161
0.244971
0.214392
0.122657
0.00645786
0.0431522
0.0737308
0.0798465
0.0278629
0.0217472
-0.00883145
0.0859623
0.128772
0.113483
0.0829044
0.0553836
0.0890201
0.159351
0.159351
0.00951572
0.0523258
0.177698
0.312244
0.431501
0.755634
1.3244
2.17142
3.22027
4.59019
6.24449
8.13731
10.1922
12.3327
14.5221
16.6412
18.7848
20.9222
22.867
24.5611
25.9677
27.0594
27.6128
27.7963
27.8942
27.8024
27.4416
26.8789
26.0839
25.0779
23.922
22.6866
21.6255
20.5461
19.3046
18.0968
16.9287
15.8768
14.883
13.7424
12.7455
11.9505
11.3909
10.9811
10.4307
9.91087
9.64178
9.5317
9.41244
9.29624
9.19839
9.19227
9.27789
9.2412
8.99657
8.65409
8.29938
7.82541
7.2383
6.70012
6.16193
5.43722
4.3792
3.2325
2.21423
1.32134
0.474311
-0.406353
-1.26561
-1.84049
-2.17991
-2.24719
-2.05148
-1.68454
-1.19834
-0.626519
-0.0149472
0.566046
1.0553
1.41919
1.63018
1.76167
1.72192
1.4039
0.963568
0.697535
0.449848
0.18993
-0.0822201
-0.345196
-0.589825
-0.629577
-0.65404
-0.666272
-0.550073
-0.329907
-0.106683
0.0553836
0.339765
0.605799
0.709766
0.688361
0.657782
0.541584
0.480426
0.434558
0.452906
0.437616
0.355054
0.223566
0.128772
0.101252
0.0309208
-0.0363522
-0.103625
-0.109741
-0.140319
-0.115857
-0.115857
-0.0485836
-0.0118893
0.0523258
0.0951358
0.0737308
0.116541
0.147119
0.223566
0.171582
0.183814
0.254145
0.257202
0.186872
0.122657
0.0492679
-0.0363522
-0.0944516
0.0278629
-0.0638729
-0.244287
-0.329907
-0.348254
-0.287097
-0.238171
-0.0302365
0.223566
0.26026
0.165467
0.107367
0.141004
0.214392
0.244971
0.26026
0.27555
0.156293
0.0339786
-0.0424679
-0.0485836
-0.103625
-0.134204
-0.198419
-0.201477
-0.177014
-0.109741
-0.0669308
-0.0302365
0.00645786
-0.0944516
-0.0822201
-0.00271572
0.113483
0.144062
0.223566
0.400922
0.80456
1.45283
2.31209
3.36093
4.67275
6.24144
8.06086
10.0546
12.2654
14.5252
16.6901
18.7573
20.7632
22.6836
24.3807
25.8423
26.989
27.8116
28.1663
28.2244
27.937
27.5027
26.8606
26.1481
25.2338
24.0657
22.7998
21.6622
20.5706
19.2863
18.1396
16.8125
15.5832
14.5252
13.6506
12.877
12.0361
11.2594
10.6784
10.2809
10.0362
9.81302
9.51641
9.21368
9.09136
9.25037
9.5898
9.66624
9.53475
9.2993
8.86814
8.44921
8.11285
7.50433
6.74904
5.95706
5.1559
4.28746
3.37928
2.44052
1.51398
0.556873
-0.342138
-1.12801
-1.75793
-2.16768
-2.30529
-2.1952
-1.90471
-1.51941
-0.987347
-0.348254
0.27555
0.877948
1.32134
1.59043
1.66076
1.50787
1.36415
1.21431
0.936048
0.569104
0.229682
-0.0761044
-0.332965
-0.562304
-0.650982
-0.641809
-0.543957
-0.412469
-0.293213
-0.173956
0.0462101
0.23274
0.348938
0.443732
0.526294
0.550757
0.492658
0.517121
0.333649
0.254145
0.238855
0.177698
0.0859623
0.0339786
0.0125736
0.0217472
0.0339786
0.0186893
0.0186893
-0.0363522
0.0034
0.0737308
0.128772
0.0614994
0.104309
0.137946
0.199103
0.269434
0.336707
0.394806
0.474311
0.419269
0.348938
0.327533
0.30307
0.348938
0.287781
0.21745
0.0829044
-0.137262
-0.204535
-0.173956
-0.131146
-0.128088
-0.0271786
0.116541
0.244971
0.269434
0.254145
0.263318
0.312244
0.373401
0.400922
0.443732
0.410096
0.290839
0.202161
0.162409
0.119599
0.0645572
-0.018005
0.0034
0.0186893
0.0125736
-0.0424679
-0.0271786
0.0431522
0.0676151
0.162409
0.293897
0.281665
0.272492
0.251087
0.23274
0.315302
0.526294
0.994147
1.56902
2.38547
3.37316
4.64829
6.26896
8.04558
9.77327
11.7609
13.9595
16.2284
18.5524
20.6654
22.5979
24.3837
25.9585
27.0441
27.7749
28.1051
28.1938
28.0073
27.5119
26.9401
26.194
25.2797
24.133
23.0077
21.7907
20.5247
19.271
18.1273
17.0265
15.9746
15.0083
14.0726
12.9932
12.0514
11.3175
10.8191
10.391
9.95062
9.70905
9.66013
9.61732
9.54699
9.43384
9.39715
9.46137
9.4155
9.29624
9.03021
8.49202
7.92938
7.48599
6.9264
6.06102
5.18036
4.2997
3.26614
2.22952
1.37332
0.547699
-0.207592
-0.996521
-1.65396
-2.13405
-2.30223
-2.22578
-2.04231
-1.63256
-1.08826
-0.476684
0.144062
0.83208
1.26324
1.56291
1.64547
1.64853
1.47729
1.13787
0.584394
0.208277
-0.0424679
-0.320733
-0.543957
-0.699908
-0.751892
-0.822223
-0.813049
-0.620404
-0.381891
-0.152551
0.0278629
0.180756
0.312244
0.36117
0.34588
0.419269
0.455963
0.44679
0.379517
0.379517
0.238855
0.000342139
-0.0118893
0.000342139
0.0125736
0.0462101
0.0492679
0.0125736
-0.131146
-0.149493
-0.0791623
-0.0455258
0.024805
0.0829044
0.092078
0.0951358
0.202161
0.309186
0.394806
0.376459
0.413153
0.455963
0.367285
0.287781
0.0981937
0.0553836
0.0339786
0.0400943
-0.00883145
-0.0363522
-0.109741
-0.134204
-0.112799
-0.137262
-0.180072
-0.186187
-0.201477
-0.16784
-0.00577358
0.199103
0.30307
0.339765
0.351996
0.23274
0.199103
0.147119
0.0737308
-0.128088
-0.149493
-0.186187
-0.213708
-0.207592
-0.140319
-0.0791623
-0.0118893
0.0400943
0.0125736
-0.0302365
-0.0332943
-0.00577358
0.00951572
-0.0118893
0.0339786
0.196045
0.266376
0.330591
0.608857
1.14092
2.01547
3.19275
4.52903
6.09466
7.93243
9.94451
12.0453
14.2072
16.4058
18.5891
20.6959
22.6407
24.3684
25.8179
26.8698
27.5914
27.9156
28.0532
27.9523
27.4905
26.7964
26.0503
25.1054
24.0688
22.919
21.8396
20.7296
19.589
18.2497
17.0479
15.892
14.7882
13.8769
12.822
11.8526
11.238
10.8129
10.3359
9.99955
9.73351
9.37269
8.97211
8.86202
9.09442
9.3574
9.4369
9.4155
9.32682
9.21979
8.87731
8.17095
7.47987
6.78879
6.02433
5.32102
4.4954
3.65143
2.65762
1.64853
0.679187
-0.195361
-1.00264
-1.64173
-2.07289
-2.29305
-2.079
-1.70594
-1.25644
-0.690735
-0.100567
0.425385
0.978858
1.36415
1.62712
1.72192
1.75861
1.64547
1.40084
0.984973
0.526294
0.165467
-0.146435
-0.409411
-0.583709
-0.650982
-0.647924
-0.531726
-0.357428
-0.26875
-0.128088
0.0706729
0.248029
0.397864
0.538526
0.780097
0.856543
0.825965
0.734229
0.648609
0.523236
0.397864
0.309186
0.116541
0.092078
0.092078
0.092078
0.0676151
0.0737308
0.0462101
0.0859623
0.0614994
-0.0363522
-0.0424679
-0.0363522
0.000342139
0.0981937
0.202161
0.17464
0.21745
0.330591
0.416211
0.367285
0.321418
0.293897
0.278608
0.34588
0.21745
0.092078
-0.0699887
-0.158667
-0.21065
-0.146435
-0.00883145
0.0431522
-0.0394101
-0.0638729
-0.106683
-0.12503
-0.115857
-0.0546994
-0.0455258
0.0400943
0.13183
0.092078
0.0523258
-0.0332943
-0.0944516
-0.0118893
0.137946
0.0523258
-0.0608151
-0.158667
-0.216766
-0.207592
-0.164782
-0.180072
-0.152551
-0.0608151
0.0034
0.0553836
0.024805
-0.00271572
-0.0913937
-0.170898
-0.103625
0.205219
0.605799
1.13481
1.9696
3.12548
4.59325
6.0916
7.82235
9.72434
11.7915
14.0268
16.2804
18.4392
20.4574
22.4359
24.2522
25.7781
26.9951
27.7994
28.1724
28.3008
28.1785
27.7351
27.0196
26.2521
25.2675
24.2003
23.0505
22.0964
20.8519
19.4912
18.372
17.2711
15.9838
14.7453
13.7607
12.7761
11.978
11.3083
10.6753
10.0852
9.85583
9.70905
9.57451
9.33905
9.09136
8.91401
8.93541
9.125
9.1831
9.13723
9.05773
8.80087
8.25657
7.59301
6.9264
6.2078
5.39135
4.51986
3.45878
2.46498
1.58126
0.725055
-0.0363522
-0.816107
-1.52247
-1.89553
-1.91999
-1.84966
-1.58057
-1.15247
-0.614288
0.0431522
0.673072
1.18373
1.5201
1.74027
1.78613
1.73415
1.49564
1.31216

## Sheet: Sheet2
88.507
87.5491
86.5248
85.4932
84.55
83.6216
82.7299
81.9709
81.2488
80.733
80.1288
79.7014
79.274
78.8908
78.4929
78.1613
77.6823
77.2549
76.7907
76.2675
75.6706
75.0296
74.4253
73.7916
73.18
72.5905
72.0305
71.441
70.9325
70.4314
69.9893
69.5398
69.1714
68.8103
68.4861
68.1471
67.8155
67.5208
67.2334
66.9165
66.5997
66.3418
65.9881
65.6712
65.4207
65.0375
64.7133
64.3669
64.2122
64.1459
64.4185
64.9786
65.8481
67.2555
69.1714
71.4262
74.2927
77.2991
80.3793
83.6731
86.6796
89.7524
92.5157
94.9916
96.878
98.0938
98.9781
99.715
100.496
101.233
102.154
103.2
104.578
106.362
108.609
111.063
113.745
116.648
119.434
121.902
124.091
126.088
127.805
129.124
130.141
130.87
131.268
131.695
132.005
132.226
132.366
132.55
132.727
132.992
133.317
133.7
134.201
134.643
135.004
135.372
135.63
135.8
135.778
135.571
135.188
134.658
134.061
133.221
132.418
131.438
130.435
129.463
128.49
127.606
126.825
126.257
125.859
125.675
125.55
125.528
125.528
125.439
125.115
124.644
124.01
122.993
121.777
120.348
118.815
117.142
115.514
114.025
112.669
111.453
110.495
109.751
109.235
108.904
108.793
108.837
108.941
108.911
108.874
108.683
108.182
107.548
106.627
105.536
104.21
102.81
101.402
99.8918
98.5286
97.2833
96.1927
95.3379
94.6231
94.0557
93.6283
93.4073
93.0831
92.9209
92.5746
92.1988
91.7346
91.1598
90.4303
89.5755
88.6839
87.6228
86.6354
85.6406
84.6974
83.7395
82.892
82.0962
81.4183
80.8067
80.2614
79.7603
79.3403
78.9276
78.5445
78.1834
77.7486
77.3212
76.8496
76.3191
75.7664
75.1327
74.5874
73.9685
73.2979
72.7084
72.1115
71.5515
71.0209
70.5788
70.0851
69.643
69.2745
68.8987
68.5082
68.1619
67.8524
67.5576
67.2702
66.9976
66.7544
66.4523
66.1281
65.8407
65.4944
65.1333
64.787
64.4775
64.1901
64.1975
64.3448
64.9049
65.8039
67.2481
69.0903
71.3304
74.1306
77.2255
80.394
83.5994
86.7459
89.804
92.5083
94.8516
96.7453
98.2559
99.3465
100.142
100.724
101.159
101.837
103.082
104.571
106.457
108.786
111.24
113.907
116.604
119.161
121.6
123.715
125.55
127.134
128.556
129.64
130.509
131.158
131.681
131.968
132.167
132.462
132.675
132.911
133.199
133.493
133.928
134.304
134.606
135.019
135.409
135.638
135.734
135.711
135.505
135.1
134.54
133.899
133.125
132.278
131.32
130.34
129.308
128.335
127.429
126.67
126.014
125.616
125.388
125.329
125.321
125.388
125.181
124.997
124.562
123.877
122.897
121.674
120.237
118.653
117.039
115.469
113.863
112.566
111.38
110.37
109.692
109.154
108.867
108.771
108.756
108.852
108.896
108.867
108.668
108.248
107.592
106.701
105.588
104.313
102.825
101.432
99.9508
98.5654
97.2906
96.1337
95.2053
94.5126
93.9084
93.5547
93.2157
93.0241
92.7883
92.523
92.2135
91.6904
91.1451
90.4082
89.5903
88.6986
87.6744
86.7017
85.6995
84.7269
83.7468
82.8405
82.0741
81.3593
80.7772
80.2688
79.834
79.3845
79.0161
78.6697
78.2497
77.8444
77.3286
76.8718
76.2528
75.678
75.1327
74.5064
73.8948
73.2979
72.701
72.1263
71.5515
71.0873
70.5641
70.0925
69.6725
69.2598
68.9135
68.5524
68.2134
67.8671
67.5797
67.2776
66.946
66.6513
66.4302
66.1133
65.8849
65.5459
65.207
64.8754
64.5438
64.3301
64.2048
64.3817
64.8754
65.7449
67.0565
68.8987
71.161
73.9242
76.9307
80.1066
83.3268
86.4069
89.3987
92.2578
94.7337
96.8117
98.3665
99.3834
99.9729
100.607
101.27
101.911
102.898
104.343
106.192
108.381
110.96
113.716
116.545
119.22
121.755
123.877
125.66
127.289
128.659
129.831
130.656
131.268
131.725
132.034
132.314
132.447
132.624
132.742
133.007
133.28
133.589
134.046
134.51
134.967
135.372
135.645
135.829
135.837
135.667
135.35
134.864
134.216
133.523
132.661
131.725
130.693
129.654
128.682
127.716
126.891
126.287
125.8
125.565
125.447
125.498
125.506
125.447
125.174
124.732
124.091
123.133
121.991
120.591
118.977
117.341
115.705
114.209
112.802
111.579
110.65
109.869
109.361
109.014
108.911
108.86
108.992
109.081
109.007
108.801
108.395
107.732
106.892
105.757
104.542
103.105
101.705
100.246
98.8528
97.5117
96.4506
95.5295
94.7631
94.1884
93.7757
93.4294
93.1715
92.9209
92.6704
92.2356
91.7788
91.204
90.5187
89.7082
88.7871
87.8365
86.8343
85.8396
84.8153
83.9089
83.0468
82.2436
81.4846
80.8877
80.3646
79.8782
79.4656
79.0676
78.6992
78.2939
77.9108
77.4465
76.9454
76.378
75.8254
75.2506
74.6169
74.0053
73.3863
72.7821
72.1705
71.6399
71.0799
70.5936
70.1367
69.724
69.2967
68.9208
68.604
68.265
67.8966
67.5945
67.3218
66.9976
66.7028
66.4007
66.0986
65.8186
65.4428
65.1775
64.8385
64.4996
64.2933
64.2196
64.3743
64.8975
65.7449
67.1008
68.943
71.2346
73.9537
76.8496
79.9666
83.2015
86.4291
89.4134
92.2135
94.66
96.7896
98.1822
99.0297
99.7002
100.319
100.982
101.786
102.802
104.239
106.155
108.425
110.938
113.495
116.044
118.734
121.247
123.428
125.476
127.156
128.475
129.595
130.347
130.966
131.533
131.872
132.123
132.3
132.395
132.513
132.734
133.014
133.442
133.928
134.415
134.879
135.291
135.638
135.778
135.778
135.564
135.181
134.643
134.031
133.272
132.44
131.482
130.472
129.507
128.512
127.621
126.832
126.184
125.749
125.506
125.403
125.388
125.351
125.299
125.108
124.673
123.995
123.103
121.895
120.488
118.903
117.282
115.609
114.069
112.662
111.431
110.407
109.633
109.147
108.837
108.697
108.727
108.882
108.896
108.852
108.646
108.226
107.577
106.664
105.632
104.298
102.898
101.469
100.083
98.6391
97.3569
96.2885
95.3526
94.5789
94.0557
93.6505
93.341
93.0683
92.8104
92.5746
92.2135
91.6977
91.0714
90.3566
89.5976
88.6839
87.6817
86.7385
85.7217
84.7416
83.8279
82.9289
82.1478
81.4699
80.8435
80.2835
79.7972
79.3698
78.9866
78.6034
78.2276
77.8297
77.3434
76.8791
76.3412
75.7443
75.1769
74.5948
73.9611
73.3274
72.7452
72.2147
71.6547
71.0725
70.6083
70.1293
69.6872
69.2967
68.9356
68.5819
68.265
67.9261
67.6313
67.3513
67.0271
66.7102
66.4376
66.1797
65.8407
65.5312
65.1922
64.8754
64.5659
64.3006
64.2638
64.4333
64.8975
65.8039
67.0197
68.7956
71.0062
73.7621
76.7391
79.834
83.1057
86.2448
89.2513
92.1693
94.7852
96.8264
98.2486
99.1623
99.8181
100.393
101.019
101.786
102.839
104.261
106.118
108.255
110.746
113.251
115.882
118.763
121.571
124.15
126.316
128.018
129.264
130.17
130.796
131.268
131.659
132.064
132.337
132.477
132.572
132.757
132.933
133.25
133.619
134.039
134.437
134.916
135.291
135.594
135.741
135.792
135.66
135.284
134.768
134.179
133.405
132.558
131.644
130.686
129.691
128.711
127.775
127.031
126.368
125.933
125.705
125.565
125.535
125.491
125.388
125.174
124.761
124.054
123.199
122.064
120.664

## Sheet: Sheet3
0
0.00500626
0.0100125
0.0150188
0.020025
0.0250313
0.0300375
0.0350438
0.0400501
0.0450563
0.0500626
0.0550688
0.0600751
0.0650814
0.0700876
0.0750939
0.0801001
0.0851064
0.0901126
0.0951189
0.100125
0.105131
0.110138
0.115144
0.12015
0.125156
0.130163
0.135169
0.140175
0.145181
0.150188
0.155194
0.1602
0.165207
0.170213
0.175219
0.180225
0.185232
0.190238
0.195244
0.20025
0.205257
0.210263
0.215269
0.220275
0.225282
0.230288
0.235294
0.2403
0.245307
0.250313
0.255319
0.260325
0.265332
0.270338
0.275344
0.28035
0.285357
0.290363
0.295369
0.300375
0.305382
0.310388
0.315394
0.320401
0.325407
0.330413
0.335419
0.340426
0.345432
0.350438
0.355444
0.360451
0.365457
0.370463
0.375469
0.380476
0.385482
0.390488
0.395494
0.400501
0.405507
0.410513
0.415519
0.420526
0.425532
0.430538
0.435544
0.440551
0.445557
0.450563
0.455569
0.460576
0.465582
0.470588
0.475594
0.480601
0.485607
0.490613
0.49562
0.500626
0.505632
0.510638
0.515645
0.520651
0.525657
0.530663
0.53567
0.540676
0.545682
0.550688
0.555695
0.560701
0.565707
0.570713
0.57572
0.580726
0.585732
0.590738
0.595745
0.600751
0.605757
0.610763
0.61577
0.620776
0.625782
0.630788
0.635795
0.640801
0.645807
0.650814
0.65582
0.660826
0.665832
0.670839
0.675845
0.680851
0.685857
0.690864
0.69587
0.700876
0.705882
0.710889
0.715895
0.720901
0.725907
0.730914
0.73592
0.740926
0.745932
0.750939
0.755945
0.760951
0.765957
0.770964
0.77597
0.780976
0.785982
0.790989
0.795995
0.801001
0.806008
0.811014
0.81602
0.821026
0.826033
0.831039
0.836045
0.841051
0.846058
0.851064
0.85607
0.861076
0.866083
0.871089
0.876095
0.881101
0.886108
0.891114
0.89612
0.901126
0.906133
0.911139
0.916145
0.921151
0.926158
0.931164
0.93617
0.941176
0.946183
0.951189
0.956195
0.961202
0.966208
0.971214
0.97622
0.981227
0.986233
0.991239
0.996245
1.00125
1.00626
1.01126
1.01627
1.02128
1.02628
1.03129
1.0363
1.0413
1.04631
1.05131
1.05632
1.06133
1.06633
1.07134
1.07635
1.08135
1.08636
1.09136
1.09637
1.10138
1.10638
1.11139
1.1164
1.1214
1.12641
1.13141
1.13642
1.14143
1.14643
1.15144
1.15645
1.16145
1.16646
1.17146
1.17647
1.18148
1.18648
1.19149
1.1965
1.2015
1.20651
1.21151
1.21652
1.22153
1.22653
1.23154
1.23655
1.24155
1.24656
1.25156
1.25657
1.26158
1.26658
1.27159
1.2766
1.2816
1.28661
1.29161
1.29662
1.30163
1.30663
1.31164
1.31665
1.32165
1.32666
1.33166
1.33667
1.34168
1.34668
1.35169
1.3567
1.3617
1.36671
1.37171
1.37672
1.38173
1.38673
1.39174
1.39675
1.40175
1.40676
1.41176
1.41677
1.42178
1.42678
1.43179
1.4368
1.4418
1.44681
1.45181
1.45682
1.46183
1.46683
1.47184
1.47685
1.48185
1.48686
1.49186
1.49687
1.50188
1.50688
1.51189
1.5169
1.5219
1.52691
1.53191
1.53692
1.54193
1.54693
1.55194
1.55695
1.56195
1.56696
1.57196
1.57697
1.58198
1.58698
1.59199
1.597
1.602
1.60701
1.61202
1.61702
1.62203
1.62703
1.63204
1.63705
1.64205
1.64706
1.65207
1.65707
1.66208
1.66708
1.67209
1.6771
1.6821
1.68711
1.69212
1.69712
1.70213
1.70713
1.71214
1.71715
1.72215
1.72716
1.73217
1.73717
1.74218
1.74718
1.75219
1.7572
1.7622
1.76721
1.77222
1.77722
1.78223
1.78723
1.79224
1.79725
1.80225
1.80726
1.81227
1.81727
1.82228
1.82728
1.83229
1.8373
1.8423
1.84731
1.85232
1.85732
1.86233
1.86733
1.87234
1.87735
1.88235
1.88736
1.89237
1.89737
1.90238
1.90738
1.91239
1.9174
1.9224
1.92741
1.93242
1.93742
1.94243
1.94743
1.95244
1.95745
1.96245
1.96746
1.97247
1.97747
1.98248
1.98748
1.99249
1.9975
2.0025
2.00751
2.01252
2.01752
2.02253
2.02753
2.03254
2.03755
2.04255
2.04756
2.05257
2.05757
2.06258
2.06758
2.07259
2.0776
2.0826
2.08761
2.09262
2.09762
2.10263
2.10763
2.11264
2.11765
2.12265
2.12766
2.13267
2.13767
2.14268
2.14768
2.15269
2.1577
2.1627
2.16771
2.17272
2.17772
2.18273
2.18773
2.19274
2.19775
2.20275
2.20776
2.21277
2.21777
2.22278
2.22778
2.23279
2.2378
2.2428
2.24781
2.25282
2.25782
2.26283
2.26783
2.27284
2.27785
2.28285
2.28786
2.29287
2.29787
2.30288
2.30788
2.31289
2.3179
2.3229
2.32791
2.33292
2.33792
2.34293
2.34793
2.35294
2.35795
2.36295
2.36796
2.37297
2.37797
2.38298
2.38798
2.39299
2.398
2.403
2.40801
2.41302
2.41802
2.42303
2.42804
2.43304
2.43805
2.44305
2.44806
2.45307
2.45807
2.46308
2.46809
2.47309
2.4781
2.4831
2.48811
2.49312
2.49812
2.50313
2.50814
2.51314
2.51815
2.52315
2.52816
2.53317
2.53817
2.54318
2.54819
2.55319
2.5582
2.5632
2.56821
2.57322
2.57822
2.58323
2.58824
2.59324
2.59825
2.60325
2.60826
2.61327
2.61827
2.62328
2.62829
2.63329
2.6383
2.6433
2.64831
2.65332
2.65832
2.66333
2.66834
2.67334
2.67835
2.68335
2.68836
2.69337
2.69837
2.70338
2.70839
2.71339
2.7184
2.7234
2.72841
2.73342
2.73842
2.74343
2.74844
2.75344
2.75845
2.76345
2.76846
2.77347
2.77847
2.78348
2.78849
2.79349
2.7985
2.8035
2.80851
2.81352
2.81852
2.82353
2.82854
2.83354
2.83855
2.84355
2.84856
2.85357
2.85857
2.86358
2.86859
2.87359
2.8786
2.8836
2.88861
2.89362
2.89862
2.90363
2.90864
2.91364
2.91865
2.92365
2.92866
2.93367
2.93867
2.94368
2.94869
2.95369
2.9587
2.9637
2.96871
2.97372
2.97872
2.98373
2.98874
2.99374
2.99875
3.00375
3.00876
3.01377
3.01877
3.02378
3.02879
3.03379
3.0388
3.0438
3.04881
3.05382
3.05882
3.06383
3.06884
3.07384
3.07885
3.08385
3.08886
3.09387
3.09887
3.10388
3.10889
3.11389
3.1189
3.1239
3.12891
3.13392
3.13892
3.14393
3.14894
3.15394
3.15895
3.16395
3.16896
3.17397
3.17897
3.18398
3.18899
3.19399
3.199
3.20401
3.20901
3.21402
3.21902
3.22403
3.22904
3.23404
3.23905
3.24406
3.24906
3.25407
3.25907
3.26408
3.26909
3.27409
3.2791
3.28411
3.28911
3.29412
3.29912
3.30413
3.30914
3.31414
3.31915
3.32416
3.32916
3.33417
3.33917
3.34418
3.34919
3.35419
3.3592
3.36421
3.36921
3.37422
3.37922
3.38423
3.38924
3.39424
3.39925
3.40426
3.40926
3.41427
3.41927
3.42428
3.42929
3.43429
3.4393
3.44431
3.44931
3.45432
3.45932
3.46433
3.46934
3.47434
3.47935
3.48436
3.48936
3.49437
3.49937
3.50438
3.50939
3.51439
3.5194
3.52441
3.52941
3.53442
3.53942
3.54443
3.54944
3.55444
3.55945
3.56446
3.56946
3.57447
3.57947
3.58448
3.58949
3.59449
3.5995
3.60451
3.60951
3.61452
3.61952
3.62453
3.62954
3.63454
3.63955
3.64456
3.64956
3.65457
3.65957
3.66458
3.66959
3.67459
3.6796
3.68461
3.68961
3.69462
3.69962
3.70463
3.70964
3.71464
3.71965
3.72466
3.72966
3.73467
3.73967
3.74468
3.74969
3.75469
3.7597
3.76471
3.76971
3.77472
3.77972
3.78473
3.78974
3.79474
3.79975
3.80476
3.80976
3.81477
3.81977
3.82478
3.82979
3.83479
3.8398
3.84481
3.84981
3.85482
3.85982
3.86483
3.86984
3.87484
3.87985
3.88486
3.88986
3.89487
3.89987
3.90488
3.90989
3.91489
3.9199
3.92491
3.92991
3.93492
3.93992
3.94493
3.94994
3.95494
3.95995
3.96496
3.96996
3.97497
3.97997
3.98498
3.98999
3.99499
4
