# Supplementary material for: A Bio-Inspired Approach for the Reduction of Left Ventricular Workload
Source: PLoS One. 2014 Jan 24;9(1):e87122. doi: 10.1371/journal.pone.0087122 (PMC3901771; doi:10.1371/journal.pone.0087122)
Supplement: Data S1 — (ZIP) [file pone.0087122.s002.zip › Pressure_FLow_AortaNo3_setup1_ring1_HR72_9.xls]

## Sheet: Sheet1
12.5101
11.8526
11.1799
10.605
10.1586
9.7274
9.46748
9.31765
9.35128
9.33293
9.20756
9.27789
9.38186
9.46442
9.46137
9.14641
8.74583
8.31467
7.64805
6.89276
6.22003
5.38524
4.39449
3.31812
2.29985
1.34886
0.501831
-0.360485
-1.15859
-1.75181
-2.11876
-2.1952
-2.04231
-1.69983
-1.21057
-0.617346
-0.0210629
0.553815
1.05836
1.462
1.65159
1.64547
1.51704
1.44671
1.3244
0.963568
0.541584
0.128772
-0.177014
-0.446106
-0.675445
-0.687677
-0.577594
-0.510321
-0.495031
-0.491974
-0.317675
-0.0730465
0.211335
0.480426
0.514063
0.507947
0.474311
0.437616
0.428443
0.397864
0.31836
0.251087
0.165467
0.0462101
-0.112799
-0.158667
-0.143377
-0.192303
-0.21065
-0.26875
-0.31156
-0.351312
-0.323791
-0.274865
-0.180072
-0.26875
-0.302386
-0.216766
-0.0791623
0.0156314
0.116541
0.211335
0.248029
0.30307
0.214392
0.153235
0.0798465
0.0156314
-0.0516415
-0.0761044
-0.00271572
0.0431522
-0.0699887
-0.143377
-0.155609
-0.201477
-0.213708
-0.158667
-0.0944516
-0.0455258
0.119599
0.281665
0.30307
0.30307
0.306128
0.162409
-0.0913937
-0.121972
-0.0577572
-0.0118893
-0.0761044
-0.198419
-0.238171
-0.21065
-0.180072
-0.155609
-0.149493
-0.112799
-0.0730465
-0.0271786
-0.164782
-0.177014
-0.0302365
0.134888
0.281665
0.391748
0.584394
0.991089
1.70357
2.60564
3.72176
5.05804
6.67871
8.44921
10.4552
12.5865
14.8524
17.051
19.1456
21.2005
23.1331
24.8241
26.2062
27.252
27.8819
28.2122
28.2672
28.0746
27.5823
26.8422
25.9432
24.9127
23.7263
22.549
21.491
20.3626
19.1792
17.9072
16.8859
15.6474
14.4396
13.3968
12.6263
11.9382
11.1738
10.5897
10.18
9.78856
9.47665
9.29624
9.19227
9.26872
9.2412
9.14335
9.22897
9.2626
9.18004
8.9293
8.4431
7.81624
7.10375
6.39127
5.76441
4.99995
4.08564
3.03068
1.93597
0.966626
0.156293
-0.641809
-1.25644
-1.74875
-2.09124
-2.20132
-2.01479
-1.63256
-1.17082
-0.543957
0.168525
0.777039
1.18373
1.52621
1.63936
1.61184
1.56597
1.48646
1.26324
0.936048
0.569104
0.183814
-0.155609
-0.534784
-0.75495
-0.84057
-0.813049
-0.669329
-0.421643
-0.26875
-0.164782
0.0186893
0.284723
0.434558
0.514063
0.627204
0.666956
0.725055
0.758692
0.624146
0.507947
0.431501
0.379517
0.333649
0.235797
0.168525
0.0951358
0.0614994
0.024805
-0.0118893
-0.0761044
-0.0730465
-0.134204
-0.195361
-0.085278
-0.00577358
0.0767887
0.137946
0.281665
0.339765
0.336707
0.251087
0.290839
0.324475
0.312244
0.30307
0.31836
0.281665
0.244971
0.177698
-0.0118893
-0.152551
-0.235113
-0.232055
-0.198419
-0.103625
0.0798465
0.0951358
0.0767887
0.0890201
0.241913
0.364228
0.407038
0.431501
0.538526
0.486542
0.36117
0.226624
0.150177
0.0553836
-0.103625
-0.33908
-0.412469
-0.372717
-0.31156
-0.241229
-0.121972
0.0125736
-0.00271572
-0.0699887
0.00951572
0.0829044
0.171582
0.220508
0.257202
0.413153
0.752576
1.26018
1.80142
2.59341
3.79515
5.2935
7.03954
8.87426
10.7885
12.8892
15.1306
17.421
19.6073
21.6469
23.4633
25.0381
26.3469
27.3499
27.9889
28.3161
28.2672
27.9003
27.304
26.6435
25.772
24.6834
23.5061
22.2922
21.3075
20.2709
18.9683
17.739
16.6045
15.3906
14.3692
13.4091
12.559
11.8618
11.2105
10.3695
9.6907
9.34822
9.35128
9.34822
9.3207
9.39103
9.31765
9.14029
8.95682
8.93847
8.92012
8.68773
8.36359
7.99971
7.33615
6.48301
5.68185
4.91127
3.99391
2.80746
1.77084
0.853485
-0.0118893
-0.907843
-1.64785
-2.20743
-2.50099
-2.4276
-2.1157
-1.69371
-1.13412
-0.473626
0.17464
0.642493
1.01249
1.33051
1.60878
1.7158
1.5782
1.26324
0.945221
0.596625
0.211335
-0.112799
-0.326849
-0.522552
-0.79776
-0.880322
-0.761065
-0.61123
-0.348254
-0.0822201
0.110425
0.205219
0.266376
0.34588
0.428443
0.474311
0.459021
0.394806
0.355054
0.272492
0.21745
0.162409
0.113483
0.119599
0.101252
0.0339786
-0.115857
-0.232055
-0.244287
-0.29627
-0.277923
-0.259576
-0.109741
-0.131146
-0.192303
-0.155609
-0.0424679
-0.00271572
0.0309208
0.101252
0.229682
0.257202
0.266376
0.244971
0.18993
0.168525
0.214392
0.0523258
-0.106683
-0.170898
-0.247345
-0.232055
-0.112799
-0.143377
-0.22594
-0.259576
-0.235113
-0.18313
-0.112799
-0.0516415
0.0431522
0.122657
0.125714
0.110425
0.0584415
0.0523258
-0.018005
-0.0241208
-0.00271572
-0.0271786
-0.0883358
-0.189245
-0.235113
-0.265692
-0.323791
-0.332965
-0.326849
-0.213708
-0.152551
-0.192303
-0.180072
-0.0730465
0.000342139
0.110425
0.180756
0.30307
0.61803
1.07059
1.72498
2.69432
3.9511
5.49226
7.30863
9.21979
11.2472
13.4458
15.7208
17.953
20.1761
22.1301
23.8639
25.4203
26.6404
27.4599
27.94
28.1571
27.9889
27.6189
27.0777
26.3744
25.4815
24.4388
23.2248
22.1423
20.8794
19.6991
18.6839
17.4791
16.3507
15.3416
14.1674
13.2501
12.4703
11.8801
11.2777
10.5255
9.95368
9.52864
9.45525
9.50723
9.49806
9.45831
9.38186
9.25955
9.09748
8.99657
8.91401
8.85285
8.57153
8.03029
7.20161
6.29036
5.41581
4.50763
3.64837
2.70961
1.66076
0.676129
-0.213708
-0.999579
-1.61727
-2.079
-2.35115
-2.29611
-1.95669
-1.46437
-0.913958
-0.360485
0.263318
0.954395
1.39778
1.52927
1.52621
1.51093
1.44365
1.29688
1.01555
0.636377
0.226624
-0.121972
-0.391064
-0.598999
-0.69685
-0.498089
-0.403296
-0.384948
-0.293213
-0.204535
-0.0699887
0.092078
0.348938
0.627204
0.697535
0.697535
0.706708
0.630262
0.584394
0.486542
0.504889
0.474311
0.339765
0.192987
0.0186893
-0.0149472
-0.0271786
0.0645572
0.0492679
-0.0271786
-0.0699887
-0.0241208
-0.0149472
-0.0546994
-0.118914
-0.195361
-0.118914
0.024805
0.214392
0.355054
0.382575
0.34588
0.30307
0.238855
0.196045
0.177698
0.205219
0.122657
0.0217472
-0.0455258
-0.262634
-0.308502
-0.308502
-0.274865
-0.18313
-0.195361
-0.228997
-0.131146
-0.0241208
0.0614994
0.122657
0.186872
0.110425
0.113483
0.244971
0.422327
0.400922
0.211335
0.0859623
-0.00883145
-0.0761044
-0.161725
-0.161725
-0.146435
-0.115857
-0.195361
-0.244287
-0.180072
-0.16784
-0.290155
-0.262634
-0.134204
-0.018005
0.0951358
0.13183
0.241913
0.514063
1.02167
1.82894
2.86556
4.18044
5.7583
7.5869
9.52864
11.4
13.5406
15.8554
18.164
20.384
22.3564
24.1789
25.8026
27.0196
27.7413
28.151
28.3039
28.2183
27.8208
27.2092
26.6404
25.7261
24.4541
23.0505
21.8549
20.7571
19.696
18.531
17.3354
16.2131
15.1154
14.1705
13.195
12.3694
11.5591
11.0056
10.6417
10.2625
9.81302
9.38798
9.0455
9.00574
8.99045
9.0669
9.18004
9.28095
9.16781
8.97211
8.60516
8.03946
7.46458
6.82549
6.1497
5.44639
4.59325
3.63002
2.68209
1.6577
0.61803
-0.351312
-1.15247
-1.72123
-2.08818
-2.13099
-1.9995
-1.66313
-1.32371
-0.874206
-0.274865
0.321418
0.865717
1.32745
1.60878
1.64853
1.54762
1.37638
1.10423
0.758692
0.492658
0.128772
-0.201477
-0.531726
-0.718255
-0.837512
-0.831396
-0.702966
-0.565362
-0.467511
-0.351312
-0.115857
0.110425
0.327533
0.486542
0.550757
0.621088
0.688361
0.666956
0.630262
0.495716
0.367285
0.36117
0.269434
0.0829044
0.024805
-0.018005
-0.0516415
-0.0669308
-0.140319
-0.146435
-0.146435
-0.146435
-0.192303
-0.170898
-0.201477
-0.241229
-0.103625
0.0523258
0.223566
0.296955
0.370343
0.266376
0.141004
0.137946
0.141004
0.0829044
0.0584415
0.0584415
-0.0730465
-0.164782
-0.232055
-0.256518
-0.271808
-0.250402
-0.213708
-0.0883358
-0.00577358
-0.00577358
0.0186893
0.153235
0.26026
0.379517
0.407038
0.333649
0.281665
0.321418
0.31836
0.196045
-0.00883145
-0.103625
-0.0975094
-0.137262
-0.173956
-0.195361
-0.186187
-0.345196
-0.277923
-0.140319
-0.0516415
-0.018005
0.0676151
0.101252

## Sheet: Sheet2
128.844
129.868
130.627
131.209
131.695
131.998
132.241
132.381
132.535
132.734
132.97
133.331
133.796
134.238
134.687
135.144
135.483
135.741
135.837
135.822
135.608
135.196
134.628
134.017
133.184
132.285
131.379
130.384
129.36
128.365
127.532
126.766
126.161
125.756
125.572
125.447
125.454
125.417
125.314
125.005
124.526
123.826
122.897
121.667
120.215
118.682
117.046
115.455
113.937
112.632
111.409
110.444
109.773
109.28
108.963
108.882
108.911
108.985
109
109.007
108.764
108.322
107.644
106.774
105.603
104.343
102.935
101.461
99.9729
98.6096
97.4159
96.2885
95.3969
94.7189
94.1589
93.7684
93.4883
93.282
93.0388
92.722
92.3241
91.7935
91.1893
90.4524
89.605
88.6986
87.7481
86.768
85.729
84.7711
83.8647
82.9363
82.2141
81.5067
80.9246
80.3719
79.9151
79.495
79.1045
78.7213
78.3529
77.8886
77.4465
76.9602
76.4591
75.818
75.2138
74.6611
73.9906
73.4379
72.8558
72.2442
71.6841
71.1904
70.7188
70.2104
69.7461
69.3924
69.024
68.7072
68.3313
67.9924
67.6829
67.425
67.0787
66.8355
66.5334
66.2386
65.907
65.5681
65.2512
64.9122
64.5954
64.4038
64.3964
64.6543
65.2954
66.2828
67.7418
69.6725
72.1631
74.978
77.9697
81.1014
84.329
87.4681
90.5187
93.2304
95.5221
97.3569
98.757
99.7371
100.467
101.004
101.52
102.346
103.547
105.153
107.128
109.324
111.667
114.01
116.324
119.029
121.74
124.312
126.471
128.291
129.632
130.679
131.401
131.887
132.226
132.477
132.602
132.705
132.874
132.97
133.118
133.42
133.759
134.245
134.731
135.151
135.579
135.851
135.881
135.807
135.527
135.07
134.54
133.847
133.059
132.219
131.261
130.229
129.234
128.298
127.466
126.744
126.213
125.845
125.675
125.609
125.579
125.506
125.388
125.005
124.533
123.803
122.772
121.468
119.972
118.351
116.663
115.138
113.686
112.323
111.247
110.333
109.678
109.265
108.978
108.904
108.955
109.022
109.059
108.992
108.734
108.248
107.511
106.538
105.374
104.085
102.618
101.203
99.7739
98.3738
97.1801
96.119
95.2568
94.5715
94.0631
93.6947
93.4294
93.2231
92.9283
92.6409
92.2356
91.7125
91.0566
90.2682
89.4797
88.5439
87.527
86.5691
85.5522
84.6237
83.6731
82.8257
82.0888
81.3814
80.8067
80.2909
79.8708
79.4361
79.0824
78.6845
78.2718
77.8518
77.3876
76.8423
76.2528
75.6927
75.118
74.5064
73.9095
73.2758
72.6863
72.1042
71.6252
71.1241
70.6083
70.1883
69.724
69.304
68.9503
68.5893
68.265
67.9334
67.6018
67.3955
67.0123
66.7765
66.467
66.1723
65.9144
65.6123
65.2217
64.8828
64.5733
64.4185
64.4554
64.7428
65.4133
66.5481
68.0882
70.1072
72.6568
75.5306
78.5813
81.7573
84.9995
88.1239
91.0861
93.6947
95.8611
97.5854
98.8749
99.8181
100.489
101.019
101.631
102.441
103.731
105.418
107.533
109.832
112.382
114.976
117.658
120.068
122.396
124.577
126.397
128.004
129.323
130.229
130.929
131.511
131.916
132.197
132.469
132.69
132.889
133.081
133.376
133.729
134.134
134.54
134.923
135.247
135.608
135.918
136.006
135.918
135.623
135.181
134.628
133.906
133.051
132.145
131.165
130.089
129.043
128.048
127.23
126.478
125.999
125.712
125.543
125.491
125.535
125.447
125.307
124.931
124.393
123.546
122.448
121.143
119.692
118.026
116.42
114.895
113.369
112.117
111.078
110.208
109.567
109.191
108.963
108.97
108.985
109.029
109.132
108.955
108.653
108.137
107.349
106.303
105.087
103.753
102.368
100.894
99.4349
98.0938
96.9664
95.9348
95.08
94.4389
93.9968
93.5915
93.3631
93.1346
92.862
92.523
92.1399
91.6093
90.9314
90.1724
89.2734
88.3228
87.3575
86.3627
85.3532
84.3732
83.4447
82.6415
81.8825
81.2341
80.6961
80.1877
79.7824
79.4287
78.9866
78.655
78.1981
77.8002
77.3286
76.8128
76.2601
75.6043
75.0222
74.3885
73.7695
73.1358
72.5242
71.9936
71.4557
70.9767
70.5346
70.0483
69.6282
69.2745
68.9282
68.5303
68.2355
67.8745
67.5208
67.285
66.9608
66.6292
66.4155
66.0765
65.7744
65.4502
65.1333
64.7722
64.5438
64.4185
64.4775
64.8238
65.5828
66.7618
68.3756
70.4757
73.0695
76.0538
79.0603
82.251
85.4859
88.6692
91.543
94.1368
96.2369
97.777
98.9633
99.9802
100.629
101.063
101.682
102.464
103.841
105.647
107.776
110.289
113.052
115.735
118.483
121.07
123.266
125.167
126.795
128.239
129.558
130.546
131.32
131.791
132.049
132.3
132.44
132.55
132.705
132.889
133.125
133.493
133.906
134.385
134.879
135.291
135.667
135.829
135.874
135.719
135.483
134.975
134.356
133.656
132.83
131.968
130.966
129.964
128.932
127.967
127.127
126.412
125.926
125.624
125.491
125.55
125.528
125.491
125.321
124.946
124.356
123.494
122.426
121.003
119.478
117.835
116.214
114.629
113.215
111.991
110.923
110.12
109.515
109.184
108.992
108.97
109.044
109.125
109.125
108.941
108.572
108.042
107.202
106.126
104.888
103.503
102.051
100.614
99.1697
97.917
96.7896
95.8021
95.0358
94.3652
93.9305
93.6652
93.3704
93.0978
92.8178
92.4641
92.0072
91.4325
90.7693
89.9882
89.0671
88.1755
87.1954
86.1785
85.2058
84.2995
83.371
82.5752
81.8383
81.2341
80.6446
80.173
79.7382
79.274
78.9276
78.4929
78.0729
77.6897
77.1518
76.6949
76.1128
75.5601
74.9264
74.3737
73.7548
73.121
72.5463
71.9715
71.441
70.903
70.4167
69.9819
69.5988
69.1935
68.884
68.5377
68.2282
67.8966
67.5797
67.3366
67.0197
66.7544
66.4449
66.1133
65.8186
65.5459
65.1849
64.7575
64.5659
64.448
64.5954
65.0301
65.7891
67.0934
68.7808
70.9104
73.659
76.636
79.6645
82.8552
86.0164
89.1334
92.0072
94.5126
96.5464
98.197
99.376
100.135
100.813
101.307
101.896
102.766
104.121
105.956
108.241
110.68
113.2
115.624
118.196
120.93
123.442
125.528
127.252
128.718
129.964
130.922
131.636
131.998
132.285
132.484
132.639
132.72
132.897
133.059
133.39
133.751
134.127
134.643
135.129
135.498
135.822
136.021
136.006
135.815
135.483
135.004
134.415
133.685
132.882
131.887
130.9
129.868
128.881
127.893
127.09
126.427
125.911
125.683
125.609
125.55
125.491
125.461
125.277
124.842
124.209
123.339
122.197
120.79
119.272
117.614
116.037
114.497
113.133
111.881
110.849
110.024
109.501
109.11
108.955
108.926
109.036
109.103
109.088
108.911
108.543
107.968
107.091
106.037
104.807
103.399
101.903
100.511
99.0665
97.7843
96.6643
95.7137
94.881
94.2621
93.9157
93.5694
93.3189
93.0757
92.8325
92.4714
92.0293
91.4472
90.7029
89.8555
88.9934
88.0428
86.9964
86.0164
85.0364
84.1374
83.2236
82.4352
81.7573
81.1235
80.5635
80.1509
79.694
79.2666
78.8613
78.515
78.0729
77.6013
77.0781
76.577
76.0243
75.3833
74.7938
74.2411
73.5853
72.9737
72.4358
71.861
71.3231
70.7999
70.3504
69.9156
69.4588
69.1051
68.7514
68.4124
68.0292
67.8008
67.4692
67.2039
66.9018
66.6218
66.3491
66.0028

## Sheet: Sheet3
0
0.00500626
0.0100125
0.0150188
0.020025
0.0250313
0.0300375
0.0350438
0.0400501
0.0450563
0.0500626
0.0550688
0.0600751
0.0650814
0.0700876
0.0750939
0.0801001
0.0851064
0.0901126
0.0951189
0.100125
0.105131
0.110138
0.115144
0.12015
0.125156
0.130163
0.135169
0.140175
0.145181
0.150188
0.155194
0.1602
0.165207
0.170213
0.175219
0.180225
0.185232
0.190238
0.195244
0.20025
0.205257
0.210263
0.215269
0.220275
0.225282
0.230288
0.235294
0.2403
0.245307
0.250313
0.255319
0.260325
0.265332
0.270338
0.275344
0.28035
0.285357
0.290363
0.295369
0.300375
0.305382
0.310388
0.315394
0.320401
0.325407
0.330413
0.335419
0.340426
0.345432
0.350438
0.355444
0.360451
0.365457
0.370463
0.375469
0.380476
0.385482
0.390488
0.395494
0.400501
0.405507
0.410513
0.415519
0.420526
0.425532
0.430538
0.435544
0.440551
0.445557
0.450563
0.455569
0.460576
0.465582
0.470588
0.475594
0.480601
0.485607
0.490613
0.49562
0.500626
0.505632
0.510638
0.515645
0.520651
0.525657
0.530663
0.53567
0.540676
0.545682
0.550688
0.555695
0.560701
0.565707
0.570713
0.57572
0.580726
0.585732
0.590738
0.595745
0.600751
0.605757
0.610763
0.61577
0.620776
0.625782
0.630788
0.635795
0.640801
0.645807
0.650814
0.65582
0.660826
0.665832
0.670839
0.675845
0.680851
0.685857
0.690864
0.69587
0.700876
0.705882
0.710889
0.715895
0.720901
0.725907
0.730914
0.73592
0.740926
0.745932
0.750939
0.755945
0.760951
0.765957
0.770964
0.77597
0.780976
0.785982
0.790989
0.795995
0.801001
0.806008
0.811014
0.81602
0.821026
0.826033
0.831039
0.836045
0.841051
0.846058
0.851064
0.85607
0.861076
0.866083
0.871089
0.876095
0.881101
0.886108
0.891114
0.89612
0.901126
0.906133
0.911139
0.916145
0.921151
0.926158
0.931164
0.93617
0.941176
0.946183
0.951189
0.956195
0.961202
0.966208
0.971214
0.97622
0.981227
0.986233
0.991239
0.996245
1.00125
1.00626
1.01126
1.01627
1.02128
1.02628
1.03129
1.0363
1.0413
1.04631
1.05131
1.05632
1.06133
1.06633
1.07134
1.07635
1.08135
1.08636
1.09136
1.09637
1.10138
1.10638
1.11139
1.1164
1.1214
1.12641
1.13141
1.13642
1.14143
1.14643
1.15144
1.15645
1.16145
1.16646
1.17146
1.17647
1.18148
1.18648
1.19149
1.1965
1.2015
1.20651
1.21151
1.21652
1.22153
1.22653
1.23154
1.23655
1.24155
1.24656
1.25156
1.25657
1.26158
1.26658
1.27159
1.2766
1.2816
1.28661
1.29161
1.29662
1.30163
1.30663
1.31164
1.31665
1.32165
1.32666
1.33166
1.33667
1.34168
1.34668
1.35169
1.3567
1.3617
1.36671
1.37171
1.37672
1.38173
1.38673
1.39174
1.39675
1.40175
1.40676
1.41176
1.41677
1.42178
1.42678
1.43179
1.4368
1.4418
1.44681
1.45181
1.45682
1.46183
1.46683
1.47184
1.47685
1.48185
1.48686
1.49186
1.49687
1.50188
1.50688
1.51189
1.5169
1.5219
1.52691
1.53191
1.53692
1.54193
1.54693
1.55194
1.55695
1.56195
1.56696
1.57196
1.57697
1.58198
1.58698
1.59199
1.597
1.602
1.60701
1.61202
1.61702
1.62203
1.62703
1.63204
1.63705
1.64205
1.64706
1.65207
1.65707
1.66208
1.66708
1.67209
1.6771
1.6821
1.68711
1.69212
1.69712
1.70213
1.70713
1.71214
1.71715
1.72215
1.72716
1.73217
1.73717
1.74218
1.74718
1.75219
1.7572
1.7622
1.76721
1.77222
1.77722
1.78223
1.78723
1.79224
1.79725
1.80225
1.80726
1.81227
1.81727
1.82228
1.82728
1.83229
1.8373
1.8423
1.84731
1.85232
1.85732
1.86233
1.86733
1.87234
1.87735
1.88235
1.88736
1.89237
1.89737
1.90238
1.90738
1.91239
1.9174
1.9224
1.92741
1.93242
1.93742
1.94243
1.94743
1.95244
1.95745
1.96245
1.96746
1.97247
1.97747
1.98248
1.98748
1.99249
1.9975
2.0025
2.00751
2.01252
2.01752
2.02253
2.02753
2.03254
2.03755
2.04255
2.04756
2.05257
2.05757
2.06258
2.06758
2.07259
2.0776
2.0826
2.08761
2.09262
2.09762
2.10263
2.10763
2.11264
2.11765
2.12265
2.12766
2.13267
2.13767
2.14268
2.14768
2.15269
2.1577
2.1627
2.16771
2.17272
2.17772
2.18273
2.18773
2.19274
2.19775
2.20275
2.20776
2.21277
2.21777
2.22278
2.22778
2.23279
2.2378
2.2428
2.24781
2.25282
2.25782
2.26283
2.26783
2.27284
2.27785
2.28285
2.28786
2.29287
2.29787
2.30288
2.30788
2.31289
2.3179
2.3229
2.32791
2.33292
2.33792
2.34293
2.34793
2.35294
2.35795
2.36295
2.36796
2.37297
2.37797
2.38298
2.38798
2.39299
2.398
2.403
2.40801
2.41302
2.41802
2.42303
2.42804
2.43304
2.43805
2.44305
2.44806
2.45307
2.45807
2.46308
2.46809
2.47309
2.4781
2.4831
2.48811
2.49312
2.49812
2.50313
2.50814
2.51314
2.51815
2.52315
2.52816
2.53317
2.53817
2.54318
2.54819
2.55319
2.5582
2.5632
2.56821
2.57322
2.57822
2.58323
2.58824
2.59324
2.59825
2.60325
2.60826
2.61327
2.61827
2.62328
2.62829
2.63329
2.6383
2.6433
2.64831
2.65332
2.65832
2.66333
2.66834
2.67334
2.67835
2.68335
2.68836
2.69337
2.69837
2.70338
2.70839
2.71339
2.7184
2.7234
2.72841
2.73342
2.73842
2.74343
2.74844
2.75344
2.75845
2.76345
2.76846
2.77347
2.77847
2.78348
2.78849
2.79349
2.7985
2.8035
2.80851
2.81352
2.81852
2.82353
2.82854
2.83354
2.83855
2.84355
2.84856
2.85357
2.85857
2.86358
2.86859
2.87359
2.8786
2.8836
2.88861
2.89362
2.89862
2.90363
2.90864
2.91364
2.91865
2.92365
2.92866
2.93367
2.93867
2.94368
2.94869
2.95369
2.9587
2.9637
2.96871
2.97372
2.97872
2.98373
2.98874
2.99374
2.99875
3.00375
3.00876
3.01377
3.01877
3.02378
3.02879
3.03379
3.0388
3.0438
3.04881
3.05382
3.05882
3.06383
3.06884
3.07384
3.07885
3.08385
3.08886
3.09387
3.09887
3.10388
3.10889
3.11389
3.1189
3.1239
3.12891
3.13392
3.13892
3.14393
3.14894
3.15394
3.15895
3.16395
3.16896
3.17397
3.17897
3.18398
3.18899
3.19399
3.199
3.20401
3.20901
3.21402
3.21902
3.22403
3.22904
3.23404
3.23905
3.24406
3.24906
3.25407
3.25907
3.26408
3.26909
3.27409
3.2791
3.28411
3.28911
3.29412
3.29912
3.30413
3.30914
3.31414
3.31915
3.32416
3.32916
3.33417
3.33917
3.34418
3.34919
3.35419
3.3592
3.36421
3.36921
3.37422
3.37922
3.38423
3.38924
3.39424
3.39925
3.40426
3.40926
3.41427
3.41927
3.42428
3.42929
3.43429
3.4393
3.44431
3.44931
3.45432
3.45932
3.46433
3.46934
3.47434
3.47935
3.48436
3.48936
3.49437
3.49937
3.50438
3.50939
3.51439
3.5194
3.52441
3.52941
3.53442
3.53942
3.54443
3.54944
3.55444
3.55945
3.56446
3.56946
3.57447
3.57947
3.58448
3.58949
3.59449
3.5995
3.60451
3.60951
3.61452
3.61952
3.62453
3.62954
3.63454
3.63955
3.64456
3.64956
3.65457
3.65957
3.66458
3.66959
3.67459
3.6796
3.68461
3.68961
3.69462
3.69962
3.70463
3.70964
3.71464
3.71965
3.72466
3.72966
3.73467
3.73967
3.74468
3.74969
3.75469
3.7597
3.76471
3.76971
3.77472
3.77972
3.78473
3.78974
3.79474
3.79975
3.80476
3.80976
3.81477
3.81977
3.82478
3.82979
3.83479
3.8398
3.84481
3.84981
3.85482
3.85982
3.86483
3.86984
3.87484
3.87985
3.88486
3.88986
3.89487
3.89987
3.90488
3.90989
3.91489
3.9199
3.92491
3.92991
3.93492
3.93992
3.94493
3.94994
3.95494
3.95995
3.96496
3.96996
3.97497
3.97997
3.98498
3.98999
3.99499
4
