# Supplementary material for: A Bio-Inspired Approach for the Reduction of Left Ventricular Workload
Source: PLoS One. 2014 Jan 24;9(1):e87122. doi: 10.1371/journal.pone.0087122 (PMC3901771; doi:10.1371/journal.pone.0087122)
Supplement: Data S1 — (ZIP) [file pone.0087122.s002.zip › Pressure_FLow_AortaNo3_setup1_ring2_HR60_1.xls]

## Sheet: Sheet1
-0.0363522
-0.250402
-0.26875
-0.265692
-0.198419
-0.131146
-0.131146
-0.0791623
0.0523258
0.0890201
0.113483
0.0890201
0.134888
0.144062
0.113483
0.0400943
-0.0455258
-0.00577358
0.0614994
0.0614994
-0.0118893
-0.0577572
-0.0944516
-0.140319
-0.164782
-0.152551
-0.112799
-0.137262
-0.180072
-0.164782
-0.121972
0.0584415
0.13183
0.0767887
0.0309208
0.0217472
0.0584415
0.0492679
-0.0332943
-0.0730465
-0.121972
-0.109741
-0.0883358
-0.106683
-0.164782
-0.121972
-0.0118893
0.0309208
0.0186893
-0.0546994
-0.155609
-0.134204
-0.128088
-0.109741
-0.121972
-0.0608151
-0.0363522
0.0431522
0.0951358
0.168525
0.269434
0.550757
1.03084
1.63936
2.47109
3.52606
4.65746
6.01516
7.70921
9.37269
10.9444
12.5834
14.302
16.1153
17.9775
19.7358
21.3626
22.7203
23.9465
24.8485
25.5213
25.8974
25.931
25.8393
25.5916
25.1146
24.4541
23.5979
22.6774
21.7387
20.9498
20.0813
19.1823
18.1732
17.1855
16.3966
15.7422
15.1276
14.6597
14.143
13.7729
13.4335
13.3265
13.4916
13.6078
13.776
14.0451
14.2347
14.2714
14.2225
14.305
14.4487
14.5802
14.5405
14.4885
14.3417
14.1277
13.7087
13.2072
12.7577
12.2685
11.7609
11.0576
10.29
9.32988
8.21376
7.09152
6.02433
5.03052
3.88994
2.65457
1.40084
0.199103
-0.944537
-1.91388
-2.46429
-2.81901
-2.9352
-2.83735
-2.46429
-1.90165
-1.1066
-0.198419
0.57522
1.26935
1.80754
2.16531
2.32737
2.44052
2.22952
1.74944
1.092
0.407038
-0.204535
-0.675445
-0.923132
-1.01793
-1.09131
-1.06379
-0.901727
-0.666272
-0.357428
-0.0332943
0.192987
0.394806
0.529352
0.624146
0.731171
0.859601
0.942163
0.80456
0.608857
0.385633
0.107367
-0.100567
-0.216766
-0.317675
-0.35437
-0.247345
-0.198419
-0.149493
-0.0455258
0.000342139
-0.0546994
-0.0638729
0.0431522
0.153235
0.223566
0.177698
0.0492679
0.024805
0.13183
0.137946
0.177698
0.251087
0.385633
0.413153
0.241913
0.101252
0.092078
0.0278629
-0.0761044
0.0278629
0.122657
0.0859623
0.0523258
-0.0271786
-0.0730465
-0.0332943
-0.0332943
0.0125736
0.0951358
0.192987
0.251087
0.257202
0.21745
0.17464
0.171582
0.23274
0.244971
0.150177
0.0553836
-0.0302365
-0.100567
-0.238171
-0.235113
-0.186187
-0.121972
-0.0608151
-0.0699887
-0.0516415
-0.0241208
0.137946
0.226624
0.263318
0.278608
0.281665
0.248029
0.306128
0.309186
0.192987
0.13183
0.119599
0.0737308
-0.00883145
0.0125736
0.0400943
0.0951358
0.0829044
0.0278629
-0.0577572
-0.0638729
-0.0516415
-0.0669308
-0.0424679
0.0767887
0.153235
0.13183
0.144062
0.186872
0.324475
0.666956
1.2296
1.87481
2.75242
3.7554
4.93573
6.22921
7.72756
9.36046
11.0606
12.8281
14.6292
16.4211
18.216
20.1088
21.6408
22.9802
24.0076
24.8088
25.4112
25.7842
25.8423
25.6803
25.3408
24.8271
24.1789
23.3807
22.5093
21.5155
20.6837
19.9193
19.008
18.0631
17.1519
16.3079
15.6474
15.0787
14.675
14.3325
13.9534
13.7577
13.5956
13.5742
13.7149
13.8494
13.9197
14.0543
14.2561
14.4243
14.2102
14.3111
14.3295
14.409
14.461
14.3723
14.1124
13.8494
13.5987
13.0758
12.3419
11.504
10.6264
9.7855
8.86508
7.87739
6.96615
5.90813
4.79813
3.67589
2.59035
1.48035
0.327533
-0.721313
-1.68454
-2.41231
-2.87099
-2.99025
-2.75173
-2.25942
-1.70289
-1.04545
-0.25346
0.511005
1.15316
1.70663
2.05828
2.11332
1.90845
1.59655
1.25101
0.816791
0.339765
-0.189245
-0.605114
-0.871148
-0.917016
-1.0485
-1.12495
-1.01793
-0.800818
-0.4828
-0.173956
0.0737308
0.208277
0.407038
0.584394
0.700592
0.758692
0.725055
0.682245
0.596625
0.593567
0.394806
0.211335
0.0034
-0.0975094
-0.21065
-0.213708
-0.189245
-0.0210629
0.00645786
-0.00271572
0.0034
0.0981937
0.192987
0.241913
0.214392
0.0614994
0.0614994
0.144062
0.251087
0.281665
0.290839
0.23274
0.238855
0.266376
0.244971
0.177698
0.0737308
0.0309208
-0.018005
-0.0699887
-0.115857
-0.0424679
0.0156314
0.0370365
-0.0149472
0.0186893
0.0370365
0.0859623
0.13183
0.137946
0.168525
0.183814
0.208277
0.165467
0.196045
0.192987
0.229682
0.147119
0.0186893
-0.0485836
-0.0975094
-0.109741
-0.0944516
-0.106683
-0.18313
-0.241229
-0.21065
-0.106683
0.000342139
0.092078
0.0767887
0.092078
0.0737308
0.113483
0.30307
0.309186
0.244971
0.119599
0.0125736
0.0309208
0.0339786
-0.0424679
-0.128088
-0.16784
-0.0944516
-0.0913937
-0.0975094
-0.0975094
-0.0455258
-0.0332943
-0.112799
-0.0699887
0.0614994
0.128772
0.177698
0.214392
0.27555
0.611914
0.957453
1.45283
2.10721
2.98176
3.96945
5.18342
6.54111
8.03029
9.70599
11.4276
13.2103
15.0053
16.6901
18.3139
19.9498
21.4971
22.9343
24.1636
25.0595
25.6069
25.827
25.8362
25.5916
25.2155
24.717
24.0871
23.2401
22.283
21.3687
20.6256
19.7786
18.7848
17.7573
16.8614
16.0602
15.4762
15.0358
14.6261
14.1949
13.8586
13.7149
13.6965
13.6904
13.6598
13.7363
13.8953
14.1246
14.2561
14.4029
14.3295
14.3662
14.3509
14.3601
14.3234
14.1644
13.9595
13.6751
13.2867
12.7944
12.2746
11.6508
10.7732
9.84971
8.91095
7.98136
6.97838
5.94177
4.86846
3.61473
2.36713
1.22349
0.110425
-0.929248
-1.85884
-2.40008
-2.60496
-2.62025
-2.41537
-1.9995
-1.35123
-0.641809
0.0951358
0.877948
1.46812
1.84117
2.0858
2.0858
1.95126
1.63936
1.2296
0.66084
0.116541
-0.384948
-0.79776
-1.08826
-1.29313
-1.19222
-1.03321
-0.895611
-0.715197
-0.433874
-0.21065
-0.0791623
0.165467
0.443732
0.624146
0.682245
0.706708
0.633319
0.452906
0.208277
0.0767887
-0.0424679
-0.134204
-0.247345
-0.326849
-0.424701
-0.501147
-0.534784
-0.418585
-0.256518
-0.112799
-0.0608151
0.0217472
0.0859623
0.229682
0.251087
0.214392
0.171582
0.119599
0.0859623
0.0767887
0.17464
0.290839
0.23274
0.125714
0.0339786
-0.0241208
-0.137262
-0.201477
-0.112799
-0.0455258
-0.155609
-0.274865
-0.336023
-0.317675
-0.293213
-0.238171
-0.131146
-0.0944516
-0.0394101
0.0186893
0.0309208
0.0339786
0.0829044
0.0370365
0.00645786
0.0278629
0.0370365
0.0584415
0.092078
-0.0455258
-0.189245
-0.403296
-0.418585
-0.323791
-0.247345
-0.177014
-0.143377
-0.018005
0.0431522
0.183814
0.171582
0.150177
0.199103
0.159351
0.0859623
0.13183
0.287781
0.26026
0.13183
0.104309
0.0217472
-0.0822201
-0.0699887
-0.0699887
-0.12503
-0.128088
-0.115857
-0.0669308
-0.0332943
-0.018005
0.0034
0.0706729
0.0798465
0.0584415
0.0339786
0.0339786
0.192987
0.507947
0.914643
1.43754
2.03076
2.94506
4.05201
5.38524
6.76433
8.27491
9.91393
11.6386
13.5344
15.2835
16.9868
18.6778
20.4177
22.0017
23.3655
24.3868
25.1268
25.5365
25.7108
25.6558
25.5182
25.1665
24.5825
23.9862
23.1147
22.075
21.1057
20.3198
19.4361
18.6564
17.8124
16.9011
15.9501
15.2621
14.727
14.3387
14.0634
13.8983
13.7699
13.6629
13.6323
13.4458
13.5589
13.7607
14.0176
14.0757
14.25
14.3601
14.4793
14.4273
14.3356
14.2133
14.0359
13.9595
13.7332
13.3571
12.8342
12.3296
11.6447
10.8099
9.87112
8.91707
7.9569
6.91722
5.79193
4.71862
3.51688
2.22341
0.978858
-0.170898
-1.20751
-1.98421
-2.42454
-2.55603
-2.4857
-2.28694
-1.9628
-1.47355
-0.828338
-0.118914
0.590509
1.31216
1.70357
1.98795
2.12556
2.0063
1.68828
1.19597
0.636377
0.0767887
-0.479742
-0.806933
-0.962884
-1.01793
-1.03016
-0.959826
-0.733545
-0.635693
-0.498089
-0.235113
0.0981937
0.370343
0.639435
0.798444
0.893238
0.856543
0.599683
0.449848
0.391748
0.269434
0.153235
0.0676151
-0.0455258
-0.198419
-0.26875
-0.238171
-0.247345
-0.232055
-0.0699887
0.0309208
0.180756
0.17464
0.355054
0.373401
0.31836
0.315302
0.284723
0.254145
0.199103
0.113483
-0.00883145
-0.0424679
-0.018005
0.0339786
0.0859623
0.107367
0.0798465

## Sheet: Sheet2
91.6535
91.064
90.5187
90.0471
89.6124
89.185
88.706
88.1902
87.6596
87.0701
86.4217
85.729
85.0511
84.2995
83.5479
82.811
82.1478
81.4699
80.8214
80.1877
79.6129
79.0824
78.5813
78.1097
77.6602
77.1812
76.7612
76.3265
75.8254
75.3759
74.9043
74.4327
73.9906
73.5337
73.0547
72.6126
72.2
71.7357
71.301
70.8809
70.5493
70.1293
69.7609
69.3777
69.0314
68.6703
68.3313
67.985
67.7492
67.4766
67.2481
66.9829
66.7397
66.4744
66.2755
66.0839
65.8775
65.5902
65.3765
65.1554
65.0007
64.8828
64.9491
65.148
65.5607
66.1944
67.0271
68.1176
69.4072
71.0652
73.0253
75.2654
77.5055
79.8782
82.3025
84.7195
87.048
89.406
91.4398
93.061
94.5052
95.6842
96.5316
97.3348
98.2117
99.2507
100.548
102.066
103.834
105.861
108.101
110.385
112.61
114.74
116.693
118.616
120.384
121.998
123.479
124.776
125.889
126.95
127.915
128.888
129.772
130.575
131.489
132.344
133.147
133.928
134.643
135.365
135.896
136.441
136.942
137.45
138.047
138.629
139.175
139.691
140.007
140.28
140.464
140.501
140.508
140.457
140.287
140.155
139.978
139.661
139.337
138.961
138.519
138.01
137.487
136.898
136.271
135.66
135.225
134.879
134.768
134.768
134.724
134.724
134.599
134.252
133.722
132.933
132.012
130.922
129.662
128.379
127.083
125.845
124.688
123.656
122.809
122.087
121.519
121.092
120.79
120.502
120.274
120.082
119.891
119.552
119.161
118.645
117.99
117.194
116.206
115.153
113.996
112.795
111.542
110.333
109.213
108.248
107.261
106.479
105.868
105.315
104.873
104.534
104.173
103.797
103.304
102.729
102.125
101.366
100.607
99.6855
98.7791
97.8285
96.8117
95.8685
94.8884
93.982
93.1567
92.3462
91.6977
91.0788
90.5629
90.0324
89.6713
89.1408
88.7281
88.227
87.6596
87.0775
86.4585
85.8027
85.0364
84.329
83.6068
82.892
82.1331
81.4846
80.873
80.2098
79.6498
79.0971
78.5666
78.1613
77.6823
77.2255
76.7539
76.3412
75.8475
75.3906
74.9264
74.4622
74.0348
73.5411
73.0695
72.6642
72.1852
71.7873
71.3378
70.9325
70.5493
70.1809
69.7609
69.3998
69.0461
68.6777
68.3534
68.0587
67.7418
67.4987
67.2923
67.0271
66.7986
66.5555
66.3491
66.1133
65.8923
65.6491
65.3986
65.1996
65.0228
64.9122
64.9564
65.1849
65.627
66.2976
67.2187
68.3534
69.6798
71.382
73.3863
75.6117
77.9034
80.2688
82.6931
85.1027
87.387
89.5534
91.5651
93.2525
94.6158
95.8832
96.7527
97.497
98.3296
99.3907
100.702
102.346
104.077
106.052
108.226
110.451
112.736
114.983
117.076
119.036
120.768
122.263
123.634
124.813
125.867
126.92
127.952
128.925
129.868
130.796
131.673
132.535
133.294
134.046
134.717
135.299
135.896
136.382
136.957
137.517
138.121
138.769
139.374
139.875
140.236
140.442
140.545
140.567
140.538
140.376
140.184
140
139.794
139.44
139.116
138.755
138.305
137.753
137.178
136.618
136.028
135.431
134.989
134.702
134.613
134.569
134.569
134.577
134.415
134.009
133.457
132.698
131.725
130.59
129.396
128.092
126.803
125.646
124.481
123.494
122.676
121.976
121.423
121.011
120.664
120.436
120.215
120.016
119.802
119.419
119.021
118.505
117.85
117.024
116.044
114.983
113.834
112.581
111.343
110.134
109.066
108.005
107.15
106.354
105.743
105.212
104.807
104.46
104.04
103.65
103.215
102.662
101.985
101.248
100.43
99.5676
98.5802
97.637
96.6274
95.6548
94.7337
93.8494
92.9578
92.243
91.5651
90.924
90.3419
89.885
89.4724
88.986
88.4776
88.0428
87.4902
86.8712
86.2596
85.589
84.9111
84.1374
83.43
82.7447
82.0004
81.3446
80.6593
80.0403
79.4287
78.8761
78.3897
77.9771
77.5276
77.0412
76.6433
76.2233
75.7443
75.3317
74.8085
74.3443
73.9169
73.4674
72.9663
72.4947
72.001
71.6031
71.161
70.7483
70.343
69.9967
69.6209
69.2967
68.943
68.6408
68.324
68.0145
67.6755
67.4471
67.2187
66.9755
66.6881
66.4523
66.2755
66.047
65.7965
65.5459
65.347
65.148
65.008
64.9491
65.0228
65.2954
65.7449
66.4597
67.3734
68.5524
69.923
71.5957
73.6958
75.9507
78.2571
80.6519
83.0984
85.5006
87.8218
89.9882
91.8746
93.4883
94.8074
95.8537
96.6422
97.5633
98.5286
99.6339
100.879
102.478
104.32
106.45
108.756
111.181
113.414
115.462
117.334
119.25
121.04
122.639
124.002
125.181
126.294
127.37
128.321
129.242
130.133
130.988
131.88
132.705
133.471
134.26
134.908
135.439
135.932
136.397
136.942
137.509
138.143
138.762
139.366
139.801
140.125
140.42
140.545
140.634
140.597
140.464
140.273
140.147
139.86
139.602
139.307
138.858
138.386
137.856
137.34
136.787
136.183
135.63
135.203
134.893
134.82
134.812
134.783
134.724
134.562
134.09
133.471
132.661
131.659
130.546
129.293
127.982
126.729
125.52
124.437
123.457
122.617
122.005
121.453
121.055
120.753
120.51
120.289
120.097
119.854
119.478
119.065
118.52
117.842
117.002
116.022
114.939
113.767
112.537
111.313
110.098
108.985
107.931
107.084
106.31
105.735
105.256
104.844
104.483
104.136
103.701
103.252
102.699
102.043
101.292
100.408
99.5602
98.5433
97.5559
96.6274
95.6327
94.7484
93.8494
92.9873
92.2725
91.6314
91.0566
90.4966
90.0324
89.6492
89.1408
88.6544
88.1533
87.6007
86.9596
86.2743
85.648
84.9553
84.2037
83.4889
82.7815
82.0667
81.3667
80.7404
80.1361
79.5171
78.9792
78.4855
78.0287
77.5718
77.1518
76.6581
76.2601
75.7959
75.3538
74.838
74.4032
73.9685
73.5116
73.0031
72.5463
72.1115
71.6768
71.2125
70.7999
70.4093
70.0409
69.6577
69.2819
68.9208
68.5893
68.3166
68.0071
67.705
67.4397
67.2113
66.946
66.6513
66.4302
66.2165
66.0102
65.767
65.5607
65.3249
65.1112
64.9491
64.9122
65.0228
65.3323
65.8039
66.5628
67.4692
68.604
70.063
71.802
73.8874
76.1496
78.4634
80.9172
83.3047
85.729
88.087
90.2019
92.0588
93.6726
94.8958
95.9348
96.7822
97.637
98.6907
99.8623
101.189
102.744
104.497
106.45
108.58
110.746
112.957
115.263
117.525
119.53
121.151
122.706
124.098
125.211
126.257
127.193
128.129
129.065
129.993
130.863
131.791
132.653
133.486
134.223
134.893
135.454
135.969
136.463
136.942
137.487
138.092
138.762
139.248
139.705
140.111
140.391
140.45
140.516
140.508
140.45
140.243
140.044
139.823
139.44
139.057
138.659
138.173
137.605
137.067
136.478
135.888
135.395
135.019
134.776
134.709
134.687
134.702
134.65
134.385
133.95
133.258
132.462
131.393
130.244
128.969
127.672
126.441
125.255
124.157
123.185
122.433
121.784
121.298
120.9
120.62
120.362
120.149
119.95
119.736
119.353
118.911
118.328
117.636
116.729
115.705
114.622
113.362
112.146
110.96
109.795
108.668
107.717
106.855
106.126
105.588
105.035
104.659
104.328
103.952
103.561
103.053
102.471
101.8
101.019
100.209
99.2507
98.2928
97.3422
96.3327
95.3453
94.4242
93.5694
92.722
92.0072

## Sheet: Sheet3
0
0.00500626
0.0100125
0.0150188
0.020025
0.0250313
0.0300375
0.0350438
0.0400501
0.0450563
0.0500626
0.0550688
0.0600751
0.0650814
0.0700876
0.0750939
0.0801001
0.0851064
0.0901126
0.0951189
0.100125
0.105131
0.110138
0.115144
0.12015
0.125156
0.130163
0.135169
0.140175
0.145181
0.150188
0.155194
0.1602
0.165207
0.170213
0.175219
0.180225
0.185232
0.190238
0.195244
0.20025
0.205257
0.210263
0.215269
0.220275
0.225282
0.230288
0.235294
0.2403
0.245307
0.250313
0.255319
0.260325
0.265332
0.270338
0.275344
0.28035
0.285357
0.290363
0.295369
0.300375
0.305382
0.310388
0.315394
0.320401
0.325407
0.330413
0.335419
0.340426
0.345432
0.350438
0.355444
0.360451
0.365457
0.370463
0.375469
0.380476
0.385482
0.390488
0.395494
0.400501
0.405507
0.410513
0.415519
0.420526
0.425532
0.430538
0.435544
0.440551
0.445557
0.450563
0.455569
0.460576
0.465582
0.470588
0.475594
0.480601
0.485607
0.490613
0.49562
0.500626
0.505632
0.510638
0.515645
0.520651
0.525657
0.530663
0.53567
0.540676
0.545682
0.550688
0.555695
0.560701
0.565707
0.570713
0.57572
0.580726
0.585732
0.590738
0.595745
0.600751
0.605757
0.610763
0.61577
0.620776
0.625782
0.630788
0.635795
0.640801
0.645807
0.650814
0.65582
0.660826
0.665832
0.670839
0.675845
0.680851
0.685857
0.690864
0.69587
0.700876
0.705882
0.710889
0.715895
0.720901
0.725907
0.730914
0.73592
0.740926
0.745932
0.750939
0.755945
0.760951
0.765957
0.770964
0.77597
0.780976
0.785982
0.790989
0.795995
0.801001
0.806008
0.811014
0.81602
0.821026
0.826033
0.831039
0.836045
0.841051
0.846058
0.851064
0.85607
0.861076
0.866083
0.871089
0.876095
0.881101
0.886108
0.891114
0.89612
0.901126
0.906133
0.911139
0.916145
0.921151
0.926158
0.931164
0.93617
0.941176
0.946183
0.951189
0.956195
0.961202
0.966208
0.971214
0.97622
0.981227
0.986233
0.991239
0.996245
1.00125
1.00626
1.01126
1.01627
1.02128
1.02628
1.03129
1.0363
1.0413
1.04631
1.05131
1.05632
1.06133
1.06633
1.07134
1.07635
1.08135
1.08636
1.09136
1.09637
1.10138
1.10638
1.11139
1.1164
1.1214
1.12641
1.13141
1.13642
1.14143
1.14643
1.15144
1.15645
1.16145
1.16646
1.17146
1.17647
1.18148
1.18648
1.19149
1.1965
1.2015
1.20651
1.21151
1.21652
1.22153
1.22653
1.23154
1.23655
1.24155
1.24656
1.25156
1.25657
1.26158
1.26658
1.27159
1.2766
1.2816
1.28661
1.29161
1.29662
1.30163
1.30663
1.31164
1.31665
1.32165
1.32666
1.33166
1.33667
1.34168
1.34668
1.35169
1.3567
1.3617
1.36671
1.37171
1.37672
1.38173
1.38673
1.39174
1.39675
1.40175
1.40676
1.41176
1.41677
1.42178
1.42678
1.43179
1.4368
1.4418
1.44681
1.45181
1.45682
1.46183
1.46683
1.47184
1.47685
1.48185
1.48686
1.49186
1.49687
1.50188
1.50688
1.51189
1.5169
1.5219
1.52691
1.53191
1.53692
1.54193
1.54693
1.55194
1.55695
1.56195
1.56696
1.57196
1.57697
1.58198
1.58698
1.59199
1.597
1.602
1.60701
1.61202
1.61702
1.62203
1.62703
1.63204
1.63705
1.64205
1.64706
1.65207
1.65707
1.66208
1.66708
1.67209
1.6771
1.6821
1.68711
1.69212
1.69712
1.70213
1.70713
1.71214
1.71715
1.72215
1.72716
1.73217
1.73717
1.74218
1.74718
1.75219
1.7572
1.7622
1.76721
1.77222
1.77722
1.78223
1.78723
1.79224
1.79725
1.80225
1.80726
1.81227
1.81727
1.82228
1.82728
1.83229
1.8373
1.8423
1.84731
1.85232
1.85732
1.86233
1.86733
1.87234
1.87735
1.88235
1.88736
1.89237
1.89737
1.90238
1.90738
1.91239
1.9174
1.9224
1.92741
1.93242
1.93742
1.94243
1.94743
1.95244
1.95745
1.96245
1.96746
1.97247
1.97747
1.98248
1.98748
1.99249
1.9975
2.0025
2.00751
2.01252
2.01752
2.02253
2.02753
2.03254
2.03755
2.04255
2.04756
2.05257
2.05757
2.06258
2.06758
2.07259
2.0776
2.0826
2.08761
2.09262
2.09762
2.10263
2.10763
2.11264
2.11765
2.12265
2.12766
2.13267
2.13767
2.14268
2.14768
2.15269
2.1577
2.1627
2.16771
2.17272
2.17772
2.18273
2.18773
2.19274
2.19775
2.20275
2.20776
2.21277
2.21777
2.22278
2.22778
2.23279
2.2378
2.2428
2.24781
2.25282
2.25782
2.26283
2.26783
2.27284
2.27785
2.28285
2.28786
2.29287
2.29787
2.30288
2.30788
2.31289
2.3179
2.3229
2.32791
2.33292
2.33792
2.34293
2.34793
2.35294
2.35795
2.36295
2.36796
2.37297
2.37797
2.38298
2.38798
2.39299
2.398
2.403
2.40801
2.41302
2.41802
2.42303
2.42804
2.43304
2.43805
2.44305
2.44806
2.45307
2.45807
2.46308
2.46809
2.47309
2.4781
2.4831
2.48811
2.49312
2.49812
2.50313
2.50814
2.51314
2.51815
2.52315
2.52816
2.53317
2.53817
2.54318
2.54819
2.55319
2.5582
2.5632
2.56821
2.57322
2.57822
2.58323
2.58824
2.59324
2.59825
2.60325
2.60826
2.61327
2.61827
2.62328
2.62829
2.63329
2.6383
2.6433
2.64831
2.65332
2.65832
2.66333
2.66834
2.67334
2.67835
2.68335
2.68836
2.69337
2.69837
2.70338
2.70839
2.71339
2.7184
2.7234
2.72841
2.73342
2.73842
2.74343
2.74844
2.75344
2.75845
2.76345
2.76846
2.77347
2.77847
2.78348
2.78849
2.79349
2.7985
2.8035
2.80851
2.81352
2.81852
2.82353
2.82854
2.83354
2.83855
2.84355
2.84856
2.85357
2.85857
2.86358
2.86859
2.87359
2.8786
2.8836
2.88861
2.89362
2.89862
2.90363
2.90864
2.91364
2.91865
2.92365
2.92866
2.93367
2.93867
2.94368
2.94869
2.95369
2.9587
2.9637
2.96871
2.97372
2.97872
2.98373
2.98874
2.99374
2.99875
3.00375
3.00876
3.01377
3.01877
3.02378
3.02879
3.03379
3.0388
3.0438
3.04881
3.05382
3.05882
3.06383
3.06884
3.07384
3.07885
3.08385
3.08886
3.09387
3.09887
3.10388
3.10889
3.11389
3.1189
3.1239
3.12891
3.13392
3.13892
3.14393
3.14894
3.15394
3.15895
3.16395
3.16896
3.17397
3.17897
3.18398
3.18899
3.19399
3.199
3.20401
3.20901
3.21402
3.21902
3.22403
3.22904
3.23404
3.23905
3.24406
3.24906
3.25407
3.25907
3.26408
3.26909
3.27409
3.2791
3.28411
3.28911
3.29412
3.29912
3.30413
3.30914
3.31414
3.31915
3.32416
3.32916
3.33417
3.33917
3.34418
3.34919
3.35419
3.3592
3.36421
3.36921
3.37422
3.37922
3.38423
3.38924
3.39424
3.39925
3.40426
3.40926
3.41427
3.41927
3.42428
3.42929
3.43429
3.4393
3.44431
3.44931
3.45432
3.45932
3.46433
3.46934
3.47434
3.47935
3.48436
3.48936
3.49437
3.49937
3.50438
3.50939
3.51439
3.5194
3.52441
3.52941
3.53442
3.53942
3.54443
3.54944
3.55444
3.55945
3.56446
3.56946
3.57447
3.57947
3.58448
3.58949
3.59449
3.5995
3.60451
3.60951
3.61452
3.61952
3.62453
3.62954
3.63454
3.63955
3.64456
3.64956
3.65457
3.65957
3.66458
3.66959
3.67459
3.6796
3.68461
3.68961
3.69462
3.69962
3.70463
3.70964
3.71464
3.71965
3.72466
3.72966
3.73467
3.73967
3.74468
3.74969
3.75469
3.7597
3.76471
3.76971
3.77472
3.77972
3.78473
3.78974
3.79474
3.79975
3.80476
3.80976
3.81477
3.81977
3.82478
3.82979
3.83479
3.8398
3.84481
3.84981
3.85482
3.85982
3.86483
3.86984
3.87484
3.87985
3.88486
3.88986
3.89487
3.89987
3.90488
3.90989
3.91489
3.9199
3.92491
3.92991
3.93492
3.93992
3.94493
3.94994
3.95494
3.95995
3.96496
3.96996
3.97497
3.97997
3.98498
3.98999
3.99499
4
