# Supplementary material for: A Bio-Inspired Approach for the Reduction of Left Ventricular Workload
Source: PLoS One. 2014 Jan 24;9(1):e87122. doi: 10.1371/journal.pone.0087122 (PMC3901771; doi:10.1371/journal.pone.0087122)
Supplement: Data S1 — (ZIP) [file pone.0087122.s002.zip › Pressure_FLow_AortaNo3_setup1_ring2_HR60_2.xls]

## Sheet: Sheet1
13.5895
13.6384
13.9564
14.2194
14.4365
14.4396
14.3356
14.3662
14.461
14.3478
14.4029
14.3417
14.2225
13.9442
13.5711
13.1522
12.5712
11.8924
11.1554
10.235
9.31153
8.35442
7.38202
6.42797
5.51672
4.41895
3.12853
1.83506
0.654724
-0.409411
-1.32371
-1.97504
-2.39396
-2.56826
-2.53157
-2.19826
-1.52553
-0.791644
0.0523258
0.819849
1.46506
2.00324
2.24175
2.20812
1.99713
1.60572
1.2082
0.734229
0.263318
-0.265692
-0.660156
-0.806933
-0.981231
-1.21057
-1.27479
-1.12495
-0.889496
-0.644867
-0.43999
-0.0424679
0.309186
0.483484
0.633319
0.773981
0.902411
0.877948
0.712824
0.562989
0.410096
0.220508
0.0737308
-0.103625
-0.235113
-0.357428
-0.39718
-0.406353
-0.31156
-0.280981
-0.22594
-0.161725
-0.0883358
0.0217472
0.0584415
0.134888
0.306128
0.327533
0.290839
0.287781
0.287781
0.244971
0.0829044
0.00951572
-0.00271572
0.0553836
0.0859623
0.0798465
0.101252
0.116541
0.0186893
-0.103625
-0.158667
-0.201477
-0.16784
-0.00577358
0.107367
0.0890201
0.0278629
0.0584415
0.101252
0.119599
-0.018005
-0.0913937
-0.103625
0.0186893
0.122657
0.177698
0.0767887
-0.0516415
-0.146435
-0.137262
-0.12503
-0.137262
-0.131146
-0.0883358
0.0890201
0.165467
0.110425
0.0614994
0.0309208
0.0186893
0.0584415
0.0798465
0.0676151
0.0584415
0.0339786
-0.00577358
-0.0210629
-0.0271786
0.00951572
0.0859623
-0.0241208
-0.0913937
-0.121972
-0.143377
-0.0822201
-0.0516415
-0.118914
-0.149493
-0.131146
-0.0485836
0.024805
0.0645572
0.0829044
0.0859623
0.17464
0.244971
0.407038
0.697535
1.08894
1.64241
2.39771
3.47101
4.66358
5.954
7.39425
8.97822
10.6478
12.3877
14.0604
15.9073
17.7879
19.5921
21.1974
22.6285
23.8853
24.876
25.5763
26.0013
26.0503
25.9065
25.5396
24.9311
24.3165
23.5703
22.7203
21.7693
20.7938
19.8642
19.0569
18.1304
17.1855
16.4302
15.6933
15.1184
14.6108
14.3937
14.2011
13.8616
13.5834
13.4519
13.4977
13.7607
13.9901
14.1154
14.2775
14.3509
14.3448
14.3539
14.3937
14.5099
14.3662
14.1796
14.0023
13.6568
13.2929
12.8311
12.3449
11.7364
11.0484
10.2381
9.38186
8.33913
7.28723
6.22309
5.01829
3.81044
2.57506
1.38861
0.251087
-0.776355
-1.5714
-2.18297
-2.67529
-2.93826
-2.91686
-2.55297
-1.83132
-0.996521
-0.186187
0.562989
1.24795
1.81365
2.1806
2.28456
2.23258
1.88398
1.41613
0.981916
0.471253
-0.12503
-0.61123
-0.889496
-1.06074
-1.15553
-1.17388
-1.06074
-0.73966
-0.332965
-0.0546994
0.238855
0.501831
0.709766
0.856543
1.0339
1.06754
1.02167
0.917701
0.755634
0.495716
0.211335
0.0492679
-0.152551
-0.228997
-0.198419
-0.152551
-0.140319
-0.018005
0.024805
0.024805
0.0523258
0.0278629
0.110425
0.110425
0.107367
0.0737308
0.113483
0.223566
0.388691
0.419269
0.31836
0.128772
0.107367
0.0523258
-0.00577358
0.0462101
0.00951572
0.000342139
-0.0546994
-0.0883358
-0.12503
-0.0271786
-0.0577572
-0.109741
-0.146435
-0.0394101
0.0737308
0.18993
0.293897
0.272492
0.281665
0.342823
0.342823
0.171582
0.0951358
0.13183
0.0890201
-0.0302365
-0.0149472
0.000342139
-0.0118893
0.0217472
-0.0149472
-0.0608151
-0.0944516
0.0156314
0.0981937
0.150177
0.134888
0.141004
0.196045
0.324475
0.31836
0.13183
0.0034
-0.0302365
-0.0118893
-0.0669308
-0.232055
-0.290155
-0.259576
-0.213708
-0.109741
-0.115857
-0.143377
-0.143377
-0.134204
-0.0944516
-0.085278
-0.0791623
-0.0546994
-0.0332943
-0.0424679
-0.0730465
-0.0241208
0.0676151
0.180756
0.434558
0.777039
1.25407
1.77696
2.58729
3.55358
4.70945
5.99681
7.52574
9.24731
11.1952
13.0544
14.7331
16.4578
18.2619
19.959
21.4818
22.8273
23.9556
24.8455
25.5151
25.8882
25.9799
25.8423
25.4907
24.9036
24.1819
23.3471
22.6132
21.7907
20.8121
19.7939
18.9774
18.1396
17.21
16.4639
15.6444
14.9777
14.516
14.1766
13.7882
13.6476
13.5375
13.5589
13.669
13.7791
13.831
13.987
14.1093
14.3264
14.4212
14.5374
14.5588
14.4671
14.3845
14.0359
13.8219
13.721
13.4977
13.0482
12.5039
11.8343
10.8894
9.9017
9.00269
8.015
6.99367
5.954
4.84094
3.67895
2.50167
1.2877
0.0706729
-1.00569
-1.89859
-2.49487
-2.84958
-2.80983
-2.58661
-2.18603
-1.58363
-0.82528
0.00951572
0.697535
1.35497
1.93597
2.202
2.1806
2.03076
1.75861
1.30299
0.798444
0.437616
-0.0516415
-0.565362
-0.929248
-1.16776
-1.29313
-1.24727
-1.14636
-0.880322
-0.52561
-0.219824
0.101252
0.370343
0.61803
0.764807
1.05225
1.15621
1.04001
0.829023
0.584394
0.394806
0.180756
0.104309
0.0798465
-0.0546994
-0.18313
-0.192303
-0.143377
-0.121972
-0.121972
-0.00577358
0.0767887
0.0614994
0.101252
0.186872
0.244971
0.238855
0.309186
0.410096
0.364228
0.254145
0.192987
0.147119
0.150177
0.0767887
0.0737308
0.0890201
0.0890201
0.0431522
-0.0210629
-0.0699887
-0.161725
-0.280981
-0.326849
-0.259576
-0.158667
-0.109741
-0.0791623
-0.0791623
-0.0302365
0.0645572
0.0981937
0.13183
0.137946
0.0829044
0.0737308
0.0125736
-0.100567
-0.207592
-0.186187
-0.112799
-0.128088
-0.143377
-0.149493
-0.207592
-0.29627
-0.284039
-0.195361
-0.0699887
-0.018005
0.0676151
0.0339786
-0.0699887
-0.0669308
-0.0363522
-0.0271786
-0.00883145
-0.0577572
-0.0699887
-0.177014
-0.222882
-0.186187
-0.177014
-0.149493
-0.173956
-0.146435
0.0676151
0.202161
0.119599
0.0492679
-0.0516415
-0.085278
-0.00271572
0.0431522
0.0645572
0.128772
0.202161
0.278608
0.468195
0.755634
1.22654
1.7525
2.53225
3.58416
4.88375
6.2659
7.85293
9.50723
11.186
12.9167
14.7209
16.5097
18.2527
19.9498
21.4849
22.9221
24.1911
25.136
25.7047
25.9341
25.9341
25.717
25.3928
24.8241
24.1299
23.3716
22.6071
21.6653
20.7326
19.5921
18.7756
18.0326
17.1825
16.2559
15.5373
15.042
14.6108
14.2041
13.831
13.6231
13.3754
13.4121
13.5803
13.7699
14.0084
14.1919
14.2867
14.412
14.5619
14.6047
14.5772
14.5405
14.5374
14.4059
14.1215
13.7577
13.4427
12.8678
12.2624
11.7486
10.9536
9.95062
9.05161
8.02111
6.8683
5.68491
4.54127
3.51688
2.41299
1.33357
0.235797
-0.819165
-1.80074
-2.66
-3.05752
-3.06669
-2.80066
-2.24719
-1.56528
-0.788586
0.196045
0.917701
1.39473
1.76779
2.01241
2.03994
1.97266
1.59655
1.21126
0.825965
0.333649
-0.198419
-0.602057
-0.990405
-1.34206
-1.38793
-1.21669
-0.990405
-0.788586
-0.498089
-0.143377
0.156293
0.413153
0.648609
0.740345
0.749518
0.764807
0.694477
0.584394
0.419269
0.26026
0.0706729
-0.155609
-0.351312
-0.406353
-0.305444
-0.216766
-0.280981
-0.299328
-0.280981
-0.265692
-0.18313
-0.186187
-0.121972
-0.0241208
0.0890201
0.125714
0.110425
0.156293
0.223566
0.162409
0.119599
0.110425
0.0951358
0.122657
0.137946
0.196045
0.183814
0.134888
0.0737308
0.024805
-0.0302365
-0.0241208
-0.0210629
-0.018005
0.00951572
-0.00271572
0.0278629
0.0981937
0.0767887
-0.0363522
0.0370365
0.177698
0.30307
0.342823
0.31836
0.192987
0.134888
0.165467
0.119599
-0.00271572
-0.0699887
-0.0516415
-0.158667
-0.277923
-0.222882
-0.100567
0.0125736
0.0462101
0.122657
0.092078
-0.0271786
0.0462101
0.177698
0.248029
0.238855
0.153235
0.0645572
-0.0302365
-0.00883145
-0.018005
-0.0485836
-0.100567
-0.140319
-0.277923
-0.271808
-0.235113
-0.213708
-0.18313
-0.131146
-0.0577572
-0.0485836
0.0156314
0.0309208
0.00645786
0.000342139
0.0523258
0.162409
0.483484
0.911585
1.45588
2.05828
2.88085
3.99391
5.28127
6.56251
7.99971
9.61426
11.3695
13.2531
15.0939
16.9409
18.6166
20.2954
21.8518
23.2217
24.2431
25.084
25.613
25.8087
25.7628
25.5641
25.191
24.5947
23.9036
23.182
22.4206
21.5216
20.7602
19.7327
18.8215
17.9745
17.2987
16.632
15.8859
15.1826
14.5925
14.2469
14.0023
13.6873
13.4519
13.3754

## Sheet: Sheet2
128.623
129.433
130.317
131.18
132.064
132.86
133.633
134.275
134.805
135.321
135.815
136.345
136.935
137.62
138.217
138.666
139.057
139.418
139.573
139.691
139.705
139.551
139.388
139.307
139.131
138.828
138.512
138.128
137.649
137.237
136.721
136.154
135.579
135.041
134.577
134.252
134.171
134.12
134.134
134.23
134.157
133.884
133.39
132.69
131.828
130.796
129.595
128.328
127.075
125.845
124.68
123.619
122.787
122.101
121.482
121.048
120.76
120.532
120.23
120.09
119.913
119.581
119.198
118.763
118.152
117.363
116.449
115.462
114.364
113.185
111.999
110.798
109.655
108.653
107.732
106.922
106.207
105.728
105.256
104.866
104.534
104.217
103.753
103.296
102.685
102.036
101.262
100.386
99.4939
98.5507
97.5854
96.5906
95.6695
94.7705
93.8789
93.1199
92.4272
91.823
91.2482
90.8061
90.3419
89.9145
89.4871
89.0376
88.4628
87.8881
87.3133
86.6354
85.9501
85.25
84.5279
83.8426
83.1426
82.391
81.772
81.153
80.5561
80.0256
79.5466
79.0529
78.5666
78.1244
77.6897
77.2991
76.8128
76.378
75.9064
75.4275
74.9706
74.5064
74.079
73.6295
73.1653
72.7379
72.3179
71.861
71.4483
71.0652
70.682
70.3209
69.9819
69.6061
69.3335
69.0314
68.7145
68.405
68.1766
67.9482
67.6387
67.425
67.2408
66.9902
66.7471
66.526
66.2976
66.0323
65.8407
65.7154
65.7523
65.907
66.246
66.8944
67.6313
68.7293
69.8935
71.5294
73.3863
75.5822
77.7339
80.114
82.4204
84.7269
87.0554
89.2439
91.1451
92.9357
94.4021
95.4337
96.3032
97.1211
97.917
98.956
100.069
101.52
103.252
105.168
107.268
109.545
111.822
114.077
116.214
118.24
120.09
121.711
123.111
124.201
125.255
126.22
127.23
128.099
128.903
129.735
130.48
131.298
132.123
132.889
133.604
134.297
134.827
135.454
135.969
136.5
137.148
137.782
138.372
138.836
139.241
139.462
139.698
139.757
139.698
139.639
139.477
139.359
139.116
138.814
138.541
138.121
137.583
137.097
136.633
136.014
135.431
134.916
134.488
134.216
134.112
134.134
134.149
134.164
134.09
133.788
133.243
132.513
131.659
130.568
129.389
128.077
126.773
125.587
124.386
123.391
122.573
121.924
121.342
120.937
120.635
120.362
120.185
120.009
119.817
119.5
119.154
118.623
118.004
117.267
116.332
115.234
114.18
112.957
111.756
110.562
109.464
108.469
107.57
106.745
106.096
105.603
105.153
104.799
104.431
104.107
103.65
103.156
102.537
101.867
101.093
100.246
99.3023
98.3738
97.4085
96.4801
95.5148
94.601
93.7684
92.9873
92.3093
91.7346
91.1819
90.7177
90.2977
89.804
89.4355
88.9786
88.426
87.8512
87.247
86.6575
85.9353
85.2206
84.5279
83.7542
83.0468
82.391
81.6836
81.0793
80.4751
79.9666
79.5024
79.0013
78.5813
78.1687
77.7265
77.2991
76.8718
76.4002
75.9212
75.4643
74.9559
74.5359
74.0053
73.6148
73.2021
72.701
72.2589
71.8905
71.4631
71.0725
70.7409
70.3946
70.0704
69.6872
69.4367
69.0682
68.7735
68.4492
68.1692
67.9629
67.6682
67.4471
67.2187
66.9902
66.8134
66.5702
66.3639
66.1281
65.9512
65.8112
65.8554
66.0986
66.4965
67.1229
67.9776
68.9724
70.2767
71.8684
73.7621
75.9654
78.1613
80.5046
82.7889
85.1469
87.4681
89.7008
91.624
93.1789
94.5715
95.6327
96.539
97.3422
98.1675
99.2139
100.496
102.036
103.738
105.713
107.835
109.987
112.08
114.128
115.993
117.842
119.67
121.416
122.853
124.083
125.277
126.368
127.377
128.276
129.153
130.008
130.833
131.673
132.477
133.265
133.943
134.54
135.026
135.512
135.969
136.537
137.156
137.753
138.438
138.88
139.337
139.58
139.668
139.691
139.683
139.551
139.411
139.278
138.968
138.688
138.379
137.974
137.546
137.082
136.596
136.087
135.542
135.011
134.569
134.275
134.23
134.179
134.216
134.23
134.112
133.766
133.221
132.432
131.482
130.399
129.183
127.915
126.64
125.454
124.253
123.31
122.507
121.799
121.291
120.885
120.598
120.325
120.134
120.023
119.751
119.456
119.095
118.586
117.901
117.098
116.192
115.138
113.996
112.817
111.608
110.407
109.28
108.314
107.378
106.634
106.03
105.477
105.102
104.711
104.424
104.077
103.598
103.046
102.456
101.719
100.879
100.017
99.1181
98.1822
97.1948
96.2443
95.3011
94.4315
93.5841
92.8694
92.2135
91.6388
91.064
90.6145
90.1355
89.6787
89.266
88.8165
88.2197
87.667
87.0407
86.4069
85.6848
84.9921
84.2626
83.5773
82.8847
82.2362
81.5583
80.9541
80.3572
79.8119
79.3034
78.8392
78.3824
77.9844
77.5497
77.0854
76.6949
76.2086
75.6854
75.2654
74.8232
74.3885
73.8948
73.4747
73.0326
72.5537
72.0968
71.7136
71.3378
70.8883
70.5493
70.1883
69.8493
69.503
69.223
68.9061
68.6261
68.2945
68.0219
67.8082
67.4987
67.3145
67.1376
66.865
66.6439
66.4376
66.2165
65.9586
65.8333
65.7228
65.7965
65.9954
66.4302
67.1597
67.9408
69.0903
70.4241
72.0231
73.9685
76.1201
78.375
80.733
83.0763
85.4564
87.7849
89.9734
91.8304
93.4147
94.6673
95.7284
96.5685
97.3569
98.3001
99.317
100.54
102.021
103.753
105.728
107.857
110.134
112.404
114.674
116.774
118.785
120.642
122.057
123.229
124.297
125.314
126.272
127.252
128.166
129.102
129.964
130.789
131.622
132.432
133.213
133.84
134.481
135.019
135.564
136.043
136.574
137.119
137.686
138.202
138.666
139.072
139.337
139.536
139.58
139.624
139.492
139.315
139.123
138.909
138.629
138.313
137.929
137.414
136.957
136.426
135.925
135.38
134.835
134.429
134.201
134.127
134.157
134.193
134.127
133.972
133.582
132.955
132.226
131.268
130.119
128.881
127.628
126.36
125.167
124.106
123.081
122.308
121.644
121.129
120.819
120.502
120.296
120.082
119.905
119.714
119.39
118.977
118.439
117.776
116.973
116.044
114.976
113.789
112.618
111.394
110.23
109.176
108.16
107.231
106.487
105.919
105.44
105.035
104.689
104.328
103.981
103.561
103.031
102.368
101.638
100.842
99.9802
99.0149
98.0938
97.0769
96.1632
95.22
94.3505
93.5178
92.803
92.1177
91.5209
91.064
90.585
90.1355
89.6861
89.266
88.7281
88.2197
87.6228
87.0554
86.348
85.6259
84.97
84.2553
83.5184
82.8036
82.1478
81.492
80.8509
80.3056
79.7824
79.3108
78.8245
78.3529
77.9402
77.4981
77.0339
76.5917
76.1644
75.6927
75.2727
74.779
74.3369
73.9242
73.4379
72.9958
72.5758
72.082
71.662
71.242
70.8736
70.5125
70.1514
69.8346
69.4809
69.2082
68.9135
68.5819
68.2724
68.0587
67.7934
67.5871
67.3513
67.1008
66.8355
66.6218
66.3786
66.1502
65.9291
65.7449
65.7228
65.8112
66.0691
66.5997
67.2997
68.2134
69.304
70.6894
72.3473
74.3958
76.4444
78.6624
80.9835
83.2973
85.6995
88.006
90.1577
91.9925
93.5841
94.9031
95.8021
96.6127
97.4012
98.2928
99.3613
100.658
102.176
104.026
106.096
108.3
110.473
112.632
114.666
116.553
118.387
120.075
121.63
123.015
124.223
125.307
126.39
127.333
128.269

## Sheet: Sheet3
0
0.00500626
0.0100125
0.0150188
0.020025
0.0250313
0.0300375
0.0350438
0.0400501
0.0450563
0.0500626
0.0550688
0.0600751
0.0650814
0.0700876
0.0750939
0.0801001
0.0851064
0.0901126
0.0951189
0.100125
0.105131
0.110138
0.115144
0.12015
0.125156
0.130163
0.135169
0.140175
0.145181
0.150188
0.155194
0.1602
0.165207
0.170213
0.175219
0.180225
0.185232
0.190238
0.195244
0.20025
0.205257
0.210263
0.215269
0.220275
0.225282
0.230288
0.235294
0.2403
0.245307
0.250313
0.255319
0.260325
0.265332
0.270338
0.275344
0.28035
0.285357
0.290363
0.295369
0.300375
0.305382
0.310388
0.315394
0.320401
0.325407
0.330413
0.335419
0.340426
0.345432
0.350438
0.355444
0.360451
0.365457
0.370463
0.375469
0.380476
0.385482
0.390488
0.395494
0.400501
0.405507
0.410513
0.415519
0.420526
0.425532
0.430538
0.435544
0.440551
0.445557
0.450563
0.455569
0.460576
0.465582
0.470588
0.475594
0.480601
0.485607
0.490613
0.49562
0.500626
0.505632
0.510638
0.515645
0.520651
0.525657
0.530663
0.53567
0.540676
0.545682
0.550688
0.555695
0.560701
0.565707
0.570713
0.57572
0.580726
0.585732
0.590738
0.595745
0.600751
0.605757
0.610763
0.61577
0.620776
0.625782
0.630788
0.635795
0.640801
0.645807
0.650814
0.65582
0.660826
0.665832
0.670839
0.675845
0.680851
0.685857
0.690864
0.69587
0.700876
0.705882
0.710889
0.715895
0.720901
0.725907
0.730914
0.73592
0.740926
0.745932
0.750939
0.755945
0.760951
0.765957
0.770964
0.77597
0.780976
0.785982
0.790989
0.795995
0.801001
0.806008
0.811014
0.81602
0.821026
0.826033
0.831039
0.836045
0.841051
0.846058
0.851064
0.85607
0.861076
0.866083
0.871089
0.876095
0.881101
0.886108
0.891114
0.89612
0.901126
0.906133
0.911139
0.916145
0.921151
0.926158
0.931164
0.93617
0.941176
0.946183
0.951189
0.956195
0.961202
0.966208
0.971214
0.97622
0.981227
0.986233
0.991239
0.996245
1.00125
1.00626
1.01126
1.01627
1.02128
1.02628
1.03129
1.0363
1.0413
1.04631
1.05131
1.05632
1.06133
1.06633
1.07134
1.07635
1.08135
1.08636
1.09136
1.09637
1.10138
1.10638
1.11139
1.1164
1.1214
1.12641
1.13141
1.13642
1.14143
1.14643
1.15144
1.15645
1.16145
1.16646
1.17146
1.17647
1.18148
1.18648
1.19149
1.1965
1.2015
1.20651
1.21151
1.21652
1.22153
1.22653
1.23154
1.23655
1.24155
1.24656
1.25156
1.25657
1.26158
1.26658
1.27159
1.2766
1.2816
1.28661
1.29161
1.29662
1.30163
1.30663
1.31164
1.31665
1.32165
1.32666
1.33166
1.33667
1.34168
1.34668
1.35169
1.3567
1.3617
1.36671
1.37171
1.37672
1.38173
1.38673
1.39174
1.39675
1.40175
1.40676
1.41176
1.41677
1.42178
1.42678
1.43179
1.4368
1.4418
1.44681
1.45181
1.45682
1.46183
1.46683
1.47184
1.47685
1.48185
1.48686
1.49186
1.49687
1.50188
1.50688
1.51189
1.5169
1.5219
1.52691
1.53191
1.53692
1.54193
1.54693
1.55194
1.55695
1.56195
1.56696
1.57196
1.57697
1.58198
1.58698
1.59199
1.597
1.602
1.60701
1.61202
1.61702
1.62203
1.62703
1.63204
1.63705
1.64205
1.64706
1.65207
1.65707
1.66208
1.66708
1.67209
1.6771
1.6821
1.68711
1.69212
1.69712
1.70213
1.70713
1.71214
1.71715
1.72215
1.72716
1.73217
1.73717
1.74218
1.74718
1.75219
1.7572
1.7622
1.76721
1.77222
1.77722
1.78223
1.78723
1.79224
1.79725
1.80225
1.80726
1.81227
1.81727
1.82228
1.82728
1.83229
1.8373
1.8423
1.84731
1.85232
1.85732
1.86233
1.86733
1.87234
1.87735
1.88235
1.88736
1.89237
1.89737
1.90238
1.90738
1.91239
1.9174
1.9224
1.92741
1.93242
1.93742
1.94243
1.94743
1.95244
1.95745
1.96245
1.96746
1.97247
1.97747
1.98248
1.98748
1.99249
1.9975
2.0025
2.00751
2.01252
2.01752
2.02253
2.02753
2.03254
2.03755
2.04255
2.04756
2.05257
2.05757
2.06258
2.06758
2.07259
2.0776
2.0826
2.08761
2.09262
2.09762
2.10263
2.10763
2.11264
2.11765
2.12265
2.12766
2.13267
2.13767
2.14268
2.14768
2.15269
2.1577
2.1627
2.16771
2.17272
2.17772
2.18273
2.18773
2.19274
2.19775
2.20275
2.20776
2.21277
2.21777
2.22278
2.22778
2.23279
2.2378
2.2428
2.24781
2.25282
2.25782
2.26283
2.26783
2.27284
2.27785
2.28285
2.28786
2.29287
2.29787
2.30288
2.30788
2.31289
2.3179
2.3229
2.32791
2.33292
2.33792
2.34293
2.34793
2.35294
2.35795
2.36295
2.36796
2.37297
2.37797
2.38298
2.38798
2.39299
2.398
2.403
2.40801
2.41302
2.41802
2.42303
2.42804
2.43304
2.43805
2.44305
2.44806
2.45307
2.45807
2.46308
2.46809
2.47309
2.4781
2.4831
2.48811
2.49312
2.49812
2.50313
2.50814
2.51314
2.51815
2.52315
2.52816
2.53317
2.53817
2.54318
2.54819
2.55319
2.5582
2.5632
2.56821
2.57322
2.57822
2.58323
2.58824
2.59324
2.59825
2.60325
2.60826
2.61327
2.61827
2.62328
2.62829
2.63329
2.6383
2.6433
2.64831
2.65332
2.65832
2.66333
2.66834
2.67334
2.67835
2.68335
2.68836
2.69337
2.69837
2.70338
2.70839
2.71339
2.7184
2.7234
2.72841
2.73342
2.73842
2.74343
2.74844
2.75344
2.75845
2.76345
2.76846
2.77347
2.77847
2.78348
2.78849
2.79349
2.7985
2.8035
2.80851
2.81352
2.81852
2.82353
2.82854
2.83354
2.83855
2.84355
2.84856
2.85357
2.85857
2.86358
2.86859
2.87359
2.8786
2.8836
2.88861
2.89362
2.89862
2.90363
2.90864
2.91364
2.91865
2.92365
2.92866
2.93367
2.93867
2.94368
2.94869
2.95369
2.9587
2.9637
2.96871
2.97372
2.97872
2.98373
2.98874
2.99374
2.99875
3.00375
3.00876
3.01377
3.01877
3.02378
3.02879
3.03379
3.0388
3.0438
3.04881
3.05382
3.05882
3.06383
3.06884
3.07384
3.07885
3.08385
3.08886
3.09387
3.09887
3.10388
3.10889
3.11389
3.1189
3.1239
3.12891
3.13392
3.13892
3.14393
3.14894
3.15394
3.15895
3.16395
3.16896
3.17397
3.17897
3.18398
3.18899
3.19399
3.199
3.20401
3.20901
3.21402
3.21902
3.22403
3.22904
3.23404
3.23905
3.24406
3.24906
3.25407
3.25907
3.26408
3.26909
3.27409
3.2791
3.28411
3.28911
3.29412
3.29912
3.30413
3.30914
3.31414
3.31915
3.32416
3.32916
3.33417
3.33917
3.34418
3.34919
3.35419
3.3592
3.36421
3.36921
3.37422
3.37922
3.38423
3.38924
3.39424
3.39925
3.40426
3.40926
3.41427
3.41927
3.42428
3.42929
3.43429
3.4393
3.44431
3.44931
3.45432
3.45932
3.46433
3.46934
3.47434
3.47935
3.48436
3.48936
3.49437
3.49937
3.50438
3.50939
3.51439
3.5194
3.52441
3.52941
3.53442
3.53942
3.54443
3.54944
3.55444
3.55945
3.56446
3.56946
3.57447
3.57947
3.58448
3.58949
3.59449
3.5995
3.60451
3.60951
3.61452
3.61952
3.62453
3.62954
3.63454
3.63955
3.64456
3.64956
3.65457
3.65957
3.66458
3.66959
3.67459
3.6796
3.68461
3.68961
3.69462
3.69962
3.70463
3.70964
3.71464
3.71965
3.72466
3.72966
3.73467
3.73967
3.74468
3.74969
3.75469
3.7597
3.76471
3.76971
3.77472
3.77972
3.78473
3.78974
3.79474
3.79975
3.80476
3.80976
3.81477
3.81977
3.82478
3.82979
3.83479
3.8398
3.84481
3.84981
3.85482
3.85982
3.86483
3.86984
3.87484
3.87985
3.88486
3.88986
3.89487
3.89987
3.90488
3.90989
3.91489
3.9199
3.92491
3.92991
3.93492
3.93992
3.94493
3.94994
3.95494
3.95995
3.96496
3.96996
3.97497
3.97997
3.98498
3.98999
3.99499
4
