# Supplementary material for: A Bio-Inspired Approach for the Reduction of Left Ventricular Workload
Source: PLoS One. 2014 Jan 24;9(1):e87122. doi: 10.1371/journal.pone.0087122 (PMC3901771; doi:10.1371/journal.pone.0087122)
Supplement: Data S1 — (ZIP) [file pone.0087122.s002.zip › Pressure_FLow_AortaNo3_setup1_ring2_HR60_3.xls]

## Sheet: Sheet1
-0.742718
-0.470569
-0.320733
-0.0638729
0.278608
0.57522
0.868775
0.951337
0.859601
0.721997
0.517121
0.26026
0.104309
0.0186893
-0.0975094
-0.16784
-0.293213
-0.369659
-0.403296
-0.348254
-0.326849
-0.262634
-0.149493
-0.0149472
0.024805
0.0584415
0.125714
0.235797
0.290839
0.290839
0.272492
0.251087
0.281665
0.241913
0.244971
0.382575
0.462079
0.327533
0.208277
0.113483
0.000342139
-0.0791623
-0.121972
-0.0699887
0.0829044
0.116541
0.0431522
-0.0455258
-0.0149472
0.0492679
0.0584415
0.092078
0.183814
0.287781
0.321418
0.30307
0.220508
0.171582
0.162409
0.18993
0.284723
0.186872
0.0676151
-0.0271786
-0.0730465
-0.18313
-0.201477
-0.192303
-0.222882
-0.0210629
0.0798465
0.0737308
-0.0149472
-0.085278
-0.0485836
0.0737308
0.0462101
0.00951572
0.00645786
0.0584415
0.0217472
-0.0271786
-0.0913937
-0.106683
-0.115857
-0.140319
-0.112799
-0.0791623
-0.0883358
-0.140319
-0.195361
-0.308502
-0.284039
-0.143377
0.0431522
0.208277
0.321418
0.281665
0.336707
0.584394
0.78927
1.15316
1.70969
2.40076
3.35787
4.41284
5.65127
7.03954
8.60822
10.2228
12.0239
13.7974
15.6872
17.5922
19.4789
20.9956
22.3655
23.5887
24.5917
25.3806
25.8821
26.1451
26.1053
25.6925
25.0565
24.3715
23.7263
22.9068
22.0231
21.0629
20.277
19.4331
18.6472
17.7023
16.8002
16.0358
15.3539
14.7606
14.3111
14.0634
13.7913
13.4886
13.3357
13.3724
13.4182
13.562
13.8096
14.039
14.2011
14.305
14.4273
14.4273
14.3723
14.3753
14.2683
14.1124
13.8861
13.5558
13.0299
12.5406
11.8404
11.1157
10.287
9.48583
8.62657
7.6083
6.37293
5.25069
4.11011
2.91143
1.63936
0.394806
-0.721313
-1.69371
-2.37562
-2.65694
-2.7395
-2.6233
-2.23495
-1.72429
-1.02098
-0.280981
0.495716
1.32134
1.87175
2.15613
2.18366
2.09804
1.82589
1.41002
0.816791
0.238855
-0.213708
-0.626519
-0.975116
-1.20446
-1.27479
-1.25032
-1.06991
-0.709082
-0.479742
-0.290155
0.0217472
0.281665
0.538526
0.71894
0.862659
1.00026
0.969684
0.838196
0.599683
0.364228
0.128772
-0.0271786
-0.170898
-0.149493
-0.189245
-0.26875
-0.348254
-0.348254
-0.277923
-0.134204
-0.0118893
0.137946
0.107367
0.0829044
0.0798465
0.104309
0.165467
0.168525
0.171582
0.0370365
0.0584415
0.113483
0.156293
0.147119
0.159351
0.107367
0.0400943
-0.0791623
-0.16784
-0.12503
-0.0424679
0.0553836
0.107367
0.119599
0.116541
0.251087
0.186872
0.156293
0.125714
0.144062
0.144062
0.147119
0.0859623
-0.0975094
-0.0608151
-0.00883145
0.0553836
0.0676151
0.0462101
-0.0332943
0.0217472
0.144062
0.110425
-0.0485836
-0.0975094
-0.164782
-0.164782
-0.0913937
0.0523258
0.339765
0.397864
0.309186
0.202161
0.17464
0.241913
0.315302
0.229682
0.281665
0.199103
0.0584415
0.0034
-0.0424679
-0.100567
-0.0791623
-0.0363522
0.150177
0.183814
0.183814
0.0737308
-0.0455258
-0.00577358
0.0798465
0.0829044
-0.018005
-0.0944516
-0.0149472
0.159351
0.379517
0.691419
1.14704
1.71886
2.36101
3.22639
4.44036
5.82863
7.34533
8.91095
10.5958
12.4367
14.1521
15.8492
17.6473
19.3291
20.9406
22.4175
23.6682
24.6314
25.3011
25.7751
25.9616
25.8301
25.4509
24.9372
24.3195
23.6101
22.9221
22.072
21.1883
20.1853
19.2863
18.4178
17.6259
16.7146
15.7483
14.9563
14.5649
14.3723
14.1582
13.7087
13.3051
13.2439
13.3082
13.3877
13.5895
13.8402
14.0206
14.1368
14.2958
14.4396
14.4854
14.3142
14.2011
14.1215
14.1032
13.8922
13.5161
13.0115
12.4642
11.6783
10.9169
10.1555
9.34211
8.3483
7.30863
6.2659
5.0397
3.66978
2.45886
1.41919
0.367285
-0.629577
-1.54999
-2.30834
-2.73644
-2.90157
-2.92909
-2.54686
-1.91082
-1.13718
-0.26875
0.526294
1.21126
1.5782
1.77696
1.93903
1.96655
1.78308
1.40084
0.816791
0.278608
-0.201477
-0.693792
-1.0852
-1.24115
-1.31148
-1.31148
-1.27479
-1.11884
-0.779412
-0.467511
-0.158667
0.18993
0.468195
0.657782
0.767865
0.767865
0.770923
0.581336
0.413153
0.290839
0.186872
0.092078
-0.0394101
-0.106683
-0.121972
0.0309208
-0.0546994
-0.137262
-0.152551
-0.128088
-0.109741
-0.0822201
-0.0608151
-0.143377
-0.0761044
0.0614994
0.23274
0.272492
0.23274
0.177698
0.244971
0.330591
0.324475
0.293897
0.196045
0.208277
0.162409
0.134888
0.0737308
0.0462101
-0.018005
-0.0271786
0.00951572
0.0553836
0.024805
0.000342139
-0.103625
-0.0791623
0.0400943
0.122657
0.238855
0.312244
0.333649
0.330591
0.379517
0.462079
0.394806
0.220508
0.134888
-0.0149472
-0.0516415
-0.0271786
0.0339786
0.0890201
0.0217472
0.0125736
0.0584415
0.0676151
0.0370365
0.137946
0.0737308
0.0339786
0.0767887
0.17464
0.214392
0.199103
0.104309
0.0859623
0.192987
0.18993
0.144062
0.0890201
0.0614994
-0.00271572
0.00951572
-0.0332943
-0.121972
-0.161725
-0.158667
-0.0761044
0.0431522
0.113483
0.0981937
0.0767887
-0.0149472
-0.0302365
0.0676151
0.355054
0.755634
1.22654
1.84423
2.68209
3.84713
5.10085
6.30871
7.59913
9.07302
10.6967
12.5223
14.3142
16.0755
17.8368
19.5859
21.2464
22.7355
23.8853
24.8302
25.4815
25.8974
26.0686
25.8851
25.4509
24.9066
24.2675
23.5031
22.7233
21.9558
21.1149
20.2128
19.1242
18.1885
17.2803
16.4363
15.785
15.1154
14.5925
14.1277
13.776
13.6934
13.669
13.6629
13.6048
13.7515
13.883
13.9931
14.1124
14.2836
14.4579
14.3815
14.3539
14.4212
14.4977
14.4243
14.2989
13.9717
13.3877
12.6782
12.192
11.663
10.9628
10.1983
9.31459
8.34525
7.29946
6.20168
5.09168
3.91135
2.61787
1.4039
0.251087
-0.788586
-1.68148
-2.52545
-3.0514
-3.11256
-2.82206
-2.31752
-1.61727
-0.785528
-0.085278
0.431501
1.01555
1.5415
1.92068
2.03076
1.92985
1.63936
1.29382
0.908527
0.339765
-0.204535
-0.65404
-0.993463
-1.26255
-1.34817
-1.40016
-1.33289
-1.04545
-0.672387
-0.332965
0.110425
0.425385
0.642493
0.777039
0.84737
0.844312
0.78927
0.624146
0.462079
0.290839
0.116541
0.0859623
-0.0394101
-0.140319
-0.241229
-0.308502
-0.369659
-0.323791
-0.259576
-0.305444
-0.219824
-0.0699887
0.092078
0.196045
0.192987
0.147119
0.150177
0.134888
0.177698
0.159351
0.107367
0.0890201
0.0767887
0.0034
-0.0577572
-0.140319
-0.161725
-0.143377
-0.16784
-0.170898
-0.140319
-0.0638729
-0.0546994
-0.0363522
-0.0241208
-0.00883145
-0.0424679
0.000342139
0.0645572
0.110425
0.092078
0.104309
0.150177
0.134888
0.141004
0.0859623
-0.0302365
-0.106683
-0.0913937
-0.115857
-0.134204
-0.152551
-0.109741
-0.0608151
0.0462101
0.110425
0.0737308
0.0614994
0.0676151
0.0859623
0.119599
0.27555
0.287781
0.257202
0.235797
0.171582
0.134888
0.0584415
0.0767887
0.0890201
0.0156314
-0.0241208
-0.0669308
-0.0791623
-0.018005
-0.0363522
-0.0577572
-0.0516415
-0.0455258
-0.018005
0.000342139
0.0309208
0.000342139
-0.0638729
-0.0210629
0.0676151
0.199103
0.462079
0.764807
1.25101
2.0063
2.94506
3.9144
4.96019
6.17722
7.62053
9.1831
10.9291
12.7791
14.5925
16.4241
18.1365
19.8092
21.387
22.7753
23.8639
24.7262
25.3989
25.8637
26.0075
25.8026
25.3806
24.8516
24.3226
23.5642
22.6683
21.6286
20.6531
19.7113
18.8673
18.0601
17.3537
16.4088
15.7269
15.1001
14.5772
14.1644
13.8402
13.6965
13.5681
13.5161
13.5956
13.724
13.8372
14.0329
14.1796
14.3203
14.4243
14.4701
14.461
14.3295
14.2958
14.2011
13.8708
13.5834
13.3234
12.8892
12.3358
11.4704
10.6815
9.96897
9.31459
8.43087
7.29334
6.07937
4.84705
3.69118
2.51696
1.30605
0.159351
-0.901727
-1.8252
-2.4857
-2.80677
-2.85876
-2.70892
-2.38173
-2.03008
-1.44297
-0.574536
0.306128
1.03084
1.47423
1.6944
1.84423
1.8901
1.64241
1.28159
0.838196
0.394806
-0.103625
-0.516436
-0.861975
-1.07603
-1.07603
-1.10049
-1.04239
-0.892553

## Sheet: Sheet2
120.2
120.009
119.846
119.633
119.338
119.006
118.557
117.99
117.297
116.508
115.484
114.423
113.281
112.065
110.893
109.751
108.683
107.769
106.958
106.236
105.662
105.242
104.822
104.505
104.158
103.783
103.274
102.714
102.11
101.336
100.511
99.5971
98.676
97.7328
96.7674
95.7948
94.9253
94.0484
93.2968
92.5378
91.9188
91.3956
90.9314
90.504
90.0545
89.6345
89.1481
88.6397
88.146
87.4975
86.8638
86.1638
85.5301
84.7563
84.0563
83.3342
82.6636
82.0078
81.3814
80.7846
80.2245
79.7603
79.215
78.8318
78.3602
77.9623
77.5128
77.056
76.6212
76.157
75.7075
75.2727
74.8232
74.3516
73.8874
73.4453
72.9958
72.5537
72.1336
71.7283
71.2789
70.9325
70.5862
70.2472
69.9304
69.6061
69.3188
68.9577
68.685
68.4492
68.1545
67.9334
67.6903
67.4102
67.226
67.005
66.7176
66.4965
66.2755
66.0102
65.907
65.9439
66.1207
66.4523
67.005
67.7787
68.7514
69.9451
71.441
73.18
75.2727
77.3655
79.635
81.9341
84.3732
86.6575
88.9271
90.8061
92.6115
94.041
95.1021
96.0453
96.9369
97.7033
98.6244
99.7518
101.181
102.78
104.711
106.649
108.734
110.93
113.133
115.108
116.98
118.682
120.348
121.836
123.074
124.297
125.417
126.405
127.363
128.343
129.323
130.236
131.18
131.998
132.808
133.508
134.142
134.68
135.188
135.66
136.168
136.743
137.296
137.841
138.364
138.733
139.072
139.271
139.263
139.219
139.197
139.072
138.865
138.688
138.46
138.143
137.767
137.318
136.898
136.397
135.866
135.336
134.79
134.326
134.017
133.899
133.877
133.847
133.869
133.803
133.589
133.103
132.366
131.541
130.539
129.352
128.07
126.803
125.609
124.422
123.406
122.529
121.807
121.298
120.849
120.554
120.281
120.104
119.92
119.706
119.456
119.132
118.667
118.034
117.326
116.472
115.477
114.371
113.163
112.006
110.827
109.7
108.639
107.747
106.951
106.266
105.75
105.308
104.888
104.571
104.261
103.819
103.37
102.802
102.147
101.366
100.489
99.6486
98.7202
97.7475
96.7969
95.8685
94.9621
94.0557
93.3189
92.6188
91.9777
91.4767
90.9903
90.5556
90.1282
89.6861
89.1923
88.7428
88.2123
87.5786
86.908
86.2817
85.5743
84.8227
84.1079
83.371
82.7152
82.0225
81.4551
80.8214
80.3277
79.8045
79.3845
78.8613
78.4708
78.036
77.6086
77.1812
76.6728
76.2528
75.7738
75.3169
74.779
74.3664
73.9095
73.4747
73.0474
72.6052
72.2073
71.7431
71.3452
71.0209
70.6672
70.2914
69.9598
69.6872
69.3998
68.9945
68.744
68.4271
68.1545
67.9703
67.7345
67.5134
67.3292
67.1229
66.8502
66.6218
66.386
66.1944
66.0765
66.0618
66.2239
66.5628
67.2408
67.9997
68.9577
70.2325
71.7431
73.5411
75.6412
77.7855
80.033
82.4131
84.7711
87.107
89.2071
91.1303
92.8251
94.181
95.22
96.0453
96.8411
97.6222
98.5581
99.7444
101.167
102.884
104.858
106.944
109.132
111.358
113.517
115.543
117.533
119.309
120.966
122.396
123.678
124.798
125.808
126.729
127.643
128.512
129.426
130.362
131.194
132.02
132.845
133.501
134.09
134.621
135.078
135.549
135.999
136.655
137.207
137.804
138.342
138.806
139.049
139.226
139.212
139.256
139.182
139.079
138.873
138.615
138.394
138.084
137.738
137.296
136.802
136.308
135.748
135.196
134.672
134.201
133.95
133.773
133.81
133.818
133.803
133.759
133.493
132.933
132.241
131.386
130.369
129.131
127.856
126.604
125.358
124.231
123.221
122.322
121.667
121.084
120.745
120.384
120.141
119.986
119.832
119.625
119.331
119.021
118.513
117.931
117.194
116.302
115.256
114.165
112.993
111.741
110.577
109.442
108.417
107.533
106.715
106.118
105.588
105.197
104.829
104.483
104.121
103.724
103.23
102.662
101.962
101.137
100.327
99.4644
98.4991
97.5191
96.598
95.6695
94.7484
93.9526
93.2157
92.4788
91.8525
91.3661
90.9019
90.4156
89.9734
89.5018
89.0302
88.5586
87.9839
87.3723
86.7385
86.0459
85.4122
84.6679
83.99
83.2752
82.5973
81.9562
81.3151
80.6961
80.1214
79.6424
79.1855
78.6918
78.316
77.8665
77.3949
77.0191
76.5844
76.0833
75.6485
75.199
74.7274
74.2264
73.799
73.379
72.9074
72.4947
72.0378
71.5736
71.242
70.8441
70.483
70.1514
69.8567
69.5546
69.2451
68.9282
68.6998
68.4124
68.1029
67.8524
67.6092
67.3734
67.2039
66.9165
66.6881
66.4892
66.2091
66.0544
65.907
65.9439
66.1502
66.467
67.1376
67.9703
68.9651
70.2399
71.8094
73.5926
75.8033
77.955
80.2319
82.5973
84.9037
87.2249
89.3766
91.2998
93.061
94.38
95.4558
96.3179
96.9885
97.7991
98.8086
99.9729
101.343
103.068
105.168
107.482
109.818
112.043
114.062
116.029
117.85
119.647
121.217
122.514
123.612
124.761
125.786
126.758
127.709
128.615
129.5
130.354
131.231
132.042
132.793
133.398
133.994
134.525
135.026
135.52
136.08
136.647
137.215
137.819
138.327
138.755
139.049
139.204
139.241
139.234
139.145
139.049
138.828
138.644
138.394
138.062
137.627
137.237
136.743
136.227
135.734
135.21
134.739
134.275
134.046
133.936
133.928
134.002
133.987
133.884
133.523
132.985
132.189
131.334
130.317
129.094
127.827
126.618
125.38
124.238
123.288
122.47
121.784
121.276
120.863
120.532
120.274
120.068
119.846
119.64
119.367
119.043
118.505
117.886
117.164
116.25
115.197
114.099
112.92
111.733
110.518
109.412
108.417
107.504
106.693
106.082
105.566
105.183
104.858
104.453
104.121
103.753
103.222
102.611
101.94
101.137
100.29
99.4128
98.3959
97.4822
96.539
95.64
94.7189
93.8936
93.1273
92.5009
91.8819
91.3661
90.8872
90.4082
90.0398
89.5755
89.0744
88.5807
88.0354
87.4238
86.768
86.0975
85.3606
84.6384
83.9458
83.2384
82.5899
81.9046
81.3004
80.6888
80.1877
79.6571
79.1782
78.7361
78.3381
77.896
77.4834
77.0633
76.6138
76.098
75.678
75.2285
74.7053
74.2632
73.8284
73.3495
72.9221
72.4947
72.0526
71.6031
71.2199
70.903
70.542
70.1883
69.9156
69.584
69.2524
68.9724
68.685
68.4345
68.1471
67.8597
67.6608
67.4102
67.1229
66.9313
66.6881
66.467
66.2681
66.0691
65.966
66.0839
66.2755
66.6586
67.3145
68.125
69.1788
70.4241
72.0526
73.8579
76.0317
78.1687
80.4825
82.811
85.2132
87.4312
89.6124
91.6388
93.2231
94.5421
95.4926
96.3769
97.1801
98.0054
99.037
100.216
101.609
103.318
105.219
107.32
109.545
111.756
113.922
115.808
117.702
119.544
121.129
122.462
123.73
124.82
125.845
126.78
127.709
128.564
129.47
130.31
131.15
132.049
132.852
133.523
134.171
134.717
135.218
135.711
136.235
136.743
137.347
137.863
138.313
138.718
139.027
139.212
139.234
139.234
139.123
138.998
138.769
138.548
138.327
137.959
137.59
137.163
136.647
136.109
135.571
135.085
134.51
134.068
133.84
133.766
133.7
133.737
133.729
133.604
133.287
132.675
131.88
131.003
129.905
128.63
127.355
126.132
124.887
123.811
122.912
122.087
121.453
121.011
120.642
120.392

## Sheet: Sheet3
0
0.00500626
0.0100125
0.0150188
0.020025
0.0250313
0.0300375
0.0350438
0.0400501
0.0450563
0.0500626
0.0550688
0.0600751
0.0650814
0.0700876
0.0750939
0.0801001
0.0851064
0.0901126
0.0951189
0.100125
0.105131
0.110138
0.115144
0.12015
0.125156
0.130163
0.135169
0.140175
0.145181
0.150188
0.155194
0.1602
0.165207
0.170213
0.175219
0.180225
0.185232
0.190238
0.195244
0.20025
0.205257
0.210263
0.215269
0.220275
0.225282
0.230288
0.235294
0.2403
0.245307
0.250313
0.255319
0.260325
0.265332
0.270338
0.275344
0.28035
0.285357
0.290363
0.295369
0.300375
0.305382
0.310388
0.315394
0.320401
0.325407
0.330413
0.335419
0.340426
0.345432
0.350438
0.355444
0.360451
0.365457
0.370463
0.375469
0.380476
0.385482
0.390488
0.395494
0.400501
0.405507
0.410513
0.415519
0.420526
0.425532
0.430538
0.435544
0.440551
0.445557
0.450563
0.455569
0.460576
0.465582
0.470588
0.475594
0.480601
0.485607
0.490613
0.49562
0.500626
0.505632
0.510638
0.515645
0.520651
0.525657
0.530663
0.53567
0.540676
0.545682
0.550688
0.555695
0.560701
0.565707
0.570713
0.57572
0.580726
0.585732
0.590738
0.595745
0.600751
0.605757
0.610763
0.61577
0.620776
0.625782
0.630788
0.635795
0.640801
0.645807
0.650814
0.65582
0.660826
0.665832
0.670839
0.675845
0.680851
0.685857
0.690864
0.69587
0.700876
0.705882
0.710889
0.715895
0.720901
0.725907
0.730914
0.73592
0.740926
0.745932
0.750939
0.755945
0.760951
0.765957
0.770964
0.77597
0.780976
0.785982
0.790989
0.795995
0.801001
0.806008
0.811014
0.81602
0.821026
0.826033
0.831039
0.836045
0.841051
0.846058
0.851064
0.85607
0.861076
0.866083
0.871089
0.876095
0.881101
0.886108
0.891114
0.89612
0.901126
0.906133
0.911139
0.916145
0.921151
0.926158
0.931164
0.93617
0.941176
0.946183
0.951189
0.956195
0.961202
0.966208
0.971214
0.97622
0.981227
0.986233
0.991239
0.996245
1.00125
1.00626
1.01126
1.01627
1.02128
1.02628
1.03129
1.0363
1.0413
1.04631
1.05131
1.05632
1.06133
1.06633
1.07134
1.07635
1.08135
1.08636
1.09136
1.09637
1.10138
1.10638
1.11139
1.1164
1.1214
1.12641
1.13141
1.13642
1.14143
1.14643
1.15144
1.15645
1.16145
1.16646
1.17146
1.17647
1.18148
1.18648
1.19149
1.1965
1.2015
1.20651
1.21151
1.21652
1.22153
1.22653
1.23154
1.23655
1.24155
1.24656
1.25156
1.25657
1.26158
1.26658
1.27159
1.2766
1.2816
1.28661
1.29161
1.29662
1.30163
1.30663
1.31164
1.31665
1.32165
1.32666
1.33166
1.33667
1.34168
1.34668
1.35169
1.3567
1.3617
1.36671
1.37171
1.37672
1.38173
1.38673
1.39174
1.39675
1.40175
1.40676
1.41176
1.41677
1.42178
1.42678
1.43179
1.4368
1.4418
1.44681
1.45181
1.45682
1.46183
1.46683
1.47184
1.47685
1.48185
1.48686
1.49186
1.49687
1.50188
1.50688
1.51189
1.5169
1.5219
1.52691
1.53191
1.53692
1.54193
1.54693
1.55194
1.55695
1.56195
1.56696
1.57196
1.57697
1.58198
1.58698
1.59199
1.597
1.602
1.60701
1.61202
1.61702
1.62203
1.62703
1.63204
1.63705
1.64205
1.64706
1.65207
1.65707
1.66208
1.66708
1.67209
1.6771
1.6821
1.68711
1.69212
1.69712
1.70213
1.70713
1.71214
1.71715
1.72215
1.72716
1.73217
1.73717
1.74218
1.74718
1.75219
1.7572
1.7622
1.76721
1.77222
1.77722
1.78223
1.78723
1.79224
1.79725
1.80225
1.80726
1.81227
1.81727
1.82228
1.82728
1.83229
1.8373
1.8423
1.84731
1.85232
1.85732
1.86233
1.86733
1.87234
1.87735
1.88235
1.88736
1.89237
1.89737
1.90238
1.90738
1.91239
1.9174
1.9224
1.92741
1.93242
1.93742
1.94243
1.94743
1.95244
1.95745
1.96245
1.96746
1.97247
1.97747
1.98248
1.98748
1.99249
1.9975
2.0025
2.00751
2.01252
2.01752
2.02253
2.02753
2.03254
2.03755
2.04255
2.04756
2.05257
2.05757
2.06258
2.06758
2.07259
2.0776
2.0826
2.08761
2.09262
2.09762
2.10263
2.10763
2.11264
2.11765
2.12265
2.12766
2.13267
2.13767
2.14268
2.14768
2.15269
2.1577
2.1627
2.16771
2.17272
2.17772
2.18273
2.18773
2.19274
2.19775
2.20275
2.20776
2.21277
2.21777
2.22278
2.22778
2.23279
2.2378
2.2428
2.24781
2.25282
2.25782
2.26283
2.26783
2.27284
2.27785
2.28285
2.28786
2.29287
2.29787
2.30288
2.30788
2.31289
2.3179
2.3229
2.32791
2.33292
2.33792
2.34293
2.34793
2.35294
2.35795
2.36295
2.36796
2.37297
2.37797
2.38298
2.38798
2.39299
2.398
2.403
2.40801
2.41302
2.41802
2.42303
2.42804
2.43304
2.43805
2.44305
2.44806
2.45307
2.45807
2.46308
2.46809
2.47309
2.4781
2.4831
2.48811
2.49312
2.49812
2.50313
2.50814
2.51314
2.51815
2.52315
2.52816
2.53317
2.53817
2.54318
2.54819
2.55319
2.5582
2.5632
2.56821
2.57322
2.57822
2.58323
2.58824
2.59324
2.59825
2.60325
2.60826
2.61327
2.61827
2.62328
2.62829
2.63329
2.6383
2.6433
2.64831
2.65332
2.65832
2.66333
2.66834
2.67334
2.67835
2.68335
2.68836
2.69337
2.69837
2.70338
2.70839
2.71339
2.7184
2.7234
2.72841
2.73342
2.73842
2.74343
2.74844
2.75344
2.75845
2.76345
2.76846
2.77347
2.77847
2.78348
2.78849
2.79349
2.7985
2.8035
2.80851
2.81352
2.81852
2.82353
2.82854
2.83354
2.83855
2.84355
2.84856
2.85357
2.85857
2.86358
2.86859
2.87359
2.8786
2.8836
2.88861
2.89362
2.89862
2.90363
2.90864
2.91364
2.91865
2.92365
2.92866
2.93367
2.93867
2.94368
2.94869
2.95369
2.9587
2.9637
2.96871
2.97372
2.97872
2.98373
2.98874
2.99374
2.99875
3.00375
3.00876
3.01377
3.01877
3.02378
3.02879
3.03379
3.0388
3.0438
3.04881
3.05382
3.05882
3.06383
3.06884
3.07384
3.07885
3.08385
3.08886
3.09387
3.09887
3.10388
3.10889
3.11389
3.1189
3.1239
3.12891
3.13392
3.13892
3.14393
3.14894
3.15394
3.15895
3.16395
3.16896
3.17397
3.17897
3.18398
3.18899
3.19399
3.199
3.20401
3.20901
3.21402
3.21902
3.22403
3.22904
3.23404
3.23905
3.24406
3.24906
3.25407
3.25907
3.26408
3.26909
3.27409
3.2791
3.28411
3.28911
3.29412
3.29912
3.30413
3.30914
3.31414
3.31915
3.32416
3.32916
3.33417
3.33917
3.34418
3.34919
3.35419
3.3592
3.36421
3.36921
3.37422
3.37922
3.38423
3.38924
3.39424
3.39925
3.40426
3.40926
3.41427
3.41927
3.42428
3.42929
3.43429
3.4393
3.44431
3.44931
3.45432
3.45932
3.46433
3.46934
3.47434
3.47935
3.48436
3.48936
3.49437
3.49937
3.50438
3.50939
3.51439
3.5194
3.52441
3.52941
3.53442
3.53942
3.54443
3.54944
3.55444
3.55945
3.56446
3.56946
3.57447
3.57947
3.58448
3.58949
3.59449
3.5995
3.60451
3.60951
3.61452
3.61952
3.62453
3.62954
3.63454
3.63955
3.64456
3.64956
3.65457
3.65957
3.66458
3.66959
3.67459
3.6796
3.68461
3.68961
3.69462
3.69962
3.70463
3.70964
3.71464
3.71965
3.72466
3.72966
3.73467
3.73967
3.74468
3.74969
3.75469
3.7597
3.76471
3.76971
3.77472
3.77972
3.78473
3.78974
3.79474
3.79975
3.80476
3.80976
3.81477
3.81977
3.82478
3.82979
3.83479
3.8398
3.84481
3.84981
3.85482
3.85982
3.86483
3.86984
3.87484
3.87985
3.88486
3.88986
3.89487
3.89987
3.90488
3.90989
3.91489
3.9199
3.92491
3.92991
3.93492
3.93992
3.94493
3.94994
3.95494
3.95995
3.96496
3.96996
3.97497
3.97997
3.98498
3.98999
3.99499
4
