# Supplementary material for: A Bio-Inspired Approach for the Reduction of Left Ventricular Workload
Source: PLoS One. 2014 Jan 24;9(1):e87122. doi: 10.1371/journal.pone.0087122 (PMC3901771; doi:10.1371/journal.pone.0087122)
Supplement: Data S1 — (ZIP) [file pone.0087122.s002.zip › Pressure_FLow_AortaNo3_setup1_ring2_HR60_4.xls]

## Sheet: Sheet1
12.0544
11.4765
10.7824
9.96897
9.06996
8.11285
7.02119
6.00292
4.89904
3.67895
2.42523
1.15621
-0.0149472
-1.12495
-2.06677
-2.76091
-3.09727
-3.17066
-2.99942
-2.54991
-1.88024
-1.02098
-0.0822201
0.755634
1.36109
1.7525
1.95432
1.98184
1.90539
1.67299
1.32745
0.884064
0.425385
-0.112799
-0.543957
-0.861975
-1.09131
-1.2228
-1.27784
-1.23198
-1.03321
-0.718255
-0.372717
0.0034
0.312244
0.602741
0.792328
0.816791
0.74646
0.694477
0.593567
0.440674
0.229682
-0.0118893
-0.143377
-0.192303
-0.238171
-0.274865
-0.290155
-0.336023
-0.299328
-0.323791
-0.342138
-0.25346
-0.0608151
0.0614994
0.0737308
0.0767887
0.122657
0.122657
0.0737308
0.128772
0.21745
0.156293
0.0431522
-0.0210629
-0.0424679
-0.0271786
-0.0241208
-0.0302365
-0.143377
-0.219824
-0.256518
-0.222882
-0.137262
-0.115857
-0.137262
-0.216766
-0.128088
0.00645786
0.110425
0.0951358
0.134888
0.0951358
0.257202
0.324475
0.306128
0.205219
0.101252
0.0278629
-0.0302365
-0.0485836
-0.0730465
-0.0944516
-0.146435
-0.161725
-0.232055
-0.284039
-0.262634
-0.0302365
0.144062
0.110425
0.0584415
0.0676151
0.113483
0.153235
0.110425
0.0034
-0.018005
-0.085278
-0.149493
-0.170898
-0.121972
-0.0730465
-0.152551
-0.232055
-0.201477
-0.161725
-0.140319
-0.12503
-0.0944516
-0.0638729
-0.140319
-0.149493
-0.106683
-0.0363522
0.0431522
0.153235
0.116541
0.101252
0.211335
0.590509
1.14704
1.8106
2.66986
3.78597
5.01523
6.27202
7.73979
9.39103
11.1982
12.9412
14.7117
16.4914
18.2955
20.0721
21.65
22.9802
24.081
25.0045
25.613
25.9463
25.9035
25.6405
25.2155
24.6467
23.9403
23.1789
22.3044
21.4604
20.6287
19.8183
19.0019
18.057
17.2375
16.3721
15.5985
14.9411
14.4365
14.0482
13.7882
13.5711
13.5039
13.5742
13.5956
13.6598
13.7668
13.9228
14.0879
14.3172
14.3692
14.4579
14.5374
14.6689
14.5344
14.2133
13.8891
13.5681
13.1063
12.6477
12.1523
11.4276
10.6998
9.86194
8.91707
7.87434
6.86524
5.84697
4.82871
3.63308
2.31209
1.00026
-0.164782
-1.13107
-1.98115
-2.66306
-2.98107
-2.88934
-2.55909
-2.06371
-1.48578
-0.785528
-0.0669308
0.53241
1.02167
1.44365
1.75555
1.87787
1.76167
1.53845
1.21737
0.749518
0.293897
-0.140319
-0.577594
-0.962884
-1.2595
-1.47355
-1.46743
-1.24115
-0.938421
-0.476684
-0.134204
0.119599
0.327533
0.572162
0.737287
0.801502
0.694477
0.520179
0.428443
0.351996
0.281665
0.18993
0.0186893
-0.115857
-0.0791623
0.00645786
-0.0546994
-0.140319
-0.195361
-0.186187
-0.0975094
-0.0638729
-0.128088
-0.109741
0.0767887
0.199103
0.309186
0.336707
0.281665
0.27555
0.400922
0.455963
0.34588
0.229682
0.171582
0.113483
-0.00577358
-0.0546994
-0.12503
-0.164782
-0.158667
-0.140319
-0.146435
-0.103625
-0.0455258
-0.018005
-0.128088
-0.173956
-0.109741
0.0034
0.147119
0.208277
0.21745
0.272492
0.355054
0.321418
0.208277
0.162409
0.0798465
0.0156314
-0.0883358
-0.152551
-0.170898
-0.131146
-0.140319
-0.115857
-0.109741
-0.0210629
0.0462101
0.0890201
0.266376
0.296955
0.254145
0.196045
0.137946
0.092078
0.101252
-0.00271572
0.0125736
0.0676151
0.0798465
0.0829044
0.0492679
0.00645786
-0.0332943
-0.18313
-0.219824
-0.152551
-0.100567
-0.0883358
-0.0241208
0.0951358
0.113483
0.00951572
0.0034
0.0462101
0.128772
0.284723
0.483484
0.819849
1.27547
1.87481
2.79217
3.90829
5.18953
6.57474
8.09144
9.68459
11.3725
13.1461
14.9319
16.7482
18.5432
20.2801
21.8457
23.2523
24.3012
25.087
25.5641
25.8393
25.8423
25.668
25.2613
24.769
24.0902
23.3593
22.4726
21.4971
20.6226
19.8214
18.9469
18.0723
17.2559
16.3049
15.4823
14.8218
14.3417
14.0818
13.8861
13.6873
13.4855
13.4121
13.5314
13.6659
13.7118
13.8463
14.1246
14.2806
14.3845
14.5191
14.4977
14.3784
14.2744
14.1338
13.9534
13.6812
13.3112
12.8158
12.2501
11.5499
10.761
9.7488
8.79475
7.89574
6.92028
5.78582
4.64218
3.57498
2.53837
1.55374
0.428443
-0.715197
-1.73347
-2.449
-2.75479
-2.72115
-2.46735
-2.07289
-1.50718
-0.764123
0.024805
0.786212
1.45588
1.93597
2.11332
2.08886
1.95126
1.66993
1.27241
0.807618
0.355054
-0.198419
-0.565362
-0.852801
-0.990405
-1.05768
-1.00264
-0.861975
-0.638751
-0.173956
0.192987
0.425385
0.556873
0.697535
0.792328
0.887122
0.838196
0.706708
0.556873
0.364228
0.214392
0.0676151
-0.12503
-0.293213
-0.25346
-0.128088
-0.137262
-0.280981
-0.31156
-0.26875
-0.198419
-0.137262
-0.0699887
-0.0394101
-0.0210629
0.0767887
0.168525
0.284723
0.339765
0.296955
0.17464
0.137946
0.122657
0.183814
0.177698
0.134888
0.125714
0.165467
0.134888
0.0676151
0.0034
-0.0455258
-0.0149472
-0.00271572
0.0462101
0.113483
0.229682
0.211335
0.162409
0.23274
0.287781
0.263318
0.251087
0.186872
0.168525
0.226624
0.220508
0.220508
0.150177
0.092078
0.0309208
0.0614994
-0.00577358
-0.0363522
-0.0546994
-0.0302365
0.0156314
0.0431522
-0.00577358
0.0462101
0.092078
0.119599
0.122657
0.092078
0.0492679
0.0462101
-0.0332943
-0.152551
-0.12503
-0.0577572
0.0217472
-0.0394101
-0.106683
-0.146435
-0.085278
-0.0210629
0.0278629
0.0523258
0.000342139
0.0339786
0.0186893
-0.0730465
-0.204535
-0.219824
-0.121972
0.0339786
0.119599
0.312244
0.599683
0.984973
1.45894
2.12861
3.0001
4.05201
5.29656
6.60226
8.14648
9.78856
11.5193
13.2959
15.1612
17.0051
18.7297
20.4024
21.916
23.289
24.4082
25.2338
25.7322
25.9952
25.9738
25.7017
25.2552
24.7048
23.9984
23.2003
22.2952
21.28
20.2984
19.4361
18.6625
17.8246
16.8981
16.0939
15.4823
15.0022
14.4182
13.9258
13.6476
13.6017
13.5436
13.5528
13.6262
13.8891
13.987
14.1215
14.2011
14.2194
14.2958
14.4304
14.4334
14.3876
14.2347
14.0482
13.8769
13.7301
13.2929
12.6629
11.981
11.1799
10.4246
9.64484
8.73971
7.69392
6.694
5.65433
4.58102
3.47101
2.25399
1.05836
-0.100567
-1.15859
-2.05148
-2.61719
-2.80677
-2.73033
-2.41843
-1.87718
-1.27173
-0.589825
0.125714
0.810675
1.38861
1.81671
2.11332
2.14696
2.05522
1.72498
1.23878
0.755634
0.223566
-0.302386
-0.678503
-0.996521
-1.1647
-1.18917
-1.07908
-0.736602
-0.388006
-0.121972
0.092078
0.339765
0.556873
0.764807
0.862659
0.887122
0.887122
0.822907
0.61803
0.400922
0.168525
-0.0118893
-0.128088
-0.228997
-0.317675
-0.336023
-0.274865
-0.244287
-0.238171
-0.256518
-0.213708
-0.152551
-0.0883358
0.0125736
0.141004
0.278608
0.333649
0.309186
0.36117
0.419269
0.36117
0.244971
0.128772
0.119599
0.134888
0.137946
0.0737308
0.00645786
-0.0608151
-0.0944516
-0.0791623
-0.103625
-0.12503
-0.170898
-0.201477
-0.180072
-0.0975094
0.000342139
0.0981937
0.162409
0.248029
0.226624
0.147119
0.150177
0.156293
0.122657
0.0614994
0.0462101
0.0186893
0.0645572
0.128772
0.0706729
-0.00271572
-0.0638729
-0.140319
-0.164782
-0.118914
-0.0394101
0.0186893
0.0309208
0.0981937
0.0829044
0.0462101
0.000342139
0.0186893
0.0859623
0.092078
0.110425
0.104309
0.0706729
0.0676151
0.0645572
0.0125736
-0.00271572
-0.103625
-0.118914
-0.131146
-0.0271786
0.0400943
0.0553836
0.183814
0.296955
0.199103
0.116541
0.101252
0.0614994
0.0645572
0.147119
0.324475
0.688361
1.29076
2.05522
3.07043
4.263
5.4678
6.76127
8.26268
9.96285
11.7884
13.6323
15.5159
17.3598
19.0997
20.8641
22.5123
23.7508
24.6803
25.3867
25.7781
25.931
25.9004
25.7812
25.3684
24.7293
24.026
23.0658
22.0964
21.121
20.2954
19.6012
18.7389
17.7543
16.843
16.0939
15.36
14.7668
14.4396
14.2744
13.9595
13.5528
13.4152
13.5222
13.51
13.7057
14.1399
14.357
14.3478
14.357
14.4334
14.516
14.5772
14.6077
14.5038
14.2958
13.9595
13.562
13.1277
12.5284

## Sheet: Sheet2
138.548
138.895
139.027
139.108
139.064
138.954
138.74
138.548
138.342
138.062
137.716
137.318
136.905
136.389
135.932
135.424
134.879
134.378
134.031
133.759
133.663
133.692
133.714
133.759
133.67
133.324
132.734
132.005
131.062
129.979
128.748
127.495
126.213
125.027
123.958
122.963
122.16
121.527
121.025
120.605
120.355
120.141
119.942
119.706
119.53
119.22
118.837
118.299
117.695
116.943
115.993
115.042
113.848
112.684
111.431
110.341
109.213
108.219
107.312
106.553
105.942
105.396
105.05
104.667
104.35
104.04
103.547
103.09
102.486
101.837
101.019
100.164
99.236
98.2854
97.3643
96.3695
95.4484
94.6084
93.7831
93.0241
92.3757
91.7935
91.2703
90.8061
90.364
89.944
89.4724
89.0302
88.4849
87.9249
87.3059
86.6649
86.0017
85.3164
84.5869
83.8426
83.1794
82.5236
81.8309
81.2341
80.674
80.1435
79.6498
79.1487
78.7066
78.2866
77.8592
77.4613
76.9897
76.5402
76.0759
75.6191
75.199
74.7422
74.2927
73.8211
73.379
72.9589
72.4652
72.0157
71.6547
71.2567
70.8662
70.4978
70.1883
69.8419
69.5767
69.2893
68.9872
68.6482
68.405
68.1029
67.8966
67.6608
67.3808
67.1523
66.9534
66.6881
66.4081
66.2386
66.1354
66.0102
66.0986
66.3565
66.7618
67.4102
68.3092
69.3556
70.6378
72.2736
74.0864
76.3338
78.5003
80.7919
83.0763
85.5006
87.7407
89.8776
91.7198
93.201
94.5715
95.64
96.399
97.1654
97.9759
99.0076
100.172
101.697
103.473
105.433
107.776
110.12
112.33
114.305
116.184
118.012
119.64
121.099
122.455
123.737
124.872
125.852
126.773
127.613
128.534
129.396
130.266
131.158
131.99
132.764
133.508
134.216
134.643
135.085
135.564
136.095
136.566
137.178
137.738
138.136
138.534
138.865
138.991
139.064
139.027
138.843
138.703
138.593
138.357
138.092
137.73
137.347
136.949
136.448
135.903
135.424
134.857
134.363
133.994
133.737
133.678
133.685
133.714
133.707
133.582
133.191
132.55
131.791
130.863
129.78
128.549
127.318
126.066
124.85
123.803
122.853
122.079
121.497
120.952
120.605
120.37
120.156
119.972
119.721
119.507
119.169
118.807
118.284
117.687
116.862
115.956
114.968
113.782
112.603
111.38
110.297
109.206
108.16
107.312
106.561
105.942
105.455
105.087
104.733
104.387
104.07
103.613
103.097
102.545
101.815
101.027
100.135
99.2434
98.278
97.3201
96.3695
95.4263
94.5494
93.7389
92.9946
92.3241
91.823
91.263
90.8208
90.4303
90.0029
89.5387
89.0523
88.5365
87.9544
87.2765
86.6133
85.9427
85.1911
84.4763
83.85
83.1205
82.4499
81.8383
81.2414
80.674
80.1435
79.6645
79.215
78.7655
78.3087
77.8886
77.4318
76.9675
76.5623
76.0907
75.6117
75.1254
74.7053
74.2411
73.7916
73.3495
72.9516
72.4652
72.0452
71.6841
71.301
70.8736
70.4609
70.1809
69.864
69.5472
69.2377
68.9356
68.6482
68.3461
68.125
67.9187
67.6682
67.4324
67.2113
66.9902
66.7618
66.467
66.2755
66.0986
66.0765
66.1502
66.4228
66.8871
67.5208
68.4345
69.584
70.8736
72.4873
74.418
76.6507
78.8466
81.072
83.3931
85.7806
88.0797
90.084
91.9041
93.3483
94.6158
95.7579
96.539
97.2612
98.0128
99.0591
100.238
101.749
103.628
105.75
107.865
110.105
112.352
114.548
116.678
118.631
120.333
121.799
122.919
123.87
124.894
125.845
126.758
127.679
128.615
129.544
130.472
131.349
132.204
132.992
133.611
134.223
134.746
135.255
135.815
136.286
136.839
137.369
137.812
138.313
138.711
138.976
139.094
139.027
138.909
138.769
138.666
138.571
138.29
138.003
137.701
137.377
136.89
136.353
135.874
135.299
134.79
134.267
133.899
133.729
133.67
133.737
133.766
133.773
133.589
133.243
132.58
131.828
130.848
129.728
128.49
127.23
125.926
124.761
123.693
122.764
121.998
121.401
120.944
120.605
120.348
120.149
119.95
119.765
119.522
119.213
118.778
118.255
117.606
116.744
115.794
114.733
113.612
112.433
111.247
110.12
109.036
108.093
107.238
106.531
105.927
105.47
105.065
104.74
104.357
103.945
103.547
103.001
102.331
101.66
100.85
100.017
99.1033
98.1822
97.1727
96.2664
95.3453
94.461
93.6578
92.9283
92.2356
91.7051
91.1967
90.7324
90.3124
89.8629
89.4281
88.9344
88.3818
87.8365
87.1954
86.5617
85.8248
85.1543
84.3953
83.7837
83.0026
82.3689
81.7573
81.1383
80.6004
80.0477
79.5761
79.1192
78.6771
78.2645
77.8444
77.4539
76.9454
76.4886
76.0243
75.5748
75.1327
74.6169
74.219
73.74
73.3053
72.9
72.4652
72.0157
71.6326
71.2715
70.8736
70.4683
70.1514
69.8493
69.5325
69.2156
68.9282
68.6556
68.3977
68.1766
67.8671
67.6976
67.4545
67.2629
66.9976
66.7397
66.5039
66.2755
66.1281
66.0765
66.187
66.4449
66.9386
67.6239
68.5377
69.6577
71.0209
72.6716
74.639
76.8865
79.1487
81.4625
83.7542
86.0901
88.2491
90.2977
92.1177
93.4515
94.6158
95.6105
96.4727
97.298
98.2559
99.3318
100.54
102.051
103.886
105.971
108.307
110.577
112.566
114.563
116.553
118.454
120.215
121.667
123.022
124.194
125.196
126.117
126.979
127.849
128.718
129.61
130.465
131.334
132.138
132.919
133.641
134.275
134.805
135.225
135.785
136.249
136.839
137.391
137.893
138.32
138.666
138.902
138.983
139.035
139.027
138.887
138.755
138.541
138.29
137.974
137.605
137.207
136.691
136.198
135.682
135.196
134.643
134.134
133.818
133.597
133.597
133.641
133.7
133.67
133.501
133.066
132.425
131.629
130.597
129.463
128.284
126.972
125.749
124.577
123.516
122.624
121.851
121.254
120.804
120.48
120.252
120.09
119.824
119.662
119.441
119.139
118.712
118.196
117.481
116.663
115.705
114.585
113.465
112.22
111.063
109.958
108.86
107.909
107.128
106.406
105.846
105.404
105.043
104.652
104.313
103.967
103.495
102.935
102.272
101.557
100.783
99.8697
99.0149
98.0275
97.0401
96.1411
95.2126
94.4094
93.5841
92.8251
92.1988
91.6535
91.1009
90.6661
90.2608
89.8334
89.3839
88.9492
88.3965
87.8218
87.1807
86.5838
85.8543
85.1395
84.4321
83.71
82.9878
82.3025
81.6688
81.0793
80.4898
80.0182
79.5024
79.0529
78.6182
78.2055
77.7929
77.4023
76.9675
76.4886
76.0317
75.5233
75.0959
74.6169
74.1527
73.6958
73.2389
72.8189
72.4136
71.9936
71.5736
71.2346
70.8294
70.5051
70.1809
69.8788
69.5325
69.2745
68.943
68.6482
68.3903
68.1103
67.8229
67.6313
67.3808
67.1671
66.946
66.7102
66.5334
66.2976
66.1354
66.1133
66.2386
66.5407
67.0344
67.7934
68.6777
69.8419
71.2199
72.9221
74.8748
77.137
79.3698
81.6909
84.0932
86.3038
88.4849
90.585
92.3314
93.7168
94.9326
95.8242
96.6422
97.4748
98.3959
99.4644
100.798
102.346
104.151
106.148
108.373
110.591
112.75
114.74
116.626
118.439
120.068
121.512
122.764
124.017
125.145
126.25
127.274
128.284
129.161
129.993
130.819
131.614
132.366
133.14
133.744
134.304
134.746
135.21
135.645
136.19
136.721
137.31
137.804
138.305

## Sheet: Sheet3
0
0.00500626
0.0100125
0.0150188
0.020025
0.0250313
0.0300375
0.0350438
0.0400501
0.0450563
0.0500626
0.0550688
0.0600751
0.0650814
0.0700876
0.0750939
0.0801001
0.0851064
0.0901126
0.0951189
0.100125
0.105131
0.110138
0.115144
0.12015
0.125156
0.130163
0.135169
0.140175
0.145181
0.150188
0.155194
0.1602
0.165207
0.170213
0.175219
0.180225
0.185232
0.190238
0.195244
0.20025
0.205257
0.210263
0.215269
0.220275
0.225282
0.230288
0.235294
0.2403
0.245307
0.250313
0.255319
0.260325
0.265332
0.270338
0.275344
0.28035
0.285357
0.290363
0.295369
0.300375
0.305382
0.310388
0.315394
0.320401
0.325407
0.330413
0.335419
0.340426
0.345432
0.350438
0.355444
0.360451
0.365457
0.370463
0.375469
0.380476
0.385482
0.390488
0.395494
0.400501
0.405507
0.410513
0.415519
0.420526
0.425532
0.430538
0.435544
0.440551
0.445557
0.450563
0.455569
0.460576
0.465582
0.470588
0.475594
0.480601
0.485607
0.490613
0.49562
0.500626
0.505632
0.510638
0.515645
0.520651
0.525657
0.530663
0.53567
0.540676
0.545682
0.550688
0.555695
0.560701
0.565707
0.570713
0.57572
0.580726
0.585732
0.590738
0.595745
0.600751
0.605757
0.610763
0.61577
0.620776
0.625782
0.630788
0.635795
0.640801
0.645807
0.650814
0.65582
0.660826
0.665832
0.670839
0.675845
0.680851
0.685857
0.690864
0.69587
0.700876
0.705882
0.710889
0.715895
0.720901
0.725907
0.730914
0.73592
0.740926
0.745932
0.750939
0.755945
0.760951
0.765957
0.770964
0.77597
0.780976
0.785982
0.790989
0.795995
0.801001
0.806008
0.811014
0.81602
0.821026
0.826033
0.831039
0.836045
0.841051
0.846058
0.851064
0.85607
0.861076
0.866083
0.871089
0.876095
0.881101
0.886108
0.891114
0.89612
0.901126
0.906133
0.911139
0.916145
0.921151
0.926158
0.931164
0.93617
0.941176
0.946183
0.951189
0.956195
0.961202
0.966208
0.971214
0.97622
0.981227
0.986233
0.991239
0.996245
1.00125
1.00626
1.01126
1.01627
1.02128
1.02628
1.03129
1.0363
1.0413
1.04631
1.05131
1.05632
1.06133
1.06633
1.07134
1.07635
1.08135
1.08636
1.09136
1.09637
1.10138
1.10638
1.11139
1.1164
1.1214
1.12641
1.13141
1.13642
1.14143
1.14643
1.15144
1.15645
1.16145
1.16646
1.17146
1.17647
1.18148
1.18648
1.19149
1.1965
1.2015
1.20651
1.21151
1.21652
1.22153
1.22653
1.23154
1.23655
1.24155
1.24656
1.25156
1.25657
1.26158
1.26658
1.27159
1.2766
1.2816
1.28661
1.29161
1.29662
1.30163
1.30663
1.31164
1.31665
1.32165
1.32666
1.33166
1.33667
1.34168
1.34668
1.35169
1.3567
1.3617
1.36671
1.37171
1.37672
1.38173
1.38673
1.39174
1.39675
1.40175
1.40676
1.41176
1.41677
1.42178
1.42678
1.43179
1.4368
1.4418
1.44681
1.45181
1.45682
1.46183
1.46683
1.47184
1.47685
1.48185
1.48686
1.49186
1.49687
1.50188
1.50688
1.51189
1.5169
1.5219
1.52691
1.53191
1.53692
1.54193
1.54693
1.55194
1.55695
1.56195
1.56696
1.57196
1.57697
1.58198
1.58698
1.59199
1.597
1.602
1.60701
1.61202
1.61702
1.62203
1.62703
1.63204
1.63705
1.64205
1.64706
1.65207
1.65707
1.66208
1.66708
1.67209
1.6771
1.6821
1.68711
1.69212
1.69712
1.70213
1.70713
1.71214
1.71715
1.72215
1.72716
1.73217
1.73717
1.74218
1.74718
1.75219
1.7572
1.7622
1.76721
1.77222
1.77722
1.78223
1.78723
1.79224
1.79725
1.80225
1.80726
1.81227
1.81727
1.82228
1.82728
1.83229
1.8373
1.8423
1.84731
1.85232
1.85732
1.86233
1.86733
1.87234
1.87735
1.88235
1.88736
1.89237
1.89737
1.90238
1.90738
1.91239
1.9174
1.9224
1.92741
1.93242
1.93742
1.94243
1.94743
1.95244
1.95745
1.96245
1.96746
1.97247
1.97747
1.98248
1.98748
1.99249
1.9975
2.0025
2.00751
2.01252
2.01752
2.02253
2.02753
2.03254
2.03755
2.04255
2.04756
2.05257
2.05757
2.06258
2.06758
2.07259
2.0776
2.0826
2.08761
2.09262
2.09762
2.10263
2.10763
2.11264
2.11765
2.12265
2.12766
2.13267
2.13767
2.14268
2.14768
2.15269
2.1577
2.1627
2.16771
2.17272
2.17772
2.18273
2.18773
2.19274
2.19775
2.20275
2.20776
2.21277
2.21777
2.22278
2.22778
2.23279
2.2378
2.2428
2.24781
2.25282
2.25782
2.26283
2.26783
2.27284
2.27785
2.28285
2.28786
2.29287
2.29787
2.30288
2.30788
2.31289
2.3179
2.3229
2.32791
2.33292
2.33792
2.34293
2.34793
2.35294
2.35795
2.36295
2.36796
2.37297
2.37797
2.38298
2.38798
2.39299
2.398
2.403
2.40801
2.41302
2.41802
2.42303
2.42804
2.43304
2.43805
2.44305
2.44806
2.45307
2.45807
2.46308
2.46809
2.47309
2.4781
2.4831
2.48811
2.49312
2.49812
2.50313
2.50814
2.51314
2.51815
2.52315
2.52816
2.53317
2.53817
2.54318
2.54819
2.55319
2.5582
2.5632
2.56821
2.57322
2.57822
2.58323
2.58824
2.59324
2.59825
2.60325
2.60826
2.61327
2.61827
2.62328
2.62829
2.63329
2.6383
2.6433
2.64831
2.65332
2.65832
2.66333
2.66834
2.67334
2.67835
2.68335
2.68836
2.69337
2.69837
2.70338
2.70839
2.71339
2.7184
2.7234
2.72841
2.73342
2.73842
2.74343
2.74844
2.75344
2.75845
2.76345
2.76846
2.77347
2.77847
2.78348
2.78849
2.79349
2.7985
2.8035
2.80851
2.81352
2.81852
2.82353
2.82854
2.83354
2.83855
2.84355
2.84856
2.85357
2.85857
2.86358
2.86859
2.87359
2.8786
2.8836
2.88861
2.89362
2.89862
2.90363
2.90864
2.91364
2.91865
2.92365
2.92866
2.93367
2.93867
2.94368
2.94869
2.95369
2.9587
2.9637
2.96871
2.97372
2.97872
2.98373
2.98874
2.99374
2.99875
3.00375
3.00876
3.01377
3.01877
3.02378
3.02879
3.03379
3.0388
3.0438
3.04881
3.05382
3.05882
3.06383
3.06884
3.07384
3.07885
3.08385
3.08886
3.09387
3.09887
3.10388
3.10889
3.11389
3.1189
3.1239
3.12891
3.13392
3.13892
3.14393
3.14894
3.15394
3.15895
3.16395
3.16896
3.17397
3.17897
3.18398
3.18899
3.19399
3.199
3.20401
3.20901
3.21402
3.21902
3.22403
3.22904
3.23404
3.23905
3.24406
3.24906
3.25407
3.25907
3.26408
3.26909
3.27409
3.2791
3.28411
3.28911
3.29412
3.29912
3.30413
3.30914
3.31414
3.31915
3.32416
3.32916
3.33417
3.33917
3.34418
3.34919
3.35419
3.3592
3.36421
3.36921
3.37422
3.37922
3.38423
3.38924
3.39424
3.39925
3.40426
3.40926
3.41427
3.41927
3.42428
3.42929
3.43429
3.4393
3.44431
3.44931
3.45432
3.45932
3.46433
3.46934
3.47434
3.47935
3.48436
3.48936
3.49437
3.49937
3.50438
3.50939
3.51439
3.5194
3.52441
3.52941
3.53442
3.53942
3.54443
3.54944
3.55444
3.55945
3.56446
3.56946
3.57447
3.57947
3.58448
3.58949
3.59449
3.5995
3.60451
3.60951
3.61452
3.61952
3.62453
3.62954
3.63454
3.63955
3.64456
3.64956
3.65457
3.65957
3.66458
3.66959
3.67459
3.6796
3.68461
3.68961
3.69462
3.69962
3.70463
3.70964
3.71464
3.71965
3.72466
3.72966
3.73467
3.73967
3.74468
3.74969
3.75469
3.7597
3.76471
3.76971
3.77472
3.77972
3.78473
3.78974
3.79474
3.79975
3.80476
3.80976
3.81477
3.81977
3.82478
3.82979
3.83479
3.8398
3.84481
3.84981
3.85482
3.85982
3.86483
3.86984
3.87484
3.87985
3.88486
3.88986
3.89487
3.89987
3.90488
3.90989
3.91489
3.9199
3.92491
3.92991
3.93492
3.93992
3.94493
3.94994
3.95494
3.95995
3.96496
3.96996
3.97497
3.97997
3.98498
3.98999
3.99499
4
