# Supplementary material for: A Bio-Inspired Approach for the Reduction of Left Ventricular Workload
Source: PLoS One. 2014 Jan 24;9(1):e87122. doi: 10.1371/journal.pone.0087122 (PMC3901771; doi:10.1371/journal.pone.0087122)
Supplement: Data S1 — (ZIP) [file pone.0087122.s002.zip › Pressure_FLow_AortaNo3_setup1_ring2_HR60_5.xls]

## Sheet: Sheet1
0.21745
0.223566
0.263318
0.263318
0.287781
0.272492
0.223566
0.137946
0.0523258
0.0309208
0.0156314
-0.0363522
-0.0608151
-0.0730465
-0.0241208
-0.0302365
-0.0424679
0.000342139
0.0737308
0.110425
0.134888
0.17464
0.180756
0.128772
0.101252
0.238855
0.211335
0.0890201
-0.0149472
-0.00577358
-0.0332943
-0.118914
-0.22594
-0.271808
-0.235113
-0.18313
-0.103625
-0.0577572
0.00951572
0.18993
0.205219
0.122657
0.0614994
0.00645786
-0.00577358
0.119599
0.293897
0.514063
1.01555
1.72498
2.61176
3.6973
4.91127
6.24449
7.73673
9.37574
11.0973
12.8158
14.5588
16.366
18.1335
19.7266
21.3075
22.7814
23.9648
24.873
25.5182
25.8943
25.983
25.8026
25.3989
24.8455
24.2155
23.4205
22.5949
21.7601
20.8152
19.8856
18.9652
18.1304
17.3568
16.4516
15.626
14.9472
14.3815
14.1001
14.0084
13.7149
13.5008
13.6812
13.8341
13.9595
14.1215
14.3356
14.5986
14.6047
14.5313
14.5833
14.4701
14.4243
14.3234
14.2072
14.0237
13.7974
13.51
12.9963
12.3633
11.7395
10.9077
10.0882
9.06384
7.95996
6.90805
5.99375
4.91738
3.76151
2.48333
1.24183
0.150177
-0.892553
-1.78545
-2.43677
-2.71198
-2.88322
-2.65388
-2.21355
-1.5928
-0.877264
-0.121972
0.608857
1.25101
1.6577
1.85341
1.89316
1.59655
1.33969
1.08283
0.777039
0.364228
-0.0669308
-0.43999
-0.73966
-0.822223
-0.975116
-1.0271
-0.880322
-0.632635
-0.35437
-0.0944516
0.110425
0.419269
0.685303
0.920758
1.02167
1.00944
0.881006
0.74646
0.529352
0.235797
0.0767887
-0.0241208
-0.0944516
-0.180072
-0.250402
-0.219824
-0.0761044
0.0431522
0.0523258
0.0431522
0.0829044
0.0676151
0.110425
0.165467
0.153235
0.168525
0.327533
0.416211
0.431501
0.440674
0.410096
0.391748
0.327533
0.300013
0.241913
0.196045
0.153235
0.092078
0.0645572
0.0339786
-0.106683
-0.16784
-0.131146
-0.018005
0.134888
0.244971
0.309186
0.220508
0.202161
0.183814
0.186872
0.202161
0.229682
0.287781
0.27555
0.27555
0.44679
0.535468
0.400922
0.26026
0.125714
0.0309208
-0.0271786
-0.0424679
-0.0608151
-0.0363522
0.0217472
0.0737308
0.0859623
0.0523258
0.0462101
0.0737308
0.00951572
-0.0241208
0.0676151
0.0798465
0.165467
0.125714
0.0462101
-0.0638729
-0.186187
-0.216766
-0.213708
-0.177014
-0.12503
-0.0791623
-0.0149472
-0.0791623
-0.29627
-0.259576
-0.152551
0.0156314
0.0767887
0.092078
0.128772
0.17464
0.153235
0.34588
0.694477
1.25407
1.99713
2.85638
3.90217
5.13449
6.45243
7.96607
9.50723
11.2349
12.981
14.8279
16.5954
18.2558
19.9437
21.6011
23.078
24.2339
25.1696
25.7903
26.0441
25.9616
25.6803
25.3133
24.7813
24.0963
23.3349
22.4175
21.5552
20.6501
19.7266
18.8673
18.054
17.1549
16.4333
15.8064
15.1582
14.6597
14.3111
13.8861
13.5039
13.3693
13.3815
13.6568
13.7729
13.9075
14.1246
14.4579
14.4824
14.4549
14.4273
14.3784
14.5068
14.4212
14.2316
14.0298
13.7699
13.4458
13.1216
12.562
11.7242
10.7181
9.71517
8.64492
7.60524
6.69706
5.67573
4.59019
3.61779
2.5506
1.34274
0.171582
-0.78247
-1.55917
-2.1738
-2.75785
-3.03306
-2.75479
-2.29
-1.69066
-0.858917
-0.0577572
0.80456
1.6363
2.02465
2.0277
1.97266
1.85341
1.62101
1.29993
0.838196
0.128772
-0.409411
-0.706024
-0.969
-1.12189
-1.10355
-1.06379
-1.04545
-0.785528
-0.495031
-0.219824
0.113483
0.544641
0.728113
0.896296
0.884064
0.682245
0.636377
0.556873
0.376459
0.223566
0.196045
-0.00883145
-0.238171
-0.317675
-0.277923
-0.323791
-0.342138
-0.332965
-0.22594
-0.018005
0.171582
0.220508
0.141004
0.101252
0.107367
0.165467
0.223566
0.315302
0.254145
0.269434
0.257202
0.235797
0.141004
0.150177
0.0278629
-0.0485836
-0.0669308
-0.146435
-0.131146
-0.164782
-0.222882
-0.164782
-0.106683
-0.0516415
-0.143377
-0.16784
-0.0822201
0.0431522
0.180756
0.251087
0.153235
0.205219
0.306128
0.26026
0.223566
0.101252
0.0614994
0.0492679
0.00951572
0.153235
0.0645572
-0.0730465
-0.0669308
0.0339786
0.0186893
-0.118914
-0.25346
-0.302386
-0.241229
-0.192303
-0.146435
0.000342139
0.211335
0.208277
0.147119
0.101252
0.153235
0.162409
0.122657
0.0584415
0.0217472
-0.0332943
-0.0271786
0.092078
0.229682
0.336707
0.324475
0.229682
0.144062
0.0951358
-0.0485836
-0.109741
-0.0118893
0.125714
0.13183
0.0890201
0.244971
0.559931
0.893238
1.27853
1.81671
2.64233
3.84407
5.24152
6.64813
8.18318
9.88029
11.6569
13.3663
14.9777
16.629
18.3445
20.1302
21.6898
23.078
24.2125
25.0106
25.4784
25.5702
25.5916
25.4998
25.1635
24.5825
24.0015
23.3074
22.549
21.6745
20.8611
19.9407
18.8857
17.9469
17.0816
16.1825
15.4578
14.779
14.2989
14.0206
13.7852
13.4916
13.4549
13.6659
14.0787
14.3539
14.5007
14.4549
14.4579
14.2989
14.1582
14.2225
14.3784
14.4059
14.2989
14.2867
14.0359
13.7791
13.4305
12.9963
12.2471
11.4612
10.6417
9.74575
8.78252
7.77954
6.84384
5.8592
4.75837
3.66672
2.572
1.37944
0.244971
-0.803875
-1.71818
-2.36644
-2.76396
-2.79149
-2.47958
-2.00561
-1.36958
-0.495031
0.379517
1.04307
1.48646
1.86258
2.10415
2.05522
1.86564
1.59655
1.19597
0.74646
0.18993
-0.378833
-0.82528
-1.16165
-1.40627
-1.58669
-1.38793
-0.978173
-0.562304
-0.219824
0.159351
0.471253
0.651667
0.731171
0.902411
0.929932
0.80456
0.697535
0.654724
0.633319
0.425385
0.180756
-0.100567
-0.146435
-0.0791623
-0.128088
-0.164782
-0.348254
-0.424701
-0.320733
-0.22594
-0.137262
-0.0913937
-0.085278
-0.0118893
0.23274
0.407038
0.449848
0.410096
0.312244
0.269434
0.342823
0.40398
0.26026
0.122657
0.0186893
-0.0332943
-0.0118893
0.0767887
0.171582
0.21745
0.144062
0.0462101
0.0645572
0.00951572
-0.0332943
0.0309208
0.165467
0.306128
0.251087
0.0462101
-0.00271572
-0.00271572
-0.0241208
0.00645786
0.0798465
0.159351
-0.0485836
-0.115857
0.00645786
0.0676151
-0.0302365
-0.152551
-0.140319
-0.0118893
0.13183
0.153235
0.0553836
-0.0608151
-0.115857
-0.137262
-0.12503
0.0370365
0.122657
-0.177014
-0.284039
-0.21065
-0.0363522
0.0981937
0.0431522
-0.112799
-0.115857
-0.0669308
-0.018005
0.0859623
0.0278629
0.0186893
-0.0455258
-0.0516415
-0.0210629
0.21745
0.431501
0.306128
0.147119
0.153235
0.229682
0.31836
0.483484
0.734229
1.18679
1.62101
2.1225
2.86862
3.94193
5.26598
6.84384
8.33607
9.66318
11.293
13.2287
15.2101
17.0173
18.8398
20.5247
21.965
23.1055
24.1789
25.0717
25.5702
25.8454
25.8576
25.72
25.1788
24.3623
23.659
23.0566
22.2371
21.2892
20.4146
19.7174
18.7389
17.846
17.1519
16.3263
15.5037
14.7973
14.2316
13.9503
13.6506
13.5711
13.562
13.5864
13.672
13.7729
13.987
14.0787
14.2011
14.4304
14.6016
14.6108
14.5894
14.5282
14.623
14.6169
14.3325
13.7944
13.0849
12.5131
11.9321
11.03
10.021
9.22285
8.47979
7.645
6.70929
5.68185
4.63606
3.43738
2.19589
0.997205
-0.112799
-1.17999
-2.0209
-2.47041
-2.5438
-2.54991
-2.37256
-1.96586
-1.42462
-0.709082
-0.112799
0.520179
1.11646
1.66382
2.02159
2.15613
2.00018
1.61795
1.16845
0.728113
0.223566
-0.259576
-0.706024
-1.05156
-1.27784
-1.31148
-1.1647
-0.944537
-0.699908
-0.406353
-0.121972
0.0462101
0.309186
0.590509
0.755634
0.844312
0.841254
0.819849
0.749518
0.569104
0.324475
0.13183
-0.0363522
-0.232055
-0.381891
-0.562304
-0.547015
-0.400238
-0.244287
-0.131146
-0.0363522
0.0431522
0.107367
0.119599
0.165467
0.202161
0.266376
0.27555
0.437616
0.480426
0.40398
0.257202
0.162409
0.116541
0.171582
0.119599
0.0125736
0.0034
0.0370365
0.0614994
0.0370365
0.0156314
0.0278629
0.0034
-0.0302365
-0.0577572
-0.0302365
0.0462101
0.0981937
0.0767887
0.0798465
0.0981937

## Sheet: Sheet2
84.83
84.1595
83.4226
82.7668
82.1257
81.5288
80.9246
80.4161
79.9003
79.4582
78.9792
78.6034
78.176
77.6749
77.2697
76.8202
76.3707
75.8622
75.4717
75.0001
74.5432
74.1085
73.6737
73.2389
72.7895
72.4136
71.9568
71.5589
71.1536
70.7999
70.4536
70.0998
69.8051
69.5251
69.223
68.9798
68.6998
68.4492
68.1913
67.8597
67.6976
67.4397
67.2113
66.9755
66.7471
66.5113
66.3344
66.2312
66.2976
66.526
66.9018
67.6608
68.4492
69.4219
70.7557
72.3031
74.1232
76.2601
78.4634
80.7404
82.9952
85.309
87.6007
89.6861
91.4914
93.0536
94.3579
95.3011
96.1411
96.9075
97.7622
98.6465
99.7739
101.262
103.009
105.028
107.216
109.545
111.962
114.187
116.309
118.196
119.773
121.18
122.44
123.531
124.548
125.535
126.515
127.399
128.306
129.175
130.001
130.841
131.666
132.447
133.088
133.692
134.26
134.731
135.173
135.741
136.235
136.817
137.428
137.87
138.254
138.556
138.747
138.762
138.806
138.769
138.607
138.445
138.276
137.966
137.664
137.288
136.78
136.279
135.815
135.21
134.709
134.23
133.832
133.597
133.479
133.56
133.619
133.589
133.486
133.162
132.565
131.784
130.914
129.78
128.497
127.2
125.97
124.739
123.663
122.72
121.932
121.239
120.804
120.443
120.185
119.964
119.839
119.662
119.463
119.161
118.734
118.262
117.599
116.825
115.897
114.873
113.745
112.559
111.417
110.297
109.206
108.204
107.356
106.583
105.964
105.477
105.124
104.74
104.401
104.04
103.65
103.119
102.552
101.911
101.063
100.238
99.317
98.3812
97.4454
96.4948
95.5442
94.6673
93.8347
93.1052
92.442
91.823
91.3661
90.9019
90.4524
90.0545
89.6566
89.1629
88.6765
88.0944
87.4754
86.8122
86.1196
85.3901
84.7195
84.0047
83.2752
82.6047
81.9562
81.3299
80.7698
80.2319
79.7382
79.3329
78.8687
78.4192
78.0802
77.5865
77.137
76.7539
76.2159
75.8106
75.3612
74.8453
74.3811
73.9095
73.5116
73.0916
72.6716
72.2442
71.861
71.441
71.0504
70.682
70.3135
70.0041
69.724
69.4293
69.1051
68.8177
68.5966
68.324
68.0734
67.8376
67.6239
67.3955
67.1155
66.8871
66.6586
66.4155
66.2312
66.1944
66.2312
66.4376
66.9239
67.6313
68.4714
69.5398
70.8515
72.4358
74.3885
76.5254
78.6034
80.9246
83.1942
85.5669
87.8439
89.8997
91.764
93.2525
94.4389
95.419
96.2737
97.0475
97.8507
98.9044
100.179
101.675
103.362
105.271
107.423
109.876
112.227
114.305
116.295
118.063
119.751
121.239
122.484
123.656
124.754
125.845
126.795
127.643
128.49
129.352
130.126
130.922
131.74
132.513
133.294
133.921
134.466
135.004
135.498
136.058
136.559
137.119
137.649
138.092
138.342
138.593
138.74
138.792
138.718
138.571
138.475
138.254
138.062
137.819
137.414
137.045
136.64
136.146
135.652
135.107
134.569
134.061
133.685
133.412
133.383
133.412
133.464
133.471
133.324
132.978
132.41
131.651
130.745
129.647
128.446
127.149
125.933
124.702
123.641
122.713
121.91
121.261
120.819
120.443
120.163
119.95
119.802
119.596
119.39
119.08
118.675
118.137
117.518
116.737
115.764
114.747
113.635
112.456
111.269
110.12
109.059
108.079
107.194
106.487
105.853
105.47
105.02
104.704
104.335
104.011
103.613
103.068
102.493
101.763
100.975
100.091
99.2655
98.3001
97.3348
96.4432
95.4779
94.5494
93.8052
93.061
92.3978
91.823
91.344
90.8577
90.4156
90.0398
89.5755
89.1039
88.5734
88.0133
87.4459
86.7533
86.0606
85.3458
84.6458
83.9163
83.2089
82.5089
81.8604
81.2414
80.6593
80.1214
79.6571
79.215
78.7508
78.375
77.9402
77.5128
77.0854
76.6286
76.157
75.7001
75.2211
74.698
74.2927
73.8284
73.4158
72.9884
72.6052
72.2
71.7726
71.4041
71.0283
70.7262
70.3283
70.0188
69.7609
69.4072
69.0461
68.8177
68.545
68.2724
68.0219
67.7934
67.5576
67.3218
67.1008
66.8797
66.6513
66.4449
66.2755
66.246
66.3197
66.5849
67.0197
67.6829
68.5524
69.6504
70.9988
72.6126
74.5137
76.7317
78.9792
81.2709
83.5258
85.8248
88.1018
90.1208
91.8672
93.3852
94.6084
95.5884
96.4358
97.3791
98.197
99.1181
100.275
101.756
103.466
105.551
107.835
110.149
112.301
114.217
116.066
117.908
119.544
121.033
122.396
123.538
124.555
125.498
126.39
127.178
128.099
129.006
129.89
130.76
131.607
132.373
133.096
133.744
134.297
134.717
135.284
135.829
136.426
137.03
137.598
138.136
138.504
138.755
138.828
138.88
138.843
138.711
138.512
138.364
138.055
137.782
137.465
137.089
136.625
136.154
135.682
135.166
134.65
134.149
133.825
133.567
133.552
133.611
133.567
133.56
133.434
133.051
132.359
131.666
130.671
129.595
128.284
126.979
125.764
124.555
123.472
122.617
121.814
121.21
120.812
120.458
120.178
119.972
119.839
119.662
119.434
119.139
118.704
118.188
117.533
116.729
115.749
114.688
113.598
112.338
111.188
110.031
108.978
107.99
107.187
106.472
105.912
105.455
105.102
104.726
104.409
104.077
103.635
103.09
102.464
101.712
100.857
100.01
99.1033
98.1749
97.1875
96.3106
95.3674
94.5126
93.7241
93.0536
92.3757
91.8156
91.3146
90.8577
90.3861
90.0103
89.546
89.0671
88.4702
87.947
87.328
86.6943
86.0017
85.3532
84.6237
83.9163
83.2015
82.531
81.9267
81.2709
80.7404
80.1877
79.7308
79.2371
78.8687
78.4045
77.9918
77.5718
77.1002
76.6728
76.2307
75.8033
75.3538
74.8159
74.418
73.9537
73.4969
73.0547
72.6347
72.2221
71.7726
71.4262
71.0283
70.6599
70.3062
70.0335
69.7167
69.4219
69.164
68.9135
68.6556
68.3829
68.0882
67.8745
67.6387
67.3881
67.1597
66.946
66.6807
66.4818
66.3786
66.2902
66.3712
66.666
67.2629
67.9334
68.7661
69.9525
71.3083
72.9516
74.9632
77.1223
79.3034
81.5583
83.8574
86.2375
88.4039
90.3861
92.0514
93.4883
94.7042
95.7506
96.6053
97.2759
98.1086
99.2139
100.43
101.97
103.856
105.912
108.167
110.429
112.529
114.578
116.486
118.203
119.787
121.188
122.558
123.752
124.828
125.83
126.744
127.672
128.615
129.485
130.347
131.239
132.086
132.86
133.501
134.061
134.466
134.908
135.387
135.94
136.537
137.148
137.694
138.106
138.489
138.711
138.784
138.806
138.777
138.6
138.445
138.313
138.084
137.753
137.421
137.038
136.559
136.05
135.505
134.989
134.473
133.965
133.648
133.508
133.457
133.523
133.538
133.508
133.331
132.897
132.204
131.43
130.457
129.337
128.107
126.876
125.616
124.467
123.465
122.632
121.932
121.335
120.856
120.561
120.274
120.038
119.898
119.684
119.39
119.065
118.653
118.122
117.429
116.597
115.69
114.615
113.48
112.308
111.122
110.039
108.955
108.005
107.172
106.494
105.838
105.418
105.02
104.696
104.35
104.004
103.532
103.001
102.441
101.675
100.85
99.995
99.0665
98.0938
97.1654
96.2074
95.2863
94.4315
93.6873
92.9357
92.3388
91.7935
91.3219
90.8577
90.4156
90.0398
89.5755
89.0744
88.5586
87.9249
87.3059
86.6575
85.9501
85.2722

## Sheet: Sheet3
0
0.00500626
0.0100125
0.0150188
0.020025
0.0250313
0.0300375
0.0350438
0.0400501
0.0450563
0.0500626
0.0550688
0.0600751
0.0650814
0.0700876
0.0750939
0.0801001
0.0851064
0.0901126
0.0951189
0.100125
0.105131
0.110138
0.115144
0.12015
0.125156
0.130163
0.135169
0.140175
0.145181
0.150188
0.155194
0.1602
0.165207
0.170213
0.175219
0.180225
0.185232
0.190238
0.195244
0.20025
0.205257
0.210263
0.215269
0.220275
0.225282
0.230288
0.235294
0.2403
0.245307
0.250313
0.255319
0.260325
0.265332
0.270338
0.275344
0.28035
0.285357
0.290363
0.295369
0.300375
0.305382
0.310388
0.315394
0.320401
0.325407
0.330413
0.335419
0.340426
0.345432
0.350438
0.355444
0.360451
0.365457
0.370463
0.375469
0.380476
0.385482
0.390488
0.395494
0.400501
0.405507
0.410513
0.415519
0.420526
0.425532
0.430538
0.435544
0.440551
0.445557
0.450563
0.455569
0.460576
0.465582
0.470588
0.475594
0.480601
0.485607
0.490613
0.49562
0.500626
0.505632
0.510638
0.515645
0.520651
0.525657
0.530663
0.53567
0.540676
0.545682
0.550688
0.555695
0.560701
0.565707
0.570713
0.57572
0.580726
0.585732
0.590738
0.595745
0.600751
0.605757
0.610763
0.61577
0.620776
0.625782
0.630788
0.635795
0.640801
0.645807
0.650814
0.65582
0.660826
0.665832
0.670839
0.675845
0.680851
0.685857
0.690864
0.69587
0.700876
0.705882
0.710889
0.715895
0.720901
0.725907
0.730914
0.73592
0.740926
0.745932
0.750939
0.755945
0.760951
0.765957
0.770964
0.77597
0.780976
0.785982
0.790989
0.795995
0.801001
0.806008
0.811014
0.81602
0.821026
0.826033
0.831039
0.836045
0.841051
0.846058
0.851064
0.85607
0.861076
0.866083
0.871089
0.876095
0.881101
0.886108
0.891114
0.89612
0.901126
0.906133
0.911139
0.916145
0.921151
0.926158
0.931164
0.93617
0.941176
0.946183
0.951189
0.956195
0.961202
0.966208
0.971214
0.97622
0.981227
0.986233
0.991239
0.996245
1.00125
1.00626
1.01126
1.01627
1.02128
1.02628
1.03129
1.0363
1.0413
1.04631
1.05131
1.05632
1.06133
1.06633
1.07134
1.07635
1.08135
1.08636
1.09136
1.09637
1.10138
1.10638
1.11139
1.1164
1.1214
1.12641
1.13141
1.13642
1.14143
1.14643
1.15144
1.15645
1.16145
1.16646
1.17146
1.17647
1.18148
1.18648
1.19149
1.1965
1.2015
1.20651
1.21151
1.21652
1.22153
1.22653
1.23154
1.23655
1.24155
1.24656
1.25156
1.25657
1.26158
1.26658
1.27159
1.2766
1.2816
1.28661
1.29161
1.29662
1.30163
1.30663
1.31164
1.31665
1.32165
1.32666
1.33166
1.33667
1.34168
1.34668
1.35169
1.3567
1.3617
1.36671
1.37171
1.37672
1.38173
1.38673
1.39174
1.39675
1.40175
1.40676
1.41176
1.41677
1.42178
1.42678
1.43179
1.4368
1.4418
1.44681
1.45181
1.45682
1.46183
1.46683
1.47184
1.47685
1.48185
1.48686
1.49186
1.49687
1.50188
1.50688
1.51189
1.5169
1.5219
1.52691
1.53191
1.53692
1.54193
1.54693
1.55194
1.55695
1.56195
1.56696
1.57196
1.57697
1.58198
1.58698
1.59199
1.597
1.602
1.60701
1.61202
1.61702
1.62203
1.62703
1.63204
1.63705
1.64205
1.64706
1.65207
1.65707
1.66208
1.66708
1.67209
1.6771
1.6821
1.68711
1.69212
1.69712
1.70213
1.70713
1.71214
1.71715
1.72215
1.72716
1.73217
1.73717
1.74218
1.74718
1.75219
1.7572
1.7622
1.76721
1.77222
1.77722
1.78223
1.78723
1.79224
1.79725
1.80225
1.80726
1.81227
1.81727
1.82228
1.82728
1.83229
1.8373
1.8423
1.84731
1.85232
1.85732
1.86233
1.86733
1.87234
1.87735
1.88235
1.88736
1.89237
1.89737
1.90238
1.90738
1.91239
1.9174
1.9224
1.92741
1.93242
1.93742
1.94243
1.94743
1.95244
1.95745
1.96245
1.96746
1.97247
1.97747
1.98248
1.98748
1.99249
1.9975
2.0025
2.00751
2.01252
2.01752
2.02253
2.02753
2.03254
2.03755
2.04255
2.04756
2.05257
2.05757
2.06258
2.06758
2.07259
2.0776
2.0826
2.08761
2.09262
2.09762
2.10263
2.10763
2.11264
2.11765
2.12265
2.12766
2.13267
2.13767
2.14268
2.14768
2.15269
2.1577
2.1627
2.16771
2.17272
2.17772
2.18273
2.18773
2.19274
2.19775
2.20275
2.20776
2.21277
2.21777
2.22278
2.22778
2.23279
2.2378
2.2428
2.24781
2.25282
2.25782
2.26283
2.26783
2.27284
2.27785
2.28285
2.28786
2.29287
2.29787
2.30288
2.30788
2.31289
2.3179
2.3229
2.32791
2.33292
2.33792
2.34293
2.34793
2.35294
2.35795
2.36295
2.36796
2.37297
2.37797
2.38298
2.38798
2.39299
2.398
2.403
2.40801
2.41302
2.41802
2.42303
2.42804
2.43304
2.43805
2.44305
2.44806
2.45307
2.45807
2.46308
2.46809
2.47309
2.4781
2.4831
2.48811
2.49312
2.49812
2.50313
2.50814
2.51314
2.51815
2.52315
2.52816
2.53317
2.53817
2.54318
2.54819
2.55319
2.5582
2.5632
2.56821
2.57322
2.57822
2.58323
2.58824
2.59324
2.59825
2.60325
2.60826
2.61327
2.61827
2.62328
2.62829
2.63329
2.6383
2.6433
2.64831
2.65332
2.65832
2.66333
2.66834
2.67334
2.67835
2.68335
2.68836
2.69337
2.69837
2.70338
2.70839
2.71339
2.7184
2.7234
2.72841
2.73342
2.73842
2.74343
2.74844
2.75344
2.75845
2.76345
2.76846
2.77347
2.77847
2.78348
2.78849
2.79349
2.7985
2.8035
2.80851
2.81352
2.81852
2.82353
2.82854
2.83354
2.83855
2.84355
2.84856
2.85357
2.85857
2.86358
2.86859
2.87359
2.8786
2.8836
2.88861
2.89362
2.89862
2.90363
2.90864
2.91364
2.91865
2.92365
2.92866
2.93367
2.93867
2.94368
2.94869
2.95369
2.9587
2.9637
2.96871
2.97372
2.97872
2.98373
2.98874
2.99374
2.99875
3.00375
3.00876
3.01377
3.01877
3.02378
3.02879
3.03379
3.0388
3.0438
3.04881
3.05382
3.05882
3.06383
3.06884
3.07384
3.07885
3.08385
3.08886
3.09387
3.09887
3.10388
3.10889
3.11389
3.1189
3.1239
3.12891
3.13392
3.13892
3.14393
3.14894
3.15394
3.15895
3.16395
3.16896
3.17397
3.17897
3.18398
3.18899
3.19399
3.199
3.20401
3.20901
3.21402
3.21902
3.22403
3.22904
3.23404
3.23905
3.24406
3.24906
3.25407
3.25907
3.26408
3.26909
3.27409
3.2791
3.28411
3.28911
3.29412
3.29912
3.30413
3.30914
3.31414
3.31915
3.32416
3.32916
3.33417
3.33917
3.34418
3.34919
3.35419
3.3592
3.36421
3.36921
3.37422
3.37922
3.38423
3.38924
3.39424
3.39925
3.40426
3.40926
3.41427
3.41927
3.42428
3.42929
3.43429
3.4393
3.44431
3.44931
3.45432
3.45932
3.46433
3.46934
3.47434
3.47935
3.48436
3.48936
3.49437
3.49937
3.50438
3.50939
3.51439
3.5194
3.52441
3.52941
3.53442
3.53942
3.54443
3.54944
3.55444
3.55945
3.56446
3.56946
3.57447
3.57947
3.58448
3.58949
3.59449
3.5995
3.60451
3.60951
3.61452
3.61952
3.62453
3.62954
3.63454
3.63955
3.64456
3.64956
3.65457
3.65957
3.66458
3.66959
3.67459
3.6796
3.68461
3.68961
3.69462
3.69962
3.70463
3.70964
3.71464
3.71965
3.72466
3.72966
3.73467
3.73967
3.74468
3.74969
3.75469
3.7597
3.76471
3.76971
3.77472
3.77972
3.78473
3.78974
3.79474
3.79975
3.80476
3.80976
3.81477
3.81977
3.82478
3.82979
3.83479
3.8398
3.84481
3.84981
3.85482
3.85982
3.86483
3.86984
3.87484
3.87985
3.88486
3.88986
3.89487
3.89987
3.90488
3.90989
3.91489
3.9199
3.92491
3.92991
3.93492
3.93992
3.94493
3.94994
3.95494
3.95995
3.96496
3.96996
3.97497
3.97997
3.98498
3.98999
3.99499
4
