# Supplementary material for: A Bio-Inspired Approach for the Reduction of Left Ventricular Workload
Source: PLoS One. 2014 Jan 24;9(1):e87122. doi: 10.1371/journal.pone.0087122 (PMC3901771; doi:10.1371/journal.pone.0087122)
Supplement: Data S1 — (ZIP) [file pone.0087122.s002.zip › Pressure_FLow_AortaNo3_setup1_ring2_HR60_6.xls]

## Sheet: Sheet1
0.284723
0.511005
0.80456
1.1715
1.76473
2.5506
3.51077
4.71556
6.09772
7.66946
9.22897
10.8405
12.4917
14.2377
15.9838
17.7879
19.5737
21.0996
22.4298
23.6957
24.7262
25.4203
25.7873
25.9035
25.7628
25.4723
25.087
24.4449
23.6743
22.7998
21.8518
20.8947
20.0721
19.2007
18.1487
17.3445
16.629
15.9012
15.2163
14.6781
14.2163
13.724
13.4274
13.3387
13.3601
13.3938
13.6139
13.8647
14.1154
14.1766
14.2744
14.357
14.3264
14.2806
14.302
14.3356
14.2225
14.0543
13.8953
13.5589
13.1247
12.5253
11.874
11.1034
10.2931
9.48277
8.47368
7.37896
6.37293
5.34243
4.14986
2.92672
1.67911
0.572162
-0.427758
-1.3757
-2.16768
-2.65694
-2.80677
-2.62636
-2.19214
-1.73041
-1.0485
-0.22594
0.520179
1.20208
1.74944
2.10721
2.26316
2.27539
2.04299
1.67911
1.17456
0.688361
0.18993
-0.256518
-0.672387
-1.05462
-1.19834
-1.16165
-0.984289
-0.800818
-0.556189
-0.302386
0.0737308
0.269434
0.53241
0.801502
1.00638
1.02778
0.923816
0.798444
0.673072
0.572162
0.367285
0.104309
-0.106683
-0.192303
-0.25346
-0.25346
-0.271808
-0.33908
-0.305444
-0.152551
-0.0271786
0.116541
0.168525
0.248029
0.419269
0.437616
0.36117
0.284723
0.278608
0.229682
0.192987
0.180756
0.223566
0.144062
0.092078
0.0553836
0.0278629
0.092078
0.0431522
0.0737308
0.0981937
-0.018005
-0.131146
-0.109741
-0.0822201
-0.0516415
-0.0669308
-0.0608151
-0.0699887
0.0034
0.107367
0.122657
0.104309
0.150177
0.125714
0.000342139
-0.0118893
-0.0424679
-0.0638729
-0.128088
-0.118914
-0.18313
-0.241229
-0.336023
-0.26875
-0.241229
-0.155609
-0.0608151
-0.0210629
0.000342139
-0.0944516
-0.0363522
0.101252
0.171582
0.17464
0.199103
0.147119
-0.00271572
-0.0975094
-0.0363522
-0.0363522
-0.0363522
0.0400943
0.0553836
0.0676151
0.0309208
-0.0455258
-0.100567
-0.085278
-0.0913937
-0.0699887
-0.00883145
-0.0118893
-0.0608151
-0.0608151
-0.0332943
0.0981937
0.333649
0.663898
1.13175
1.81977
2.71878
3.76151
4.95408
6.25673
7.69392
9.27484
11.0117
12.8281
14.5711
16.2468
17.9959
19.6991
21.2433
22.5735
23.7018
24.5825
25.2613
25.6925
25.7598
25.6222
25.3194
24.821
24.2889
23.555
22.7447
21.7326
20.8244
19.9162
18.8979
18.1243
17.4363
16.5617
15.6994
15.0083
14.5894
14.2439
13.9106
13.8158
13.7424
13.6934
13.7332
13.8463
13.9748
14.1338
14.3478
14.5252
14.5649
14.4396
14.4212
14.3478
14.2806
14.1246
13.9992
13.7852
13.5742
13.1094
12.4122
11.6814
10.8496
10.0271
9.2626
8.28715
7.45847
6.47689
5.22929
3.93581
2.67903
1.3825
0.220508
-0.831396
-1.55305
-2.12793
-2.59272
-2.69975
-2.5652
-2.1952
-1.63561
-0.92619
-0.213708
0.553815
1.18679
1.59043
1.85035
1.97878
1.94208
1.70357
1.37026
1.00638
0.495716
0.000342139
-0.52561
-0.917016
-1.17999
-1.31454
-1.25338
-0.904785
-0.626519
-0.406353
-0.247345
-0.0516415
0.281665
0.605799
0.801502
0.942163
0.945221
0.80456
0.621088
0.4896
0.348938
0.171582
0.092078
0.137946
0.101252
-0.0546994
-0.118914
-0.155609
-0.177014
-0.18313
-0.177014
-0.140319
0.0553836
0.254145
0.339765
0.370343
0.36117
0.373401
0.391748
0.419269
0.416211
0.34588
0.27555
0.287781
0.244971
0.220508
0.134888
0.0767887
0.0339786
0.00645786
0.00951572
-0.018005
-0.0424679
-0.0699887
-0.140319
-0.158667
-0.0302365
0.0981937
0.214392
0.342823
0.413153
0.410096
0.367285
0.30307
0.287781
0.241913
0.165467
0.165467
0.147119
0.134888
0.107367
0.0523258
-0.0608151
-0.134204
-0.0669308
0.0462101
-0.0363522
-0.143377
-0.0944516
-0.0669308
0.0614994
0.156293
0.214392
0.196045
0.171582
0.13183
0.125714
0.110425
0.0706729
0.0492679
-0.0944516
-0.241229
-0.25346
-0.192303
-0.0577572
-0.00883145
-0.0730465
-0.00271572
0.104309
0.0614994
-0.0210629
-0.0638729
-0.0424679
0.0370365
0.150177
0.220508
0.263318
0.241913
0.367285
0.737287
1.32134
2.00936
2.86556
3.81961
5.01218
6.32094
7.79789
9.40632
11.1585
12.9779
14.7545
16.5189
18.2955
19.9926
21.5827
23.1331
24.24
24.9892
25.5427
25.8943
25.876
25.6344
25.3592
24.8393
24.1941
23.393
22.546
21.598
20.7969
19.9193
19.1395
18.2497
17.3262
16.4272
15.678
15.1276
14.6475
14.2928
14.0084
13.724
13.6323
13.7332
13.6231
13.6201
13.8096
14.0726
14.2469
14.4304
14.4977
14.4701
14.3784
14.3172
14.2653
14.1368
14.0482
13.8647
13.4549
12.8953
12.3541
11.6753
10.8343
10.0026
9.17087
8.31161
7.39731
6.34235
5.14672
3.9511
2.68514
1.462
0.358112
-0.684619
-1.62032
-2.28694
-2.61413
-2.66917
-2.52545
-2.14933
-1.59586
-0.944537
-0.170898
0.602741
1.29076
1.79225
1.98489
2.01853
1.96655
1.76167
1.30299
0.740345
0.244971
-0.250402
-0.647924
-0.981231
-1.26255
-1.44297
-1.38181
-1.14024
-0.917016
-0.589825
-0.262634
0.107367
0.376459
0.511005
0.740345
0.905469
0.911585
0.835138
0.70365
0.584394
0.382575
0.0034
-0.213708
-0.320733
-0.388006
-0.378833
-0.287097
-0.262634
-0.274865
-0.39718
-0.35437
-0.180072
0.024805
0.180756
0.244971
0.287781
0.333649
0.333649
0.196045
0.196045
0.192987
0.251087
0.223566
0.125714
0.0614994
-0.018005
-0.198419
-0.158667
-0.0485836
-0.0546994
-0.0822201
-0.131146
-0.085278
-0.189245
-0.241229
-0.207592
-0.0944516
-0.0118893
0.0492679
0.192987
0.315302
0.391748
0.376459
0.348938
0.306128
0.26026
0.183814
0.168525
0.0951358
-0.0241208
-0.103625
-0.0577572
-0.0638729
-0.100567
-0.131146
-0.134204
-0.0638729
-0.0516415
0.113483
0.0737308
0.0034
-0.112799
-0.0944516
-0.0332943
-0.0149472
0.00645786
-0.109741
-0.103625
0.0034
0.0309208
0.0278629
0.0309208
-0.0363522
-0.112799
-0.0975094
-0.0394101
0.0034
0.0309208
-0.0516415
-0.0699887
-0.00577358
0.0951358
0.0798465
0.0462101
0.0186893
-0.00271572
0.0309208
0.192987
0.657782
1.00026
1.43754
2.05522
2.86556
3.8135
4.99995
6.43408
7.99665
9.63566
11.3542
13.1491
14.9166
16.7268
18.5096
20.2954
21.7968
23.1789
24.1972
25.0351
25.6436
25.9127
25.8393
25.5579
25.2063
24.6865
24.0382
23.3012
22.4542
21.4604
20.8611
19.9621
18.9591
17.9897
17.1121
16.3385
15.6658
15.1306
14.6964
14.3784
13.8922
13.513
13.4519
13.5344
13.6262
13.6812
13.8891
14.1766
14.3601
14.4885
14.5496
14.5649
14.4915
14.2775
14.2255
14.0634
13.7607
13.4152
13.0605
12.611
12.0086
11.2502
10.6142
9.86194
9.03938
8.07921
7.08846
5.95706
4.76449
3.55969
2.47109
1.46812
0.440674
-0.574536
-1.54388
-2.24719
-2.73339
-2.98413
-2.85264
-2.41537
-1.82214
-1.02098
-0.213708
0.544641
1.18985
1.66076
2.01547
2.09192
1.97266
1.6944
1.20514
0.666956
0.251087
-0.186187
-0.504205
-0.803875
-1.00569
-1.1066
-1.03933
-0.898669
-0.702966
-0.363543
-0.0669308
0.263318
0.535468
0.590509
0.676129
0.786212
0.881006
0.859601
0.715882
0.547699
0.327533
0.0370365
-0.109741
-0.189245
-0.293213
-0.418585
-0.421643
-0.403296
-0.332965
-0.238171
-0.21065
-0.134204
-0.0363522
0.0614994
0.171582
0.342823
0.324475
0.296955
0.244971
0.196045
0.208277
0.251087
0.278608
0.220508
0.110425
0.0370365
0.0339786
-0.0271786
-0.0669308
-0.0944516
-0.100567
-0.137262
-0.0669308
-0.0608151
-0.0546994
-0.0424679
0.000342139
0.0829044
0.0553836
0.0859623
0.0798465
0.0981937
0.144062
0.116541
0.238855
0.21745
0.104309
0.0278629
0.0034
-0.0118893
-0.137262
-0.290155
-0.320733
-0.284039
-0.192303
-0.128088
-0.0975094
-0.109741
-0.0118893
0.122657
0.116541
0.0309208
-0.0241208
-0.0363522
-0.00271572
0.0523258
0.196045
0.223566
0.116541
-0.0638729
-0.164782
-0.155609
-0.128088
-0.0944516
-0.106683
-0.100567
-0.0791623
-0.0424679
0.0125736
0.024805
-0.0424679
-0.0699887
-0.0577572
0.0553836
0.0798465
0.0798465
0.116541

## Sheet: Sheet2
66.7544
66.5702
66.4376
66.4892
66.6807
67.0197
67.6166
68.4861
69.4956
70.7115
72.2368
73.9611
76.0465
78.2423
80.4161
82.6562
84.9258
87.1512
89.3176
91.2998
92.8694
94.181
95.22
96.0453
96.7601
97.578
98.5802
99.796
101.24
102.825
104.74
106.87
109.265
111.601
113.738
115.676
117.312
118.874
120.237
121.571
122.816
123.966
125.093
126.176
127.237
128.195
129.138
130.008
130.774
131.526
132.3
132.978
133.567
134.09
134.54
135.048
135.461
136.014
136.574
137.141
137.576
137.966
138.254
138.489
138.607
138.6
138.512
138.46
138.313
138.128
137.885
137.554
137.193
136.758
136.279
135.792
135.306
134.746
134.26
133.818
133.589
133.442
133.493
133.567
133.574
133.449
133.191
132.639
131.931
131.025
129.986
128.829
127.562
126.309
125.137
123.958
123.022
122.241
121.519
121.011
120.613
120.348
120.112
119.964
119.802
119.559
119.242
118.911
118.446
117.827
117.098
116.236
115.219
114.099
112.957
111.8
110.584
109.515
108.499
107.57
106.841
106.214
105.698
105.271
104.932
104.6
104.276
103.908
103.421
102.788
102.169
101.395
100.481
99.6413
98.7054
97.7328
96.8043
95.9348
95.021
94.1884
93.4736
92.7957
92.2062
91.6756
91.2114
90.7472
90.2829
89.8555
89.4429
88.9271
88.3523
87.8218
87.1291
86.4733
85.7511
85.0364
84.3953
83.6289
82.9731
82.3173
81.713
81.1309
80.5709
80.0624
79.6277
79.1487
78.7582
78.3381
77.9402
77.5202
77.0707
76.6212
76.1128
75.7149
75.1917
74.698
74.2927
73.8948
73.4158
72.9295
72.5684
72.1631
71.6915
71.3231
71.0283
70.6304
70.3062
70.0777
69.7683
69.4588
69.164
68.8619
68.6261
68.3534
68.1029
67.8376
67.6166
67.3734
67.1892
66.9313
66.666
66.5481
66.4449
66.4892
66.6292
67.0934
67.7345
68.5745
69.5472
70.8073
72.4063
74.2706
76.1865
78.2718
80.5046
82.7962
85.1616
87.4533
89.5239
91.3956
92.9431
94.2915
95.2274
96.06
96.8706
97.5927
98.4844
99.6486
101.144
102.854
104.829
107.069
109.287
111.498
113.524
115.528
117.466
119.205
120.642
121.924
123.103
124.165
125.218
126.176
127.134
127.996
128.844
129.684
130.487
131.349
132.152
132.86
133.523
134.068
134.577
135.041
135.571
136.058
136.669
137.156
137.672
138.047
138.372
138.519
138.622
138.593
138.534
138.512
138.342
138.106
137.834
137.546
137.156
136.669
136.22
135.748
135.262
134.687
134.201
133.729
133.523
133.449
133.457
133.56
133.545
133.398
133.037
132.506
131.762
130.833
129.787
128.564
127.282
126.021
124.865
123.737
122.809
122.005
121.364
120.834
120.502
120.222
119.928
119.787
119.64
119.39
119.117
118.748
118.284
117.732
116.928
116.081
115.064
113.915
112.787
111.638
110.392
109.309
108.307
107.437
106.642
106.008
105.573
105.146
104.866
104.549
104.232
103.834
103.37
102.751
102.088
101.299
100.408
99.5676
98.5875
97.6001
96.6864
95.7579
94.9031
94.0705
93.3557
92.7515
92.1472
91.6167
91.1967
90.7398
90.2903
89.8408
89.406
88.8607
88.3007
87.6817
87.0554
86.3701
85.7143
84.9995
84.2553
83.5773
82.892
82.2878
81.6615
81.0646
80.5488
80.0403
79.6129
79.1487
78.7287
78.316
77.8665
77.4539
77.0339
76.5549
76.0391
75.6043
75.1917
74.6832
74.2558
73.8579
73.379
72.9516
72.561
72.1115
71.6915
71.3304
70.9841
70.6083
70.2841
69.9893
69.724
69.3998
69.164
68.8619
68.6261
68.3608
68.0955
67.8524
67.5724
67.4176
67.1081
66.9165
66.6955
66.4892
66.4155
66.4376
66.6955
67.1008
67.7861
68.6629
69.7167
70.962
72.5979
74.3737
76.5328
78.655
80.9025
83.1426
85.4637
87.6154
89.6197
91.484
93.061
94.4242
95.5148
96.3179
97.1138
97.9317
98.8749
100.098
101.528
103.215
105.138
107.194
109.316
111.439
113.598
115.587
117.488
119.198
120.694
122.013
123.192
124.246
125.174
126.066
127.009
127.923
128.917
129.816
130.752
131.607
132.388
133.073
133.67
134.134
134.658
135.129
135.638
136.227
136.831
137.377
137.841
138.187
138.519
138.696
138.733
138.711
138.615
138.438
138.29
138.106
137.767
137.421
137.06
136.588
136.124
135.586
135.085
134.562
134.068
133.67
133.412
133.383
133.412
133.508
133.545
133.42
133.103
132.58
131.762
130.9
129.794
128.578
127.282
126.066
124.85
123.752
122.846
122.042
121.416
120.922
120.598
120.311
120.134
119.964
119.765
119.515
119.213
118.837
118.395
117.695
116.936
116.022
115.013
113.892
112.765
111.571
110.414
109.309
108.336
107.452
106.686
106.074
105.595
105.234
104.858
104.519
104.195
103.819
103.304
102.699
102.043
101.285
100.386
99.4939
98.5728
97.5854
96.5906
95.7432
94.8442
94.0115
93.3115
92.6262
92.0441
91.5209
91.0861
90.6882
90.2461
89.8334
89.3397
88.8534
88.2565
87.7186
87.0333
86.3406
85.6259
84.9258
84.2111
83.5405
82.8699
82.2141
81.5951
81.0425
80.534
80.0256
79.5687
79.1045
78.6845
78.2645
77.8371
77.3876
76.9749
76.5107
76.0317
75.6117
75.1401
74.6316
74.2411
73.8137
73.379
72.9147
72.5389
72.1189
71.6989
71.3157
70.9546
70.5493
70.262
69.9672
69.6577
69.3703
69.1198
68.8619
68.6261
68.3903
68.125
67.8597
67.6534
67.3808
67.1671
66.8871
66.7028
66.5113
66.4597
66.5334
66.7913
67.2039
67.9187
68.8029
69.8419
71.1978
72.7673
74.6095
76.7833
78.9571
81.1309
83.3489
85.648
87.9175
90.0471
91.6904
93.2525
94.5642
95.4558
96.2664
97.1433
97.9317
98.9265
100.113
101.55
103.311
105.315
107.504
109.641
111.8
113.789
115.72
117.496
119.183
120.679
122.087
123.325
124.57
125.646
126.692
127.562
128.453
129.33
130.214
131.069
131.931
132.698
133.353
133.943
134.37
134.857
135.35
135.815
136.367
137.008
137.561
138.003
138.349
138.607
138.755
138.74
138.644
138.497
138.357
138.173
137.893
137.679
137.369
136.994
136.551
136.058
135.571
135.004
134.518
134.053
133.641
133.412
133.376
133.457
133.486
133.582
133.398
133.073
132.477
131.74
130.767
129.691
128.431
127.164
125.889
124.695
123.582
122.669
121.88
121.276
120.812
120.451
120.2
119.935
119.839
119.603
119.419
119.08
118.697
118.196
117.562
116.796
115.875
114.836
113.671
112.559
111.35
110.201
109.176
108.174
107.327
106.575
105.978
105.492
105.087
104.711
104.379
104.07
103.628
103.141
102.508
101.867
101.093
100.216
99.3907
98.4402
97.4085
96.4727
95.5737
94.6747
93.901
93.1346
92.4641
91.8746
91.3735
90.9756
90.5335
90.1061
89.6861
89.2366
88.7355
88.1755
87.5712
86.908
86.1711
85.5669
84.7563
84.0784
83.4005
82.6931
82.0667
81.4846
80.9467
80.3572
79.9077
79.5098
79.0234
78.596
78.1908
77.8076
77.2991
76.8791
76.4444
75.9138
75.4569
75.0001
74.5432
74.1085
73.6663
73.2758
72.8337
72.4358
72.0305
71.581
71.2199
70.903
70.5272
70.203
69.8493
69.5767
69.2524
68.9724
68.744
68.4492
68.2134
68.0292
67.7566
67.5576
67.3071
67.1081
66.8355

## Sheet: Sheet3
0
0.00500626
0.0100125
0.0150188
0.020025
0.0250313
0.0300375
0.0350438
0.0400501
0.0450563
0.0500626
0.0550688
0.0600751
0.0650814
0.0700876
0.0750939
0.0801001
0.0851064
0.0901126
0.0951189
0.100125
0.105131
0.110138
0.115144
0.12015
0.125156
0.130163
0.135169
0.140175
0.145181
0.150188
0.155194
0.1602
0.165207
0.170213
0.175219
0.180225
0.185232
0.190238
0.195244
0.20025
0.205257
0.210263
0.215269
0.220275
0.225282
0.230288
0.235294
0.2403
0.245307
0.250313
0.255319
0.260325
0.265332
0.270338
0.275344
0.28035
0.285357
0.290363
0.295369
0.300375
0.305382
0.310388
0.315394
0.320401
0.325407
0.330413
0.335419
0.340426
0.345432
0.350438
0.355444
0.360451
0.365457
0.370463
0.375469
0.380476
0.385482
0.390488
0.395494
0.400501
0.405507
0.410513
0.415519
0.420526
0.425532
0.430538
0.435544
0.440551
0.445557
0.450563
0.455569
0.460576
0.465582
0.470588
0.475594
0.480601
0.485607
0.490613
0.49562
0.500626
0.505632
0.510638
0.515645
0.520651
0.525657
0.530663
0.53567
0.540676
0.545682
0.550688
0.555695
0.560701
0.565707
0.570713
0.57572
0.580726
0.585732
0.590738
0.595745
0.600751
0.605757
0.610763
0.61577
0.620776
0.625782
0.630788
0.635795
0.640801
0.645807
0.650814
0.65582
0.660826
0.665832
0.670839
0.675845
0.680851
0.685857
0.690864
0.69587
0.700876
0.705882
0.710889
0.715895
0.720901
0.725907
0.730914
0.73592
0.740926
0.745932
0.750939
0.755945
0.760951
0.765957
0.770964
0.77597
0.780976
0.785982
0.790989
0.795995
0.801001
0.806008
0.811014
0.81602
0.821026
0.826033
0.831039
0.836045
0.841051
0.846058
0.851064
0.85607
0.861076
0.866083
0.871089
0.876095
0.881101
0.886108
0.891114
0.89612
0.901126
0.906133
0.911139
0.916145
0.921151
0.926158
0.931164
0.93617
0.941176
0.946183
0.951189
0.956195
0.961202
0.966208
0.971214
0.97622
0.981227
0.986233
0.991239
0.996245
1.00125
1.00626
1.01126
1.01627
1.02128
1.02628
1.03129
1.0363
1.0413
1.04631
1.05131
1.05632
1.06133
1.06633
1.07134
1.07635
1.08135
1.08636
1.09136
1.09637
1.10138
1.10638
1.11139
1.1164
1.1214
1.12641
1.13141
1.13642
1.14143
1.14643
1.15144
1.15645
1.16145
1.16646
1.17146
1.17647
1.18148
1.18648
1.19149
1.1965
1.2015
1.20651
1.21151
1.21652
1.22153
1.22653
1.23154
1.23655
1.24155
1.24656
1.25156
1.25657
1.26158
1.26658
1.27159
1.2766
1.2816
1.28661
1.29161
1.29662
1.30163
1.30663
1.31164
1.31665
1.32165
1.32666
1.33166
1.33667
1.34168
1.34668
1.35169
1.3567
1.3617
1.36671
1.37171
1.37672
1.38173
1.38673
1.39174
1.39675
1.40175
1.40676
1.41176
1.41677
1.42178
1.42678
1.43179
1.4368
1.4418
1.44681
1.45181
1.45682
1.46183
1.46683
1.47184
1.47685
1.48185
1.48686
1.49186
1.49687
1.50188
1.50688
1.51189
1.5169
1.5219
1.52691
1.53191
1.53692
1.54193
1.54693
1.55194
1.55695
1.56195
1.56696
1.57196
1.57697
1.58198
1.58698
1.59199
1.597
1.602
1.60701
1.61202
1.61702
1.62203
1.62703
1.63204
1.63705
1.64205
1.64706
1.65207
1.65707
1.66208
1.66708
1.67209
1.6771
1.6821
1.68711
1.69212
1.69712
1.70213
1.70713
1.71214
1.71715
1.72215
1.72716
1.73217
1.73717
1.74218
1.74718
1.75219
1.7572
1.7622
1.76721
1.77222
1.77722
1.78223
1.78723
1.79224
1.79725
1.80225
1.80726
1.81227
1.81727
1.82228
1.82728
1.83229
1.8373
1.8423
1.84731
1.85232
1.85732
1.86233
1.86733
1.87234
1.87735
1.88235
1.88736
1.89237
1.89737
1.90238
1.90738
1.91239
1.9174
1.9224
1.92741
1.93242
1.93742
1.94243
1.94743
1.95244
1.95745
1.96245
1.96746
1.97247
1.97747
1.98248
1.98748
1.99249
1.9975
2.0025
2.00751
2.01252
2.01752
2.02253
2.02753
2.03254
2.03755
2.04255
2.04756
2.05257
2.05757
2.06258
2.06758
2.07259
2.0776
2.0826
2.08761
2.09262
2.09762
2.10263
2.10763
2.11264
2.11765
2.12265
2.12766
2.13267
2.13767
2.14268
2.14768
2.15269
2.1577
2.1627
2.16771
2.17272
2.17772
2.18273
2.18773
2.19274
2.19775
2.20275
2.20776
2.21277
2.21777
2.22278
2.22778
2.23279
2.2378
2.2428
2.24781
2.25282
2.25782
2.26283
2.26783
2.27284
2.27785
2.28285
2.28786
2.29287
2.29787
2.30288
2.30788
2.31289
2.3179
2.3229
2.32791
2.33292
2.33792
2.34293
2.34793
2.35294
2.35795
2.36295
2.36796
2.37297
2.37797
2.38298
2.38798
2.39299
2.398
2.403
2.40801
2.41302
2.41802
2.42303
2.42804
2.43304
2.43805
2.44305
2.44806
2.45307
2.45807
2.46308
2.46809
2.47309
2.4781
2.4831
2.48811
2.49312
2.49812
2.50313
2.50814
2.51314
2.51815
2.52315
2.52816
2.53317
2.53817
2.54318
2.54819
2.55319
2.5582
2.5632
2.56821
2.57322
2.57822
2.58323
2.58824
2.59324
2.59825
2.60325
2.60826
2.61327
2.61827
2.62328
2.62829
2.63329
2.6383
2.6433
2.64831
2.65332
2.65832
2.66333
2.66834
2.67334
2.67835
2.68335
2.68836
2.69337
2.69837
2.70338
2.70839
2.71339
2.7184
2.7234
2.72841
2.73342
2.73842
2.74343
2.74844
2.75344
2.75845
2.76345
2.76846
2.77347
2.77847
2.78348
2.78849
2.79349
2.7985
2.8035
2.80851
2.81352
2.81852
2.82353
2.82854
2.83354
2.83855
2.84355
2.84856
2.85357
2.85857
2.86358
2.86859
2.87359
2.8786
2.8836
2.88861
2.89362
2.89862
2.90363
2.90864
2.91364
2.91865
2.92365
2.92866
2.93367
2.93867
2.94368
2.94869
2.95369
2.9587
2.9637
2.96871
2.97372
2.97872
2.98373
2.98874
2.99374
2.99875
3.00375
3.00876
3.01377
3.01877
3.02378
3.02879
3.03379
3.0388
3.0438
3.04881
3.05382
3.05882
3.06383
3.06884
3.07384
3.07885
3.08385
3.08886
3.09387
3.09887
3.10388
3.10889
3.11389
3.1189
3.1239
3.12891
3.13392
3.13892
3.14393
3.14894
3.15394
3.15895
3.16395
3.16896
3.17397
3.17897
3.18398
3.18899
3.19399
3.199
3.20401
3.20901
3.21402
3.21902
3.22403
3.22904
3.23404
3.23905
3.24406
3.24906
3.25407
3.25907
3.26408
3.26909
3.27409
3.2791
3.28411
3.28911
3.29412
3.29912
3.30413
3.30914
3.31414
3.31915
3.32416
3.32916
3.33417
3.33917
3.34418
3.34919
3.35419
3.3592
3.36421
3.36921
3.37422
3.37922
3.38423
3.38924
3.39424
3.39925
3.40426
3.40926
3.41427
3.41927
3.42428
3.42929
3.43429
3.4393
3.44431
3.44931
3.45432
3.45932
3.46433
3.46934
3.47434
3.47935
3.48436
3.48936
3.49437
3.49937
3.50438
3.50939
3.51439
3.5194
3.52441
3.52941
3.53442
3.53942
3.54443
3.54944
3.55444
3.55945
3.56446
3.56946
3.57447
3.57947
3.58448
3.58949
3.59449
3.5995
3.60451
3.60951
3.61452
3.61952
3.62453
3.62954
3.63454
3.63955
3.64456
3.64956
3.65457
3.65957
3.66458
3.66959
3.67459
3.6796
3.68461
3.68961
3.69462
3.69962
3.70463
3.70964
3.71464
3.71965
3.72466
3.72966
3.73467
3.73967
3.74468
3.74969
3.75469
3.7597
3.76471
3.76971
3.77472
3.77972
3.78473
3.78974
3.79474
3.79975
3.80476
3.80976
3.81477
3.81977
3.82478
3.82979
3.83479
3.8398
3.84481
3.84981
3.85482
3.85982
3.86483
3.86984
3.87484
3.87985
3.88486
3.88986
3.89487
3.89987
3.90488
3.90989
3.91489
3.9199
3.92491
3.92991
3.93492
3.93992
3.94493
3.94994
3.95494
3.95995
3.96496
3.96996
3.97497
3.97997
3.98498
3.98999
3.99499
4
