# Supplementary material for: A Bio-Inspired Approach for the Reduction of Left Ventricular Workload
Source: PLoS One. 2014 Jan 24;9(1):e87122. doi: 10.1371/journal.pone.0087122 (PMC3901771; doi:10.1371/journal.pone.0087122)
Supplement: Data S1 — (ZIP) [file pone.0087122.s002.zip › Pressure_FLow_AortaNo3_setup1_ring2_HR60_7.xls]

## Sheet: Sheet1
0.122657
0.0951358
0.110425
0.116541
0.110425
0.0890201
0.0400943
-0.0118893
0.0217472
-0.018005
-0.12503
-0.128088
-0.140319
-0.12503
-0.164782
-0.0944516
-0.103625
-0.118914
-0.115857
-0.0455258
0.000342139
0.0614994
0.0859623
0.0798465
0.0829044
0.101252
-0.018005
-0.128088
-0.152551
-0.170898
-0.146435
-0.177014
-0.18313
-0.18313
-0.25346
-0.250402
-0.247345
-0.213708
-0.170898
-0.0822201
0.0431522
0.141004
0.141004
0.134888
0.147119
0.199103
0.397864
0.786212
1.31216
1.95126
2.88696
4.02449
5.28127
6.71235
8.22293
9.82219
11.4581
13.1644
15.0358
16.892
18.7114
20.4636
22.0108
23.2829
24.4143
25.2277
25.6833
25.8729
25.8484
25.6497
25.2185
24.6681
23.9954
23.2493
22.335
21.3993
20.4452
19.5982
18.8521
17.9378
17.0693
16.3966
15.8615
15.256
14.6567
14.2439
14.0053
13.9625
13.8616
13.6934
13.6598
13.7485
13.8402
13.9931
14.0176
14.1124
14.2163
14.3417
14.3631
14.3753
14.3081
14.2011
14.0818
13.724
13.1644
12.6782
12.1309
11.3419
10.4735
9.59591
8.83145
7.81624
6.78879
5.64821
4.43118
3.24473
2.1225
0.963568
-0.0883358
-1.01793
-1.87107
-2.52545
-2.88628
-2.87099
-2.65082
-2.23801
-1.60504
-0.727429
0.0981937
0.84737
1.45283
1.93597
2.17754
2.13779
1.90539
1.6363
1.27241
0.84737
0.342823
-0.158667
-0.543957
-0.944537
-1.11272
-1.15247
-1.10966
-0.898669
-0.635693
-0.409411
-0.118914
0.336707
0.590509
0.728113
0.850428
0.911585
0.917701
0.844312
0.654724
0.327533
0.0706729
0.024805
0.0645572
0.000342139
-0.118914
-0.186187
-0.204535
-0.204535
-0.134204
-0.149493
-0.115857
-0.100567
-0.0455258
0.0339786
0.122657
0.110425
0.0614994
0.0400943
0.101252
0.180756
0.192987
0.26026
0.248029
0.211335
0.251087
0.238855
0.0829044
-0.0271786
-0.0363522
-0.0638729
-0.118914
-0.18313
-0.290155
-0.29627
-0.177014
-0.0944516
-0.0394101
-0.0332943
-0.018005
-0.00271572
-0.115857
-0.146435
-0.0394101
0.0492679
0.128772
0.0829044
0.0278629
-0.00883145
-0.0699887
-0.170898
-0.207592
-0.219824
-0.228997
-0.192303
-0.207592
-0.158667
-0.189245
-0.180072
-0.0944516
-0.0546994
0.024805
0.0706729
0.0309208
0.0186893
-0.00271572
0.0492679
0.128772
0.153235
0.150177
0.0829044
0.0370365
0.0156314
0.000342139
0.0829044
0.092078
0.0737308
-0.0516415
-0.103625
-0.0730465
-0.0883358
-0.0913937
-0.0822201
-0.0394101
0.0125736
0.0737308
0.0829044
0.141004
0.312244
0.529352
0.813733
1.29993
2.03688
3.03068
4.17738
5.4678
6.92334
8.47673
9.9812
11.6447
13.4029
15.253
17.1152
18.8521
20.4636
22.02
23.3593
24.3776
25.1879
25.7292
25.9646
25.9096
25.6252
25.0473
24.4908
23.7905
23.0322
22.179
21.2525
20.3871
19.3169
18.4454
17.6564
16.7697
16.048
15.4517
14.9686
14.5527
14.1949
13.828
13.5864
13.5283
13.5558
13.6384
13.8249
13.987
14.1674
14.2867
14.3142
14.3631
14.412
14.3845
14.3845
14.1582
13.9075
13.7944
13.6598
13.2225
12.5559
11.7884
11.0637
10.3818
9.54393
8.55012
7.6664
6.73987
5.66044
4.39755
3.08878
1.88093
0.76175
-0.299328
-1.32983
-2.37867
-2.96884
-3.16149
-3.02388
-2.64777
-2.05454
-1.32677
-0.430816
0.330591
0.942163
1.49258
1.93291
2.17142
2.17754
1.84423
1.44365
1.04307
0.520179
0.0523258
-0.406353
-0.788586
-1.01793
-1.11272
-1.19834
-1.18305
-1.03016
-0.79776
-0.513379
-0.161725
0.223566
0.4896
0.654724
0.755634
0.783155
0.676129
0.694477
0.737287
0.673072
0.547699
0.327533
0.0859623
-0.0913937
-0.18313
-0.149493
-0.121972
-0.100567
-0.0241208
0.0278629
0.0645572
0.13183
0.296955
0.486542
0.535468
0.474311
0.367285
0.358112
0.364228
0.330591
0.27555
0.238855
0.202161
0.186872
0.165467
0.153235
0.0767887
0.0186893
0.0645572
0.0278629
-0.0271786
-0.0485836
-0.0822201
-0.118914
-0.0761044
0.0798465
0.180756
0.119599
0.0614994
0.110425
0.196045
0.180756
0.180756
0.000342139
-0.00883145
0.0553836
0.0859623
0.0431522
-0.00271572
-0.00271572
0.0186893
-0.0118893
-0.0944516
-0.158667
-0.241229
-0.235113
-0.238171
-0.235113
-0.164782
-0.0791623
0.0156314
0.125714
0.17464
0.214392
0.241913
0.165467
0.122657
0.202161
0.162409
0.0339786
-0.0271786
-0.0394101
-0.0944516
-0.085278
-0.0944516
-0.112799
-0.12503
-0.109741
-0.0424679
0.0492679
0.104309
0.165467
0.0553836
0.0553836
0.0492679
0.0462101
0.0951358
0.266376
0.584394
1.06448
1.6944
2.38547
3.27837
4.34862
5.65127
7.00896
8.51343
10.1402
11.7976
13.5864
15.4731
17.3384
19.06
20.699
22.1148
23.3716
24.4388
25.2308
25.6772
25.9127
25.8484
25.5427
25.1023
24.662
24.0932
23.2095
22.1912
21.2647
20.2617
19.2893
18.3659
17.6106
16.8828
16.1061
15.4273
14.8187
14.2775
13.8708
13.6812
13.6568
13.5925
13.6048
13.669
13.8402
14.1368
14.3753
14.3692
14.4426
14.4885
14.5191
14.4824
14.3264
14.2286
14.1582
14.0115
13.6445
13.1216
12.4581
11.8281
11.2533
10.501
9.63261
8.84368
7.89574
6.62367
5.36689
4.28135
3.12242
1.94514
0.764807
-0.305444
-1.23809
-2.10041
-2.88016
-3.23182
-3.14008
-2.79149
-2.21355
-1.47049
-0.641809
0.257202
0.93299
1.35192
1.60878
1.80754
1.83812
1.77696
1.51398
1.18985
0.740345
0.214392
-0.290155
-0.715197
-1.05156
-1.18611
-1.18305
-1.07297
-0.877264
-0.650982
-0.345196
-0.0730465
0.229682
0.385633
0.566046
0.752576
0.825965
0.80456
0.755634
0.602741
0.339765
0.171582
0.0767887
0.0186893
-0.0883358
-0.121972
-0.0791623
0.0553836
0.0125736
-0.0608151
-0.0791623
-0.0332943
0.0431522
0.13183
0.134888
0.168525
0.254145
0.296955
0.309186
0.327533
0.293897
0.0981937
0.122657
0.223566
0.312244
0.31836
0.248029
0.128772
0.13183
0.0798465
0.0370365
-0.0149472
-0.0516415
-0.0577572
-0.0730465
-0.0516415
0.0400943
0.0798465
0.0859623
0.125714
0.0951358
0.128772
0.156293
0.394806
0.483484
0.416211
0.284723
0.137946
0.0676151
0.0339786
0.168525
0.177698
0.0767887
-0.0118893
-0.0761044
-0.16784
-0.18313
-0.189245
-0.256518
-0.21065
-0.109741
0.00951572
0.0859623
0.0829044
0.0676151
0.153235
0.226624
0.205219
0.0981937
0.0492679
-0.00271572
-0.0363522
-0.0118893
0.0431522
-0.00577358
-0.085278
-0.164782
-0.164782
-0.0608151
-0.109741
-0.186187
-0.18313
-0.0669308
-0.00577358
-0.0455258
-0.0455258
0.0553836
0.113483
0.287781
0.621088
1.02167
1.59349
2.3763
3.37622
4.46482
5.80416
7.20466
8.75194
10.4215
12.192
13.9197
15.73
17.6992
19.4483
20.9926
22.3472
23.4969
24.3837
25.2155
25.8729
26.0961
25.9004
25.5427
25.084
24.5274
23.8303
22.9771
22.0169
21.0445
20.1883
19.2802
18.1916
17.3506
16.6779
16.1214
15.5526
14.9625
14.4426
14.0482
13.7699
13.5589
13.4549
13.8127
13.9839
13.9931
14.0237
14.2591
14.3937
14.4059
14.2653
14.3111
14.4334
14.4763
14.3968
14.1307
13.8861
13.5528
13.1614
12.5192
11.8343
11.0881
10.2931
9.52252
8.62045
7.54409
6.35458
5.25069
4.25689
3.07349
1.77696
0.740345
-0.241229
-1.2595
-2.06983
-2.66
-2.91074
-2.6233
-2.03619
-1.58669
-1.01793
-0.317675
0.290839
1.00638
1.63018
1.98489
2.0858
2.0858
1.90845
1.53845
1.10729
0.611914
0.0981937
-0.332965
-0.742718
-1.11272
-1.17388
-1.15859
-1.1647
-0.965942
-0.547015
-0.118914
0.223566
0.498774
0.590509
0.645551
0.783155
0.923816
0.838196
0.602741
0.44679
0.410096
0.382575
0.134888
-0.0485836
-0.284039
-0.473626
-0.556189
-0.446106
-0.320733
-0.256518
-0.25346
-0.109741
0.0370365
0.0339786
-0.0271786
0.0767887
0.266376
0.263318
0.211335
0.229682
0.30307
0.367285
0.327533
0.287781
0.287781
0.165467
-0.0424679
-0.118914
-0.149493
-0.320733
-0.388006
-0.33908
-0.22594
-0.16784
-0.106683
-0.0791623
-0.0332943
-0.018005
0.0614994
0.159351
0.21745
0.0890201
0.0462101

## Sheet: Sheet2
84.7563
84.0563
83.3784
82.6636
82.0078
81.4699
80.873
80.3277
79.8487
79.3771
78.9424
78.5445
78.1392
77.7486
77.2991
76.8791
76.4296
76.0022
75.5233
75.0222
74.5653
74.1232
73.7032
73.2316
72.841
72.4284
72.0378
71.6031
71.2641
70.903
70.542
70.2325
69.9672
69.6135
69.3851
69.0682
68.7956
68.5524
68.3461
68.0661
67.7787
67.565
67.3366
67.0713
66.8429
66.6881
66.5334
66.4523
66.5702
66.8281
67.3218
67.9776
68.8766
70.0041
71.3746
72.9663
74.8896
77.0707
79.2298
81.4404
83.7468
86.0827
88.2934
90.2019
91.8967
93.4368
94.7189
95.7063
96.4948
97.2169
98.057
99.1033
100.408
101.903
103.679
105.654
107.6
109.692
111.903
114.091
116.265
118.188
119.817
121.188
122.352
123.435
124.481
125.565
126.486
127.444
128.335
129.153
129.956
130.752
131.511
132.241
132.911
133.516
134.046
134.532
135.033
135.579
136.19
136.809
137.428
137.937
138.246
138.416
138.563
138.6
138.644
138.512
138.401
138.217
137.996
137.686
137.333
136.92
136.47
135.955
135.424
134.893
134.422
133.965
133.56
133.427
133.346
133.383
133.457
133.42
133.206
132.838
132.248
131.415
130.48
129.315
128.122
126.891
125.624
124.445
123.428
122.536
121.748
121.107
120.686
120.333
120.082
119.861
119.758
119.537
119.272
119.029
118.608
118.048
117.422
116.671
115.69
114.666
113.561
112.375
111.159
110.031
108.955
108.02
107.172
106.435
105.868
105.411
105.043
104.696
104.394
104.092
103.62
103.164
102.508
101.83
100.997
100.142
99.2434
98.2707
97.2759
96.3695
95.4042
94.5715
93.7978
93.0904
92.4641
91.9114
91.4619
90.9903
90.5924
90.1798
89.7155
89.1997
88.6913
88.1312
87.4533
86.8122
86.0827
85.4195
84.7195
84.0047
83.3415
82.6268
82.0225
81.4404
80.9098
80.3719
79.8708
79.4508
79.0013
78.5518
78.1318
77.6897
77.2328
76.8054
76.3265
75.9359
75.4348
74.978
74.5432
74.0643
73.6148
73.2537
72.8042
72.3768
71.9789
71.581
71.2273
70.8441
70.483
70.1735
69.8788
69.5619
69.2451
68.9945
68.7514
68.4861
68.2429
67.985
67.7271
67.506
67.2923
67.0344
66.7618
66.5923
66.4449
66.4007
66.5481
66.7986
67.2923
68.0587
68.9503
70.0556
71.4925
73.1137
75.0296
77.2991
79.4582
81.6615
83.9753
86.2227
88.3744
90.3198
92.1251
93.6136
94.8147
95.7432
96.4874
97.1948
98.0865
99.0886
100.312
101.771
103.444
105.404
107.548
109.803
112.19
114.386
116.405
118.196
119.839
121.254
122.47
123.627
124.621
125.557
126.486
127.363
128.247
129.102
129.971
130.833
131.71
132.462
133.103
133.729
134.275
134.658
135.144
135.675
136.168
136.736
137.296
137.672
138.062
138.349
138.489
138.475
138.379
138.29
138.165
138.018
137.753
137.45
137.067
136.669
136.176
135.704
135.151
134.636
134.134
133.663
133.309
133.177
133.154
133.243
133.331
133.302
133.154
132.734
132.064
131.261
130.281
129.183
127.93
126.67
125.41
124.238
123.192
122.315
121.541
120.981
120.539
120.296
120.031
119.854
119.714
119.449
119.235
118.896
118.468
117.923
117.275
116.442
115.499
114.408
113.296
112.117
110.908
109.81
108.756
107.828
106.981
106.376
105.794
105.271
104.925
104.586
104.291
103.908
103.466
102.942
102.338
101.565
100.82
99.9065
98.956
98.1159
97.1064
96.1853
95.2568
94.3947
93.6578
92.9652
92.3167
91.7788
91.2998
90.8503
90.4598
90.0471
89.605
89.126
88.5881
88.0207
87.3502
86.7017
86.009
85.3016
84.6163
83.9089
83.2015
82.5089
81.9267
81.3372
80.7772
80.254
79.8045
79.3477
78.9276
78.4855
78.0729
77.6234
77.196
76.7023
76.2454
75.8254
75.3906
74.9264
74.4695
73.9979
73.6221
73.2021
72.7305
72.3105
71.8684
71.4778
71.1683
70.7778
70.4167
70.1367
69.8346
69.5472
69.2524
68.9872
68.7366
68.4861
68.2429
67.9997
67.7418
67.5429
67.2481
67.005
66.7839
66.5186
66.3934
66.4007
66.5113
66.8502
67.4102
68.1619
69.0977
70.2914
71.7431
73.4158
75.4201
77.5055
79.6719
81.9046
84.1816
86.4659
88.6765
90.6661
92.3978
93.7241
94.7926
95.7211
96.5464
97.3717
98.2928
99.3318
100.584
102.161
104.033
106.177
108.417
110.621
112.64
114.453
116.169
117.872
119.625
121.048
122.396
123.627
124.666
125.646
126.545
127.399
128.321
129.205
130.126
131.003
131.776
132.513
133.162
133.759
134.208
134.731
135.24
135.837
136.404
137.023
137.524
138.018
138.298
138.519
138.607
138.615
138.467
138.313
138.143
137.996
137.812
137.546
137.148
136.773
136.411
135.792
135.225
134.731
134.216
133.722
133.405
133.265
133.265
133.309
133.346
133.317
133.11
132.675
131.998
131.121
130.148
128.998
127.761
126.471
125.277
124.106
123.096
122.234
121.534
120.981
120.598
120.274
120.075
119.861
119.699
119.485
119.264
118.911
118.513
117.908
117.231
116.413
115.359
114.32
113.192
111.991
110.864
109.729
108.734
107.776
106.988
106.281
105.757
105.345
104.962
104.637
104.306
103.886
103.436
102.906
102.25
101.542
100.71
99.855
98.956
98.0201
97.0106
96.0821
95.1684
94.3579
93.621
92.862
92.2504
91.6977
91.2188
90.7324
90.3345
89.9734
89.4871
89.0376
88.5513
87.947
87.3723
86.6501
86.009
85.2795
84.4984
83.8426
83.1942
82.4057
81.8088
81.2856
80.6814
80.2172
79.7529
79.274
78.9129
78.4413
78.0729
77.6086
77.2033
76.7096
76.2675
75.7738
75.3317
74.838
74.3885
73.939
73.4969
73.0695
72.6347
72.2589
71.8905
71.5147
71.1388
70.7704
70.4167
70.1441
69.864
69.4588
69.1935
68.9503
68.6998
68.4271
68.1987
67.9482
67.7197
67.4692
67.2702
66.9755
66.7618
66.5702
66.4523
66.4376
66.5776
66.9092
67.4471
68.2282
69.1345
70.3799
71.8168
73.5632
75.6338
77.7118
79.8856
82.2215
84.4763
86.7459
88.8755
90.8061
92.4051
93.7094
94.741
95.6032
96.458
97.3054
98.2191
99.3686
100.747
102.309
104.107
106.155
108.314
110.65
113.016
115.285
117.179
118.97
120.443
121.74
122.787
123.84
124.909
125.926
126.81
127.768
128.652
129.47
130.303
131.121
131.887
132.565
133.154
133.751
134.201
134.702
135.196
135.792
136.353
136.949
137.406
137.885
138.239
138.43
138.512
138.386
138.423
138.283
138.114
137.959
137.745
137.473
137.075
136.677
136.227
135.719
135.203
134.695
134.193
133.737
133.405
133.258
133.243
133.272
133.317
133.302
133.037
132.55
131.865
131.047
130.052
128.866
127.547
126.36
125.13
123.958
123
122.101
121.394
120.834
120.502
120.104
119.891
119.758
119.53
119.419
119.132
118.793
118.328
117.768
117.054
116.192
115.189
114.158
112.986
111.733
110.591
109.515
108.476
107.607
106.774
106.118
105.617
105.19
104.851
104.512
104.21
103.841
103.377
102.817
102.154
101.402
100.577
99.7002
98.7791
97.8433
96.8485
95.9421
95.0726
94.2105
93.4883
92.8178
92.1693
91.6609
91.2409
90.7693
90.305
89.9734
89.465
88.9713
88.4481
87.9249
87.2396
86.6206
85.9059
85.1837

## Sheet: Sheet3
0
0.00500626
0.0100125
0.0150188
0.020025
0.0250313
0.0300375
0.0350438
0.0400501
0.0450563
0.0500626
0.0550688
0.0600751
0.0650814
0.0700876
0.0750939
0.0801001
0.0851064
0.0901126
0.0951189
0.100125
0.105131
0.110138
0.115144
0.12015
0.125156
0.130163
0.135169
0.140175
0.145181
0.150188
0.155194
0.1602
0.165207
0.170213
0.175219
0.180225
0.185232
0.190238
0.195244
0.20025
0.205257
0.210263
0.215269
0.220275
0.225282
0.230288
0.235294
0.2403
0.245307
0.250313
0.255319
0.260325
0.265332
0.270338
0.275344
0.28035
0.285357
0.290363
0.295369
0.300375
0.305382
0.310388
0.315394
0.320401
0.325407
0.330413
0.335419
0.340426
0.345432
0.350438
0.355444
0.360451
0.365457
0.370463
0.375469
0.380476
0.385482
0.390488
0.395494
0.400501
0.405507
0.410513
0.415519
0.420526
0.425532
0.430538
0.435544
0.440551
0.445557
0.450563
0.455569
0.460576
0.465582
0.470588
0.475594
0.480601
0.485607
0.490613
0.49562
0.500626
0.505632
0.510638
0.515645
0.520651
0.525657
0.530663
0.53567
0.540676
0.545682
0.550688
0.555695
0.560701
0.565707
0.570713
0.57572
0.580726
0.585732
0.590738
0.595745
0.600751
0.605757
0.610763
0.61577
0.620776
0.625782
0.630788
0.635795
0.640801
0.645807
0.650814
0.65582
0.660826
0.665832
0.670839
0.675845
0.680851
0.685857
0.690864
0.69587
0.700876
0.705882
0.710889
0.715895
0.720901
0.725907
0.730914
0.73592
0.740926
0.745932
0.750939
0.755945
0.760951
0.765957
0.770964
0.77597
0.780976
0.785982
0.790989
0.795995
0.801001
0.806008
0.811014
0.81602
0.821026
0.826033
0.831039
0.836045
0.841051
0.846058
0.851064
0.85607
0.861076
0.866083
0.871089
0.876095
0.881101
0.886108
0.891114
0.89612
0.901126
0.906133
0.911139
0.916145
0.921151
0.926158
0.931164
0.93617
0.941176
0.946183
0.951189
0.956195
0.961202
0.966208
0.971214
0.97622
0.981227
0.986233
0.991239
0.996245
1.00125
1.00626
1.01126
1.01627
1.02128
1.02628
1.03129
1.0363
1.0413
1.04631
1.05131
1.05632
1.06133
1.06633
1.07134
1.07635
1.08135
1.08636
1.09136
1.09637
1.10138
1.10638
1.11139
1.1164
1.1214
1.12641
1.13141
1.13642
1.14143
1.14643
1.15144
1.15645
1.16145
1.16646
1.17146
1.17647
1.18148
1.18648
1.19149
1.1965
1.2015
1.20651
1.21151
1.21652
1.22153
1.22653
1.23154
1.23655
1.24155
1.24656
1.25156
1.25657
1.26158
1.26658
1.27159
1.2766
1.2816
1.28661
1.29161
1.29662
1.30163
1.30663
1.31164
1.31665
1.32165
1.32666
1.33166
1.33667
1.34168
1.34668
1.35169
1.3567
1.3617
1.36671
1.37171
1.37672
1.38173
1.38673
1.39174
1.39675
1.40175
1.40676
1.41176
1.41677
1.42178
1.42678
1.43179
1.4368
1.4418
1.44681
1.45181
1.45682
1.46183
1.46683
1.47184
1.47685
1.48185
1.48686
1.49186
1.49687
1.50188
1.50688
1.51189
1.5169
1.5219
1.52691
1.53191
1.53692
1.54193
1.54693
1.55194
1.55695
1.56195
1.56696
1.57196
1.57697
1.58198
1.58698
1.59199
1.597
1.602
1.60701
1.61202
1.61702
1.62203
1.62703
1.63204
1.63705
1.64205
1.64706
1.65207
1.65707
1.66208
1.66708
1.67209
1.6771
1.6821
1.68711
1.69212
1.69712
1.70213
1.70713
1.71214
1.71715
1.72215
1.72716
1.73217
1.73717
1.74218
1.74718
1.75219
1.7572
1.7622
1.76721
1.77222
1.77722
1.78223
1.78723
1.79224
1.79725
1.80225
1.80726
1.81227
1.81727
1.82228
1.82728
1.83229
1.8373
1.8423
1.84731
1.85232
1.85732
1.86233
1.86733
1.87234
1.87735
1.88235
1.88736
1.89237
1.89737
1.90238
1.90738
1.91239
1.9174
1.9224
1.92741
1.93242
1.93742
1.94243
1.94743
1.95244
1.95745
1.96245
1.96746
1.97247
1.97747
1.98248
1.98748
1.99249
1.9975
2.0025
2.00751
2.01252
2.01752
2.02253
2.02753
2.03254
2.03755
2.04255
2.04756
2.05257
2.05757
2.06258
2.06758
2.07259
2.0776
2.0826
2.08761
2.09262
2.09762
2.10263
2.10763
2.11264
2.11765
2.12265
2.12766
2.13267
2.13767
2.14268
2.14768
2.15269
2.1577
2.1627
2.16771
2.17272
2.17772
2.18273
2.18773
2.19274
2.19775
2.20275
2.20776
2.21277
2.21777
2.22278
2.22778
2.23279
2.2378
2.2428
2.24781
2.25282
2.25782
2.26283
2.26783
2.27284
2.27785
2.28285
2.28786
2.29287
2.29787
2.30288
2.30788
2.31289
2.3179
2.3229
2.32791
2.33292
2.33792
2.34293
2.34793
2.35294
2.35795
2.36295
2.36796
2.37297
2.37797
2.38298
2.38798
2.39299
2.398
2.403
2.40801
2.41302
2.41802
2.42303
2.42804
2.43304
2.43805
2.44305
2.44806
2.45307
2.45807
2.46308
2.46809
2.47309
2.4781
2.4831
2.48811
2.49312
2.49812
2.50313
2.50814
2.51314
2.51815
2.52315
2.52816
2.53317
2.53817
2.54318
2.54819
2.55319
2.5582
2.5632
2.56821
2.57322
2.57822
2.58323
2.58824
2.59324
2.59825
2.60325
2.60826
2.61327
2.61827
2.62328
2.62829
2.63329
2.6383
2.6433
2.64831
2.65332
2.65832
2.66333
2.66834
2.67334
2.67835
2.68335
2.68836
2.69337
2.69837
2.70338
2.70839
2.71339
2.7184
2.7234
2.72841
2.73342
2.73842
2.74343
2.74844
2.75344
2.75845
2.76345
2.76846
2.77347
2.77847
2.78348
2.78849
2.79349
2.7985
2.8035
2.80851
2.81352
2.81852
2.82353
2.82854
2.83354
2.83855
2.84355
2.84856
2.85357
2.85857
2.86358
2.86859
2.87359
2.8786
2.8836
2.88861
2.89362
2.89862
2.90363
2.90864
2.91364
2.91865
2.92365
2.92866
2.93367
2.93867
2.94368
2.94869
2.95369
2.9587
2.9637
2.96871
2.97372
2.97872
2.98373
2.98874
2.99374
2.99875
3.00375
3.00876
3.01377
3.01877
3.02378
3.02879
3.03379
3.0388
3.0438
3.04881
3.05382
3.05882
3.06383
3.06884
3.07384
3.07885
3.08385
3.08886
3.09387
3.09887
3.10388
3.10889
3.11389
3.1189
3.1239
3.12891
3.13392
3.13892
3.14393
3.14894
3.15394
3.15895
3.16395
3.16896
3.17397
3.17897
3.18398
3.18899
3.19399
3.199
3.20401
3.20901
3.21402
3.21902
3.22403
3.22904
3.23404
3.23905
3.24406
3.24906
3.25407
3.25907
3.26408
3.26909
3.27409
3.2791
3.28411
3.28911
3.29412
3.29912
3.30413
3.30914
3.31414
3.31915
3.32416
3.32916
3.33417
3.33917
3.34418
3.34919
3.35419
3.3592
3.36421
3.36921
3.37422
3.37922
3.38423
3.38924
3.39424
3.39925
3.40426
3.40926
3.41427
3.41927
3.42428
3.42929
3.43429
3.4393
3.44431
3.44931
3.45432
3.45932
3.46433
3.46934
3.47434
3.47935
3.48436
3.48936
3.49437
3.49937
3.50438
3.50939
3.51439
3.5194
3.52441
3.52941
3.53442
3.53942
3.54443
3.54944
3.55444
3.55945
3.56446
3.56946
3.57447
3.57947
3.58448
3.58949
3.59449
3.5995
3.60451
3.60951
3.61452
3.61952
3.62453
3.62954
3.63454
3.63955
3.64456
3.64956
3.65457
3.65957
3.66458
3.66959
3.67459
3.6796
3.68461
3.68961
3.69462
3.69962
3.70463
3.70964
3.71464
3.71965
3.72466
3.72966
3.73467
3.73967
3.74468
3.74969
3.75469
3.7597
3.76471
3.76971
3.77472
3.77972
3.78473
3.78974
3.79474
3.79975
3.80476
3.80976
3.81477
3.81977
3.82478
3.82979
3.83479
3.8398
3.84481
3.84981
3.85482
3.85982
3.86483
3.86984
3.87484
3.87985
3.88486
3.88986
3.89487
3.89987
3.90488
3.90989
3.91489
3.9199
3.92491
3.92991
3.93492
3.93992
3.94493
3.94994
3.95494
3.95995
3.96496
3.96996
3.97497
3.97997
3.98498
3.98999
3.99499
4
