# Supplementary material for: A Bio-Inspired Approach for the Reduction of Left Ventricular Workload
Source: PLoS One. 2014 Jan 24;9(1):e87122. doi: 10.1371/journal.pone.0087122 (PMC3901771; doi:10.1371/journal.pone.0087122)
Supplement: Data S1 — (ZIP) [file pone.0087122.s002.zip › Pressure_FLow_AortaNo3_setup1_ring2_HR60_8.xls]

## Sheet: Sheet1
-0.657098
-0.29627
0.110425
0.431501
0.697535
0.896296
1.08894
1.21126
1.06754
0.801502
0.4896
0.26026
0.110425
0.0492679
-0.0883358
-0.177014
-0.259576
-0.284039
-0.22594
-0.128088
-0.0699887
-0.085278
-0.0363522
0.0462101
0.180756
0.251087
0.269434
0.348938
0.495716
0.452906
0.419269
0.306128
0.205219
0.153235
0.024805
-0.173956
-0.164782
-0.0791623
-0.00577358
0.0217472
-0.0118893
-0.085278
-0.018005
0.0523258
0.0798465
0.0676151
0.0584415
0.0951358
0.0706729
0.165467
0.281665
0.177698
0.0676151
0.0370365
0.168525
0.235797
0.128772
0.0951358
0.144062
0.153235
0.150177
0.0706729
0.00645786
0.0156314
0.0890201
0.128772
0.128772
0.0859623
0.0951358
0.116541
0.0951358
0.0462101
-0.0332943
-0.0516415
-0.0455258
0.00951572
0.0676151
0.116541
0.0553836
0.0278629
0.125714
0.116541
-0.0394101
-0.118914
-0.112799
-0.115857
-0.0638729
-0.0424679
-0.0822201
-0.0394101
-0.0302365
-0.00271572
0.0981937
0.137946
0.134888
0.128772
0.192987
0.27555
0.394806
0.633319
1.02473
1.62101
2.41299
3.31812
4.42813
5.77053
7.21078
8.78864
10.5286
12.3266
14.143
15.9287
17.632
19.3077
20.8978
22.3655
23.6529
24.6559
25.2705
25.5763
25.772
25.772
25.4876
25.0198
24.4541
23.7324
22.9741
22.0139
21.0354
20.1669
19.1578
18.2588
17.4546
16.7054
15.785
15.1551
14.6995
14.3325
14.0268
13.9197
13.7363
13.7485
13.9258
13.9289
13.8586
13.8708
13.9687
14.1124
14.25
14.3601
14.4334
14.5007
14.3968
14.1185
13.932
13.7515
13.4855
13.1583
12.6018
11.8832
11.0453
10.2044
9.35128
8.48897
7.47987
6.22615
5.0397
3.91135
2.77688
1.6944
0.584394
-0.4828
-1.43379
-2.19214
-2.70587
-2.91686
-2.79454
-2.44595
-1.94752
-1.35123
-0.724371
-0.0363522
0.725055
1.35192
1.82283
2.08275
2.08275
1.9482
1.69134
1.22349
0.685303
0.202161
-0.256518
-0.61123
-0.932306
-1.16165
-1.23809
-1.18305
-1.07297
-0.843628
-0.543957
-0.274865
-0.0241208
0.0981937
0.36117
0.566046
0.755634
0.755634
0.666956
0.611914
0.608857
0.471253
0.192987
-0.0455258
-0.216766
-0.241229
-0.18313
-0.280981
-0.381891
-0.320733
-0.238171
-0.213708
-0.0883358
0.0584415
0.177698
0.147119
0.092078
0.211335
0.257202
0.159351
0.211335
0.272492
0.241913
0.192987
0.281665
0.17464
0.116541
0.122657
0.0553836
-0.112799
-0.238171
-0.140319
0.0217472
0.00645786
-0.0791623
-0.152551
-0.201477
-0.0822201
0.0370365
0.223566
0.34588
0.449848
0.504889
0.520179
0.382575
0.150177
0.168525
0.21745
0.092078
-0.0638729
-0.207592
-0.299328
-0.271808
-0.0944516
-0.0516415
-0.0516415
0.0431522
0.137946
0.104309
0.153235
0.159351
0.147119
0.113483
0.177698
0.321418
0.388691
0.125714
-0.128088
-0.0363522
0.214392
0.327533
0.31836
0.229682
0.141004
0.134888
0.0186893
-0.112799
-0.0791623
0.101252
0.101252
0.110425
0.159351
0.293897
0.330591
0.229682
0.177698
0.0676151
0.150177
0.370343
0.599683
0.884064
1.50481
2.37018
3.523
4.6911
6.02433
7.43095
9.02103
10.6417
12.3633
14.1796
16.0235
17.8063
19.4912
21.0996
22.5031
23.6743
24.6131
25.347
25.7353
25.8515
25.6864
25.3684
24.9861
24.3868
23.5917
22.7998
21.9527
21.0935
19.9254
19.0111
18.216
17.5127
16.8125
16.0144
15.3202
14.8249
14.357
14.0543
13.7485
13.4672
13.354
13.5283
13.6506
13.831
14.0237
14.2439
14.3601
14.3539
14.2714
14.1552
14.0849
14.2041
14.3264
14.2225
13.9075
13.5161
13.1094
12.5682
12.0024
11.2227
10.2686
9.26872
8.27491
7.24136
6.25978
5.1773
4.01837
2.87167
1.74944
0.590509
-0.495031
-1.43991
-2.21355
-2.69058
-2.90768
-2.84347
-2.58661
-1.96892
-1.18305
-0.369659
0.391748
1.08588
1.62101
1.95432
2.03688
1.92068
1.65159
1.2877
0.887122
0.492658
0.0186893
-0.491974
-0.874206
-1.3176
-1.52247
-1.41239
-1.2228
-0.947595
-0.675445
-0.409411
-0.0638729
0.296955
0.455963
0.569104
0.639435
0.70365
0.682245
0.630262
0.526294
0.373401
0.21745
0.0309208
-0.158667
-0.274865
-0.293213
-0.256518
-0.195361
-0.21065
-0.137262
-0.0791623
-0.018005
-0.00577358
0.0462101
0.119599
0.144062
0.125714
0.156293
0.165467
0.0951358
0.0523258
0.0523258
0.0829044
0.024805
0.0339786
0.0278629
0.0034
-0.146435
-0.118914
-0.0302365
-0.00271572
-0.0302365
0.0034
0.092078
0.0829044
-0.0332943
-0.149493
-0.0638729
0.00645786
0.134888
0.238855
0.26026
0.177698
0.208277
0.183814
0.183814
0.21745
0.18993
0.165467
0.0645572
-0.0761044
-0.155609
-0.158667
-0.0883358
-0.0424679
-0.0302365
-0.0699887
-0.128088
-0.018005
0.122657
0.186872
0.159351
0.144062
0.235797
0.321418
0.358112
0.385633
0.388691
0.220508
0.0829044
0.0676151
0.0614994
0.0186893
0.0186893
0.0186893
0.000342139
-0.0975094
-0.164782
-0.134204
-0.0730465
0.000342139
0.0370365
0.0186893
-0.018005
-0.0302365
-0.12503
-0.100567
-0.0363522
0.134888
0.511005
1.11952
1.85341
2.59647
3.45573
4.55961
5.94177
7.39731
8.99351
10.6998
12.5253
14.3631
16.1764
17.9959
19.6838
21.2494
22.5918
23.7874
24.6987
25.4387
25.8209
25.9616
25.824
25.4723
24.9403
24.2584
23.5153
22.708
21.9069
20.9895
20.118
18.9774
18.0387
17.2589
16.6106
16.0052
15.623
15.1276
14.5099
13.9717
13.6017
13.4886
13.4427
13.4029
13.5467
13.8127
14.042
14.2683
14.3968
14.4426
14.4182
14.461
14.513
14.513
14.3601
14.1552
13.9289
13.5344
13.1155
12.4856
11.7486
10.9781
10.1922
9.25649
8.20764
7.12822
6.13441
5.1773
4.01531
2.78911
1.57208
0.413153
-0.693792
-1.61421
-2.32975
-2.66917
-2.68446
-2.45512
-2.10958
-1.53776
-0.806933
-0.0332943
0.673072
1.21431
1.73721
2.12556
2.22035
2.13779
1.94514
1.58737
1.10117
0.538526
0.0829044
-0.329907
-0.718255
-1.01793
-1.11578
-1.07908
-0.956768
-0.764123
-0.537841
-0.247345
0.0676151
0.34588
0.507947
0.688361
0.850428
0.893238
0.887122
0.813733
0.611914
0.358112
0.214392
0.116541
0.0309208
-0.134204
-0.158667
-0.0913937
-0.100567
-0.204535
-0.192303
-0.137262
-0.018005
0.101252
0.26026
0.251087
0.183814
0.168525
0.153235
0.171582
0.208277
0.134888
0.0645572
0.0890201
0.13183
0.0859623
0.0156314
-0.0669308
-0.170898
-0.277923
-0.280981
-0.180072
-0.112799
-0.149493
-0.164782
-0.155609
-0.0944516
-0.0913937
-0.128088
-0.100567
-0.0149472
0.00951572
0.0584415
0.110425
0.223566
0.287781
0.214392
0.122657
0.0981937
0.0798465
-0.00883145
0.0400943
-0.0241208
-0.170898
-0.235113
-0.149493
-0.0516415
-0.00577358
-0.0730465
-0.143377
-0.134204
-0.115857
-0.0761044
-0.0302365
0.0400943
-0.00883145
-0.0975094
-0.0332943
0.0431522
0.0431522
0.0553836
-0.0271786
-0.0669308
-0.100567
-0.106683
-0.12503
-0.118914
-0.0210629
0.0156314
0.0034
-0.0118893
-0.0577572
-0.128088
-0.177014
-0.149493
-0.118914
-0.085278
-0.0302365
0.144062
0.400922
0.706708
1.1501
1.84117
2.67291
3.72788
5.06722
6.36681
7.69086
9.24731
10.9291
12.7149
14.4426
16.1275
17.9194
19.6532
21.3167
22.7325
23.9617
24.8883
25.6313
25.9616
25.9524
25.7659
25.3867
24.876
24.1513
23.3012
22.4206
21.5307
20.6929
19.9437
18.9652
18.0081
17.1886
16.5373
15.9899
15.308
14.7851
14.3325
13.9931
13.7301
13.5987
13.5803
13.6109
13.6659
13.8341
14.1399
14.3142
14.3815
14.2653
14.2836
14.3417
14.3601
14.3081
14.2469
14.0237
13.7944
13.4763
13.0635
12.6691
12.0911
11.1738
10.1708
9.11277
8.15872
7.21078
6.25367
5.16507
3.93887
2.68209
1.48035
0.367285
-0.715197
-1.64479
-2.40619
-2.88934
-3.03917
-2.83124
-2.40008
-1.78239
-1.04545
-0.259576
0.465137
1.12869
1.61184
1.81977
1.93291
1.81671
1.59043
1.24489
0.838196
0.321418
-0.0822201
-0.550073
-0.877264
-1.10966
-1.24421
-1.20751
-1.06379
-0.880322
-0.543957

## Sheet: Sheet2
119.78
119.647
119.434
119.176
118.83
118.417
117.857
117.201
116.295
115.27
114.231
113.075
111.896
110.687
109.626
108.624
107.688
106.929
106.273
105.721
105.315
104.947
104.674
104.298
103.9
103.473
102.832
102.191
101.483
100.688
99.7813
98.8749
97.917
97.0401
96.119
95.2495
94.4094
93.5915
92.9062
92.2946
91.7272
91.2703
90.8356
90.3566
89.9587
89.5092
89.0229
88.5513
87.8881
87.2765
86.6501
85.9943
85.3164
84.5574
83.8795
83.2163
82.5236
81.8973
81.3372
80.7551
80.2319
79.8045
79.3771
78.9276
78.515
78.176
77.6823
77.2107
76.8054
76.3412
75.8401
75.4348
74.9411
74.4843
74.0569
73.6295
73.1653
72.7452
72.3179
71.942
71.522
71.161
70.822
70.483
70.2472
69.8935
69.6209
69.3335
69.0387
68.8103
68.4861
68.265
67.9997
67.7566
67.5281
67.3218
67.0787
66.8429
66.6439
66.5702
66.526
66.6881
67.0418
67.6166
68.3977
69.3924
70.5493
71.9789
73.6958
75.8106
77.8739
80.033
82.3173
84.5942
86.8417
88.986
90.8945
92.5746
93.9084
94.9916
95.7727
96.5095
97.2685
98.2928
99.4939
100.864
102.633
104.6
106.671
108.771
110.628
112.78
114.85
116.803
118.52
120.068
121.46
122.72
123.885
124.975
126.007
127.038
128.011
128.881
129.647
130.428
131.29
132.012
132.69
133.287
133.759
134.26
134.68
135.122
135.734
136.279
136.854
137.428
137.826
138.106
138.335
138.43
138.408
138.408
138.18
138.055
137.819
137.517
137.215
136.876
136.463
136.028
135.542
135.078
134.621
134.134
133.641
133.331
133.258
133.258
133.272
133.302
133.206
133.007
132.477
131.843
130.966
129.979
128.822
127.569
126.324
125.115
124.047
122.978
122.138
121.453
120.937
120.569
120.244
119.994
119.773
119.655
119.478
119.161
118.844
118.38
117.805
117.127
116.287
115.3
114.254
113.133
111.947
110.753
109.678
108.616
107.651
106.885
106.214
105.713
105.315
104.888
104.615
104.269
103.937
103.451
102.913
102.213
101.491
100.702
99.7592
98.8012
97.9317
96.9517
96.0011
95.1242
94.2694
93.5473
92.8473
92.243
91.7272
91.2924
90.8577
90.4082
89.9882
89.5682
89.0597
88.5292
87.9397
87.2912
86.6059
85.9059
85.2058
84.5058
83.7837
83.1721
82.4131
81.8457
81.293
80.7477
80.2024
79.7308
79.3477
78.8834
78.4781
78.1023
77.616
77.1739
76.7244
76.238
75.7738
75.339
74.8748
74.3958
73.939
73.5337
73.121
72.6863
72.2736
71.8315
71.4631
71.0504
70.7557
70.402
70.1514
69.8419
69.4882
69.2377
68.9577
68.685
68.4419
68.1766
67.9334
67.705
67.506
67.2408
66.9608
66.7692
66.5628
66.4597
66.4892
66.666
67.0565
67.6018
68.3829
69.3703
70.6083
72.0526
73.7621
75.8475
78.0065
80.1877
82.4647
84.7342
86.9007
89.1187
91.0051
92.6188
93.9747
95.1537
96.0158
96.7159
97.5338
98.4623
99.6265
100.975
102.596
104.401
106.376
108.587
110.945
113.347
115.536
117.385
119.095
120.517
121.659
122.735
123.774
124.776
125.778
126.685
127.584
128.453
129.315
130.2
131.069
131.865
132.565
133.184
133.722
134.223
134.753
135.269
135.851
136.434
137.001
137.495
137.885
138.224
138.482
138.512
138.497
138.445
138.239
138.069
137.878
137.62
137.347
136.942
136.507
136.087
135.564
135.048
134.54
134.017
133.567
133.28
133.191
133.213
133.258
133.294
133.265
133
132.462
131.806
130.914
129.861
128.763
127.48
126.22
125.034
123.936
122.934
122.079
121.416
120.908
120.495
120.208
119.979
119.81
119.611
119.456
119.146
118.815
118.365
117.732
117.009
116.155
115.108
114.069
112.942
111.741
110.554
109.479
108.44
107.541
106.789
106.126
105.617
105.102
104.858
104.556
104.188
103.841
103.37
102.78
102.176
101.417
100.548
99.656
98.7128
97.7549
96.819
95.9127
95.021
94.181
93.4515
92.803
92.2062
91.6904
91.2335
90.8135
90.4082
89.9661
89.5018
89.0008
88.4555
87.7923
87.1586
86.4806
85.8101
85.1027
84.4026
83.7395
83.0394
82.4204
81.8236
81.2341
80.6888
80.2172
79.7603
79.3108
78.8687
78.4266
78.0139
77.5939
77.0928
76.6875
76.1791
75.7222
75.3096
74.8674
74.3885
73.9758
73.5484
73.1432
72.6863
72.2736
71.8315
71.4262
71.0725
70.7336
70.3872
70.0998
69.783
69.4735
69.2082
68.9798
68.6777
68.4492
68.2134
67.9703
67.7197
67.5208
67.285
66.9976
66.7618
66.5555
66.4818
66.4965
66.6586
67.0418
67.646
68.4935
69.5251
70.7409
72.2589
73.9758
75.9949
78.2792
80.5488
82.7299
84.9185
87.0775
89.2292
91.1156
92.7441
94.0926
95.2126
96.0969
96.8706
97.637
98.5138
99.6118
100.894
102.471
104.284
106.362
108.624
110.967
113.421
115.477
117.4
119.124
120.642
121.865
122.941
124.01
125.012
125.999
126.957
127.827
128.659
129.573
130.457
131.239
132.012
132.742
133.412
133.994
134.51
135.026
135.476
135.999
136.61
137.126
137.605
137.922
138.173
138.246
138.268
138.364
138.327
138.173
137.981
137.723
137.458
137.134
136.75
136.36
135.955
135.417
134.93
134.429
133.98
133.523
133.331
133.25
133.272
133.346
133.42
133.317
133.014
132.543
131.813
130.936
129.861
128.667
127.363
126.103
124.901
123.774
122.794
121.976
121.35
120.856
120.502
120.193
120.023
119.846
119.677
119.434
119.161
118.756
118.292
117.673
116.921
116.088
115.042
113.974
112.787
111.638
110.503
109.383
108.41
107.496
106.76
106.118
105.625
105.227
104.858
104.527
104.21
103.827
103.296
102.714
102.043
101.329
100.489
99.6118
98.7054
97.7401
96.7896
95.8979
95.021
94.181
93.3925
92.7588
92.1472
91.5872
91.1598
90.7324
90.3345
89.9219
89.4429
88.9418
88.3523
87.7996
87.188
86.4585
85.7732
85.029
84.3142
83.5994
82.9731
82.3173
81.7204
81.1456
80.5635
80.1361
79.7308
79.2813
78.7803
78.4781
78.0434
77.6086
77.1223
76.6802
76.2233
75.7517
75.2801
74.8969
74.3664
73.9242
73.5263
73.0621
72.6642
72.2515
71.8462
71.4778
71.1241
70.763
70.4462
70.122
69.8714
69.5472
69.2819
68.9798
68.7145
68.4861
68.2208
67.9113
67.7345
67.5208
67.2923
67.0123
66.7765
66.5923
66.5113
66.5481
66.7544
67.1155
67.7787
68.6187
69.6798
70.9252
72.4284
74.2411
76.3486
78.4634
80.6667
82.9657
85.1395
87.3575
89.5534
91.3661
92.9209
94.3579
95.4779
96.2369
96.9075
97.6517
98.6539
99.7886
101.233
102.861
104.74
106.76
108.948
111.181
113.414
115.477
117.348
119.154
120.694
121.947
123
123.966
125.034
125.992
126.972
127.923
128.8
129.698
130.59
131.415
132.204
132.941
133.523
134.046
134.481
135.019
135.483
136.109
136.691
137.237
137.723
138.062
138.232
138.364
138.408
138.372
138.202
137.974
137.797
137.613
137.377
137.089
136.75
136.36
135.918
135.431
134.893
134.415
133.913
133.486
133.272
133.103
133.206
133.243
133.287
133.236
132.889
132.388
131.673
130.782
129.698
128.461
127.215
125.926
124.747
123.649
122.624
121.807
121.239
120.745
120.303
120.075
119.846

## Sheet: Sheet3
0
0.00500626
0.0100125
0.0150188
0.020025
0.0250313
0.0300375
0.0350438
0.0400501
0.0450563
0.0500626
0.0550688
0.0600751
0.0650814
0.0700876
0.0750939
0.0801001
0.0851064
0.0901126
0.0951189
0.100125
0.105131
0.110138
0.115144
0.12015
0.125156
0.130163
0.135169
0.140175
0.145181
0.150188
0.155194
0.1602
0.165207
0.170213
0.175219
0.180225
0.185232
0.190238
0.195244
0.20025
0.205257
0.210263
0.215269
0.220275
0.225282
0.230288
0.235294
0.2403
0.245307
0.250313
0.255319
0.260325
0.265332
0.270338
0.275344
0.28035
0.285357
0.290363
0.295369
0.300375
0.305382
0.310388
0.315394
0.320401
0.325407
0.330413
0.335419
0.340426
0.345432
0.350438
0.355444
0.360451
0.365457
0.370463
0.375469
0.380476
0.385482
0.390488
0.395494
0.400501
0.405507
0.410513
0.415519
0.420526
0.425532
0.430538
0.435544
0.440551
0.445557
0.450563
0.455569
0.460576
0.465582
0.470588
0.475594
0.480601
0.485607
0.490613
0.49562
0.500626
0.505632
0.510638
0.515645
0.520651
0.525657
0.530663
0.53567
0.540676
0.545682
0.550688
0.555695
0.560701
0.565707
0.570713
0.57572
0.580726
0.585732
0.590738
0.595745
0.600751
0.605757
0.610763
0.61577
0.620776
0.625782
0.630788
0.635795
0.640801
0.645807
0.650814
0.65582
0.660826
0.665832
0.670839
0.675845
0.680851
0.685857
0.690864
0.69587
0.700876
0.705882
0.710889
0.715895
0.720901
0.725907
0.730914
0.73592
0.740926
0.745932
0.750939
0.755945
0.760951
0.765957
0.770964
0.77597
0.780976
0.785982
0.790989
0.795995
0.801001
0.806008
0.811014
0.81602
0.821026
0.826033
0.831039
0.836045
0.841051
0.846058
0.851064
0.85607
0.861076
0.866083
0.871089
0.876095
0.881101
0.886108
0.891114
0.89612
0.901126
0.906133
0.911139
0.916145
0.921151
0.926158
0.931164
0.93617
0.941176
0.946183
0.951189
0.956195
0.961202
0.966208
0.971214
0.97622
0.981227
0.986233
0.991239
0.996245
1.00125
1.00626
1.01126
1.01627
1.02128
1.02628
1.03129
1.0363
1.0413
1.04631
1.05131
1.05632
1.06133
1.06633
1.07134
1.07635
1.08135
1.08636
1.09136
1.09637
1.10138
1.10638
1.11139
1.1164
1.1214
1.12641
1.13141
1.13642
1.14143
1.14643
1.15144
1.15645
1.16145
1.16646
1.17146
1.17647
1.18148
1.18648
1.19149
1.1965
1.2015
1.20651
1.21151
1.21652
1.22153
1.22653
1.23154
1.23655
1.24155
1.24656
1.25156
1.25657
1.26158
1.26658
1.27159
1.2766
1.2816
1.28661
1.29161
1.29662
1.30163
1.30663
1.31164
1.31665
1.32165
1.32666
1.33166
1.33667
1.34168
1.34668
1.35169
1.3567
1.3617
1.36671
1.37171
1.37672
1.38173
1.38673
1.39174
1.39675
1.40175
1.40676
1.41176
1.41677
1.42178
1.42678
1.43179
1.4368
1.4418
1.44681
1.45181
1.45682
1.46183
1.46683
1.47184
1.47685
1.48185
1.48686
1.49186
1.49687
1.50188
1.50688
1.51189
1.5169
1.5219
1.52691
1.53191
1.53692
1.54193
1.54693
1.55194
1.55695
1.56195
1.56696
1.57196
1.57697
1.58198
1.58698
1.59199
1.597
1.602
1.60701
1.61202
1.61702
1.62203
1.62703
1.63204
1.63705
1.64205
1.64706
1.65207
1.65707
1.66208
1.66708
1.67209
1.6771
1.6821
1.68711
1.69212
1.69712
1.70213
1.70713
1.71214
1.71715
1.72215
1.72716
1.73217
1.73717
1.74218
1.74718
1.75219
1.7572
1.7622
1.76721
1.77222
1.77722
1.78223
1.78723
1.79224
1.79725
1.80225
1.80726
1.81227
1.81727
1.82228
1.82728
1.83229
1.8373
1.8423
1.84731
1.85232
1.85732
1.86233
1.86733
1.87234
1.87735
1.88235
1.88736
1.89237
1.89737
1.90238
1.90738
1.91239
1.9174
1.9224
1.92741
1.93242
1.93742
1.94243
1.94743
1.95244
1.95745
1.96245
1.96746
1.97247
1.97747
1.98248
1.98748
1.99249
1.9975
2.0025
2.00751
2.01252
2.01752
2.02253
2.02753
2.03254
2.03755
2.04255
2.04756
2.05257
2.05757
2.06258
2.06758
2.07259
2.0776
2.0826
2.08761
2.09262
2.09762
2.10263
2.10763
2.11264
2.11765
2.12265
2.12766
2.13267
2.13767
2.14268
2.14768
2.15269
2.1577
2.1627
2.16771
2.17272
2.17772
2.18273
2.18773
2.19274
2.19775
2.20275
2.20776
2.21277
2.21777
2.22278
2.22778
2.23279
2.2378
2.2428
2.24781
2.25282
2.25782
2.26283
2.26783
2.27284
2.27785
2.28285
2.28786
2.29287
2.29787
2.30288
2.30788
2.31289
2.3179
2.3229
2.32791
2.33292
2.33792
2.34293
2.34793
2.35294
2.35795
2.36295
2.36796
2.37297
2.37797
2.38298
2.38798
2.39299
2.398
2.403
2.40801
2.41302
2.41802
2.42303
2.42804
2.43304
2.43805
2.44305
2.44806
2.45307
2.45807
2.46308
2.46809
2.47309
2.4781
2.4831
2.48811
2.49312
2.49812
2.50313
2.50814
2.51314
2.51815
2.52315
2.52816
2.53317
2.53817
2.54318
2.54819
2.55319
2.5582
2.5632
2.56821
2.57322
2.57822
2.58323
2.58824
2.59324
2.59825
2.60325
2.60826
2.61327
2.61827
2.62328
2.62829
2.63329
2.6383
2.6433
2.64831
2.65332
2.65832
2.66333
2.66834
2.67334
2.67835
2.68335
2.68836
2.69337
2.69837
2.70338
2.70839
2.71339
2.7184
2.7234
2.72841
2.73342
2.73842
2.74343
2.74844
2.75344
2.75845
2.76345
2.76846
2.77347
2.77847
2.78348
2.78849
2.79349
2.7985
2.8035
2.80851
2.81352
2.81852
2.82353
2.82854
2.83354
2.83855
2.84355
2.84856
2.85357
2.85857
2.86358
2.86859
2.87359
2.8786
2.8836
2.88861
2.89362
2.89862
2.90363
2.90864
2.91364
2.91865
2.92365
2.92866
2.93367
2.93867
2.94368
2.94869
2.95369
2.9587
2.9637
2.96871
2.97372
2.97872
2.98373
2.98874
2.99374
2.99875
3.00375
3.00876
3.01377
3.01877
3.02378
3.02879
3.03379
3.0388
3.0438
3.04881
3.05382
3.05882
3.06383
3.06884
3.07384
3.07885
3.08385
3.08886
3.09387
3.09887
3.10388
3.10889
3.11389
3.1189
3.1239
3.12891
3.13392
3.13892
3.14393
3.14894
3.15394
3.15895
3.16395
3.16896
3.17397
3.17897
3.18398
3.18899
3.19399
3.199
3.20401
3.20901
3.21402
3.21902
3.22403
3.22904
3.23404
3.23905
3.24406
3.24906
3.25407
3.25907
3.26408
3.26909
3.27409
3.2791
3.28411
3.28911
3.29412
3.29912
3.30413
3.30914
3.31414
3.31915
3.32416
3.32916
3.33417
3.33917
3.34418
3.34919
3.35419
3.3592
3.36421
3.36921
3.37422
3.37922
3.38423
3.38924
3.39424
3.39925
3.40426
3.40926
3.41427
3.41927
3.42428
3.42929
3.43429
3.4393
3.44431
3.44931
3.45432
3.45932
3.46433
3.46934
3.47434
3.47935
3.48436
3.48936
3.49437
3.49937
3.50438
3.50939
3.51439
3.5194
3.52441
3.52941
3.53442
3.53942
3.54443
3.54944
3.55444
3.55945
3.56446
3.56946
3.57447
3.57947
3.58448
3.58949
3.59449
3.5995
3.60451
3.60951
3.61452
3.61952
3.62453
3.62954
3.63454
3.63955
3.64456
3.64956
3.65457
3.65957
3.66458
3.66959
3.67459
3.6796
3.68461
3.68961
3.69462
3.69962
3.70463
3.70964
3.71464
3.71965
3.72466
3.72966
3.73467
3.73967
3.74468
3.74969
3.75469
3.7597
3.76471
3.76971
3.77472
3.77972
3.78473
3.78974
3.79474
3.79975
3.80476
3.80976
3.81477
3.81977
3.82478
3.82979
3.83479
3.8398
3.84481
3.84981
3.85482
3.85982
3.86483
3.86984
3.87484
3.87985
3.88486
3.88986
3.89487
3.89987
3.90488
3.90989
3.91489
3.9199
3.92491
3.92991
3.93492
3.93992
3.94493
3.94994
3.95494
3.95995
3.96496
3.96996
3.97497
3.97997
3.98498
3.98999
3.99499
4
