# Supplementary material for: A Bio-Inspired Approach for the Reduction of Left Ventricular Workload
Source: PLoS One. 2014 Jan 24;9(1):e87122. doi: 10.1371/journal.pone.0087122 (PMC3901771; doi:10.1371/journal.pone.0087122)
Supplement: Data S1 — (ZIP) [file pone.0087122.s002.zip › Pressure_FLow_AortaNo3_setup1_ring2_HR60_9.xls]

## Sheet: Sheet1
0.382575
0.281665
0.125714
-0.0699887
-0.12503
-0.177014
-0.348254
-0.433874
-0.308502
-0.121972
-0.00271572
0.107367
0.024805
-0.085278
-0.0669308
0.144062
0.284723
0.254145
0.183814
0.281665
0.287781
0.208277
0.0156314
-0.103625
-0.109741
-0.0975094
-0.100567
-0.244287
-0.274865
-0.271808
-0.357428
-0.348254
-0.18313
-0.0822201
0.0125736
0.116541
0.257202
0.31836
0.281665
0.214392
0.220508
0.196045
0.092078
-0.0761044
-0.244287
-0.0516415
0.18993
0.309186
0.266376
0.223566
0.119599
-0.0394101
-0.216766
-0.277923
-0.152551
-0.106683
-0.164782
-0.18313
-0.146435
-0.115857
-0.00577358
0.168525
0.336707
0.330591
0.321418
0.31836
0.205219
0.0890201
0.000342139
-0.280981
-0.348254
-0.33908
-0.204535
-0.0455258
-0.0241208
-0.0271786
-0.085278
-0.177014
-0.308502
-0.314618
-0.25346
-0.106683
-0.0118893
-0.0577572
0.0217472
0.0890201
-0.00271572
0.0400943
0.336707
0.777039
1.19597
1.79531
2.68514
3.75845
4.97242
6.20168
7.55632
9.14335
10.8741
12.5253
14.3325
16.1948
17.8919
19.5401
21.2433
22.7661
23.8547
24.7843
25.5182
26.0227
26.035
25.7659
25.4448
25.0259
24.3226
23.4786
22.7141
21.6653
20.7755
19.9315
19.0111
18.0631
17.4057
16.6657
15.8217
15.0787
14.568
14.2286
14.042
13.7638
13.565
13.6139
13.669
13.6017
13.8586
14.2775
14.4334
14.4396
14.5374
14.5007
14.4426
14.3509
14.3295
14.3753
14.3356
13.987
13.565
12.9993
12.6232
12.0177
11.1891
10.131
9.06384
8.03946
7.03954
6.11912
4.95714
3.87771
2.93895
1.91762
0.66084
-0.430816
-1.44908
-2.17686
-2.56215
-2.75173
-2.71198
-2.28694
-1.63867
-0.965942
-0.305444
0.397864
0.923816
1.37638
1.8687
2.13167
2.13167
1.81671
1.50175
1.10117
0.550757
-0.0516415
-0.519494
-0.794702
-0.978173
-1.0852
-1.18611
-1.04239
-0.767181
-0.449163
-0.192303
0.0890201
0.342823
0.556873
0.758692
0.856543
0.899353
0.83208
0.654724
0.544641
0.413153
0.23274
0.0125736
-0.235113
-0.302386
-0.280981
-0.192303
-0.16784
-0.0791623
-0.0608151
-0.00883145
0.0829044
0.150177
0.125714
0.17464
0.244971
0.309186
0.342823
0.266376
0.13183
0.0737308
0.128772
0.134888
0.150177
0.153235
0.186872
0.177698
0.137946
0.0370365
-0.0394101
-0.0516415
-0.085278
-0.085278
-0.121972
-0.207592
-0.326849
-0.262634
-0.18313
-0.0699887
-0.018005
-0.0149472
0.0553836
0.141004
0.235797
0.257202
0.21745
0.147119
0.0859623
0.0034
-0.0394101
0.0614994
0.113483
0.0370365
-0.0638729
-0.0975094
-0.0791623
-0.0302365
-0.0149472
-0.152551
-0.189245
-0.115857
-0.0210629
0.125714
0.208277
0.269434
0.241913
0.30307
0.306128
0.18993
0.0645572
-0.0699887
-0.16784
-0.140319
-0.0944516
-0.259576
-0.247345
-0.177014
-0.128088
-0.0455258
0.0737308
0.122657
0.150177
0.192987
0.165467
0.153235
0.141004
0.165467
0.251087
0.483484
0.868775
1.34274
1.94514
2.75853
3.6973
4.81036
6.18945
7.73062
9.41244
11.1248
12.8372
14.6261
16.473
18.2374
19.8978
21.384
22.6836
23.8303
24.7782
25.4356
25.824
25.8484
25.6589
25.3989
25.0595
24.399
23.5703
22.6988
21.6683
20.7816
19.8612
18.9438
18.1702
17.2711
16.314
15.6963
15.0848
14.4212
14.0787
13.9625
13.8249
13.6629
13.6384
13.669
13.7393
13.9258
14.1338
14.2622
14.3937
14.4365
14.4273
14.2867
14.1766
14.0849
14.0115
13.9228
13.7485
13.5039
13.1277
12.4764
11.7211
10.8833
10.1035
9.17698
8.13425
7.04565
5.90813
4.76449
3.64531
2.60564
1.45283
0.251087
-0.855859
-1.83132
-2.51934
-2.88016
-2.77008
-2.5071
-2.0209
-1.37875
-0.687677
0.0125736
0.642493
1.27241
1.72803
2.05522
2.1439
2.10109
1.84423
1.41919
0.822907
0.281665
-0.134204
-0.501147
-0.831396
-1.05768
-1.1647
-1.1066
-0.843628
-0.620404
-0.394122
-0.16784
0.116541
0.40398
0.587452
0.734229
0.838196
0.856543
0.816791
0.697535
0.556873
0.370343
0.128772
-0.0638729
-0.213708
-0.336023
-0.412469
-0.43999
-0.351312
-0.31156
-0.26875
-0.244287
-0.18313
-0.0669308
0.0125736
0.0309208
0.0645572
0.0706729
0.0400943
0.0859623
0.156293
0.21745
0.144062
0.0859623
0.0706729
0.137946
0.229682
0.183814
0.0584415
0.00645786
-0.0638729
-0.118914
-0.164782
-0.235113
-0.25346
-0.216766
-0.146435
-0.0455258
-0.0118893
0.0125736
-0.0210629
-0.128088
-0.0975094
0.0890201
0.17464
0.141004
0.122657
0.0645572
0.0798465
0.244971
0.192987
0.0614994
0.0339786
-0.0241208
-0.0913937
-0.103625
-0.118914
-0.0699887
-0.0455258
-0.00271572
-0.0363522
-0.0394101
-0.00577358
0.0370365
-0.0822201
-0.0394101
0.0400943
0.0553836
0.0798465
0.101252
0.0339786
0.024805
0.141004
0.092078
0.0614994
-0.018005
-0.0730465
-0.103625
-0.118914
-0.161725
-0.12503
-0.0669308
-0.00271572
0.0125736
0.0217472
0.0584415
0.0676151
0.0981937
0.156293
0.400922
0.783155
1.36109
2.07357
2.89308
3.88383
5.0611
6.41268
7.85599
9.42161
11.1248
12.9167
14.6658
16.4792
18.1182
19.7969
21.4207
22.8945
24.0993
25.0289
25.5885
25.9004
25.9157
25.6864
25.2827
24.7537
24.1299
23.393
22.6041
21.7907
21.0231
19.9621
18.901
18.002
17.106
16.2345
15.4609
14.7423
14.3448
14.0971
13.9992
13.7332
13.3724
13.3112
13.5283
13.8494
13.9962
14.0665
14.2041
14.4182
14.5221
14.5313
14.5344
14.4915
14.4977
14.2989
14.094
13.828
13.4977
12.9412
12.2196
11.5224
10.816
10.0943
9.21062
8.14648
7.03037
5.93565
4.82565
3.59944
2.40688
1.31216
0.254145
-0.788586
-1.75181
-2.51016
-2.94744
-3.17678
-3.02694
-2.50405
-1.7457
-0.82528
0.0339786
0.758692
1.33663
1.75861
1.98184
2.13779
2.17448
1.99407
1.67299
1.21126
0.691419
0.165467
-0.501147
-0.886438
-1.11272
-1.1647
-1.1647
-1.07908
-0.865033
-0.586767
-0.430816
-0.0516415
0.410096
0.767865
0.929932
0.972742
0.991089
0.988031
0.896296
0.691419
0.501831
0.254145
0.0951358
-0.0271786
-0.12503
-0.149493
-0.284039
-0.320733
-0.299328
-0.161725
-0.0577572
-0.0608151
0.0798465
0.168525
0.0400943
0.122657
0.205219
0.27555
0.272492
0.27555
0.281665
0.324475
0.134888
0.0278629
0.0614994
0.168525
0.226624
0.13183
0.0767887
0.0125736
-0.16784
-0.29627
-0.241229
-0.121972
-0.0363522
0.0523258
0.0706729
0.107367
0.34588
0.462079
0.419269
0.339765
0.312244
0.382575
0.306128
0.266376
0.391748
0.391748
0.300013
0.153235
0.0767887
0.0492679
0.024805
-0.198419
-0.31156
-0.244287
-0.112799
-0.0424679
0.0339786
0.092078
0.141004
0.287781
0.373401
0.348938
0.306128
0.235797
0.21745
0.180756
0.147119
0.229682
0.186872
0.0798465
0.00951572
-0.00883145
-0.0302365
0.0370365
0.0890201
0.171582
0.141004
0.0981937
0.0431522
0.0431522
0.0400943
0.101252
0.165467
0.177698
0.159351
0.235797
0.468195
0.850428
1.39473
1.95432
2.68514
3.76457
4.98771
6.41268
7.94772
9.60508
11.3175
13.1186
14.8524
16.7054
18.5065
20.1731
21.6683
22.9802
24.1024
25.1727
25.8301
26.0075
25.9004
25.6894
25.2858
24.7843
24.1116
23.2798
22.4267
21.4726
20.6378
19.644
18.7756
18.0173
17.2161
16.4639
15.7514
15.152
14.568
14.0176
13.8127
13.6996
13.4549
13.5069
13.724
13.8861
14.0268
14.1949
14.2867
14.3387
14.5282
14.6353
14.5374
14.4029
14.3662
14.1613
13.9411
13.6506
13.3265
12.8311
12.2532
11.6019
10.8986
10.0362
9.03326
7.94772
6.88053
5.91425
4.83788
3.74622
2.63928
1.56597
0.529352
-0.629577
-1.6876
-2.46429
-2.88016
-2.92603
-2.71504
-2.2533
-1.55305
-0.785528
-0.018005
0.700592
1.29993
1.5996
1.69746
1.83506
1.90845
1.70663
1.29382
0.764807
0.416211
0.0584415
-0.418585
-0.831396
-1.12495
-1.29619
-1.30842
-1.21974
-1.00264
-0.672387
-0.290155
0.0584415
0.336707
0.556873
0.679187
0.749518
0.758692
0.673072
0.590509
0.431501

## Sheet: Sheet2
114.077
112.935
111.778
110.621
109.515
108.499
107.666
106.922
106.266
105.728
105.308
104.962
104.63
104.32
103.923
103.444
102.839
102.228
101.498
100.629
99.796
98.8602
97.9022
96.9517
96.0748
95.1684
94.3579
93.5841
92.8841
92.2725
91.7567
91.3293
90.8577
90.4892
90.0619
89.6934
89.1555
88.6028
87.9691
87.3354
86.6796
86.0017
85.3016
84.55
83.8352
83.1352
82.4868
81.9046
81.3078
80.733
80.2982
79.8561
79.4287
79.0161
78.6108
78.1466
77.7339
77.2844
76.8054
76.3191
75.8991
75.3906
74.9338
74.4843
74.0643
73.6516
73.2021
72.7895
72.4136
71.9641
71.5883
71.1904
70.9178
70.5051
70.2325
69.9377
69.6356
69.3335
69.0535
68.7735
68.545
68.3166
68.0513
67.8303
67.6166
67.3808
67.1302
66.9165
66.7028
66.5997
66.6144
66.8576
67.2187
67.8008
68.6482
69.643
70.8294
72.3768
74.0643
76.1128
78.4192
80.6446
82.9141
85.2058
87.3944
89.465
91.3146
92.9357
94.1957
95.1611
95.9569
96.7232
97.5264
98.5212
99.6634
101.056
102.751
104.689
106.958
109.302
111.557
113.576
115.234
116.943
118.572
120.252
121.608
122.801
123.98
125.086
126.132
127.068
127.93
128.741
129.595
130.406
131.187
131.946
132.675
133.25
133.781
134.275
134.739
135.21
135.748
136.308
136.898
137.406
137.826
138.128
138.335
138.445
138.519
138.416
138.298
138.18
137.944
137.642
137.31
136.905
136.5
136.043
135.535
134.982
134.481
133.943
133.545
133.265
133.147
133.132
133.228
133.236
133.132
132.867
132.373
131.607
130.737
129.735
128.534
127.252
126.044
124.813
123.671
122.72
121.924
121.247
120.731
120.429
120.149
119.898
119.773
119.625
119.434
119.146
118.807
118.277
117.761
116.958
116.088
115.02
113.944
112.772
111.549
110.4
109.294
108.292
107.467
106.752
106.067
105.588
105.293
104.903
104.549
104.217
103.841
103.37
102.766
102.088
101.314
100.481
99.5528
98.6612
97.6959
96.7601
95.8906
94.9768
94.1736
93.4441
92.803
92.1841
91.6314
91.1967
90.7619
90.3492
89.9145
89.4724
88.9639
88.4186
87.8512
87.1586
86.4954
85.8396
85.1616
84.4395
83.7542
83.0689
82.4057
81.8678
81.2193
80.6888
80.2245
79.7235
79.2813
78.8834
78.4929
78.0508
77.6086
77.2181
76.7096
76.2601
75.7738
75.3317
74.8232
74.4106
73.9611
73.5263
73.0768
72.7231
72.2884
71.9273
71.4778
71.1388
70.7925
70.4757
70.1441
69.8714
69.5103
69.2377
68.9945
68.7219
68.4787
68.2208
67.9997
67.7418
67.5355
67.3145
67.0197
66.8355
66.6292
66.5186
66.5702
66.7913
67.1818
67.8303
68.6408
69.6504
70.9104
72.4652
74.2116
76.2601
78.5518
80.7846
83.0394
85.3237
87.5712
89.6787
91.5356
93.061
94.2768
95.279
96.06
96.8411
97.5927
98.6023
99.796
101.358
102.972
104.858
106.877
109.022
111.114
113.266
115.27
117.113
118.771
120.23
121.504
122.713
123.803
124.82
125.83
126.788
127.724
128.674
129.617
130.546
131.371
132.197
132.889
133.412
133.891
134.333
134.731
135.196
135.741
136.271
136.765
137.259
137.62
137.907
138.187
138.224
138.261
138.15
138.01
137.797
137.62
137.281
137.016
136.625
136.168
135.711
135.218
134.731
134.275
133.796
133.434
133.169
133.096
133.147
133.177
133.213
133.088
132.764
132.197
131.46
130.561
129.529
128.335
127.024
125.793
124.629
123.465
122.558
121.77
121.143
120.672
120.311
120.06
119.817
119.64
119.485
119.279
119.006
118.667
118.181
117.54
116.796
115.889
114.865
113.738
112.581
111.402
110.201
109.118
108.174
107.327
106.561
105.942
105.485
105.102
104.755
104.401
104.092
103.694
103.208
102.596
101.962
101.144
100.327
99.4202
98.477
97.5485
96.6127
95.699
94.8516
94.0042
93.3115
92.6188
92.0293
91.5504
91.123
90.6735
90.2092
89.8187
89.3397
88.8534
88.3007
87.6891
87.0701
86.4217
85.6995
84.9921
84.3068
83.6437
82.951
82.3025
81.7057
81.1014
80.5414
80.0624
79.6129
79.1929
78.7729
78.3234
77.9108
77.557
77.1076
76.6138
76.1938
75.7296
75.258
74.7938
74.3516
73.9021
73.46
73.0326
72.6347
72.1852
71.7873
71.382
71.0578
70.7041
70.3946
70.1514
69.8051
69.5325
69.2745
68.9872
68.744
68.405
68.1913
67.9408
67.7124
67.4471
67.226
66.9755
66.7544
66.5628
66.4965
66.6144
66.8281
67.2629
67.9555
68.8029
69.8567
71.102
72.6716
74.5285
76.5844
78.7139
80.9319
83.1794
85.4711
87.7481
89.804
91.5946
93.1346
94.4389
95.3674
96.1706
96.7896
97.6001
98.5581
99.7665
101.277
102.979
104.939
107.098
109.309
111.49
113.694
115.948
118.048
119.802
121.32
122.536
123.546
124.4
125.255
126.117
126.943
127.797
128.674
129.573
130.354
131.158
132.005
132.698
133.302
133.899
134.437
134.923
135.402
135.977
136.478
136.913
137.458
137.937
138.232
138.357
138.416
138.357
138.305
138.143
137.929
137.672
137.384
137.016
136.684
136.249
135.8
135.255
134.739
134.208
133.766
133.353
133.169
133.103
133.125
133.184
133.236
133.066
132.764
132.226
131.438
130.509
129.463
128.239
126.935
125.727
124.577
123.465
122.58
121.784
121.188
120.679
120.362
120.031
119.824
119.684
119.507
119.272
118.947
118.572
118.071
117.496
116.737
115.823
114.865
113.76
112.581
111.38
110.267
109.213
108.233
107.364
106.642
106.008
105.514
105.138
104.814
104.483
104.166
103.79
103.237
102.662
102.036
101.181
100.334
99.4865
98.5212
97.5191
96.598
95.6916
94.7779
93.982
93.341
92.663
92.0956
91.5577
91.123
90.7545
90.2903
89.8555
89.3987
88.8902
88.3228
87.7039
87.0259
86.3406
85.6406
84.9479
84.2184
83.5773
82.8478
82.2215
81.6541
81.1014
80.5267
80.0772
79.694
79.215
78.7582
78.3455
77.9181
77.4613
77.0486
76.5475
76.1054
75.678
75.2064
74.7201
74.3001
73.8948
73.4674
72.9663
72.5831
72.1631
71.721
71.3599
71.0209
70.6304
70.3209
70.063
69.7756
69.4514
69.164
68.9503
68.6482
68.3608
68.1103
67.9261
67.6976
67.4176
67.1966
66.9534
66.7176
66.5849
66.5407
66.6071
66.8207
67.2776
67.9997
68.8472
69.8567
71.2052
72.7821
74.6316
76.7391
78.9203
81.153
83.4226
85.6038
87.8218
89.9734
91.8009
93.2157
94.3063
95.3305
96.1779
97.0032
97.7917
98.6981
99.9286
101.373
103.178
105.227
107.43
109.648
111.726
113.804
115.749
117.555
119.294
120.804
122.182
123.42
124.459
125.484
126.434
127.282
128.122
128.881
129.728
130.583
131.438
132.189
132.838
133.383
133.913
134.348
134.812
135.269
135.866
136.382
136.898
137.436
137.782
138.003
138.18
138.224
138.224
138.128
137.944
137.767
137.583
137.303
137.038
136.625
136.19
135.704
135.181
134.658
134.149
133.641
133.302
133.11
133.022
133.081
133.191
133.221
133.051
132.69
132.174
131.401
130.502
129.418
128.21
126.898
125.638
124.445
123.391
122.477
121.725
121.107
120.62
120.303
120.097
119.891
119.729
119.522
119.264
118.947
118.601
118.071
117.452
116.7
115.786
114.762

## Sheet: Sheet3
0
0.00500626
0.0100125
0.0150188
0.020025
0.0250313
0.0300375
0.0350438
0.0400501
0.0450563
0.0500626
0.0550688
0.0600751
0.0650814
0.0700876
0.0750939
0.0801001
0.0851064
0.0901126
0.0951189
0.100125
0.105131
0.110138
0.115144
0.12015
0.125156
0.130163
0.135169
0.140175
0.145181
0.150188
0.155194
0.1602
0.165207
0.170213
0.175219
0.180225
0.185232
0.190238
0.195244
0.20025
0.205257
0.210263
0.215269
0.220275
0.225282
0.230288
0.235294
0.2403
0.245307
0.250313
0.255319
0.260325
0.265332
0.270338
0.275344
0.28035
0.285357
0.290363
0.295369
0.300375
0.305382
0.310388
0.315394
0.320401
0.325407
0.330413
0.335419
0.340426
0.345432
0.350438
0.355444
0.360451
0.365457
0.370463
0.375469
0.380476
0.385482
0.390488
0.395494
0.400501
0.405507
0.410513
0.415519
0.420526
0.425532
0.430538
0.435544
0.440551
0.445557
0.450563
0.455569
0.460576
0.465582
0.470588
0.475594
0.480601
0.485607
0.490613
0.49562
0.500626
0.505632
0.510638
0.515645
0.520651
0.525657
0.530663
0.53567
0.540676
0.545682
0.550688
0.555695
0.560701
0.565707
0.570713
0.57572
0.580726
0.585732
0.590738
0.595745
0.600751
0.605757
0.610763
0.61577
0.620776
0.625782
0.630788
0.635795
0.640801
0.645807
0.650814
0.65582
0.660826
0.665832
0.670839
0.675845
0.680851
0.685857
0.690864
0.69587
0.700876
0.705882
0.710889
0.715895
0.720901
0.725907
0.730914
0.73592
0.740926
0.745932
0.750939
0.755945
0.760951
0.765957
0.770964
0.77597
0.780976
0.785982
0.790989
0.795995
0.801001
0.806008
0.811014
0.81602
0.821026
0.826033
0.831039
0.836045
0.841051
0.846058
0.851064
0.85607
0.861076
0.866083
0.871089
0.876095
0.881101
0.886108
0.891114
0.89612
0.901126
0.906133
0.911139
0.916145
0.921151
0.926158
0.931164
0.93617
0.941176
0.946183
0.951189
0.956195
0.961202
0.966208
0.971214
0.97622
0.981227
0.986233
0.991239
0.996245
1.00125
1.00626
1.01126
1.01627
1.02128
1.02628
1.03129
1.0363
1.0413
1.04631
1.05131
1.05632
1.06133
1.06633
1.07134
1.07635
1.08135
1.08636
1.09136
1.09637
1.10138
1.10638
1.11139
1.1164
1.1214
1.12641
1.13141
1.13642
1.14143
1.14643
1.15144
1.15645
1.16145
1.16646
1.17146
1.17647
1.18148
1.18648
1.19149
1.1965
1.2015
1.20651
1.21151
1.21652
1.22153
1.22653
1.23154
1.23655
1.24155
1.24656
1.25156
1.25657
1.26158
1.26658
1.27159
1.2766
1.2816
1.28661
1.29161
1.29662
1.30163
1.30663
1.31164
1.31665
1.32165
1.32666
1.33166
1.33667
1.34168
1.34668
1.35169
1.3567
1.3617
1.36671
1.37171
1.37672
1.38173
1.38673
1.39174
1.39675
1.40175
1.40676
1.41176
1.41677
1.42178
1.42678
1.43179
1.4368
1.4418
1.44681
1.45181
1.45682
1.46183
1.46683
1.47184
1.47685
1.48185
1.48686
1.49186
1.49687
1.50188
1.50688
1.51189
1.5169
1.5219
1.52691
1.53191
1.53692
1.54193
1.54693
1.55194
1.55695
1.56195
1.56696
1.57196
1.57697
1.58198
1.58698
1.59199
1.597
1.602
1.60701
1.61202
1.61702
1.62203
1.62703
1.63204
1.63705
1.64205
1.64706
1.65207
1.65707
1.66208
1.66708
1.67209
1.6771
1.6821
1.68711
1.69212
1.69712
1.70213
1.70713
1.71214
1.71715
1.72215
1.72716
1.73217
1.73717
1.74218
1.74718
1.75219
1.7572
1.7622
1.76721
1.77222
1.77722
1.78223
1.78723
1.79224
1.79725
1.80225
1.80726
1.81227
1.81727
1.82228
1.82728
1.83229
1.8373
1.8423
1.84731
1.85232
1.85732
1.86233
1.86733
1.87234
1.87735
1.88235
1.88736
1.89237
1.89737
1.90238
1.90738
1.91239
1.9174
1.9224
1.92741
1.93242
1.93742
1.94243
1.94743
1.95244
1.95745
1.96245
1.96746
1.97247
1.97747
1.98248
1.98748
1.99249
1.9975
2.0025
2.00751
2.01252
2.01752
2.02253
2.02753
2.03254
2.03755
2.04255
2.04756
2.05257
2.05757
2.06258
2.06758
2.07259
2.0776
2.0826
2.08761
2.09262
2.09762
2.10263
2.10763
2.11264
2.11765
2.12265
2.12766
2.13267
2.13767
2.14268
2.14768
2.15269
2.1577
2.1627
2.16771
2.17272
2.17772
2.18273
2.18773
2.19274
2.19775
2.20275
2.20776
2.21277
2.21777
2.22278
2.22778
2.23279
2.2378
2.2428
2.24781
2.25282
2.25782
2.26283
2.26783
2.27284
2.27785
2.28285
2.28786
2.29287
2.29787
2.30288
2.30788
2.31289
2.3179
2.3229
2.32791
2.33292
2.33792
2.34293
2.34793
2.35294
2.35795
2.36295
2.36796
2.37297
2.37797
2.38298
2.38798
2.39299
2.398
2.403
2.40801
2.41302
2.41802
2.42303
2.42804
2.43304
2.43805
2.44305
2.44806
2.45307
2.45807
2.46308
2.46809
2.47309
2.4781
2.4831
2.48811
2.49312
2.49812
2.50313
2.50814
2.51314
2.51815
2.52315
2.52816
2.53317
2.53817
2.54318
2.54819
2.55319
2.5582
2.5632
2.56821
2.57322
2.57822
2.58323
2.58824
2.59324
2.59825
2.60325
2.60826
2.61327
2.61827
2.62328
2.62829
2.63329
2.6383
2.6433
2.64831
2.65332
2.65832
2.66333
2.66834
2.67334
2.67835
2.68335
2.68836
2.69337
2.69837
2.70338
2.70839
2.71339
2.7184
2.7234
2.72841
2.73342
2.73842
2.74343
2.74844
2.75344
2.75845
2.76345
2.76846
2.77347
2.77847
2.78348
2.78849
2.79349
2.7985
2.8035
2.80851
2.81352
2.81852
2.82353
2.82854
2.83354
2.83855
2.84355
2.84856
2.85357
2.85857
2.86358
2.86859
2.87359
2.8786
2.8836
2.88861
2.89362
2.89862
2.90363
2.90864
2.91364
2.91865
2.92365
2.92866
2.93367
2.93867
2.94368
2.94869
2.95369
2.9587
2.9637
2.96871
2.97372
2.97872
2.98373
2.98874
2.99374
2.99875
3.00375
3.00876
3.01377
3.01877
3.02378
3.02879
3.03379
3.0388
3.0438
3.04881
3.05382
3.05882
3.06383
3.06884
3.07384
3.07885
3.08385
3.08886
3.09387
3.09887
3.10388
3.10889
3.11389
3.1189
3.1239
3.12891
3.13392
3.13892
3.14393
3.14894
3.15394
3.15895
3.16395
3.16896
3.17397
3.17897
3.18398
3.18899
3.19399
3.199
3.20401
3.20901
3.21402
3.21902
3.22403
3.22904
3.23404
3.23905
3.24406
3.24906
3.25407
3.25907
3.26408
3.26909
3.27409
3.2791
3.28411
3.28911
3.29412
3.29912
3.30413
3.30914
3.31414
3.31915
3.32416
3.32916
3.33417
3.33917
3.34418
3.34919
3.35419
3.3592
3.36421
3.36921
3.37422
3.37922
3.38423
3.38924
3.39424
3.39925
3.40426
3.40926
3.41427
3.41927
3.42428
3.42929
3.43429
3.4393
3.44431
3.44931
3.45432
3.45932
3.46433
3.46934
3.47434
3.47935
3.48436
3.48936
3.49437
3.49937
3.50438
3.50939
3.51439
3.5194
3.52441
3.52941
3.53442
3.53942
3.54443
3.54944
3.55444
3.55945
3.56446
3.56946
3.57447
3.57947
3.58448
3.58949
3.59449
3.5995
3.60451
3.60951
3.61452
3.61952
3.62453
3.62954
3.63454
3.63955
3.64456
3.64956
3.65457
3.65957
3.66458
3.66959
3.67459
3.6796
3.68461
3.68961
3.69462
3.69962
3.70463
3.70964
3.71464
3.71965
3.72466
3.72966
3.73467
3.73967
3.74468
3.74969
3.75469
3.7597
3.76471
3.76971
3.77472
3.77972
3.78473
3.78974
3.79474
3.79975
3.80476
3.80976
3.81477
3.81977
3.82478
3.82979
3.83479
3.8398
3.84481
3.84981
3.85482
3.85982
3.86483
3.86984
3.87484
3.87985
3.88486
3.88986
3.89487
3.89987
3.90488
3.90989
3.91489
3.9199
3.92491
3.92991
3.93492
3.93992
3.94493
3.94994
3.95494
3.95995
3.96496
3.96996
3.97497
3.97997
3.98498
3.98999
3.99499
4
