# Supplementary material for: A Bio-Inspired Approach for the Reduction of Left Ventricular Workload
Source: PLoS One. 2014 Jan 24;9(1):e87122. doi: 10.1371/journal.pone.0087122 (PMC3901771; doi:10.1371/journal.pone.0087122)
Supplement: Data S1 — (ZIP) [file pone.0087122.s002.zip › Pressure_FLow_AortaNo3_setup1_ring2_HR72_1.xls]

## Sheet: Sheet1
-0.143377
-0.177014
-0.152551
-0.152551
-0.143377
-0.103625
-0.0822201
0.156293
0.251087
0.165467
0.171582
0.196045
0.125714
0.168525
0.122657
0.0278629
0.101252
0.257202
0.128772
-0.0363522
-0.0210629
-0.0730465
-0.173956
-0.207592
-0.31156
-0.192303
0.0431522
0.134888
0.0156314
0.0645572
0.355054
0.367285
0.223566
0.208277
0.27555
0.40398
0.342823
0.104309
0.0584415
-0.0730465
-0.235113
-0.244287
-0.216766
-0.0944516
0.0370365
-0.00577358
0.116541
0.202161
0.220508
0.287781
0.419269
0.425385
0.358112
0.119599
-0.0913937
-0.0455258
0.113483
0.572162
1.12869
1.80754
2.77688
4.22019
5.84086
7.67252
9.64178
11.6661
13.9197
16.2101
18.2833
20.3015
22.4359
24.3379
25.9616
27.1297
28.0654
28.4507
28.5485
28.3314
28.0165
27.3774
26.5976
25.4662
24.2003
23.0077
21.9619
20.7663
19.5951
18.5738
17.5372
16.4944
15.1337
13.6904
12.6385
11.9413
11.4429
11.1371
10.8894
10.6111
10.0607
9.55004
9.45525
9.48889
9.60203
9.86806
10.0148
9.94145
9.65095
9.28401
9.14029
8.65103
7.9783
7.38814
6.65731
5.73995
4.84094
3.94193
2.97258
1.87481
0.66084
-0.531726
-1.40933
-1.96892
-2.32975
-2.48264
-2.45206
-2.26859
-1.91082
-1.39404
-0.699908
0.199103
1.07365
1.68522
1.87481
1.78613
1.63324
1.35803
1.22349
1.07059
0.743402
0.183814
-0.342138
-0.540899
-0.690735
-0.865033
-0.990405
-0.886438
-0.69685
-0.620404
-0.485858
-0.0975094
0.300013
0.388691
0.471253
0.529352
0.526294
0.517121
0.339765
0.17464
0.27555
0.27555
0.0890201
-0.0546994
0.000342139
0.0370365
-0.222882
-0.43999
-0.323791
-0.216766
-0.241229
-0.287097
-0.244287
-0.204535
-0.265692
-0.131146
0.104309
0.263318
0.26026
0.342823
0.428443
0.388691
0.36117
0.251087
0.238855
0.153235
0.0186893
0.0370365
0.159351
0.223566
0.119599
-0.100567
-0.161725
-0.115857
0.0217472
0.177698
0.309186
0.379517
0.465137
0.507947
0.526294
0.483484
0.40398
0.18993
-0.0271786
-0.0944516
-0.18313
-0.259576
-0.290155
-0.280981
-0.378833
-0.415527
-0.280981
-0.0761044
0.0125736
-0.155609
-0.332965
-0.400238
-0.314618
-0.22594
-0.170898
-0.170898
-0.115857
-0.0944516
-0.100567
-0.121972
-0.00883145
0.34588
1.02473
1.83812
2.95729
4.35474
6.02127
8.02417
10.0974
12.085
14.2469
16.7146
18.9774
21.0629
22.9007
24.6528
26.3469
27.6709
28.4262
28.573
28.417
28.044
27.7382
27.2918
26.5732
25.5855
24.4204
23.0505
21.7662
20.5767
19.4361
18.1579
17.0051
15.8523
14.7148
13.7515
13.0849
12.403
11.5162
10.7487
10.3023
10.1372
9.94451
9.67542
9.46748
9.38798
9.48583
9.65707
9.8436
9.89558
9.74269
9.46748
8.96599
8.4064
7.9569
7.33615
6.31177
5.1773
4.25994
3.36705
2.43746
1.53845
0.688361
-0.140319
-1.00264
-1.81297
-2.32975
-2.45512
-2.25636
-1.83437
-1.27173
-0.507263
0.141004
0.553815
0.9758
1.26935
1.46812
1.70051
1.67299
1.43448
1.09506
0.755634
0.495716
0.134888
-0.366601
-0.681561
-0.852801
-1.10049
-1.14636
-0.929248
-0.715197
-0.534784
-0.244287
0.144062
0.385633
0.416211
0.388691
0.474311
0.501831
0.572162
0.584394
0.507947
0.358112
0.321418
0.413153
0.330591
0.0645572
-0.192303
-0.332965
-0.430816
-0.403296
-0.213708
-0.0730465
0.0309208
0.116541
0.0400943
0.116541
0.306128
0.410096
0.459021
0.400922
0.480426
0.517121
0.483484
0.425385
0.348938
0.269434
0.147119
0.153235
0.125714
-0.00577358
-0.0944516
-0.0791623
-0.0669308
0.0706729
0.0614994
0.0767887
-0.0241208
-0.103625
-0.0241208
0.17464
0.122657
0.0951358
0.17464
0.27555
0.306128
0.220508
0.229682
0.137946
-0.0118893
-0.0975094
-0.0302365
0.0614994
0.00951572
-0.0516415
-0.0241208
-0.0332943
0.0614994
0.110425
0.119599
0.229682
0.321418
0.205219
0.0829044
0.0614994
0.23274
0.324475
0.336707
0.535468
0.917701
1.52316
2.47415
3.70035
5.22929
6.87747
8.77335
10.7579
13.0391
15.3386
17.5769
19.7052
21.8549
23.766
25.3378
26.6007
27.6098
28.148
28.2703
28.2733
27.9951
27.4752
26.8392
25.9494
24.9097
23.7783
22.6255
21.3198
20.0569
18.9407
17.635
16.4088
15.2346
14.2377
13.4121
12.5804
11.926
11.1218
10.4857
10.2656
10.391
10.2656
10.0179
9.81302
9.85583
9.80079
9.53781
9.49194
9.60203
9.51641
9.2412
8.96293
8.43392
7.75814
7.01508
6.12218
5.1192
4.19879
3.12853
2.03076
1.14398
0.257202
-0.620404
-1.2595
-1.83743
-2.14628
-2.18297
-2.07595
-1.8252
-1.29313
-0.592883
0.00951572
0.642493
1.30911
1.78308
2.04299
2.01241
1.90233
1.67299
1.33051
0.868775
0.339765
-0.0944516
-0.491974
-0.733545
-0.889496
-1.06685
-1.02404
-0.929248
-0.709082
-0.351312
-0.146435
0.144062
0.440674
0.57522
0.673072
0.764807
0.859601
0.988031
1.02778
0.936048
0.740345
0.474311
0.199103
-0.0730465
-0.299328
-0.436932
-0.366601
-0.247345
-0.207592
-0.16784
-0.0394101
0.0553836
0.159351
0.0951358
0.000342139
0.00951572
-0.00883145
0.116541
0.287781
0.278608
0.214392
0.211335
0.0829044
-0.0363522
-0.118914
0.00645786
0.0890201
-0.00577358
0.0156314
0.0584415
0.092078
0.0951358
-0.0638729
-0.146435
-0.0699887
-0.143377
-0.0210629
0.186872
0.248029
0.284723
0.364228
0.241913
0.000342139
-0.100567
0.110425
0.312244
0.425385
0.471253
0.443732
0.410096
0.21745
0.17464
0.0584415
-0.0944516
-0.274865
-0.403296
-0.433874
-0.284039
0.0339786
0.290839
0.422327
0.284723
0.269434
0.296955
0.17464
0.159351
0.419269
0.868775
1.48646
2.40688
3.81655
5.62986
7.42789
9.29318
11.5988
13.9228
16.1734
18.3322
20.2923
22.1393
23.9098
25.5641
26.7413
27.6067
28.1021
28.3039
28.1541
27.7474
27.1419
26.3041
25.3317
24.344
23.396
22.1974
21.0048
19.8734
18.7053
17.5953
16.3507
15.1062
14.0023
13.0391
12.3235
11.9229
11.4031
10.4674
9.73351
9.5317
9.52252
9.61732
9.69376
9.77938
9.80996
10.0791
10.1463
10.0148
9.63872
9.10665
8.61128
8.09756
7.38508
6.36375
5.47391
4.68499
3.96945
3.02151
2.04605
0.914643
-0.0455258
-0.721313
-1.43379
-2.06066
-2.42454
-2.55297
-2.37562
-1.88024
-1.08826
-0.198419
0.507947
1.09506
1.43142
1.56291
1.55679
1.51398
1.47729
1.43142
1.12869
0.737287
0.36117
-0.0975094
-0.586767
-0.987347
-1.05768
-1.00264
-0.953711
-0.892553
-0.602057
-0.305444
-0.201477
0.0676151
0.330591
0.572162
0.777039
0.887122
0.877948
0.685303
0.434558
0.248029
0.0737308
0.0523258
-0.0761044
-0.149493
-0.112799
-0.189245
-0.213708
-0.247345
-0.137262
-0.100567
-0.177014
-0.128088
-0.0424679
-0.0669308
0.0737308
0.208277
0.309186
0.459021
0.422327
0.440674
0.336707
0.284723
0.315302
0.18993
0.0217472
0.0553836
0.13183
0.0125736
-0.0608151
-0.00883145
-0.0975094
-0.21065
-0.0485836
0.147119
0.235797
0.281665
0.208277
0.0339786
0.0767887
0.220508
0.263318
0.321418
0.419269
0.523236
0.599683
0.590509
0.486542
0.391748
0.36117
0.483484
0.394806
0.306128
0.177698
0.0462101
-0.0394101
0.0859623
0.150177
0.0829044
0.153235
0.180756
0.208277
0.296955
0.183814
0.119599
-0.0455258
0.000342139
0.526294
1.27241
2.13167
3.05209
4.40672
5.98763
7.84376
9.82525
11.9168
14.0573
16.2926
18.5677
20.8244
22.9496
24.6773
25.9402
27.1633
28.1632
28.6892
28.6831
28.2978
27.8269
27.0624
26.0411
25.2185
24.1972
23.023
21.8671
20.7907
19.5462
18.4668
17.4913
16.1948
14.8463
13.6201
12.7822
12.0972
11.4826
10.9964
10.5224
10.2717
10.0699
9.84666
9.79773
9.65095
9.67847
9.76715
9.8069
9.87723
9.88335
9.62037
9.20145
8.61434
8.0945
7.47987
6.62367
5.51367
4.46176
3.62697
2.6301
1.66688
0.74646
-0.0210629
-0.767181
-1.49495
-2.03925
-2.15545
-2.17074
-2.03008
-1.56528
-1.04239
-0.305444

## Sheet: Sheet2
96.2737
96.0379
95.78
95.5369
95.1979
94.7631
94.1884
93.5547
92.8104
91.9925
91.1156
90.0987
89.1776
88.2418
87.328
86.5101
85.7143
85.1174
84.5058
84.0195
83.6216
83.231
82.8994
82.5973
82.2289
81.7867
81.352
80.8509
80.2835
79.7161
79.1119
78.5076
77.8665
77.2549
76.6581
76.0465
75.4643
74.978
74.5064
74.0495
73.659
73.2832
72.9221
72.5758
72.2884
71.9936
71.6473
71.3083
70.9841
70.6599
70.2988
69.9304
69.5988
69.2377
68.8766
68.5008
68.1913
67.9334
67.7566
67.845
68.2503
69.0314
70.1956
71.8462
73.9463
76.3854
79.1487
81.9415
84.7121
87.3944
90.0176
92.5083
94.8147
96.5316
97.777
98.6391
99.3097
99.6634
100.069
100.57
101.469
102.758
104.49
106.597
108.955
111.424
114.172
116.796
119.25
121.357
123.111
124.562
125.771
126.552
127.274
127.864
128.387
128.8
129.05
129.382
129.728
130.001
130.317
130.76
131.172
131.622
132.057
132.44
132.793
132.992
133.125
133.073
132.86
132.55
132.13
131.555
130.944
130.288
129.536
128.748
127.923
127.208
126.486
125.911
125.476
125.218
125.093
125.145
125.24
125.24
125.174
124.887
124.327
123.597
122.632
121.394
120.06
118.623
117.142
115.757
114.578
113.436
112.537
111.837
111.306
110.893
110.606
110.473
110.355
110.363
110.319
110.149
109.921
109.479
108.845
108.049
107.084
105.919
104.667
103.451
102.117
100.901
99.8181
98.8823
97.998
97.3422
96.8411
96.4948
96.1558
95.9421
95.699
95.4411
95.0505
94.601
94.041
93.3778
92.6262
91.8083
90.8651
89.9366
89.0081
88.0428
87.1365
86.2669
85.589
84.8963
84.329
83.8868
83.4889
83.1278
82.7889
82.4647
82.1552
81.7351
81.3299
80.7919
80.2467
79.5908
78.9497
78.3455
77.6971
77.0854
76.4591
75.9064
75.3169
74.8159
74.359
73.9537
73.5705
73.2611
72.9442
72.6347
72.2442
71.9715
71.5957
71.2567
70.9178
70.5862
70.1883
69.8862
69.5103
69.1714
68.7956
68.4345
68.1471
67.8892
67.845
67.9997
68.5156
69.3851
70.7262
72.5389
74.6906
77.277
79.9519
82.7226
85.4932
88.1533
90.8061
93.2231
95.1611
96.7085
97.9612
98.8454
99.3981
99.7371
100.083
100.739
101.763
103.252
105.146
107.305
109.678
112.301
114.873
117.385
119.758
121.902
123.641
124.916
126.066
126.965
127.613
128.239
128.8
129.109
129.529
129.772
129.993
130.266
130.634
131.032
131.445
131.998
132.388
132.779
133.014
133.132
133.184
133.014
132.757
132.329
131.88
131.371
130.745
130.089
129.286
128.564
127.753
126.965
126.316
125.719
125.307
125.071
124.982
125.049
125.152
125.189
125.093
124.739
124.216
123.302
122.3
121.033
119.618
118.13
116.7
115.337
114.158
113.111
112.235
111.549
111.078
110.739
110.547
110.392
110.414
110.319
110.297
110.083
109.81
109.309
108.616
107.747
106.708
105.529
104.313
102.979
101.69
100.555
99.4497
98.5359
97.7843
97.158
96.7453
96.4137
96.1116
95.9421
95.64
95.3232
94.94
94.4094
93.8273
93.1199
92.3314
91.4325
90.5998
89.5976
88.6544
87.7554
86.8785
86.0606
85.3311
84.749
84.1889
83.7247
83.4005
83.0173
82.7078
82.3246
81.9341
81.4772
81.0498
80.5267
79.9666
79.3845
78.7729
78.1539
77.4686
76.9012
76.2675
75.7075
75.1327
74.7053
74.219
73.7621
73.4305
73.0916
72.7452
72.4431
72.1705
71.7873
71.4925
71.1315
70.7851
70.4241
70.063
69.7167
69.3703
68.9945
68.6482
68.2871
67.9555
67.7934
67.8082
68.0587
68.6924
69.6504
71.1462
73.0547
75.3685
77.9623
80.5856
83.3047
86.0459
88.8092
91.484
93.8052
95.7506
97.2685
98.2854
98.9928
99.4423
99.8918
100.327
101.071
102.272
103.952
105.868
108.079
110.466
112.993
115.779
118.446
120.775
122.61
124.069
125.336
126.375
127.215
127.989
128.637
129.057
129.345
129.5
129.728
129.927
130.259
130.59
131.025
131.496
131.961
132.388
132.786
133.088
133.206
133.14
132.948
132.653
132.278
131.71
131.165
130.568
129.897
129.168
128.379
127.606
126.898
126.198
125.653
125.292
125.078
125.019
125.115
125.211
125.196
124.975
124.621
123.921
123.015
121.969
120.605
119.169
117.724
116.324
115.005
113.863
112.846
112.028
111.402
110.945
110.613
110.437
110.311
110.304
110.267
110.134
109.965
109.619
109.147
108.403
107.489
106.435
105.227
103.93
102.64
101.432
100.253
99.2065
98.2854
97.578
96.9811
96.5832
96.3179
96.0085
95.78
95.5442
95.2274
94.8
94.2694
93.6505
92.8915
92.0588
91.2409
90.2903
89.3618
88.367
87.4681
86.6427
85.8248
85.1764
84.5648
84.1005
83.6879
83.2752
82.9584
82.612
82.2583
81.8015
81.3962
80.9025
80.3793
79.8487
79.1782
78.5371
77.9255
77.3139
76.7317
76.0907
75.538
75.0369
74.5506
74.1011
73.6958
73.3274
72.9368
72.6494
72.3694
72.0231
71.6841
71.3673
71.0504
70.6378
70.3504
70.0041
69.6209
69.2524
68.8987
68.5008
68.2061
67.9261
67.7639
67.8008
68.1471
68.8619
70.0262
71.6178
73.5779
76.0391
78.6624
81.3372
84.1153
86.8712
89.546
91.9925
94.2842
96.2222
97.637
98.617
99.177
99.5455
99.9139
100.474
101.38
102.545
104.121
106.222
108.668
111.321
114.062
116.685
118.955
120.981
122.676
124.135
125.373
126.316
127.156
127.908
128.527
128.969
129.278
129.588
129.853
130.104
130.45
130.811
131.268
131.695
132.174
132.602
132.867
133.096
133.206
133.154
132.985
132.653
132.182
131.614
131.047
130.391
129.647
128.858
128.122
127.311
126.604
125.955
125.461
125.204
125.019
125.027
125.115
125.211
125.152
124.968
124.474
123.752
122.838
121.659
120.311
118.881
117.481
116.029
114.762
113.671
112.713
111.984
111.372
110.974
110.694
110.547
110.392
110.363
110.392
110.23
109.987
109.633
109.014
108.241
107.312
106.192
104.925
103.687
102.382
101.144
99.995
99.0149
98.1675
97.4601
96.959
96.5759
96.2811
96.0674
95.8169
95.5148
95.1168
94.7042
94.1442
93.5252
92.7588
91.8893
90.9166
90.0176
89.0965
88.1386
87.2323
86.4217
85.6774
84.9995
84.4321
83.9384
83.5258
83.1352
82.8184
82.4941
82.1036
81.7573
81.3004
80.7993
80.254
79.6203
79.0234
78.3897
77.7634
77.1665
76.4886
75.9949
75.4422
74.8969
74.4622
74.0864
73.6148
73.2611
72.8926
72.5758
72.2663
71.9273
71.5883
71.2715
70.9252
70.5788
70.2693
69.9009
69.5251
69.1788
68.8103
68.4935
68.1545
67.8524
67.7492
67.8818
68.2798
69.1198
70.4241
72.0599
74.2337
76.717
79.414
82.0962
84.8448
87.6081
90.2756
92.7515
94.9253
96.7232
98.1159
98.8528
99.3391
99.6486
100.054
100.666
101.542
102.81
104.564
106.782
109.103
111.372
113.856
116.368
118.822
120.93
122.823
124.386
125.565
126.515
127.348
127.952
128.431
128.851
129.271
129.662
129.993
130.31
130.715
131.106
131.467
131.924
132.314
132.609
132.911
133.044
133.081
133.066
132.904
132.535
132.02
131.452
130.855
130.155
129.426
128.637
127.834
127.083
126.412
125.867
125.388
125.145
125.056
125.115
125.204

## Sheet: Sheet3
0
0.00500626
0.0100125
0.0150188
0.020025
0.0250313
0.0300375
0.0350438
0.0400501
0.0450563
0.0500626
0.0550688
0.0600751
0.0650814
0.0700876
0.0750939
0.0801001
0.0851064
0.0901126
0.0951189
0.100125
0.105131
0.110138
0.115144
0.12015
0.125156
0.130163
0.135169
0.140175
0.145181
0.150188
0.155194
0.1602
0.165207
0.170213
0.175219
0.180225
0.185232
0.190238
0.195244
0.20025
0.205257
0.210263
0.215269
0.220275
0.225282
0.230288
0.235294
0.2403
0.245307
0.250313
0.255319
0.260325
0.265332
0.270338
0.275344
0.28035
0.285357
0.290363
0.295369
0.300375
0.305382
0.310388
0.315394
0.320401
0.325407
0.330413
0.335419
0.340426
0.345432
0.350438
0.355444
0.360451
0.365457
0.370463
0.375469
0.380476
0.385482
0.390488
0.395494
0.400501
0.405507
0.410513
0.415519
0.420526
0.425532
0.430538
0.435544
0.440551
0.445557
0.450563
0.455569
0.460576
0.465582
0.470588
0.475594
0.480601
0.485607
0.490613
0.49562
0.500626
0.505632
0.510638
0.515645
0.520651
0.525657
0.530663
0.53567
0.540676
0.545682
0.550688
0.555695
0.560701
0.565707
0.570713
0.57572
0.580726
0.585732
0.590738
0.595745
0.600751
0.605757
0.610763
0.61577
0.620776
0.625782
0.630788
0.635795
0.640801
0.645807
0.650814
0.65582
0.660826
0.665832
0.670839
0.675845
0.680851
0.685857
0.690864
0.69587
0.700876
0.705882
0.710889
0.715895
0.720901
0.725907
0.730914
0.73592
0.740926
0.745932
0.750939
0.755945
0.760951
0.765957
0.770964
0.77597
0.780976
0.785982
0.790989
0.795995
0.801001
0.806008
0.811014
0.81602
0.821026
0.826033
0.831039
0.836045
0.841051
0.846058
0.851064
0.85607
0.861076
0.866083
0.871089
0.876095
0.881101
0.886108
0.891114
0.89612
0.901126
0.906133
0.911139
0.916145
0.921151
0.926158
0.931164
0.93617
0.941176
0.946183
0.951189
0.956195
0.961202
0.966208
0.971214
0.97622
0.981227
0.986233
0.991239
0.996245
1.00125
1.00626
1.01126
1.01627
1.02128
1.02628
1.03129
1.0363
1.0413
1.04631
1.05131
1.05632
1.06133
1.06633
1.07134
1.07635
1.08135
1.08636
1.09136
1.09637
1.10138
1.10638
1.11139
1.1164
1.1214
1.12641
1.13141
1.13642
1.14143
1.14643
1.15144
1.15645
1.16145
1.16646
1.17146
1.17647
1.18148
1.18648
1.19149
1.1965
1.2015
1.20651
1.21151
1.21652
1.22153
1.22653
1.23154
1.23655
1.24155
1.24656
1.25156
1.25657
1.26158
1.26658
1.27159
1.2766
1.2816
1.28661
1.29161
1.29662
1.30163
1.30663
1.31164
1.31665
1.32165
1.32666
1.33166
1.33667
1.34168
1.34668
1.35169
1.3567
1.3617
1.36671
1.37171
1.37672
1.38173
1.38673
1.39174
1.39675
1.40175
1.40676
1.41176
1.41677
1.42178
1.42678
1.43179
1.4368
1.4418
1.44681
1.45181
1.45682
1.46183
1.46683
1.47184
1.47685
1.48185
1.48686
1.49186
1.49687
1.50188
1.50688
1.51189
1.5169
1.5219
1.52691
1.53191
1.53692
1.54193
1.54693
1.55194
1.55695
1.56195
1.56696
1.57196
1.57697
1.58198
1.58698
1.59199
1.597
1.602
1.60701
1.61202
1.61702
1.62203
1.62703
1.63204
1.63705
1.64205
1.64706
1.65207
1.65707
1.66208
1.66708
1.67209
1.6771
1.6821
1.68711
1.69212
1.69712
1.70213
1.70713
1.71214
1.71715
1.72215
1.72716
1.73217
1.73717
1.74218
1.74718
1.75219
1.7572
1.7622
1.76721
1.77222
1.77722
1.78223
1.78723
1.79224
1.79725
1.80225
1.80726
1.81227
1.81727
1.82228
1.82728
1.83229
1.8373
1.8423
1.84731
1.85232
1.85732
1.86233
1.86733
1.87234
1.87735
1.88235
1.88736
1.89237
1.89737
1.90238
1.90738
1.91239
1.9174
1.9224
1.92741
1.93242
1.93742
1.94243
1.94743
1.95244
1.95745
1.96245
1.96746
1.97247
1.97747
1.98248
1.98748
1.99249
1.9975
2.0025
2.00751
2.01252
2.01752
2.02253
2.02753
2.03254
2.03755
2.04255
2.04756
2.05257
2.05757
2.06258
2.06758
2.07259
2.0776
2.0826
2.08761
2.09262
2.09762
2.10263
2.10763
2.11264
2.11765
2.12265
2.12766
2.13267
2.13767
2.14268
2.14768
2.15269
2.1577
2.1627
2.16771
2.17272
2.17772
2.18273
2.18773
2.19274
2.19775
2.20275
2.20776
2.21277
2.21777
2.22278
2.22778
2.23279
2.2378
2.2428
2.24781
2.25282
2.25782
2.26283
2.26783
2.27284
2.27785
2.28285
2.28786
2.29287
2.29787
2.30288
2.30788
2.31289
2.3179
2.3229
2.32791
2.33292
2.33792
2.34293
2.34793
2.35294
2.35795
2.36295
2.36796
2.37297
2.37797
2.38298
2.38798
2.39299
2.398
2.403
2.40801
2.41302
2.41802
2.42303
2.42804
2.43304
2.43805
2.44305
2.44806
2.45307
2.45807
2.46308
2.46809
2.47309
2.4781
2.4831
2.48811
2.49312
2.49812
2.50313
2.50814
2.51314
2.51815
2.52315
2.52816
2.53317
2.53817
2.54318
2.54819
2.55319
2.5582
2.5632
2.56821
2.57322
2.57822
2.58323
2.58824
2.59324
2.59825
2.60325
2.60826
2.61327
2.61827
2.62328
2.62829
2.63329
2.6383
2.6433
2.64831
2.65332
2.65832
2.66333
2.66834
2.67334
2.67835
2.68335
2.68836
2.69337
2.69837
2.70338
2.70839
2.71339
2.7184
2.7234
2.72841
2.73342
2.73842
2.74343
2.74844
2.75344
2.75845
2.76345
2.76846
2.77347
2.77847
2.78348
2.78849
2.79349
2.7985
2.8035
2.80851
2.81352
2.81852
2.82353
2.82854
2.83354
2.83855
2.84355
2.84856
2.85357
2.85857
2.86358
2.86859
2.87359
2.8786
2.8836
2.88861
2.89362
2.89862
2.90363
2.90864
2.91364
2.91865
2.92365
2.92866
2.93367
2.93867
2.94368
2.94869
2.95369
2.9587
2.9637
2.96871
2.97372
2.97872
2.98373
2.98874
2.99374
2.99875
3.00375
3.00876
3.01377
3.01877
3.02378
3.02879
3.03379
3.0388
3.0438
3.04881
3.05382
3.05882
3.06383
3.06884
3.07384
3.07885
3.08385
3.08886
3.09387
3.09887
3.10388
3.10889
3.11389
3.1189
3.1239
3.12891
3.13392
3.13892
3.14393
3.14894
3.15394
3.15895
3.16395
3.16896
3.17397
3.17897
3.18398
3.18899
3.19399
3.199
3.20401
3.20901
3.21402
3.21902
3.22403
3.22904
3.23404
3.23905
3.24406
3.24906
3.25407
3.25907
3.26408
3.26909
3.27409
3.2791
3.28411
3.28911
3.29412
3.29912
3.30413
3.30914
3.31414
3.31915
3.32416
3.32916
3.33417
3.33917
3.34418
3.34919
3.35419
3.3592
3.36421
3.36921
3.37422
3.37922
3.38423
3.38924
3.39424
3.39925
3.40426
3.40926
3.41427
3.41927
3.42428
3.42929
3.43429
3.4393
3.44431
3.44931
3.45432
3.45932
3.46433
3.46934
3.47434
3.47935
3.48436
3.48936
3.49437
3.49937
3.50438
3.50939
3.51439
3.5194
3.52441
3.52941
3.53442
3.53942
3.54443
3.54944
3.55444
3.55945
3.56446
3.56946
3.57447
3.57947
3.58448
3.58949
3.59449
3.5995
3.60451
3.60951
3.61452
3.61952
3.62453
3.62954
3.63454
3.63955
3.64456
3.64956
3.65457
3.65957
3.66458
3.66959
3.67459
3.6796
3.68461
3.68961
3.69462
3.69962
3.70463
3.70964
3.71464
3.71965
3.72466
3.72966
3.73467
3.73967
3.74468
3.74969
3.75469
3.7597
3.76471
3.76971
3.77472
3.77972
3.78473
3.78974
3.79474
3.79975
3.80476
3.80976
3.81477
3.81977
3.82478
3.82979
3.83479
3.8398
3.84481
3.84981
3.85482
3.85982
3.86483
3.86984
3.87484
3.87985
3.88486
3.88986
3.89487
3.89987
3.90488
3.90989
3.91489
3.9199
3.92491
3.92991
3.93492
3.93992
3.94493
3.94994
3.95494
3.95995
3.96496
3.96996
3.97497
3.97997
3.98498
3.98999
3.99499
4
