# Supplementary material for: A Bio-Inspired Approach for the Reduction of Left Ventricular Workload
Source: PLoS One. 2014 Jan 24;9(1):e87122. doi: 10.1371/journal.pone.0087122 (PMC3901771; doi:10.1371/journal.pone.0087122)
Supplement: Data S1 — (ZIP) [file pone.0087122.s002.zip › Pressure_FLow_AortaNo3_setup1_ring2_HR72_2.xls]

## Sheet: Sheet1
9.55004
11.6049
13.7424
15.9349
18.1426
20.2189
22.1454
24.0993
25.7659
27.0777
27.9859
28.5394
28.6372
28.5118
28.148
27.4661
26.6863
25.6894
24.4969
23.2309
22.1423
20.7693
19.5064
18.4515
17.1947
16.1061
14.9625
13.9625
13.0972
12.3419
11.8159
11.29
10.8129
10.3818
9.865
9.35128
9.25343
9.47054
9.57145
9.67542
9.7855
9.85889
9.69682
9.52252
9.27178
8.91401
8.30855
7.434
6.56557
5.74301
4.85317
3.81961
2.67903
1.70051
0.743402
-0.308502
-1.18305
-1.89247
-2.31446
-2.47653
-2.45512
-2.15239
-1.69677
-1.11884
-0.498089
0.116541
0.691419
1.19902
1.53233
1.65159
1.54762
1.40084
1.19902
0.939106
0.559931
0.17464
-0.207592
-0.617346
-0.944537
-1.10049
-1.09437
-1.05768
-0.843628
-0.519494
-0.177014
0.199103
0.547699
0.688361
0.74646
0.70365
0.676129
0.639435
0.520179
0.348938
0.147119
0.125714
0.0339786
-0.0394101
-0.173956
-0.287097
-0.357428
-0.332965
-0.372717
-0.314618
-0.216766
-0.143377
-0.100567
-0.0546994
0.0706729
0.144062
0.153235
0.141004
0.159351
0.205219
0.251087
0.370343
0.44679
0.364228
0.26026
0.168525
0.000342139
-0.0394101
0.0370365
0.0676151
-0.0485836
-0.118914
-0.204535
-0.241229
-0.259576
-0.201477
-0.128088
-0.0455258
0.0676151
0.141004
0.128772
0.251087
0.342823
0.31836
0.333649
0.26026
0.26026
0.134888
0.0737308
-0.00577358
-0.0118893
0.0034
-0.0638729
-0.121972
-0.115857
-0.109741
-0.018005
-0.0516415
-0.186187
-0.207592
-0.0516415
0.104309
0.196045
0.333649
0.269434
0.244971
0.385633
0.679187
1.22654
2.05828
3.21721
4.61771
6.21697
7.99665
9.99038
12.1492
14.4946
16.6657
18.8398
20.8947
22.867
24.6865
26.2551
27.4446
28.1755
28.6708
28.7809
28.466
27.9492
27.252
26.249
25.243
24.2064
23.0719
21.7937
20.5797
19.6349
18.4882
17.0663
15.8217
14.834
13.7363
12.9534
12.2165
11.6324
11.1554
10.6784
10.1616
9.79773
9.61732
9.41856
9.50112
9.79161
9.78244
9.66013
9.63566
9.63566
9.70599
9.50723
8.86508
8.14648
7.36979
6.48912
5.41276
4.22325
3.29977
2.4344
1.54456
0.627204
-0.228997
-1.19528
-2.15239
-2.70892
-2.77008
-2.49181
-2.19214
-1.75487
-1.14636
-0.510321
0.101252
0.666956
1.28159
1.67299
1.76779
1.55985
1.25712
1.0339
0.706708
0.36117
0.0431522
-0.415527
-0.706024
-0.910901
-1.03321
-1.05462
-1.0271
-0.858917
-0.672387
-0.461395
-0.250402
0.17464
0.529352
0.758692
0.84737
0.743402
0.544641
0.511005
0.468195
0.407038
0.315302
0.134888
0.0339786
0.0217472
0.0156314
-0.085278
-0.103625
-0.250402
-0.207592
-0.198419
-0.0669308
0.0553836
0.0584415
0.0737308
0.205219
0.192987
0.348938
0.504889
0.419269
0.379517
0.391748
0.272492
0.128772
0.26026
0.254145
0.134888
0.0645572
-0.0516415
-0.134204
-0.293213
-0.302386
-0.329907
-0.29627
-0.177014
-0.106683
-0.158667
-0.152551
-0.00271572
0.000342139
0.0614994
0.18993
0.0829044
-0.0699887
-0.134204
-0.12503
0.0034
-0.0485836
-0.0118893
0.0553836
0.0278629
-0.0761044
-0.137262
-0.155609
-0.192303
-0.115857
-0.106683
-0.152551
0.000342139
0.116541
0.0553836
0.0553836
-0.0669308
-0.0485836
0.0553836
0.0125736
0.0706729
0.471253
1.25101
2.30291
3.59639
5.02747
6.59309
8.37582
10.5438
12.8495
15.1215
17.3476
19.482
21.4237
23.2646
25.084
26.668
27.8483
28.5608
28.6678
28.6097
28.2336
27.7168
27.1052
26.1053
25.0779
23.9128
22.8334
21.6836
20.3504
19.0264
17.6503
16.418
15.3355
14.3815
13.4458
12.5192
11.8159
11.186
10.7915
10.5561
10.1096
9.85889
9.70294
9.78244
9.87112
9.89864
9.78856
9.88947
9.87723
9.72128
9.66318
9.28401
8.55318
7.88351
7.22913
6.28425
5.19565
4.13763
3.12548
2.07051
1.11952
0.223566
-0.813049
-1.71206
-2.35115
-2.75479
-2.77008
-2.60496
-2.15851
-1.65396
-1.02404
-0.35437
0.263318
0.939106
1.50787
1.80142
1.78002
1.56902
1.30605
1.092
0.795386
0.168525
-0.317675
-0.602057
-0.809991
-1.08214
-1.17693
-1.09437
-0.886438
-0.742718
-0.556189
-0.238171
-0.0608151
0.0798465
0.254145
0.486542
0.868775
1.13175
1.08894
0.923816
0.71894
0.443732
0.128772
-0.204535
-0.424701
-0.443048
-0.491974
-0.528668
-0.602057
-0.635693
-0.540899
-0.290155
-0.0394101
0.199103
0.333649
0.27555
0.156293
0.21745
0.208277
0.254145
0.220508
0.263318
0.238855
0.21745
0.113483
0.119599
0.0125736
-0.0241208
-0.085278
-0.0302365
0.0798465
0.0676151
-0.0669308
0.0829044
0.101252
-0.0271786
-0.192303
-0.16784
-0.128088
-0.161725
-0.21065
-0.195361
-0.137262
-0.0332943
0.186872
0.208277
0.147119
0.0829044
-0.018005
-0.0332943
-0.00883145
0.0400943
-0.0424679
-0.0271786
0.116541
0.186872
0.0553836
-0.0118893
0.000342139
0.0339786
0.144062
0.0584415
-0.0485836
-0.0761044
0.0339786
0.0217472
0.119599
0.422327
0.89018
1.79225
2.93283
4.14986
5.59011
7.23218
9.13417
11.1554
13.2195
15.4395
17.8032
20.0752
22.1301
24.0076
25.6344
26.8208
27.7718
28.3559
28.677
28.6464
28.1938
27.4844
26.7383
25.8148
24.5917
23.3899
22.2585
21.0721
19.6471
18.2925
17.1488
16.0878
15.0939
14.1613
13.302
12.4611
11.7272
11.0453
10.6386
10.4124
10.0485
9.80079
9.6693
9.73657
9.77632
9.79161
9.81608
9.88335
9.61426
9.22897
9.125
9.03632
8.69384
7.91409
7.0059
6.02739
4.97242
3.90523
2.92977
1.96655
1.00638
0.107367
-0.806933
-1.58669
-2.16462
-2.50405
-2.51934
-2.3114
-1.8833
-1.24115
-0.421643
0.266376
0.792328
1.29076
1.6944
1.92374
1.94514
1.75861
1.55985
1.26018
0.844312
0.333649
-0.192303
-0.733545
-0.956768
-1.07908
-1.02098
-0.920074
-0.745776
-0.433874
-0.109741
0.141004
0.342823
0.544641
0.627204
0.70365
0.645551
0.61803
0.596625
0.517121
0.492658
0.358112
0.116541
-0.134204
-0.177014
-0.201477
-0.256518
-0.342138
-0.342138
-0.238171
-0.140319
-0.164782
-0.155609
-0.134204
-0.100567
-0.0699887
-0.0424679
0.000342139
0.0370365
0.156293
0.235797
0.241913
0.0798465
-0.00577358
-0.018005
0.0431522
0.0156314
-0.0485836
-0.0822201
0.0431522
0.0492679
0.024805
-0.0822201
-0.12503
-0.085278
-0.140319
-0.22594
-0.115857
0.0186893
0.0614994
0.144062
0.159351
0.235797
0.312244
0.306128
0.223566
0.101252
0.0125736
0.000342139
-0.0761044
-0.155609
-0.180072
-0.201477
-0.161725
-0.170898
-0.29627
-0.29627
-0.161725
-0.0730465
-0.0149472
0.0492679
0.223566
0.306128
0.269434
0.202161
0.171582
0.330591
0.624146
1.05225
1.80448
2.91143
4.31498
5.93871
7.71838
9.66624
11.663
13.7913
16.1214
18.4821
20.7296
22.8609
24.662
26.1389
27.2795
28.0654
28.4843
28.5669
28.414
27.9675
27.2856
26.408
25.4142
24.2981
23.1728
21.9864
20.7296
19.482
18.1243
16.9654
15.8554
14.8218
13.8402
12.929
12.1615
11.6294
11.0178
10.4766
10.0852
9.81302
9.85889
9.70294
9.45525
9.43996
9.63872
9.80385
9.92922
9.82219
9.53475
9.15252
8.80392
8.29326
7.55938
6.68177
5.71548
4.66052
3.50159
2.22035
1.09811
0.147119
-0.666272
-1.40016
-2.04842
-2.50099
-2.61719
-2.50099
-2.22578
-1.70289
-1.0852
-0.491974
0.211335
0.948279
1.45588
1.72192
1.87787
1.90233
1.80754
1.51093
0.984973
0.428443
0.0034
-0.317675
-0.598999
-0.764123
-0.886438
-0.865033
-0.669329
-0.556189
-0.418585
-0.247345
-0.0302365
0.266376
0.455963
0.477369
0.569104
0.657782
0.694477
0.602741
0.523236
0.379517
0.18993
0.0217472
-0.103625
-0.21065
-0.256518
-0.265692
-0.29627
-0.26875
-0.232055
-0.161725
-0.100567
-0.0149472
0.0217472
0.0951358
0.171582
0.171582
0.156293
0.23274
0.287781
0.293897
0.281665
0.183814
0.110425
0.0890201
0.107367
0.125714
0.107367
0.00645786
-0.0791623
-0.22594
-0.277923
-0.235113
-0.112799
-0.0271786

## Sheet: Sheet2
74.3001
76.7907
79.414
82.0446
84.7121
87.3649
90.0471
92.5746
94.8368
96.7085
98.0275
98.816
99.2139
99.6192
99.9213
100.474
101.351
102.677
104.343
106.347
108.683
111.306
114.047
116.597
119.029
121.188
123.022
124.481
125.587
126.552
127.245
127.761
128.291
128.682
129.035
129.396
129.757
130.015
130.303
130.664
130.966
131.349
131.754
132.079
132.395
132.646
132.83
132.779
132.602
132.27
131.821
131.312
130.671
130.155
129.426
128.704
127.937
127.2
126.552
125.94
125.528
125.196
125.13
125.167
125.24
125.314
125.285
125.012
124.533
123.818
122.904
121.718
120.421
119.006
117.562
116.206
114.983
113.819
112.92
112.19
111.601
111.232
111.033
110.886
110.812
110.768
110.702
110.554
110.289
109.847
109.258
108.476
107.526
106.45
105.212
104.011
102.721
101.535
100.437
99.4497
98.617
97.9612
97.4601
97.0475
96.7527
96.4874
96.2664
95.9716
95.6032
95.1684
94.6305
94.0189
93.2083
92.3978
91.543
90.6366
89.6787
88.7797
87.8807
87.0701
86.2817
85.6259
85.0879
84.5574
84.1668
83.8279
83.4889
83.1205
82.7815
82.3762
81.9194
81.433
80.9025
80.313
79.6645
79.0529
78.4339
77.8002
77.2107
76.5991
76.0612
75.5822
75.0959
74.698
74.3516
73.9537
73.6148
73.2684
72.9442
72.561
72.2957
71.9715
71.5957
71.2641
70.9178
70.5715
70.1662
69.8346
69.4956
69.1861
68.8177
68.5303
68.5229
68.6998
69.083
69.9304
71.1462
72.8189
74.8822
77.4318
80.0845
82.7078
85.4637
88.1533
90.7987
93.2599
95.2421
96.8706
98.1749
98.9781
99.4202
99.7223
100.128
100.761
101.616
102.994
104.77
106.966
109.383
111.778
114.246
116.744
119.087
121.084
122.838
124.253
125.432
126.36
127.105
127.635
128.033
128.505
128.94
129.286
129.595
129.964
130.317
130.737
131.158
131.592
131.983
132.359
132.683
132.874
132.941
132.86
132.594
132.3
131.754
131.224
130.605
129.912
129.22
128.468
127.724
127.046
126.338
125.786
125.366
125.13
125.064
125.108
125.181
125.211
125.071
124.754
124.201
123.465
122.455
121.276
119.883
118.513
117.083
115.749
114.563
113.524
112.684
111.977
111.468
111.137
110.886
110.739
110.665
110.687
110.584
110.422
110.142
109.685
109.081
108.255
107.297
106.141
104.954
103.635
102.412
101.248
100.164
99.2286
98.4328
97.7991
97.3422
96.9811
96.6864
96.458
96.1779
95.9495
95.559
95.0874
94.5347
93.8494
93.0831
92.243
91.3735
90.3935
89.4797
88.5439
87.6891
86.8785
86.1343
85.5301
84.9921
84.4984
84.071
83.7763
83.4005
83.0689
82.7152
82.3173
81.8309
81.3667
80.8214
80.2319
79.6129
78.9497
78.3234
77.6971
77.0854
76.4886
75.9654
75.4422
75.0369
74.5948
74.2264
73.8579
73.5558
73.2095
72.9221
72.5537
72.2663
71.9199
71.5441
71.1757
70.822
70.5125
70.0777
69.7388
69.3482
69.0314
68.6777
68.5598
68.4566
68.7366
69.3261
70.2177
71.5957
73.379
75.5675
78.1687
80.8951
83.5773
86.2669
88.9639
91.4988
93.761
95.6769
97.239
98.4033
99.0076
99.5307
99.7886
100.098
100.724
101.741
103.245
105.175
107.555
110.149
112.596
115.005
117.312
119.544
121.644
123.31
124.658
125.734
126.626
127.296
127.819
128.291
128.8
129.175
129.441
129.78
130.111
130.428
130.841
131.275
131.651
132.115
132.41
132.653
132.786
132.823
132.675
132.41
132.02
131.563
130.922
130.369
129.684
128.932
128.158
127.429
126.78
126.095
125.601
125.248
125.078
125.041
125.115
125.196
125.181
125.041
124.68
123.988
123.192
122.182
120.893
119.493
118.115
116.752
115.425
114.283
113.266
112.492
111.814
111.358
111.019
110.798
110.694
110.665
110.584
110.503
110.333
109.98
109.515
108.845
107.953
106.922
105.735
104.556
103.296
102.11
100.96
99.8918
99.0223
98.2486
97.6296
97.1875
96.878
96.5832
96.3474
96.0969
95.7874
95.3453
94.8958
94.2621
93.6062
92.8178
91.9704
91.0345
90.0987
89.1776
88.2712
87.4312
86.6427
85.9501
85.3385
84.8521
84.4026
83.9826
83.6658
83.3121
82.9363
82.531
82.111
81.6394
81.1604
80.6004
80.0035
79.3624
78.7508
78.1834
77.5055
76.9675
76.3854
75.8622
75.3538
74.9043
74.4916
74.0937
73.7621
73.4379
73.0916
72.7895
72.4726
72.1705
71.8241
71.4778
71.1462
70.7704
70.4241
70.063
69.7019
69.2598
68.9798
68.6629
68.4861
68.5303
68.8619
69.5251
70.5788
72.0894
73.9685
76.3338
79.0087
81.713
84.3953
87.0996
89.6197
92.1767
94.5347
96.458
97.7254
98.5359
99.1255
99.6928
100.15
100.57
101.336
102.441
103.996
105.949
108.211
110.775
113.296
115.735
118.115
120.348
122.352
124.039
125.248
126.25
127.046
127.672
128.122
128.512
128.881
129.256
129.47
129.809
130.096
130.457
130.9
131.349
131.769
132.152
132.535
132.764
132.926
132.904
132.757
132.418
131.961
131.489
130.922
130.303
129.581
128.873
128.099
127.311
126.648
125.992
125.55
125.204
125.108
125.152
125.218
125.262
125.255
125.005
124.592
123.885
122.978
121.836
120.576
119.132
117.71
116.354
115.086
114.003
113.03
112.301
111.697
111.306
111.004
110.849
110.717
110.68
110.613
110.459
110.238
109.899
109.324
108.565
107.732
106.642
105.47
104.239
103.038
101.8
100.643
99.6707
98.7718
98.0275
97.497
97.1138
96.7674
96.4874
96.3179
96.0232
95.6769
95.279
94.7705
94.1442
93.3852
92.5893
91.7788
90.784
89.8408
88.9123
88.0133
87.1659
86.3922
85.7143
85.1837
84.6458
84.2258
83.8868
83.5773
83.2089
82.8994
82.4794
82.0594
81.5804
81.0572
80.453
79.8193
79.2003
78.5518
77.9181
77.3065
76.7465
76.1938
75.6559
75.199
74.7717
74.3811
74.02
73.6811
73.3863
73.0253
72.6642
72.3768
72.0231
71.6768
71.3231
70.9325
70.6157
70.2546
69.9083
69.5693
69.2009
68.8693
68.6187
68.5377
68.6114
68.9945
69.783
70.9252
72.5242
74.558
77.0191
79.7456
82.4278
85.169
87.7849
90.4082
92.8915
95.1095
96.7159
97.9612
98.7496
99.177
99.4644
99.9065
100.511
101.351
102.626
104.446
106.656
109.029
111.534
114.121
116.612
118.962
121.048
122.897
124.43
125.55
126.39
127.068
127.606
128.041
128.512
128.844
129.146
129.441
129.802
130.141
130.539
130.951
131.393
131.821
132.145
132.506
132.742
132.801
132.771
132.58
132.226
131.754
131.239
130.642
129.979
129.271
128.527
127.768
127.031
126.331
125.786
125.344
125.049
124.968
124.997
125.13
125.181
125.064
124.798
124.253
123.442
122.514
121.32
119.957
118.557
117.194
115.786
114.556
113.539
112.61
111.903
111.358
111.041
110.775
110.613
110.599
110.532
110.532
110.37
110.105
109.678
109.044
108.233
107.275
106.192
104.954
103.687
102.515
101.336
100.246
99.2581
98.4623
97.8285
97.3275
96.9517
96.5832
96.3695
96.1337
95.8611
95.4779
95.0284
94.4389
93.7757
93.0683
92.1988
91.344
90.4745
89.5239
88.5807
87.7039
86.9154
86.1711
85.5153
84.9258
84.469
84.0784
83.651
83.3194
83.032
82.6562

## Sheet: Sheet3
0
0.00500626
0.0100125
0.0150188
0.020025
0.0250313
0.0300375
0.0350438
0.0400501
0.0450563
0.0500626
0.0550688
0.0600751
0.0650814
0.0700876
0.0750939
0.0801001
0.0851064
0.0901126
0.0951189
0.100125
0.105131
0.110138
0.115144
0.12015
0.125156
0.130163
0.135169
0.140175
0.145181
0.150188
0.155194
0.1602
0.165207
0.170213
0.175219
0.180225
0.185232
0.190238
0.195244
0.20025
0.205257
0.210263
0.215269
0.220275
0.225282
0.230288
0.235294
0.2403
0.245307
0.250313
0.255319
0.260325
0.265332
0.270338
0.275344
0.28035
0.285357
0.290363
0.295369
0.300375
0.305382
0.310388
0.315394
0.320401
0.325407
0.330413
0.335419
0.340426
0.345432
0.350438
0.355444
0.360451
0.365457
0.370463
0.375469
0.380476
0.385482
0.390488
0.395494
0.400501
0.405507
0.410513
0.415519
0.420526
0.425532
0.430538
0.435544
0.440551
0.445557
0.450563
0.455569
0.460576
0.465582
0.470588
0.475594
0.480601
0.485607
0.490613
0.49562
0.500626
0.505632
0.510638
0.515645
0.520651
0.525657
0.530663
0.53567
0.540676
0.545682
0.550688
0.555695
0.560701
0.565707
0.570713
0.57572
0.580726
0.585732
0.590738
0.595745
0.600751
0.605757
0.610763
0.61577
0.620776
0.625782
0.630788
0.635795
0.640801
0.645807
0.650814
0.65582
0.660826
0.665832
0.670839
0.675845
0.680851
0.685857
0.690864
0.69587
0.700876
0.705882
0.710889
0.715895
0.720901
0.725907
0.730914
0.73592
0.740926
0.745932
0.750939
0.755945
0.760951
0.765957
0.770964
0.77597
0.780976
0.785982
0.790989
0.795995
0.801001
0.806008
0.811014
0.81602
0.821026
0.826033
0.831039
0.836045
0.841051
0.846058
0.851064
0.85607
0.861076
0.866083
0.871089
0.876095
0.881101
0.886108
0.891114
0.89612
0.901126
0.906133
0.911139
0.916145
0.921151
0.926158
0.931164
0.93617
0.941176
0.946183
0.951189
0.956195
0.961202
0.966208
0.971214
0.97622
0.981227
0.986233
0.991239
0.996245
1.00125
1.00626
1.01126
1.01627
1.02128
1.02628
1.03129
1.0363
1.0413
1.04631
1.05131
1.05632
1.06133
1.06633
1.07134
1.07635
1.08135
1.08636
1.09136
1.09637
1.10138
1.10638
1.11139
1.1164
1.1214
1.12641
1.13141
1.13642
1.14143
1.14643
1.15144
1.15645
1.16145
1.16646
1.17146
1.17647
1.18148
1.18648
1.19149
1.1965
1.2015
1.20651
1.21151
1.21652
1.22153
1.22653
1.23154
1.23655
1.24155
1.24656
1.25156
1.25657
1.26158
1.26658
1.27159
1.2766
1.2816
1.28661
1.29161
1.29662
1.30163
1.30663
1.31164
1.31665
1.32165
1.32666
1.33166
1.33667
1.34168
1.34668
1.35169
1.3567
1.3617
1.36671
1.37171
1.37672
1.38173
1.38673
1.39174
1.39675
1.40175
1.40676
1.41176
1.41677
1.42178
1.42678
1.43179
1.4368
1.4418
1.44681
1.45181
1.45682
1.46183
1.46683
1.47184
1.47685
1.48185
1.48686
1.49186
1.49687
1.50188
1.50688
1.51189
1.5169
1.5219
1.52691
1.53191
1.53692
1.54193
1.54693
1.55194
1.55695
1.56195
1.56696
1.57196
1.57697
1.58198
1.58698
1.59199
1.597
1.602
1.60701
1.61202
1.61702
1.62203
1.62703
1.63204
1.63705
1.64205
1.64706
1.65207
1.65707
1.66208
1.66708
1.67209
1.6771
1.6821
1.68711
1.69212
1.69712
1.70213
1.70713
1.71214
1.71715
1.72215
1.72716
1.73217
1.73717
1.74218
1.74718
1.75219
1.7572
1.7622
1.76721
1.77222
1.77722
1.78223
1.78723
1.79224
1.79725
1.80225
1.80726
1.81227
1.81727
1.82228
1.82728
1.83229
1.8373
1.8423
1.84731
1.85232
1.85732
1.86233
1.86733
1.87234
1.87735
1.88235
1.88736
1.89237
1.89737
1.90238
1.90738
1.91239
1.9174
1.9224
1.92741
1.93242
1.93742
1.94243
1.94743
1.95244
1.95745
1.96245
1.96746
1.97247
1.97747
1.98248
1.98748
1.99249
1.9975
2.0025
2.00751
2.01252
2.01752
2.02253
2.02753
2.03254
2.03755
2.04255
2.04756
2.05257
2.05757
2.06258
2.06758
2.07259
2.0776
2.0826
2.08761
2.09262
2.09762
2.10263
2.10763
2.11264
2.11765
2.12265
2.12766
2.13267
2.13767
2.14268
2.14768
2.15269
2.1577
2.1627
2.16771
2.17272
2.17772
2.18273
2.18773
2.19274
2.19775
2.20275
2.20776
2.21277
2.21777
2.22278
2.22778
2.23279
2.2378
2.2428
2.24781
2.25282
2.25782
2.26283
2.26783
2.27284
2.27785
2.28285
2.28786
2.29287
2.29787
2.30288
2.30788
2.31289
2.3179
2.3229
2.32791
2.33292
2.33792
2.34293
2.34793
2.35294
2.35795
2.36295
2.36796
2.37297
2.37797
2.38298
2.38798
2.39299
2.398
2.403
2.40801
2.41302
2.41802
2.42303
2.42804
2.43304
2.43805
2.44305
2.44806
2.45307
2.45807
2.46308
2.46809
2.47309
2.4781
2.4831
2.48811
2.49312
2.49812
2.50313
2.50814
2.51314
2.51815
2.52315
2.52816
2.53317
2.53817
2.54318
2.54819
2.55319
2.5582
2.5632
2.56821
2.57322
2.57822
2.58323
2.58824
2.59324
2.59825
2.60325
2.60826
2.61327
2.61827
2.62328
2.62829
2.63329
2.6383
2.6433
2.64831
2.65332
2.65832
2.66333
2.66834
2.67334
2.67835
2.68335
2.68836
2.69337
2.69837
2.70338
2.70839
2.71339
2.7184
2.7234
2.72841
2.73342
2.73842
2.74343
2.74844
2.75344
2.75845
2.76345
2.76846
2.77347
2.77847
2.78348
2.78849
2.79349
2.7985
2.8035
2.80851
2.81352
2.81852
2.82353
2.82854
2.83354
2.83855
2.84355
2.84856
2.85357
2.85857
2.86358
2.86859
2.87359
2.8786
2.8836
2.88861
2.89362
2.89862
2.90363
2.90864
2.91364
2.91865
2.92365
2.92866
2.93367
2.93867
2.94368
2.94869
2.95369
2.9587
2.9637
2.96871
2.97372
2.97872
2.98373
2.98874
2.99374
2.99875
3.00375
3.00876
3.01377
3.01877
3.02378
3.02879
3.03379
3.0388
3.0438
3.04881
3.05382
3.05882
3.06383
3.06884
3.07384
3.07885
3.08385
3.08886
3.09387
3.09887
3.10388
3.10889
3.11389
3.1189
3.1239
3.12891
3.13392
3.13892
3.14393
3.14894
3.15394
3.15895
3.16395
3.16896
3.17397
3.17897
3.18398
3.18899
3.19399
3.199
3.20401
3.20901
3.21402
3.21902
3.22403
3.22904
3.23404
3.23905
3.24406
3.24906
3.25407
3.25907
3.26408
3.26909
3.27409
3.2791
3.28411
3.28911
3.29412
3.29912
3.30413
3.30914
3.31414
3.31915
3.32416
3.32916
3.33417
3.33917
3.34418
3.34919
3.35419
3.3592
3.36421
3.36921
3.37422
3.37922
3.38423
3.38924
3.39424
3.39925
3.40426
3.40926
3.41427
3.41927
3.42428
3.42929
3.43429
3.4393
3.44431
3.44931
3.45432
3.45932
3.46433
3.46934
3.47434
3.47935
3.48436
3.48936
3.49437
3.49937
3.50438
3.50939
3.51439
3.5194
3.52441
3.52941
3.53442
3.53942
3.54443
3.54944
3.55444
3.55945
3.56446
3.56946
3.57447
3.57947
3.58448
3.58949
3.59449
3.5995
3.60451
3.60951
3.61452
3.61952
3.62453
3.62954
3.63454
3.63955
3.64456
3.64956
3.65457
3.65957
3.66458
3.66959
3.67459
3.6796
3.68461
3.68961
3.69462
3.69962
3.70463
3.70964
3.71464
3.71965
3.72466
3.72966
3.73467
3.73967
3.74468
3.74969
3.75469
3.7597
3.76471
3.76971
3.77472
3.77972
3.78473
3.78974
3.79474
3.79975
3.80476
3.80976
3.81477
3.81977
3.82478
3.82979
3.83479
3.8398
3.84481
3.84981
3.85482
3.85982
3.86483
3.86984
3.87484
3.87985
3.88486
3.88986
3.89487
3.89987
3.90488
3.90989
3.91489
3.9199
3.92491
3.92991
3.93492
3.93992
3.94493
3.94994
3.95494
3.95995
3.96496
3.96996
3.97497
3.97997
3.98498
3.98999
3.99499
4
