# Supplementary material for: A Bio-Inspired Approach for the Reduction of Left Ventricular Workload
Source: PLoS One. 2014 Jan 24;9(1):e87122. doi: 10.1371/journal.pone.0087122 (PMC3901771; doi:10.1371/journal.pone.0087122)
Supplement: Data S1 — (ZIP) [file pone.0087122.s002.zip › Pressure_FLow_AortaNo3_setup1_ring2_HR72_3.xls]

## Sheet: Sheet1
-0.173956
0.514063
1.13481
1.55068
1.79531
1.93597
1.96655
1.70051
1.26935
0.829023
0.391748
-0.118914
-0.547015
-0.806933
-0.959826
-1.12189
-1.19834
-1.05462
-0.751892
-0.409411
-0.192303
-0.00883145
0.208277
0.455963
0.61803
0.663898
0.666956
0.697535
0.648609
0.538526
0.44679
0.324475
0.180756
0.0584415
-0.0210629
-0.0791623
-0.152551
-0.155609
-0.109741
-0.170898
-0.216766
-0.207592
-0.161725
-0.137262
-0.0241208
0.0278629
0.134888
0.226624
0.254145
0.238855
0.165467
0.18993
0.199103
0.251087
0.23274
0.251087
0.128772
0.0156314
-0.0669308
-0.0608151
-0.0149472
0.0186893
-0.0546994
-0.118914
-0.0241208
0.0370365
0.116541
0.104309
0.137946
0.214392
0.235797
0.27555
0.290839
0.269434
0.251087
0.257202
0.394806
0.413153
0.293897
0.21745
0.128772
0.107367
0.0400943
-0.0638729
-0.12503
-0.0149472
0.0981937
0.168525
0.144062
0.159351
0.293897
0.287781
0.241913
0.214392
0.211335
0.30307
0.480426
0.76175
1.33663
2.22952
3.39763
4.87152
6.53499
8.42169
10.4949
12.6782
14.8187
17.0082
19.271
21.4757
23.4327
25.1971
26.6435
27.7474
28.3895
28.6586
28.6342
28.3161
27.6587
26.8056
25.9218
24.9036
23.7874
22.6683
21.4635
20.2128
18.956
17.632
16.5281
15.3844
14.4426
13.6017
12.7302
12.0024
11.3083
10.7426
10.4001
10.0821
9.83137
9.82525
9.84971
9.87112
9.94451
9.94145
9.99955
9.86806
9.7488
9.61426
9.25649
8.6388
7.92938
7.13433
6.36069
5.39441
4.45259
3.38234
2.31514
1.24489
0.254145
-0.675445
-1.57446
-2.22272
-2.55603
-2.68446
-2.52239
-2.03619
-1.41545
-0.565362
0.254145
0.773981
1.10423
1.40696
1.68828
1.78002
1.61184
1.26018
0.969684
0.670014
0.34588
-0.0730465
-0.424701
-0.709082
-0.910901
-0.981231
-0.929248
-0.932306
-0.904785
-0.706024
-0.430816
-0.173956
0.0890201
0.407038
0.673072
0.844312
0.813733
0.740345
0.523236
0.394806
0.31836
0.333649
0.428443
0.339765
0.128772
-0.0944516
-0.189245
-0.259576
-0.256518
-0.186187
-0.155609
-0.152551
-0.109741
-0.018005
0.0339786
0.0431522
0.141004
0.263318
0.254145
0.226624
0.192987
0.168525
0.177698
0.196045
0.153235
0.144062
0.0400943
-0.0485836
-0.0975094
-0.155609
-0.228997
-0.244287
-0.085278
-0.018005
-0.0546994
-0.152551
-0.195361
-0.0546994
0.205219
0.348938
0.342823
0.281665
0.266376
0.223566
0.165467
0.0431522
-0.0241208
-0.018005
0.0431522
0.104309
0.0584415
0.0553836
-0.00577358
0.00645786
-0.018005
-0.0424679
-0.0638729
-0.018005
-0.0149472
-0.00577358
0.0737308
0.147119
0.196045
0.257202
0.34588
0.351996
0.566046
0.988031
1.69134
2.61787
3.90217
5.43722
7.20466
9.0669
11.134
13.2684
15.4945
17.7359
19.9865
22.124
23.9801
25.6069
26.9615
27.8605
28.3651
28.4935
28.3804
28.1051
27.5456
26.7046
25.6711
24.5703
23.5184
22.3655
21.0721
19.9559
18.7756
17.635
16.4853
15.36
14.3539
13.2684
12.3663
11.7242
11.1279
10.5958
10.1249
9.67236
9.39409
9.45525
9.55922
9.62343
9.49806
9.39715
9.52558
9.56839
9.52864
9.36963
8.98128
8.33301
7.60524
6.88053
6.10689
5.18342
4.0887
2.80746
1.78919
0.783155
-0.201477
-1.14941
-1.89859
-2.31752
-2.54991
-2.5071
-2.21661
-1.71512
-1.0852
-0.375775
0.254145
0.89018
1.3825
1.69746
1.77696
1.78002
1.70663
1.48646
1.12258
0.691419
0.244971
-0.149493
-0.418585
-0.724371
-0.975116
-1.13107
-1.13718
-1.0271
-0.813049
-0.476684
-0.164782
0.0829044
0.309186
0.4896
0.605799
0.676129
0.654724
0.621088
0.514063
0.34588
0.162409
0.0492679
-0.103625
-0.189245
-0.26875
-0.363543
-0.467511
-0.513379
-0.406353
-0.308502
-0.192303
-0.0669308
0.0339786
0.0278629
0.0951358
0.199103
0.312244
0.296955
0.272492
0.251087
0.226624
0.241913
0.21745
0.122657
0.0278629
0.00645786
0.00951572
0.116541
0.0981937
-0.0302365
-0.170898
-0.155609
-0.0546994
0.0125736
0.0553836
0.0125736
0.0645572
0.110425
0.128772
0.159351
0.223566
0.208277
0.229682
0.214392
0.214392
0.180756
0.196045
0.192987
0.211335
0.165467
0.092078
0.0034
-0.0546994
-0.0913937
-0.140319
-0.134204
-0.115857
-0.0424679
0.0400943
0.162409
0.254145
0.254145
0.223566
0.196045
0.263318
0.370343
0.611914
1.15621
1.97878
2.99399
4.34862
5.99681
7.75202
9.48277
11.5407
13.7913
16.0908
18.3781
20.6042
22.6407
24.3501
25.9188
27.1511
27.9737
28.414
28.4966
28.3406
28.047
27.3682
26.5242
25.4693
24.3837
23.2309
21.8885
20.7663
19.589
18.424
17.262
15.9868
14.7392
13.776
12.8892
12.3082
11.6722
10.8863
10.5836
10.2472
9.96591
9.74575
9.4736
9.43384
9.50723
9.65095
9.81302
9.76715
9.6693
9.58062
9.19839
8.73359
8.11896
7.4126
6.62979
5.63292
4.50763
3.47101
2.50473
1.58737
0.602741
-0.29627
-1.21057
-2.10652
-2.79149
-2.98413
-2.82512
-2.42148
-1.82214
-1.12801
-0.443048
0.122657
0.770923
1.26018
1.53233
1.59655
1.58126
1.50787
1.38861
1.10729
0.642493
0.238855
-0.192303
-0.574536
-0.962884
-1.14636
-1.17999
-1.04545
-0.874206
-0.617346
-0.351312
-0.164782
0.0186893
0.226624
0.397864
0.486542
0.538526
0.642493
0.694477
0.562989
0.416211
0.269434
0.119599
-0.100567
-0.293213
-0.443048
-0.455279
-0.409411
-0.360485
-0.326849
-0.247345
-0.192303
-0.244287
-0.173956
-0.121972
-0.100567
-0.0241208
0.0339786
0.113483
0.196045
0.248029
0.266376
0.244971
0.180756
0.150177
0.128772
0.101252
0.0829044
0.0645572
0.0706729
0.0890201
0.0186893
-0.0822201
-0.134204
-0.0363522
-0.00271572
-0.146435
-0.103625
-0.0149472
-0.0302365
0.104309
0.199103
0.092078
0.171582
0.202161
0.0981937
0.0706729
0.104309
0.113483
0.0737308
0.0156314
-0.155609
-0.284039
-0.244287
-0.265692
-0.21065
-0.149493
-0.0608151
-0.0302365
0.0125736
0.119599
0.284723
0.315302
0.23274
0.196045
0.205219
0.410096
0.83208
1.48646
2.29374
3.28754
4.73391
6.29648
8.10367
10.1402
12.3082
14.5191
16.8583
19.0906
21.335
23.3074
25.0351
26.3255
27.356
28.2336
28.6342
28.6861
28.3253
27.6893
26.9126
26.1114
25.1604
24.0198
22.76
21.4176
20.1394
18.9988
17.7849
16.4211
15.3875
14.4946
13.5008
12.611
11.7456
11.1248
10.8191
10.6539
10.3757
9.9812
9.78244
9.84054
10.024
10.1188
10.1127
9.95674
9.79161
9.56227
9.34822
9.10665
8.5807
8.01805
7.20466
6.21392
5.13449
4.09788
3.13465
2.08275
1.03696
-0.0118893
-0.773297
-1.30842
-1.71206
-2.01173
-2.15545
-2.24413
-2.08818
-1.58975
-0.904785
-0.213708
0.410096
1.02778
1.58431
1.91456
1.97266
1.79531
1.48035
1.10729
0.764807
0.452906
0.00951572
-0.409411
-0.669329
-0.788586
-0.84057
-0.871148
-0.855859
-0.75495
-0.595941
-0.299328
-0.00883145
0.31836
0.694477
0.966626
1.05836
0.914643
0.777039
0.715882
0.673072
0.465137
0.293897
0.214392
0.122657
-0.0608151
-0.302386
-0.314618
-0.189245
-0.146435
-0.189245
-0.22594
-0.228997
-0.100567
0.0278629
0.180756
0.315302
0.376459
0.425385
0.327533
0.0859623
-0.00577358
0.0339786
0.251087
0.30307
0.223566
0.205219
0.128772
0.0829044
-0.0669308
-0.152551
-0.0149472
0.128772
0.116541
0.0706729
-0.0332943
-0.0913937
0.0309208
-0.0271786
-0.0302365
0.0767887
0.024805
-0.0394101
0.125714
0.34588
0.186872
0.0156314
-0.0149472
0.0767887
0.177698
0.183814
0.116541
-0.0241208
-0.143377
-0.219824
-0.100567
0.0767887
0.0798465
-0.0516415
-0.00271572
0.159351
0.226624
0.26026
0.336707
0.416211
0.422327
0.407038
0.599683
0.911585
1.56902
2.59341
3.6973
5.13449
6.8683
8.66021
10.6845
12.8464
15.1796
17.473
19.7266
21.9191
23.9342
25.8056
27.0624
27.8942
28.4721
28.5761
28.573
28.2642
27.6373
26.8453
25.8393
24.7232
23.552
22.4145
21.1302
19.8489
18.6319
17.4577
16.3232

## Sheet: Sheet2
125.034
125.122
125.027
124.702
124.076
123.295
122.396
121.232
119.817
118.446
117.076
115.742
114.526
113.458
112.618
111.873
111.409
111.011
110.805
110.658
110.599
110.547
110.451
110.282
109.965
109.56
108.904
108.108
107.165
106.096
104.866
103.657
102.419
101.299
100.209
99.2581
98.4402
97.7622
97.239
96.8559
96.539
96.259
96.0821
95.78
95.3821
94.9105
94.3726
93.7462
92.9725
92.2062
91.2703
90.3198
89.3913
88.5292
87.6449
86.7901
86.0975
85.4785
84.8521
84.41
84.0047
83.5994
83.3194
82.9657
82.5973
82.1773
81.7794
81.2341
80.7183
80.114
79.4729
78.8392
78.2423
77.5939
77.0412
76.4296
75.9433
75.4054
74.9632
74.5137
74.16
73.7916
73.4895
73.1284
72.7673
72.4505
72.1557
71.802
71.4704
71.1094
70.7778
70.4167
70.063
69.6946
69.3703
69.0166
68.7366
68.4935
68.5082
68.685
69.2082
70.122
71.4115
73.1726
75.3612
77.9623
80.6004
83.2678
85.9722
88.7207
91.263
93.5473
95.5811
97.2096
98.1822
98.8528
99.2581
99.457
99.855
100.577
101.653
103.208
105.138
107.393
109.619
111.903
114.32
116.678
118.933
121.092
123.037
124.592
125.719
126.545
127.318
127.989
128.483
128.881
129.249
129.485
129.875
130.126
130.494
130.863
131.18
131.585
131.961
132.3
132.565
132.786
132.83
132.698
132.484
132.093
131.57
130.995
130.413
129.706
129.028
128.306
127.547
126.758
126.103
125.616
125.226
124.982
124.975
125.027
125.071
125.108
124.982
124.585
123.973
123.17
122.16
120.9
119.552
118.13
116.752
115.44
114.239
113.244
112.426
111.748
111.277
110.923
110.79
110.694
110.613
110.613
110.495
110.304
109.98
109.53
108.779
107.953
106.951
105.802
104.542
103.348
102.058
100.909
99.8992
99.037
98.197
97.637
97.1875
96.878
96.5611
96.3916
96.1485
95.7727
95.4042
94.9326
94.321
93.6062
92.8399
91.9704
91.0493
90.0987
89.1997
88.3228
87.5049
86.6427
85.9575
85.3901
84.8153
84.3953
83.9826
83.6068
83.3047
82.9436
82.612
82.1773
81.713
81.1825
80.6298
80.0035
79.3845
78.7361
78.1466
77.5128
76.9307
76.3707
75.7959
75.3243
74.919
74.499
74.1011
73.7621
73.4747
73.1137
72.8116
72.4652
72.1336
71.7726
71.441
71.0504
70.7557
70.3578
69.9598
69.6798
69.2819
68.9577
68.6777
68.5377
68.5966
68.8545
69.5103
70.5051
71.9863
73.9095
76.1865
78.8245
81.4109
84.1668
86.8859
89.5092
92.0146
94.2989
96.1632
97.4527
98.418
99.0665
99.4128
99.7076
100.128
100.85
101.985
103.635
105.58
107.695
110.068
112.573
115.101
117.584
119.95
122.02
123.678
124.953
125.874
126.545
127.171
127.702
128.099
128.438
128.814
129.131
129.426
129.861
130.214
130.627
131.091
131.541
131.909
132.278
132.602
132.742
132.734
132.594
132.27
131.754
131.275
130.701
130.037
129.374
128.637
127.871
127.149
126.419
125.918
125.425
125.071
124.968
124.924
125.019
125.064
125.049
124.769
124.371
123.722
122.846
121.777
120.48
119.102
117.702
116.354
115.071
113.915
112.971
112.19
111.534
111.144
110.879
110.65
110.569
110.554
110.422
110.355
110.12
109.781
109.206
108.535
107.614
106.553
105.33
104.158
102.928
101.69
100.555
99.5823
98.7423
98.0054
97.4454
97.0327
96.7011
96.4506
96.1632
95.9053
95.5811
95.1389
94.66
94.0189
93.3041
92.523
91.7125
90.7693
89.8261
88.8976
88.0576
87.188
86.4217
85.7585
85.1837
84.6384
84.2258
83.8279
83.4447
83.1426
82.7889
82.3836
81.9488
81.4699
80.9688
80.3719
79.7751
79.1708
78.5518
77.9402
77.3212
76.7391
76.2012
75.6485
75.1917
74.7643
74.3369
73.9685
73.5926
73.2979
72.9958
72.6421
72.2884
71.9789
71.6399
71.2789
70.9767
70.623
70.262
69.8567
69.4956
69.1198
68.8251
68.5377
68.4566
68.5229
68.943
69.7019
70.8515
72.4284
74.4916
76.8939
79.554
82.2215
84.9479
87.5638
90.1798
92.6925
94.7042
96.4358
97.8064
98.7349
99.1697
99.5234
99.9139
100.467
101.395
102.707
104.519
106.671
108.896
111.114
113.414
115.786
117.967
120.178
122.381
124.098
125.38
126.427
127.237
127.812
128.438
128.858
129.227
129.558
129.802
130.096
130.317
130.605
130.981
131.371
131.732
132.049
132.329
132.535
132.675
132.661
132.447
132.101
131.614
131.076
130.509
129.816
129.124
128.394
127.643
126.965
126.301
125.778
125.329
125.041
124.982
125.005
125.13
125.137
125.049
124.791
124.223
123.509
122.558
121.35
120.104
118.734
117.275
115.948
114.718
113.701
112.772
112.006
111.52
111.137
110.79
110.709
110.65
110.554
110.481
110.392
110.083
109.685
109.066
108.3
107.378
106.281
105.124
103.834
102.633
101.41
100.304
99.3023
98.477
97.8285
97.3054
96.9148
96.6127
96.3695
96.1337
95.8906
95.5295
95.1168
94.5568
93.8715
93.142
92.3167
91.4325
90.5114
89.5387
88.6471
87.6965
86.9007
86.1933
85.5448
84.9774
84.5132
84.0784
83.6879
83.4005
83.0689
82.7078
82.3173
81.8457
81.3741
80.7772
80.173
79.5392
78.9719
78.3234
77.7044
77.1518
76.5549
76.0612
75.5822
75.1401
74.6464
74.2632
73.8727
73.519
73.1874
72.8263
72.5168
72.2221
71.8462
71.522
71.1757
70.8294
70.4757
70.1662
69.8567
69.4293
69.1272
68.8177
68.5819
68.5156
68.6998
69.2156
69.9893
71.2936
73.0105
75.0738
77.6749
80.3572
82.9731
85.7732
88.367
90.9977
93.3778
95.419
97.1359
98.2486
98.9191
99.3097
99.6928
100.01
100.481
101.358
102.854
104.726
106.958
109.309
111.822
114.349
116.825
119.006
121.048
122.919
124.437
125.624
126.559
127.318
127.923
128.438
128.829
129.08
129.345
129.617
129.927
130.266
130.679
131.062
131.504
131.858
132.241
132.447
132.617
132.69
132.528
132.226
131.902
131.371
130.855
130.244
129.558
128.917
128.173
127.436
126.744
126.08
125.587
125.196
125.012
124.975
125.019
125.093
125.159
125.093
124.658
124.076
123.251
122.227
120.989
119.692
118.255
116.825
115.521
114.364
113.362
112.5
111.837
111.372
111.041
110.864
110.65
110.628
110.525
110.466
110.215
109.928
109.493
108.779
107.99
107.003
105.875
104.652
103.436
102.235
101.049
100.024
99.1255
98.2854
97.7033
97.2612
96.8706
96.5906
96.3695
96.1043
95.78
95.3747
94.94
94.321
93.702
92.9431
92.0956
91.1819
90.2682
89.3471
88.4039
87.5638
86.7385
86.0459
85.4048
84.9111
84.4026
83.9826
83.6437
83.3121
82.9584
82.612
82.2362
81.7941
81.2562
80.674
80.0624
79.4435
78.7729
78.176
77.5128
76.9454
76.4002
75.8843
75.4127
74.9559
74.5432
74.1085
73.7695
73.4674
73.0989
72.7821
72.4726
72.0968
71.7947
71.4189
71.0799
70.7262
70.3578
70.0114
69.6504
69.3261
68.9356
68.6777
68.5008
68.5156
68.7956
69.3998
70.3725
71.802
73.6148
75.818
78.4708
81.1014
83.791
86.5248
89.1408
91.7198
93.9673
95.8611
97.3717
98.3223
99.0591
99.3907
99.6339
100.061
100.82
101.83
103.473
105.551
107.894
110.297
112.787
115.234
117.71
119.964

## Sheet: Sheet3
0
0.00500626
0.0100125
0.0150188
0.020025
0.0250313
0.0300375
0.0350438
0.0400501
0.0450563
0.0500626
0.0550688
0.0600751
0.0650814
0.0700876
0.0750939
0.0801001
0.0851064
0.0901126
0.0951189
0.100125
0.105131
0.110138
0.115144
0.12015
0.125156
0.130163
0.135169
0.140175
0.145181
0.150188
0.155194
0.1602
0.165207
0.170213
0.175219
0.180225
0.185232
0.190238
0.195244
0.20025
0.205257
0.210263
0.215269
0.220275
0.225282
0.230288
0.235294
0.2403
0.245307
0.250313
0.255319
0.260325
0.265332
0.270338
0.275344
0.28035
0.285357
0.290363
0.295369
0.300375
0.305382
0.310388
0.315394
0.320401
0.325407
0.330413
0.335419
0.340426
0.345432
0.350438
0.355444
0.360451
0.365457
0.370463
0.375469
0.380476
0.385482
0.390488
0.395494
0.400501
0.405507
0.410513
0.415519
0.420526
0.425532
0.430538
0.435544
0.440551
0.445557
0.450563
0.455569
0.460576
0.465582
0.470588
0.475594
0.480601
0.485607
0.490613
0.49562
0.500626
0.505632
0.510638
0.515645
0.520651
0.525657
0.530663
0.53567
0.540676
0.545682
0.550688
0.555695
0.560701
0.565707
0.570713
0.57572
0.580726
0.585732
0.590738
0.595745
0.600751
0.605757
0.610763
0.61577
0.620776
0.625782
0.630788
0.635795
0.640801
0.645807
0.650814
0.65582
0.660826
0.665832
0.670839
0.675845
0.680851
0.685857
0.690864
0.69587
0.700876
0.705882
0.710889
0.715895
0.720901
0.725907
0.730914
0.73592
0.740926
0.745932
0.750939
0.755945
0.760951
0.765957
0.770964
0.77597
0.780976
0.785982
0.790989
0.795995
0.801001
0.806008
0.811014
0.81602
0.821026
0.826033
0.831039
0.836045
0.841051
0.846058
0.851064
0.85607
0.861076
0.866083
0.871089
0.876095
0.881101
0.886108
0.891114
0.89612
0.901126
0.906133
0.911139
0.916145
0.921151
0.926158
0.931164
0.93617
0.941176
0.946183
0.951189
0.956195
0.961202
0.966208
0.971214
0.97622
0.981227
0.986233
0.991239
0.996245
1.00125
1.00626
1.01126
1.01627
1.02128
1.02628
1.03129
1.0363
1.0413
1.04631
1.05131
1.05632
1.06133
1.06633
1.07134
1.07635
1.08135
1.08636
1.09136
1.09637
1.10138
1.10638
1.11139
1.1164
1.1214
1.12641
1.13141
1.13642
1.14143
1.14643
1.15144
1.15645
1.16145
1.16646
1.17146
1.17647
1.18148
1.18648
1.19149
1.1965
1.2015
1.20651
1.21151
1.21652
1.22153
1.22653
1.23154
1.23655
1.24155
1.24656
1.25156
1.25657
1.26158
1.26658
1.27159
1.2766
1.2816
1.28661
1.29161
1.29662
1.30163
1.30663
1.31164
1.31665
1.32165
1.32666
1.33166
1.33667
1.34168
1.34668
1.35169
1.3567
1.3617
1.36671
1.37171
1.37672
1.38173
1.38673
1.39174
1.39675
1.40175
1.40676
1.41176
1.41677
1.42178
1.42678
1.43179
1.4368
1.4418
1.44681
1.45181
1.45682
1.46183
1.46683
1.47184
1.47685
1.48185
1.48686
1.49186
1.49687
1.50188
1.50688
1.51189
1.5169
1.5219
1.52691
1.53191
1.53692
1.54193
1.54693
1.55194
1.55695
1.56195
1.56696
1.57196
1.57697
1.58198
1.58698
1.59199
1.597
1.602
1.60701
1.61202
1.61702
1.62203
1.62703
1.63204
1.63705
1.64205
1.64706
1.65207
1.65707
1.66208
1.66708
1.67209
1.6771
1.6821
1.68711
1.69212
1.69712
1.70213
1.70713
1.71214
1.71715
1.72215
1.72716
1.73217
1.73717
1.74218
1.74718
1.75219
1.7572
1.7622
1.76721
1.77222
1.77722
1.78223
1.78723
1.79224
1.79725
1.80225
1.80726
1.81227
1.81727
1.82228
1.82728
1.83229
1.8373
1.8423
1.84731
1.85232
1.85732
1.86233
1.86733
1.87234
1.87735
1.88235
1.88736
1.89237
1.89737
1.90238
1.90738
1.91239
1.9174
1.9224
1.92741
1.93242
1.93742
1.94243
1.94743
1.95244
1.95745
1.96245
1.96746
1.97247
1.97747
1.98248
1.98748
1.99249
1.9975
2.0025
2.00751
2.01252
2.01752
2.02253
2.02753
2.03254
2.03755
2.04255
2.04756
2.05257
2.05757
2.06258
2.06758
2.07259
2.0776
2.0826
2.08761
2.09262
2.09762
2.10263
2.10763
2.11264
2.11765
2.12265
2.12766
2.13267
2.13767
2.14268
2.14768
2.15269
2.1577
2.1627
2.16771
2.17272
2.17772
2.18273
2.18773
2.19274
2.19775
2.20275
2.20776
2.21277
2.21777
2.22278
2.22778
2.23279
2.2378
2.2428
2.24781
2.25282
2.25782
2.26283
2.26783
2.27284
2.27785
2.28285
2.28786
2.29287
2.29787
2.30288
2.30788
2.31289
2.3179
2.3229
2.32791
2.33292
2.33792
2.34293
2.34793
2.35294
2.35795
2.36295
2.36796
2.37297
2.37797
2.38298
2.38798
2.39299
2.398
2.403
2.40801
2.41302
2.41802
2.42303
2.42804
2.43304
2.43805
2.44305
2.44806
2.45307
2.45807
2.46308
2.46809
2.47309
2.4781
2.4831
2.48811
2.49312
2.49812
2.50313
2.50814
2.51314
2.51815
2.52315
2.52816
2.53317
2.53817
2.54318
2.54819
2.55319
2.5582
2.5632
2.56821
2.57322
2.57822
2.58323
2.58824
2.59324
2.59825
2.60325
2.60826
2.61327
2.61827
2.62328
2.62829
2.63329
2.6383
2.6433
2.64831
2.65332
2.65832
2.66333
2.66834
2.67334
2.67835
2.68335
2.68836
2.69337
2.69837
2.70338
2.70839
2.71339
2.7184
2.7234
2.72841
2.73342
2.73842
2.74343
2.74844
2.75344
2.75845
2.76345
2.76846
2.77347
2.77847
2.78348
2.78849
2.79349
2.7985
2.8035
2.80851
2.81352
2.81852
2.82353
2.82854
2.83354
2.83855
2.84355
2.84856
2.85357
2.85857
2.86358
2.86859
2.87359
2.8786
2.8836
2.88861
2.89362
2.89862
2.90363
2.90864
2.91364
2.91865
2.92365
2.92866
2.93367
2.93867
2.94368
2.94869
2.95369
2.9587
2.9637
2.96871
2.97372
2.97872
2.98373
2.98874
2.99374
2.99875
3.00375
3.00876
3.01377
3.01877
3.02378
3.02879
3.03379
3.0388
3.0438
3.04881
3.05382
3.05882
3.06383
3.06884
3.07384
3.07885
3.08385
3.08886
3.09387
3.09887
3.10388
3.10889
3.11389
3.1189
3.1239
3.12891
3.13392
3.13892
3.14393
3.14894
3.15394
3.15895
3.16395
3.16896
3.17397
3.17897
3.18398
3.18899
3.19399
3.199
3.20401
3.20901
3.21402
3.21902
3.22403
3.22904
3.23404
3.23905
3.24406
3.24906
3.25407
3.25907
3.26408
3.26909
3.27409
3.2791
3.28411
3.28911
3.29412
3.29912
3.30413
3.30914
3.31414
3.31915
3.32416
3.32916
3.33417
3.33917
3.34418
3.34919
3.35419
3.3592
3.36421
3.36921
3.37422
3.37922
3.38423
3.38924
3.39424
3.39925
3.40426
3.40926
3.41427
3.41927
3.42428
3.42929
3.43429
3.4393
3.44431
3.44931
3.45432
3.45932
3.46433
3.46934
3.47434
3.47935
3.48436
3.48936
3.49437
3.49937
3.50438
3.50939
3.51439
3.5194
3.52441
3.52941
3.53442
3.53942
3.54443
3.54944
3.55444
3.55945
3.56446
3.56946
3.57447
3.57947
3.58448
3.58949
3.59449
3.5995
3.60451
3.60951
3.61452
3.61952
3.62453
3.62954
3.63454
3.63955
3.64456
3.64956
3.65457
3.65957
3.66458
3.66959
3.67459
3.6796
3.68461
3.68961
3.69462
3.69962
3.70463
3.70964
3.71464
3.71965
3.72466
3.72966
3.73467
3.73967
3.74468
3.74969
3.75469
3.7597
3.76471
3.76971
3.77472
3.77972
3.78473
3.78974
3.79474
3.79975
3.80476
3.80976
3.81477
3.81977
3.82478
3.82979
3.83479
3.8398
3.84481
3.84981
3.85482
3.85982
3.86483
3.86984
3.87484
3.87985
3.88486
3.88986
3.89487
3.89987
3.90488
3.90989
3.91489
3.9199
3.92491
3.92991
3.93492
3.93992
3.94493
3.94994
3.95494
3.95995
3.96496
3.96996
3.97497
3.97997
3.98498
3.98999
3.99499
4
