# Supplementary material for: A Bio-Inspired Approach for the Reduction of Left Ventricular Workload
Source: PLoS One. 2014 Jan 24;9(1):e87122. doi: 10.1371/journal.pone.0087122 (PMC3901771; doi:10.1371/journal.pone.0087122)
Supplement: Data S1 — (ZIP) [file pone.0087122.s002.zip › Pressure_FLow_AortaNo3_setup1_ring2_HR72_4.xls]

## Sheet: Sheet1
-0.317675
-0.265692
-0.158667
-0.0424679
0.0125736
0.0339786
0.0767887
0.116541
0.153235
0.306128
0.428443
0.477369
0.31836
0.104309
-0.0516415
-0.131146
-0.0975094
-0.0577572
-0.152551
-0.26875
-0.332965
-0.299328
-0.219824
-0.0516415
0.0462101
0.0890201
0.113483
0.0492679
0.147119
0.156293
0.0981937
-0.00271572
-0.0302365
0.0156314
0.0614994
-0.0118893
-0.0913937
-0.128088
-0.0822201
-0.0608151
-0.0424679
0.0034
0.00645786
0.0034
-0.0822201
-0.128088
-0.186187
-0.170898
-0.0975094
0.0278629
0.137946
0.0676151
-0.0669308
-0.0363522
0.153235
0.385633
0.810675
1.36109
2.18977
3.32424
4.77366
6.50136
8.34219
10.2962
12.4428
14.7148
17.103
19.3046
21.3136
23.2003
24.8852
26.4203
27.4141
28.0868
28.417
28.4874
28.258
27.8208
27.1908
26.2399
25.0748
23.9036
22.7569
21.598
20.4697
19.0906
17.9439
16.7238
15.6077
14.5313
13.5558
12.7455
11.9107
11.0759
10.605
10.2595
9.92004
9.64789
9.28401
9.25343
9.53781
9.8436
9.83748
9.66624
9.54393
9.55922
9.33599
8.92318
8.52872
8.04863
7.47681
6.63896
5.70937
4.80424
3.86548
2.76159
1.62101
0.584394
-0.35437
-1.09437
-1.61421
-2.06066
-2.26859
-2.1738
-1.84966
-1.40933
-0.86809
-0.103625
0.642493
1.30605
1.80448
2.06134
2.17448
2.05828
1.73721
1.34886
0.926874
0.495716
0.0309208
-0.446106
-0.773297
-0.969
-1.00875
-1.08214
-0.962884
-0.727429
-0.436932
-0.207592
0.0156314
0.263318
0.514063
0.731171
0.868775
0.896296
0.773981
0.639435
0.471253
0.315302
0.116541
-0.0699887
-0.192303
-0.247345
-0.277923
-0.302386
-0.31156
-0.232055
-0.219824
-0.26875
-0.213708
-0.155609
-0.0638729
-0.0271786
-0.0149472
0.000342139
0.0859623
0.159351
0.196045
0.211335
0.0706729
-0.0546994
-0.0394101
-0.00577358
-0.0271786
-0.0669308
-0.085278
-0.106683
-0.177014
-0.22594
-0.26875
-0.299328
-0.22594
-0.149493
-0.0546994
0.0186893
0.0553836
0.0737308
0.092078
0.0981937
0.0645572
0.0370365
0.113483
0.168525
0.196045
0.113483
0.024805
0.0706729
-0.0118893
-0.121972
-0.219824
-0.232055
-0.250402
-0.35437
-0.39718
-0.22594
-0.0638729
0.0186893
0.0737308
0.0553836
-0.109741
-0.0944516
0.0125736
0.0676151
0.241913
0.511005
0.951337
1.66993
2.65762
3.90217
5.40664
7.07929
9.00574
11.0148
13.1828
15.415
17.684
19.8917
21.9619
23.8884
25.5824
26.9187
27.729
28.2947
28.5057
28.4079
27.9645
27.3621
26.7046
25.7506
24.6161
23.3991
22.2341
21.069
19.9498
18.6716
17.4668
16.2712
15.1949
14.0634
13.1063
12.403
11.8679
11.238
10.6019
10.1983
9.97203
9.79161
9.61426
9.59591
9.64178
9.57756
9.58368
9.68765
9.67236
9.70294
9.40021
8.85591
8.2107
7.55938
6.90805
6.1283
5.19871
4.18044
3.22027
2.202
1.29382
0.370343
-0.580652
-1.45214
-2.08206
-2.41843
-2.49181
-2.42148
-2.13099
-1.52859
-0.79776
-0.0271786
0.639435
1.18985
1.59349
1.72192
1.62101
1.55068
1.36415
1.1134
0.709766
0.27555
-0.180072
-0.678503
-0.917016
-1.06685
-1.11884
-1.08214
-0.932306
-0.706024
-0.498089
-0.216766
0.107367
0.336707
0.501831
0.584394
0.605799
0.651667
0.737287
0.715882
0.596625
0.397864
0.208277
0.0614994
-0.143377
-0.18313
-0.235113
-0.287097
-0.360485
-0.342138
-0.274865
-0.198419
-0.222882
-0.170898
-0.0516415
0.0309208
0.150177
0.278608
0.315302
0.192987
0.192987
0.177698
0.183814
0.183814
0.220508
0.13183
-0.0394101
-0.12503
-0.155609
-0.140319
-0.140319
-0.0822201
-0.134204
-0.332965
-0.391064
-0.274865
-0.155609
-0.0210629
-0.00577358
-0.0424679
-0.0302365
0.0217472
0.0676151
0.0034
-0.0669308
-0.0669308
0.0034
0.000342139
-0.00577358
0.0125736
0.00951572
-0.0332943
-0.109741
-0.0608151
-0.0975094
-0.189245
-0.216766
-0.161725
-0.152551
-0.164782
-0.149493
-0.118914
-0.0669308
-0.018005
0.024805
0.0981937
0.192987
0.4896
1.01555
1.85952
2.93283
4.22631
5.80416
7.645
9.73963
11.8037
13.9809
16.2559
18.5065
20.7265
22.7325
24.4327
25.9585
27.252
28.1113
28.5577
28.6586
28.5027
28.0776
27.3132
26.3958
25.4326
24.3379
23.2707
21.916
20.4697
19.3688
18.3047
17.1213
15.9838
15.0053
13.9656
13.0391
12.1737
11.5285
10.9842
10.5194
10.1647
9.99343
10.0057
10.0118
9.99955
9.87112
9.87418
9.98426
9.96897
9.88641
9.65707
9.21368
8.65103
8.17401
7.69698
6.96615
5.99375
4.89598
3.84102
2.85944
1.8106
0.813733
-0.192303
-1.05768
-1.76099
-2.20132
-2.40008
-2.31752
-2.10347
-1.68454
-1.1433
-0.485858
0.300013
0.978858
1.50175
1.8106
1.95737
1.95737
1.82894
1.43754
1.01555
0.673072
0.312244
-0.115857
-0.516436
-0.816107
-0.984289
-1.05156
-1.06991
-0.92619
-0.583709
-0.259576
0.0034
0.27555
0.544641
0.786212
0.877948
0.856543
0.773981
0.706708
0.559931
0.306128
0.165467
0.0890201
0.0492679
-0.0944516
-0.18313
-0.161725
-0.0883358
-0.112799
-0.137262
-0.177014
-0.143377
-0.0332943
-0.0394101
-0.00883145
0.0217472
0.107367
0.183814
0.251087
0.134888
0.0890201
0.156293
0.248029
0.290839
0.287781
0.333649
0.336707
0.171582
-0.00883145
-0.0730465
-0.106683
-0.180072
-0.326849
-0.323791
-0.25346
-0.121972
-0.0394101
-0.0149472
0.0309208
0.116541
0.128772
0.144062
0.168525
0.17464
0.23274
0.21745
0.0981937
0.000342139
-0.0241208
-0.0424679
-0.0791623
-0.103625
-0.106683
-0.155609
-0.106683
-0.0424679
-0.00577358
-0.0944516
-0.16784
-0.115857
0.0125736
0.113483
0.13183
0.147119
0.147119
0.211335
0.342823
0.645551
1.20514
2.05828
3.22333
4.62994
6.2659
8.15566
10.2595
12.4428
14.6536
16.947
19.1854
21.3198
23.3807
25.0779
26.4417
27.5394
28.3375
28.7565
28.7289
28.4018
27.7688
27.0104
26.2032
25.2889
24.1483
22.9679
21.543
20.3718
19.2068
18.1304
17.0632
15.7636
14.5711
13.5742
12.7608
12.0391
11.4306
10.7457
10.2992
9.97814
9.79161
9.73351
9.67847
9.55922
9.56533
9.51641
9.54699
9.66318
9.61732
9.30236
8.95988
8.46756
7.84376
7.1221
6.33929
5.44639
4.37308
3.27225
2.27233
1.35497
0.434558
-0.528668
-1.32983
-1.87107
-2.28388
-2.45206
-2.30834
-1.96892
-1.44908
-0.901727
-0.192303
0.517121
1.07059
1.46812
1.69746
1.69134
1.59655
1.44671
1.19902
0.877948
0.459021
0.0553836
-0.308502
-0.65404
-0.892553
-1.01487
-1.03016
-0.978173
-0.809991
-0.675445
-0.433874
-0.103625
0.248029
0.517121
0.731171
0.795386
0.871833
0.807618
0.621088
0.422327
0.26026
0.092078
-0.115857
-0.177014
-0.235113
-0.262634
-0.284039
-0.247345
-0.26875
-0.241229
-0.232055
-0.201477
-0.195361
-0.109741
-0.0241208
-0.0516415
-0.0485836
0.0034
0.0676151
0.159351
0.180756
0.177698
0.296955
0.413153
0.348938
0.220508
0.113483
0.0523258
0.0339786
-0.00271572
-0.143377
-0.16784
-0.146435
-0.112799
-0.0975094
-0.0485836
-0.0883358
-0.0363522
0.024805
0.0737308
0.0676151
0.101252
0.144062
0.137946
0.196045
0.192987
0.122657
0.0370365
0.0309208
-0.0149472
-0.0210629
-0.103625
-0.0822201
-0.0669308
-0.0638729
-0.0302365
0.0370365
0.0645572
0.205219
0.333649
0.272492
0.272492
0.254145
0.23274
0.241913
0.312244
0.495716
0.917701
1.55374
2.47415
3.66366
5.13755
6.87136
8.78864
10.9138
13.0788
15.2591
17.5158
19.7694
21.9466
23.9006
25.4968
26.8331
27.8513
28.4782
28.7381
28.6158
28.096
27.5242
26.8056
25.9279
24.8577
23.607
22.3655
21.2983
20.1211
18.8582
17.5983
16.418
15.3508
14.0818
13.0452
12.2746
11.6691
11.1524
10.657
10.2595
10.0087
9.98732
9.96285
9.89864
9.96285
9.95674
9.81302
9.85583
9.81608
9.76715
9.60814
9.22285
8.72136
7.99359
7.07929
6.04879
5.16201
4.25689
3.21415
2.03994
0.868775
-0.109741
-1.05768
-1.84966
-2.39091
-2.63859
-2.67834
-2.34504
-1.92305
-1.35429
-0.736602
-0.0638729
0.535468

## Sheet: Sheet2
96.1558
95.9937
95.7284
95.36
94.9179
94.38
93.7168
92.9136
92.022
91.123
90.1503
89.1997
88.2786
87.4386
86.5838
85.8469
85.2058
84.6974
84.2332
83.8279
83.4889
83.1352
82.8773
82.4868
82.1478
81.6688
81.1751
80.6814
80.0772
79.4287
78.7876
78.1613
77.5939
77.0412
76.4075
75.8622
75.398
74.9264
74.499
74.1085
73.74
73.4453
73.0768
72.7968
72.4873
72.1631
71.8168
71.4852
71.1388
70.7999
70.4167
70.0409
69.724
69.2745
68.9503
68.6187
68.3756
68.3461
68.5671
69.0682
70.063
71.3673
73.18
75.398
77.9771
80.6667
83.3563
86.0385
88.5807
91.2924
93.6357
95.6916
97.3938
98.3738
98.8086
99.1844
99.5307
99.9655
100.717
101.859
103.237
104.939
106.981
109.235
111.829
114.511
116.921
119.22
121.276
122.956
124.349
125.55
126.537
127.274
127.834
128.291
128.696
128.984
129.293
129.617
129.839
130.163
130.516
130.929
131.364
131.813
132.167
132.418
132.535
132.624
132.535
132.314
131.887
131.423
130.826
130.155
129.485
128.77
127.967
127.208
126.471
125.815
125.285
124.916
124.651
124.644
124.717
124.769
124.85
124.806
124.415
123.84
123.044
121.998
120.738
119.331
117.945
116.376
114.998
113.782
112.78
111.918
111.284
110.827
110.532
110.378
110.274
110.238
110.267
110.208
110.134
109.795
109.361
108.705
107.865
106.804
105.603
104.343
102.972
101.712
100.43
99.4276
98.477
97.6885
97.1285
96.7232
96.4211
96.2222
96.0674
95.8611
95.6179
95.2421
94.7852
94.1515
93.4662
92.6483
91.7714
90.8208
89.8408
88.846
87.9102
87.0407
86.289
85.5522
84.97
84.4026
84.0416
83.7395
83.4005
83.0542
82.7741
82.3689
82.0152
81.5141
80.9983
80.4014
79.8119
79.1782
78.4929
77.8886
77.3212
76.7833
76.2159
75.6633
75.2727
74.7495
74.3664
73.9537
73.6811
73.3053
72.9589
72.6568
72.3179
72.0157
71.6031
71.2862
70.962
70.6083
70.2399
69.923
69.5177
69.1566
68.7956
68.5303
68.324
68.3387
68.6703
69.2819
70.343
71.8536
73.8137
76.1791
78.8245
81.4846
84.2332
86.8785
89.5387
92.1251
94.321
96.0821
97.3348
98.2559
98.8307
99.236
99.5381
99.9729
100.769
101.94
103.65
105.949
108.484
111.019
113.303
115.587
117.754
119.846
121.74
123.369
124.739
125.727
126.493
127.237
127.901
128.438
128.829
129.138
129.418
129.698
129.979
130.369
130.782
131.194
131.636
132.02
132.314
132.55
132.683
132.734
132.617
132.278
131.843
131.32
130.73
130.06
129.271
128.505
127.702
126.943
126.184
125.528
125.056
124.695
124.607
124.644
124.71
124.879
124.894
124.732
124.26
123.575
122.713
121.593
120.244
118.844
117.326
115.897
114.511
113.332
112.33
111.564
111.048
110.694
110.444
110.341
110.252
110.238
110.201
110.098
109.928
109.552
109.007
108.285
107.364
106.222
105.057
103.746
102.493
101.196
100.039
99.0665
98.2044
97.4527
96.9738
96.5464
96.3179
96.0969
95.9127
95.6769
95.36
94.9768
94.4536
93.7831
93.0831
92.2283
91.344
90.4082
89.4945
88.5292
87.5712
86.7017
85.9575
85.2795
84.7858
84.2184
83.8721
83.5552
83.2015
82.9141
82.5826
82.2657
81.8309
81.3888
80.7919
80.2024
79.5982
78.9719
78.3676
77.7413
77.1812
76.5844
76.0022
75.4791
75.059
74.5874
74.2485
73.8727
73.5042
73.1432
72.8926
72.5463
72.1852
71.861
71.5294
71.2052
70.8294
70.4904
70.1441
69.7535
69.4293
69.0461
68.7514
68.4492
68.3534
68.4345
68.8472
69.6209
70.8662
72.4505
74.499
76.9749
79.6793
82.3836
85.0806
87.7775
90.364
92.7736
94.9253
96.5169
97.8728
98.8454
99.3318
99.5897
99.8992
100.363
101.262
102.581
104.298
106.413
108.609
110.989
113.539
115.985
118.41
120.672
122.58
124.106
125.344
126.338
127.127
127.768
128.203
128.527
128.895
129.264
129.558
129.809
130.163
130.487
130.914
131.379
131.732
132.108
132.41
132.587
132.631
132.631
132.41
132.101
131.666
131.121
130.472
129.824
129.131
128.365
127.584
126.847
126.11
125.565
125.071
124.761
124.636
124.68
124.835
124.938
124.894
124.614
124.135
123.332
122.367
121.173
119.802
118.387
116.84
115.44
114.121
113.052
112.094
111.387
110.849
110.525
110.363
110.297
110.26
110.319
110.274
110.223
109.928
109.545
108.955
108.167
107.143
105.978
104.748
103.414
102.088
100.864
99.7518
98.7718
97.9612
97.3127
96.8485
96.5464
96.3253
96.1264
95.9348
95.6621
95.3674
94.8663
94.3431
93.6799
92.9357
92.0367
91.1082
90.1871
89.1997
88.2712
87.4017
86.5985
85.7732
85.1764
84.6458
84.1668
83.7837
83.4742
83.1352
82.892
82.4573
82.1257
81.6615
81.153
80.6077
80.0403
79.4066
78.7582
78.1687
77.5349
76.9675
76.3633
75.8549
75.3612
74.8969
74.4548
74.1011
73.7474
73.3642
73.0695
72.7452
72.48
72.0894
71.7799
71.3968
71.0209
70.7115
70.3946
70.0335
69.7019
69.2967
68.9356
68.5819
68.3756
68.3092
68.5303
69.0166
69.9451
71.2789
73.0326
75.1548
77.7707
80.4972
83.1426
85.869
88.5513
91.1819
93.5547
95.4558
96.9296
98.0275
98.8233
99.3318
99.6928
100.01
100.533
101.542
103.046
105.072
107.474
110.12
112.537
114.799
117.113
119.323
121.342
123.214
124.658
125.734
126.663
127.554
128.144
128.556
128.851
129.109
129.308
129.625
129.934
130.273
130.701
131.158
131.585
131.939
132.248
132.506
132.675
132.757
132.565
132.27
131.931
131.415
130.855
130.2
129.603
128.873
128.055
127.296
126.537
125.889
125.351
124.924
124.702
124.71
124.828
124.946
124.99
124.931
124.562
123.943
123.155
122.116
120.841
119.434
117.975
116.53
115.123
113.9
112.853
111.962
111.328
110.842
110.591
110.414
110.319
110.289
110.311
110.252
110.134
109.81
109.383
108.734
107.872
106.841
105.698
104.387
103.082
101.793
100.548
99.4055
98.4991
97.7401
97.1727
96.7306
96.4064
96.2516
96.0453
95.8832
95.6105
95.2347
94.741
94.2178
93.481
92.6704
91.8156
90.8945
89.9219
88.986
88.0207
87.1365
86.3775
85.6406
85.029
84.5205
84.0932
83.71
83.4079
83.0615
82.7668
82.4352
82.0152
81.5214
81.0646
80.453
79.893
79.2298
78.5739
77.9918
77.3728
76.8202
76.2528
75.7664
75.2359
74.8085
74.3958
73.9758
73.659
73.2684
72.9958
72.6421
72.3105
72.0084
71.7136
71.3083
70.9694
70.6967
70.2693
69.9156
69.5619
69.1935
68.8398
68.4935
68.3019
68.2798
68.5966
69.2524
70.2693
71.7652
73.7032
75.9507
78.6476
81.352
83.99
86.6059
89.3324
91.8156
94.0115
95.8095
97.2317
98.3591
99.096
99.4423
99.7592
100.128
100.887
102.088
103.687
105.669
107.983
110.414
112.802
115.064
117.341
119.581
121.718
123.442
124.725
125.764
126.64
127.289
127.819
128.225
128.608
128.858
129.087
129.418
129.839
130.214
130.634
131.106
131.6
131.968
132.248
132.484
132.698
132.705
132.602
132.27
131.872
131.371
130.826
130.177
129.418
128.674
127.878
127.068
126.338
125.683
125.159
124.791
124.651
124.688
124.813
124.916
124.997

## Sheet: Sheet3
0
0.00500626
0.0100125
0.0150188
0.020025
0.0250313
0.0300375
0.0350438
0.0400501
0.0450563
0.0500626
0.0550688
0.0600751
0.0650814
0.0700876
0.0750939
0.0801001
0.0851064
0.0901126
0.0951189
0.100125
0.105131
0.110138
0.115144
0.12015
0.125156
0.130163
0.135169
0.140175
0.145181
0.150188
0.155194
0.1602
0.165207
0.170213
0.175219
0.180225
0.185232
0.190238
0.195244
0.20025
0.205257
0.210263
0.215269
0.220275
0.225282
0.230288
0.235294
0.2403
0.245307
0.250313
0.255319
0.260325
0.265332
0.270338
0.275344
0.28035
0.285357
0.290363
0.295369
0.300375
0.305382
0.310388
0.315394
0.320401
0.325407
0.330413
0.335419
0.340426
0.345432
0.350438
0.355444
0.360451
0.365457
0.370463
0.375469
0.380476
0.385482
0.390488
0.395494
0.400501
0.405507
0.410513
0.415519
0.420526
0.425532
0.430538
0.435544
0.440551
0.445557
0.450563
0.455569
0.460576
0.465582
0.470588
0.475594
0.480601
0.485607
0.490613
0.49562
0.500626
0.505632
0.510638
0.515645
0.520651
0.525657
0.530663
0.53567
0.540676
0.545682
0.550688
0.555695
0.560701
0.565707
0.570713
0.57572
0.580726
0.585732
0.590738
0.595745
0.600751
0.605757
0.610763
0.61577
0.620776
0.625782
0.630788
0.635795
0.640801
0.645807
0.650814
0.65582
0.660826
0.665832
0.670839
0.675845
0.680851
0.685857
0.690864
0.69587
0.700876
0.705882
0.710889
0.715895
0.720901
0.725907
0.730914
0.73592
0.740926
0.745932
0.750939
0.755945
0.760951
0.765957
0.770964
0.77597
0.780976
0.785982
0.790989
0.795995
0.801001
0.806008
0.811014
0.81602
0.821026
0.826033
0.831039
0.836045
0.841051
0.846058
0.851064
0.85607
0.861076
0.866083
0.871089
0.876095
0.881101
0.886108
0.891114
0.89612
0.901126
0.906133
0.911139
0.916145
0.921151
0.926158
0.931164
0.93617
0.941176
0.946183
0.951189
0.956195
0.961202
0.966208
0.971214
0.97622
0.981227
0.986233
0.991239
0.996245
1.00125
1.00626
1.01126
1.01627
1.02128
1.02628
1.03129
1.0363
1.0413
1.04631
1.05131
1.05632
1.06133
1.06633
1.07134
1.07635
1.08135
1.08636
1.09136
1.09637
1.10138
1.10638
1.11139
1.1164
1.1214
1.12641
1.13141
1.13642
1.14143
1.14643
1.15144
1.15645
1.16145
1.16646
1.17146
1.17647
1.18148
1.18648
1.19149
1.1965
1.2015
1.20651
1.21151
1.21652
1.22153
1.22653
1.23154
1.23655
1.24155
1.24656
1.25156
1.25657
1.26158
1.26658
1.27159
1.2766
1.2816
1.28661
1.29161
1.29662
1.30163
1.30663
1.31164
1.31665
1.32165
1.32666
1.33166
1.33667
1.34168
1.34668
1.35169
1.3567
1.3617
1.36671
1.37171
1.37672
1.38173
1.38673
1.39174
1.39675
1.40175
1.40676
1.41176
1.41677
1.42178
1.42678
1.43179
1.4368
1.4418
1.44681
1.45181
1.45682
1.46183
1.46683
1.47184
1.47685
1.48185
1.48686
1.49186
1.49687
1.50188
1.50688
1.51189
1.5169
1.5219
1.52691
1.53191
1.53692
1.54193
1.54693
1.55194
1.55695
1.56195
1.56696
1.57196
1.57697
1.58198
1.58698
1.59199
1.597
1.602
1.60701
1.61202
1.61702
1.62203
1.62703
1.63204
1.63705
1.64205
1.64706
1.65207
1.65707
1.66208
1.66708
1.67209
1.6771
1.6821
1.68711
1.69212
1.69712
1.70213
1.70713
1.71214
1.71715
1.72215
1.72716
1.73217
1.73717
1.74218
1.74718
1.75219
1.7572
1.7622
1.76721
1.77222
1.77722
1.78223
1.78723
1.79224
1.79725
1.80225
1.80726
1.81227
1.81727
1.82228
1.82728
1.83229
1.8373
1.8423
1.84731
1.85232
1.85732
1.86233
1.86733
1.87234
1.87735
1.88235
1.88736
1.89237
1.89737
1.90238
1.90738
1.91239
1.9174
1.9224
1.92741
1.93242
1.93742
1.94243
1.94743
1.95244
1.95745
1.96245
1.96746
1.97247
1.97747
1.98248
1.98748
1.99249
1.9975
2.0025
2.00751
2.01252
2.01752
2.02253
2.02753
2.03254
2.03755
2.04255
2.04756
2.05257
2.05757
2.06258
2.06758
2.07259
2.0776
2.0826
2.08761
2.09262
2.09762
2.10263
2.10763
2.11264
2.11765
2.12265
2.12766
2.13267
2.13767
2.14268
2.14768
2.15269
2.1577
2.1627
2.16771
2.17272
2.17772
2.18273
2.18773
2.19274
2.19775
2.20275
2.20776
2.21277
2.21777
2.22278
2.22778
2.23279
2.2378
2.2428
2.24781
2.25282
2.25782
2.26283
2.26783
2.27284
2.27785
2.28285
2.28786
2.29287
2.29787
2.30288
2.30788
2.31289
2.3179
2.3229
2.32791
2.33292
2.33792
2.34293
2.34793
2.35294
2.35795
2.36295
2.36796
2.37297
2.37797
2.38298
2.38798
2.39299
2.398
2.403
2.40801
2.41302
2.41802
2.42303
2.42804
2.43304
2.43805
2.44305
2.44806
2.45307
2.45807
2.46308
2.46809
2.47309
2.4781
2.4831
2.48811
2.49312
2.49812
2.50313
2.50814
2.51314
2.51815
2.52315
2.52816
2.53317
2.53817
2.54318
2.54819
2.55319
2.5582
2.5632
2.56821
2.57322
2.57822
2.58323
2.58824
2.59324
2.59825
2.60325
2.60826
2.61327
2.61827
2.62328
2.62829
2.63329
2.6383
2.6433
2.64831
2.65332
2.65832
2.66333
2.66834
2.67334
2.67835
2.68335
2.68836
2.69337
2.69837
2.70338
2.70839
2.71339
2.7184
2.7234
2.72841
2.73342
2.73842
2.74343
2.74844
2.75344
2.75845
2.76345
2.76846
2.77347
2.77847
2.78348
2.78849
2.79349
2.7985
2.8035
2.80851
2.81352
2.81852
2.82353
2.82854
2.83354
2.83855
2.84355
2.84856
2.85357
2.85857
2.86358
2.86859
2.87359
2.8786
2.8836
2.88861
2.89362
2.89862
2.90363
2.90864
2.91364
2.91865
2.92365
2.92866
2.93367
2.93867
2.94368
2.94869
2.95369
2.9587
2.9637
2.96871
2.97372
2.97872
2.98373
2.98874
2.99374
2.99875
3.00375
3.00876
3.01377
3.01877
3.02378
3.02879
3.03379
3.0388
3.0438
3.04881
3.05382
3.05882
3.06383
3.06884
3.07384
3.07885
3.08385
3.08886
3.09387
3.09887
3.10388
3.10889
3.11389
3.1189
3.1239
3.12891
3.13392
3.13892
3.14393
3.14894
3.15394
3.15895
3.16395
3.16896
3.17397
3.17897
3.18398
3.18899
3.19399
3.199
3.20401
3.20901
3.21402
3.21902
3.22403
3.22904
3.23404
3.23905
3.24406
3.24906
3.25407
3.25907
3.26408
3.26909
3.27409
3.2791
3.28411
3.28911
3.29412
3.29912
3.30413
3.30914
3.31414
3.31915
3.32416
3.32916
3.33417
3.33917
3.34418
3.34919
3.35419
3.3592
3.36421
3.36921
3.37422
3.37922
3.38423
3.38924
3.39424
3.39925
3.40426
3.40926
3.41427
3.41927
3.42428
3.42929
3.43429
3.4393
3.44431
3.44931
3.45432
3.45932
3.46433
3.46934
3.47434
3.47935
3.48436
3.48936
3.49437
3.49937
3.50438
3.50939
3.51439
3.5194
3.52441
3.52941
3.53442
3.53942
3.54443
3.54944
3.55444
3.55945
3.56446
3.56946
3.57447
3.57947
3.58448
3.58949
3.59449
3.5995
3.60451
3.60951
3.61452
3.61952
3.62453
3.62954
3.63454
3.63955
3.64456
3.64956
3.65457
3.65957
3.66458
3.66959
3.67459
3.6796
3.68461
3.68961
3.69462
3.69962
3.70463
3.70964
3.71464
3.71965
3.72466
3.72966
3.73467
3.73967
3.74468
3.74969
3.75469
3.7597
3.76471
3.76971
3.77472
3.77972
3.78473
3.78974
3.79474
3.79975
3.80476
3.80976
3.81477
3.81977
3.82478
3.82979
3.83479
3.8398
3.84481
3.84981
3.85482
3.85982
3.86483
3.86984
3.87484
3.87985
3.88486
3.88986
3.89487
3.89987
3.90488
3.90989
3.91489
3.9199
3.92491
3.92991
3.93492
3.93992
3.94493
3.94994
3.95494
3.95995
3.96496
3.96996
3.97497
3.97997
3.98498
3.98999
3.99499
4
