# Supplementary material for: A Bio-Inspired Approach for the Reduction of Left Ventricular Workload
Source: PLoS One. 2014 Jan 24;9(1):e87122. doi: 10.1371/journal.pone.0087122 (PMC3901771; doi:10.1371/journal.pone.0087122)
Supplement: Data S1 — (ZIP) [file pone.0087122.s002.zip › Pressure_FLow_AortaNo3_setup1_ring2_HR72_5.xls]

## Sheet: Sheet1
28.6158
28.6708
28.3834
27.9431
27.2734
26.5823
25.6191
24.4663
23.2493
21.8518
20.5064
19.2954
18.0937
16.7788
15.7177
14.7851
13.9258
13.0452
12.244
11.6233
11.0912
10.7273
10.4491
10.1341
9.94757
9.7855
9.76409
9.88029
9.88029
9.95674
9.97509
9.87723
9.63872
9.28095
8.90483
8.19235
7.36367
6.68788
5.85003
4.85623
3.72788
2.57812
1.48952
0.431501
-0.531726
-1.34512
-1.93528
-2.32975
-2.51016
-2.47041
-2.15239
-1.58975
-0.990405
-0.381891
0.251087
0.807618
1.26018
1.60266
1.7158
1.75861
1.66076
1.34274
0.859601
0.468195
0.0523258
-0.381891
-0.620404
-0.809991
-1.01181
-1.05768
-1.06379
-0.935363
-0.675445
-0.342138
-0.177014
0.024805
0.321418
0.511005
0.624146
0.734229
0.734229
0.566046
0.358112
0.238855
0.128772
0.0523258
-0.0302365
-0.131146
-0.216766
-0.137262
0.00645786
-0.140319
-0.35437
-0.357428
-0.293213
-0.247345
-0.207592
-0.204535
-0.186187
-0.0944516
-0.0118893
0.0492679
0.147119
0.211335
0.18993
0.101252
0.0431522
0.0186893
0.0431522
0.0339786
0.024805
-0.0424679
-0.0118893
0.134888
0.0614994
-0.085278
-0.109741
-0.0638729
0.00951572
0.159351
0.134888
-0.0363522
-0.0424679
0.092078
0.13183
0.134888
0.196045
0.226624
0.324475
0.407038
0.287781
0.107367
0.000342139
-0.0638729
-0.0791623
-0.0730465
-0.149493
-0.198419
-0.149493
-0.0913937
-0.0118893
0.0339786
0.116541
0.171582
0.13183
0.0951358
0.0890201
0.116541
0.153235
0.394806
0.764807
1.35803
2.06746
3.19275
4.72474
6.4616
8.32078
10.3359
12.5345
14.7759
17.106
19.3474
21.4237
23.3135
25.0014
26.3958
27.4538
28.0807
28.2917
28.307
28.0899
27.6373
27.0502
26.2582
25.2124
24.0993
22.9374
21.7784
20.3321
19.0478
17.953
16.7911
15.5343
14.2714
13.3724
12.6691
12.1156
11.5499
10.9964
10.6845
10.4705
10.1372
9.99038
9.78856
9.61732
9.62955
9.80079
9.76715
9.69682
9.59285
9.40938
9.09748
8.64492
8.11591
7.22301
6.22309
5.18647
4.25994
3.38845
2.4925
1.44671
0.293897
-0.693792
-1.47355
-2.03314
-2.29305
-2.31446
-2.14933
-1.65702
-1.17999
-0.583709
0.0798465
0.786212
1.42531
1.8106
1.90539
1.97572
1.94514
1.7158
1.30605
0.859601
0.391748
-0.0730465
-0.479742
-0.800818
-1.02098
-1.10966
-1.04239
-0.938421
-0.678503
-0.488916
-0.265692
0.0462101
0.315302
0.471253
0.517121
0.511005
0.547699
0.624146
0.584394
0.462079
0.31836
0.238855
0.134888
-0.0577572
-0.158667
-0.219824
-0.198419
-0.189245
-0.201477
-0.247345
-0.158667
-0.106683
-0.0363522
-0.0302365
-0.00271572
0.0706729
0.0614994
0.0370365
0.153235
0.333649
0.333649
0.315302
0.208277
0.125714
0.0798465
0.119599
0.119599
0.147119
0.0676151
-0.0516415
-0.0944516
-0.0730465
-0.109741
-0.0975094
-0.0913937
-0.0516415
-0.00577358
0.0217472
0.0370365
0.0767887
0.177698
0.263318
0.205219
0.144062
0.134888
0.0034
-0.0149472
-0.0149472
-0.0485836
-0.0394101
-0.0638729
-0.0883358
-0.112799
0.0553836
0.0890201
0.0614994
-0.00577358
0.0034
-0.0302365
0.000342139
0.0553836
0.214392
0.257202
0.137946
0.144062
0.183814
0.434558
0.939106
1.60572
2.57812
3.84713
5.30573
6.97532
8.86202
11.0148
13.2501
15.5373
17.7237
19.8856
22.0567
24.0168
25.6527
26.8851
27.9156
28.6158
28.7748
28.5761
28.1051
27.4844
26.7108
25.72
24.4632
23.1422
22.02
21.1118
20.063
18.8337
17.5372
16.3997
15.3783
14.2347
13.3693
12.6691
11.9596
11.3236
10.8741
10.4001
10.0026
9.7855
9.73046
9.70599
9.72128
9.75492
9.88335
9.92616
9.85277
9.62037
9.3788
8.99351
8.44616
7.78566
7.05177
6.13135
5.15284
4.1835
3.10713
1.99101
0.902411
-0.131146
-1.1647
-2.08206
-2.49793
-2.61107
-2.57132
-2.34504
-1.85884
-1.24421
-0.418585
0.23274
0.682245
1.06448
1.44059
1.71274
1.87787
1.96043
1.85035
1.44977
0.945221
0.400922
-0.0394101
-0.29627
-0.586767
-0.889496
-0.88338
-0.733545
-0.537841
-0.259576
-0.0394101
0.214392
0.569104
0.819849
0.948279
0.9758
1.01555
1.00944
0.877948
0.691419
0.627204
0.422327
0.257202
0.104309
0.0217472
-0.0791623
-0.244287
-0.284039
-0.152551
-0.0546994
-0.00577358
0.00645786
-0.0608151
-0.00577358
0.0829044
0.147119
0.150177
0.248029
0.290839
0.137946
0.113483
0.165467
0.183814
0.202161
0.214392
0.196045
0.0859623
0.0400943
0.0798465
0.092078
0.0798465
0.0706729
0.0829044
-0.0455258
-0.0608151
0.000342139
0.125714
0.254145
0.330591
0.443732
0.495716
0.492658
0.379517
0.281665
0.150177
0.159351
0.269434
0.27555
0.226624
0.229682
0.223566
0.128772
-0.0363522
-0.299328
-0.219824
-0.115857
0.00951572
0.0829044
0.150177
0.165467
0.229682
0.235797
0.177698
0.101252
0.092078
0.226624
0.569104
0.865717
1.28159
1.95737
2.97564
4.43424
5.96929
7.63276
9.57451
11.6967
13.9258
16.1673
18.4056
20.7755
22.9374
24.7262
26.1481
27.2306
28.0868
28.5302
28.5302
28.3161
27.888
27.3132
26.5487
25.3898
24.1055
22.8793
21.754
20.6103
19.5095
18.4026
17.2222
16.0358
14.938
13.8983
12.9993
12.2257
11.5896
10.9719
10.339
9.70905
9.42467
9.3207
9.16475
9.27789
9.71823
9.85889
9.65707
9.40632
9.39715
9.39409
9.31765
8.86202
8.17706
7.50128
6.76739
5.87755
4.89904
3.77986
2.67597
1.61184
0.611914
-0.394122
-1.26255
-1.87107
-2.38785
-2.65082
-2.64165
-2.29611
-1.66925
-0.999579
-0.18313
0.492658
1.00026
1.45588
1.7525
1.78919
1.69746
1.43754
1.04919
0.709766
0.443732
0.13183
-0.238171
-0.522552
-0.764123
-0.959826
-1.01181
-0.932306
-0.770239
-0.531726
-0.308502
0.00951572
0.333649
0.642493
0.780097
0.80456
0.783155
0.657782
0.584394
0.498774
0.324475
-0.00271572
-0.155609
-0.198419
-0.22594
-0.314618
-0.336023
-0.287097
-0.195361
-0.0363522
0.0034
0.0034
-0.0424679
-0.0363522
-0.018005
0.0370365
0.0217472
-0.0210629
0.110425
0.281665
0.36117
0.367285
0.27555
0.205219
0.0278629
-0.115857
-0.161725
-0.137262
0.024805
0.116541
0.0981937
-0.103625
-0.16784
-0.018005
0.0309208
0.0370365
0.0890201
0.196045
0.202161
0.248029
0.300013
0.180756
0.134888
0.159351
0.156293
0.177698
0.199103
0.199103
0.17464
0.180756
0.104309
0.0309208
-0.0302365
0.0370365
0.0370365
0.024805
0.101252
0.0829044
0.122657
0.168525
0.202161
0.168525
0.171582
0.281665
0.407038
0.40398
0.416211
0.700592
1.36415
2.33655
3.523
4.91433
6.53805
8.44616
10.4276
12.5498
14.831
17.1794
19.3719
21.6469
23.6927
25.3561
26.6037
27.5731
28.2122
28.5241
28.4109
28.047
27.6189
27.0135
26.2613
25.2675
23.977
22.5735
21.2953
20.1333
18.8735
17.6901
16.5862
15.4945
14.5038
13.5925
12.8067
11.9596
11.2624
10.7701
10.3757
10.0607
9.88029
9.6693
9.49806
9.56533
9.8436
9.99955
10.0424
9.97814
9.83748
9.52558
9.0088
8.4645
7.89574
7.15574
6.33929
5.4311
4.41589
3.41903
2.38547
1.36109
0.367285
-0.550073
-1.46437
-2.07289
-2.30529
-2.45512
-2.33281
-1.84355
-1.27784
-0.660156
-0.018005
0.682245
1.30299
1.80754
2.07969
2.08886
1.9482
1.71274
1.33051
0.911585
0.4896
0.0462101
-0.247345
-0.56842
-0.788586
-0.794702
-0.82528
-0.736602
-0.547015
-0.299328
-0.0332943
0.205219
0.468195
0.694477
0.777039
0.795386
0.783155
0.731171
0.648609
0.511005
0.266376
0.00951572
-0.155609
-0.26875
-0.317675
-0.323791
-0.345196
-0.363543
-0.31156
-0.284039
-0.195361
-0.158667
-0.0394101
0.0186893
-0.0394101
-0.0363522
-0.0241208
0.0400943
0.13183
0.192987
0.165467
0.150177
0.0645572
0.0034
-0.0546994
-0.0241208
0.0034
0.0309208
-0.0394101
-0.201477
-0.332965
-0.412469
-0.336023
-0.394122
-0.424701
-0.375775
-0.216766
-0.0913937
0.0278629
0.165467
0.315302
0.348938
0.23274
0.116541
0.0278629
0.0370365

## Sheet: Sheet2
98.7349
99.1844
99.5234
99.7886
100.297
101.24
102.67
104.446
106.479
108.668
110.857
113.17
115.661
118.056
120.303
122.411
124.039
125.285
126.22
126.943
127.503
127.967
128.343
128.682
128.991
129.301
129.61
129.942
130.376
130.76
131.231
131.718
132.101
132.462
132.749
132.874
132.83
132.661
132.359
131.806
131.202
130.553
129.853
129.065
128.232
127.451
126.699
126.014
125.388
124.968
124.702
124.621
124.702
124.82
124.894
124.879
124.621
124.098
123.325
122.381
121.158
119.795
118.41
116.847
115.396
114.084
113.045
112.131
111.417
110.893
110.584
110.429
110.304
110.245
110.282
110.238
110.134
109.891
109.53
108.933
108.108
107.165
106.037
104.755
103.458
102.213
100.916
99.8034
98.8307
97.9907
97.3791
96.8264
96.5022
96.3106
96.1116
95.9716
95.7284
95.3526
94.9474
94.38
93.7536
92.9799
92.1251
91.2261
90.2092
89.266
88.3449
87.4091
86.5764
85.8469
85.1764
84.69
84.1889
83.8426
83.5331
83.2163
82.8699
82.5899
82.2141
81.7204
81.2488
80.7183
80.1288
79.4508
78.8245
78.2055
77.5718
76.9381
76.4075
75.8106
75.3464
74.8748
74.4622
74.0937
73.74
73.4453
73.1063
72.7747
72.4652
72.2073
71.8241
71.4778
71.1904
70.8588
70.5493
70.1441
69.8272
69.4072
69.0387
68.685
68.4566
68.3903
68.5598
69.083
70.0262
71.4336
73.2242
75.4496
78.0434
80.6961
83.4152
86.0901
88.6839
91.3072
93.6652
95.5958
97.1433
98.1675
98.956
99.3391
99.7002
100.061
100.607
101.601
103.127
105.205
107.577
109.906
112.205
114.438
116.774
119.058
121.114
122.993
124.504
125.727
126.655
127.414
127.937
128.343
128.667
128.976
129.205
129.433
129.78
130.148
130.62
131.076
131.592
131.99
132.322
132.565
132.771
132.683
132.609
132.322
131.894
131.415
130.9
130.244
129.551
128.777
128.07
127.274
126.508
125.815
125.307
124.879
124.688
124.688
124.806
124.924
125.078
124.938
124.577
123.966
123.133
122.087
120.804
119.338
117.857
116.398
115.02
113.767
112.765
111.918
111.24
110.886
110.65
110.473
110.37
110.385
110.392
110.304
110.134
109.84
109.361
108.72
107.798
106.76
105.573
104.32
102.994
101.712
100.518
99.4276
98.5212
97.7549
97.1727
96.7896
96.4285
96.2295
96.0748
95.8758
95.5516
95.2495
94.741
94.1442
93.3999
92.6041
91.7567
90.7914
89.8703
88.8681
87.9544
87.1143
86.2964
85.6111
84.9921
84.5132
84.0784
83.6879
83.3857
83.0615
82.7741
82.4499
82.0152
81.5878
81.1014
80.5119
79.8414
79.2445
78.6108
77.8886
77.2844
76.7023
76.1201
75.5748
75.1327
74.7201
74.3295
73.9169
73.6148
73.2832
72.9516
72.6716
72.3179
71.9936
71.6326
71.3452
70.9841
70.6083
70.2841
69.9377
69.5914
69.2377
68.8914
68.604
68.4345
68.4124
68.6924
69.3851
70.3799
71.9347
73.8579
76.2454
78.8318
81.4993
84.2405
86.8712
89.5829
92.0956
94.2694
96.1043
97.578
98.5507
99.2434
99.6192
99.8476
100.282
100.887
101.903
103.517
105.684
108.182
110.584
112.898
115.219
117.614
119.898
121.947
123.87
125.403
126.53
127.23
127.665
128.099
128.468
128.704
128.954
129.138
129.411
129.691
130.06
130.502
130.936
131.423
131.791
132.152
132.344
132.491
132.543
132.432
132.123
131.659
131.187
130.612
129.971
129.278
128.497
127.731
126.957
126.294
125.705
125.204
124.85
124.673
124.725
124.82
124.909
124.924
124.717
124.312
123.612
122.698
121.578
120.222
118.763
117.4
115.912
114.629
113.45
112.463
111.667
111.188
110.761
110.547
110.451
110.4
110.392
110.4
110.289
110.098
109.729
109.191
108.44
107.496
106.384
105.146
103.812
102.53
101.285
100.135
99.1255
98.2707
97.637
97.0696
96.7085
96.4801
96.2369
96.119
95.8611
95.5221
95.1316
94.6231
93.9599
93.2231
92.442
91.5135
90.5335
89.6197
88.6618
87.7554
86.9228
86.1564
85.4932
84.9185
84.4247
84.0195
83.7026
83.3415
83.0468
82.7152
82.3762
81.9194
81.4625
80.9025
80.3424
79.7161
79.1045
78.4192
77.8076
77.1812
76.577
76.0096
75.5159
75.0001
74.6169
74.2264
73.8727
73.5411
73.2168
72.8852
72.5979
72.2663
71.9715
71.6326
71.3452
70.9841
70.6525
70.2693
69.8862
69.5398
69.1493
68.8324
68.5082
68.3829
68.4935
68.9724
69.783
71.0357
72.7526
74.7864
77.2549
79.9151
82.6047
85.2648
87.9323
90.5335
92.8325
94.8884
96.6053
97.9759
98.8381
99.376
99.5676
99.8181
100.334
101.366
102.795
104.564
106.538
108.764
111.166
113.789
116.383
118.682
120.76
122.595
124.054
125.226
126.213
126.92
127.635
128.21
128.682
129.013
129.33
129.603
129.794
130.148
130.487
130.981
131.342
131.843
132.219
132.535
132.698
132.698
132.661
132.388
132.02
131.578
131.04
130.48
129.839
129.102
128.343
127.554
126.81
126.103
125.506
125.005
124.732
124.695
124.739
124.901
125.019
124.982
124.666
124.142
123.435
122.411
121.21
119.832
118.395
116.892
115.506
114.172
113.06
112.153
111.453
110.982
110.635
110.451
110.4
110.355
110.363
110.378
110.23
110.009
109.611
109.029
108.226
107.231
106.082
104.807
103.532
102.176
100.916
99.7665
98.816
98.0496
97.3127
96.9296
96.6274
96.3843
96.1853
96.0527
95.8095
95.4705
94.9842
94.4242
93.7905
92.9946
92.0956
91.1672
90.1945
89.2587
88.3007
87.3723
86.5764
85.8764
85.2206
84.7416
84.3068
83.9016
83.5258
83.2531
82.9289
82.6194
82.192
81.7351
81.2635
80.674
80.1361
79.4877
78.8097
78.1908
77.5644
77.0044
76.4591
75.8917
75.3685
74.9117
74.4695
74.1085
73.7769
73.4305
73.1579
72.8116
72.5242
72.1852
71.8978
71.5736
71.2125
70.9178
70.5862
70.2472
69.8419
69.444
69.0903
68.7514
68.4787
68.464
68.6777
69.1935
70.1588
71.5368
73.3421
75.5748
78.2055
80.7846
83.4521
86.1417
88.846
91.4251
93.7536
95.8021
97.2243
98.1307
98.8233
99.3318
99.715
100.076
100.732
101.8
103.385
105.352
107.496
109.751
111.947
114.342
116.582
118.962
121.224
123.103
124.511
125.601
126.449
127.134
127.709
128.144
128.468
128.844
129.153
129.485
129.765
130.119
130.539
130.914
131.393
131.858
132.182
132.418
132.646
132.757
132.683
132.403
131.983
131.496
130.914
130.192
129.492
128.77
127.93
127.2
126.493
125.793
125.204
124.857
124.695
124.666
124.739
124.872
124.938
124.798
124.459
123.885
123.015
121.939
120.694
119.286
117.835
116.427
115.02
113.745
112.721
111.918
111.247
110.842
110.547
110.422
110.341
110.341
110.348
110.311
110.112
109.773
109.316
108.624
107.754
106.701
105.551
104.225
102.994
101.66
100.503
99.457
98.4917
97.7401
97.1727
96.7822
96.4801
96.2369
96.0674
95.8906
95.6179
95.2568
94.741
94.1589
93.4883
92.6557
91.7567
90.8724
89.885
88.8829
87.9618
87.1291
86.289
85.5964
84.9995
84.4395
84.0489
83.7321
83.3857
83.091
82.7889
82.4352
82.0594
81.5583
81.0867
80.4898
79.8487
79.1782
78.5592
77.9034
77.2844
76.7023
76.1644

## Sheet: Sheet3
0
0.00500626
0.0100125
0.0150188
0.020025
0.0250313
0.0300375
0.0350438
0.0400501
0.0450563
0.0500626
0.0550688
0.0600751
0.0650814
0.0700876
0.0750939
0.0801001
0.0851064
0.0901126
0.0951189
0.100125
0.105131
0.110138
0.115144
0.12015
0.125156
0.130163
0.135169
0.140175
0.145181
0.150188
0.155194
0.1602
0.165207
0.170213
0.175219
0.180225
0.185232
0.190238
0.195244
0.20025
0.205257
0.210263
0.215269
0.220275
0.225282
0.230288
0.235294
0.2403
0.245307
0.250313
0.255319
0.260325
0.265332
0.270338
0.275344
0.28035
0.285357
0.290363
0.295369
0.300375
0.305382
0.310388
0.315394
0.320401
0.325407
0.330413
0.335419
0.340426
0.345432
0.350438
0.355444
0.360451
0.365457
0.370463
0.375469
0.380476
0.385482
0.390488
0.395494
0.400501
0.405507
0.410513
0.415519
0.420526
0.425532
0.430538
0.435544
0.440551
0.445557
0.450563
0.455569
0.460576
0.465582
0.470588
0.475594
0.480601
0.485607
0.490613
0.49562
0.500626
0.505632
0.510638
0.515645
0.520651
0.525657
0.530663
0.53567
0.540676
0.545682
0.550688
0.555695
0.560701
0.565707
0.570713
0.57572
0.580726
0.585732
0.590738
0.595745
0.600751
0.605757
0.610763
0.61577
0.620776
0.625782
0.630788
0.635795
0.640801
0.645807
0.650814
0.65582
0.660826
0.665832
0.670839
0.675845
0.680851
0.685857
0.690864
0.69587
0.700876
0.705882
0.710889
0.715895
0.720901
0.725907
0.730914
0.73592
0.740926
0.745932
0.750939
0.755945
0.760951
0.765957
0.770964
0.77597
0.780976
0.785982
0.790989
0.795995
0.801001
0.806008
0.811014
0.81602
0.821026
0.826033
0.831039
0.836045
0.841051
0.846058
0.851064
0.85607
0.861076
0.866083
0.871089
0.876095
0.881101
0.886108
0.891114
0.89612
0.901126
0.906133
0.911139
0.916145
0.921151
0.926158
0.931164
0.93617
0.941176
0.946183
0.951189
0.956195
0.961202
0.966208
0.971214
0.97622
0.981227
0.986233
0.991239
0.996245
1.00125
1.00626
1.01126
1.01627
1.02128
1.02628
1.03129
1.0363
1.0413
1.04631
1.05131
1.05632
1.06133
1.06633
1.07134
1.07635
1.08135
1.08636
1.09136
1.09637
1.10138
1.10638
1.11139
1.1164
1.1214
1.12641
1.13141
1.13642
1.14143
1.14643
1.15144
1.15645
1.16145
1.16646
1.17146
1.17647
1.18148
1.18648
1.19149
1.1965
1.2015
1.20651
1.21151
1.21652
1.22153
1.22653
1.23154
1.23655
1.24155
1.24656
1.25156
1.25657
1.26158
1.26658
1.27159
1.2766
1.2816
1.28661
1.29161
1.29662
1.30163
1.30663
1.31164
1.31665
1.32165
1.32666
1.33166
1.33667
1.34168
1.34668
1.35169
1.3567
1.3617
1.36671
1.37171
1.37672
1.38173
1.38673
1.39174
1.39675
1.40175
1.40676
1.41176
1.41677
1.42178
1.42678
1.43179
1.4368
1.4418
1.44681
1.45181
1.45682
1.46183
1.46683
1.47184
1.47685
1.48185
1.48686
1.49186
1.49687
1.50188
1.50688
1.51189
1.5169
1.5219
1.52691
1.53191
1.53692
1.54193
1.54693
1.55194
1.55695
1.56195
1.56696
1.57196
1.57697
1.58198
1.58698
1.59199
1.597
1.602
1.60701
1.61202
1.61702
1.62203
1.62703
1.63204
1.63705
1.64205
1.64706
1.65207
1.65707
1.66208
1.66708
1.67209
1.6771
1.6821
1.68711
1.69212
1.69712
1.70213
1.70713
1.71214
1.71715
1.72215
1.72716
1.73217
1.73717
1.74218
1.74718
1.75219
1.7572
1.7622
1.76721
1.77222
1.77722
1.78223
1.78723
1.79224
1.79725
1.80225
1.80726
1.81227
1.81727
1.82228
1.82728
1.83229
1.8373
1.8423
1.84731
1.85232
1.85732
1.86233
1.86733
1.87234
1.87735
1.88235
1.88736
1.89237
1.89737
1.90238
1.90738
1.91239
1.9174
1.9224
1.92741
1.93242
1.93742
1.94243
1.94743
1.95244
1.95745
1.96245
1.96746
1.97247
1.97747
1.98248
1.98748
1.99249
1.9975
2.0025
2.00751
2.01252
2.01752
2.02253
2.02753
2.03254
2.03755
2.04255
2.04756
2.05257
2.05757
2.06258
2.06758
2.07259
2.0776
2.0826
2.08761
2.09262
2.09762
2.10263
2.10763
2.11264
2.11765
2.12265
2.12766
2.13267
2.13767
2.14268
2.14768
2.15269
2.1577
2.1627
2.16771
2.17272
2.17772
2.18273
2.18773
2.19274
2.19775
2.20275
2.20776
2.21277
2.21777
2.22278
2.22778
2.23279
2.2378
2.2428
2.24781
2.25282
2.25782
2.26283
2.26783
2.27284
2.27785
2.28285
2.28786
2.29287
2.29787
2.30288
2.30788
2.31289
2.3179
2.3229
2.32791
2.33292
2.33792
2.34293
2.34793
2.35294
2.35795
2.36295
2.36796
2.37297
2.37797
2.38298
2.38798
2.39299
2.398
2.403
2.40801
2.41302
2.41802
2.42303
2.42804
2.43304
2.43805
2.44305
2.44806
2.45307
2.45807
2.46308
2.46809
2.47309
2.4781
2.4831
2.48811
2.49312
2.49812
2.50313
2.50814
2.51314
2.51815
2.52315
2.52816
2.53317
2.53817
2.54318
2.54819
2.55319
2.5582
2.5632
2.56821
2.57322
2.57822
2.58323
2.58824
2.59324
2.59825
2.60325
2.60826
2.61327
2.61827
2.62328
2.62829
2.63329
2.6383
2.6433
2.64831
2.65332
2.65832
2.66333
2.66834
2.67334
2.67835
2.68335
2.68836
2.69337
2.69837
2.70338
2.70839
2.71339
2.7184
2.7234
2.72841
2.73342
2.73842
2.74343
2.74844
2.75344
2.75845
2.76345
2.76846
2.77347
2.77847
2.78348
2.78849
2.79349
2.7985
2.8035
2.80851
2.81352
2.81852
2.82353
2.82854
2.83354
2.83855
2.84355
2.84856
2.85357
2.85857
2.86358
2.86859
2.87359
2.8786
2.8836
2.88861
2.89362
2.89862
2.90363
2.90864
2.91364
2.91865
2.92365
2.92866
2.93367
2.93867
2.94368
2.94869
2.95369
2.9587
2.9637
2.96871
2.97372
2.97872
2.98373
2.98874
2.99374
2.99875
3.00375
3.00876
3.01377
3.01877
3.02378
3.02879
3.03379
3.0388
3.0438
3.04881
3.05382
3.05882
3.06383
3.06884
3.07384
3.07885
3.08385
3.08886
3.09387
3.09887
3.10388
3.10889
3.11389
3.1189
3.1239
3.12891
3.13392
3.13892
3.14393
3.14894
3.15394
3.15895
3.16395
3.16896
3.17397
3.17897
3.18398
3.18899
3.19399
3.199
3.20401
3.20901
3.21402
3.21902
3.22403
3.22904
3.23404
3.23905
3.24406
3.24906
3.25407
3.25907
3.26408
3.26909
3.27409
3.2791
3.28411
3.28911
3.29412
3.29912
3.30413
3.30914
3.31414
3.31915
3.32416
3.32916
3.33417
3.33917
3.34418
3.34919
3.35419
3.3592
3.36421
3.36921
3.37422
3.37922
3.38423
3.38924
3.39424
3.39925
3.40426
3.40926
3.41427
3.41927
3.42428
3.42929
3.43429
3.4393
3.44431
3.44931
3.45432
3.45932
3.46433
3.46934
3.47434
3.47935
3.48436
3.48936
3.49437
3.49937
3.50438
3.50939
3.51439
3.5194
3.52441
3.52941
3.53442
3.53942
3.54443
3.54944
3.55444
3.55945
3.56446
3.56946
3.57447
3.57947
3.58448
3.58949
3.59449
3.5995
3.60451
3.60951
3.61452
3.61952
3.62453
3.62954
3.63454
3.63955
3.64456
3.64956
3.65457
3.65957
3.66458
3.66959
3.67459
3.6796
3.68461
3.68961
3.69462
3.69962
3.70463
3.70964
3.71464
3.71965
3.72466
3.72966
3.73467
3.73967
3.74468
3.74969
3.75469
3.7597
3.76471
3.76971
3.77472
3.77972
3.78473
3.78974
3.79474
3.79975
3.80476
3.80976
3.81477
3.81977
3.82478
3.82979
3.83479
3.8398
3.84481
3.84981
3.85482
3.85982
3.86483
3.86984
3.87484
3.87985
3.88486
3.88986
3.89487
3.89987
3.90488
3.90989
3.91489
3.9199
3.92491
3.92991
3.93492
3.93992
3.94493
3.94994
3.95494
3.95995
3.96496
3.96996
3.97497
3.97997
3.98498
3.98999
3.99499
4
