# Supplementary material for: A Bio-Inspired Approach for the Reduction of Left Ventricular Workload
Source: PLoS One. 2014 Jan 24;9(1):e87122. doi: 10.1371/journal.pone.0087122 (PMC3901771; doi:10.1371/journal.pone.0087122)
Supplement: Data S1 — (ZIP) [file pone.0087122.s002.zip › Pressure_FLow_AortaNo3_setup1_ring2_HR72_6.xls]

## Sheet: Sheet1
24.6222
26.1359
27.2581
28.1021
28.5577
28.6739
28.518
27.8942
27.3407
26.6282
25.6099
24.4418
23.2279
21.7876
20.4085
19.271
18.2527
17.1672
16.0572
15.0634
14.0298
12.9229
12.1339
11.663
11.0881
10.5102
10.0179
9.69988
9.55616
9.70599
9.88029
9.87723
9.93839
9.9812
10.0332
9.9598
9.68459
9.06384
8.45533
7.83153
7.19549
6.62061
5.87755
5.0397
4.30581
3.40986
2.15002
0.715882
-0.470569
-1.27173
-1.97809
-2.61107
-2.80372
-2.48876
-2.079
-1.55917
-0.965942
-0.317675
0.358112
0.871833
1.3244
1.5996
1.75861
1.82283
1.84729
1.65465
1.30299
0.734229
0.147119
-0.427758
-0.727429
-0.831396
-0.907843
-1.01793
-0.965942
-0.761065
-0.488916
-0.0669308
0.196045
0.397864
0.651667
0.884064
1.04001
1.04919
0.859601
0.725055
0.645551
0.440674
0.269434
0.141004
0.110425
0.125714
0.134888
0.0981937
0.0737308
0.168525
0.092078
-0.0118893
-0.180072
-0.192303
0.0217472
0.196045
0.364228
0.480426
0.566046
0.624146
0.654724
0.66084
0.725055
0.76175
0.74646
0.721997
0.688361
0.553815
0.544641
0.459021
0.31836
0.0462101
-0.106683
-0.198419
-0.323791
-0.29627
-0.0730465
0.110425
0.165467
0.137946
0.205219
0.101252
0.0217472
0.0462101
0.0981937
0.235797
0.468195
0.584394
0.498774
0.351996
0.101252
-0.0241208
0.0890201
0.205219
0.128772
-0.0271786
-0.149493
-0.0730465
0.26026
0.471253
0.330591
0.137946
0.186872
0.241913
0.306128
0.315302
0.287781
0.397864
0.786212
1.40696
2.28456
3.36399
4.65441
6.20474
8.09756
10.3451
12.6446
14.7025
16.736
19.0478
21.3014
23.3074
25.0809
26.5884
27.6037
28.1724
28.4507
28.5057
28.2122
27.7535
27.1756
26.3591
25.2644
24.1269
22.864
21.5155
20.4636
19.2282
17.9347
16.5617
15.3263
14.4763
13.6873
12.7944
12.0758
11.6936
11.1248
10.6815
10.5041
10.3787
10.2595
10.076
9.86806
9.88029
9.87112
9.84666
9.68765
9.29318
9.13417
8.9874
8.71219
8.10062
7.21689
6.33012
5.50755
4.55044
3.55358
2.47415
1.56291
0.728113
-0.287097
-1.16165
-1.88024
-2.24107
-2.41843
-2.36033
-1.95975
-1.29313
-0.644867
-0.0791623
0.541584
1.16233
1.58431
1.66993
1.68828
1.64853
1.57208
1.23572
0.78927
0.333649
-0.0118893
-0.421643
-0.751892
-1.03016
-1.13718
-1.06074
-0.923132
-0.690735
-0.534784
-0.342138
0.0186893
0.428443
0.553815
0.624146
0.728113
0.688361
0.355054
0.199103
0.162409
0.229682
0.192987
0.0278629
-0.018005
-0.0424679
-0.250402
-0.375775
-0.415527
-0.470569
-0.433874
-0.360485
-0.244287
-0.222882
-0.192303
-0.161725
-0.140319
-0.085278
-0.00577358
0.116541
0.0859623
0.0645572
0.17464
0.31836
0.376459
0.410096
0.355054
0.266376
0.266376
0.202161
0.0981937
0.000342139
-0.0975094
-0.0669308
-0.0210629
-0.25346
-0.381891
-0.290155
-0.0332943
0.0706729
0.0798465
0.177698
0.342823
0.351996
0.290839
0.324475
0.177698
0.0492679
-0.0149472
0.0431522
-0.109741
-0.186187
-0.149493
-0.161725
-0.115857
-0.100567
-0.140319
0.0798465
0.214392
0.125714
0.137946
0.0676151
0.13183
0.257202
0.266376
0.0706729
0.0614994
0.397864
0.844312
1.38861
2.32432
3.64837
5.11003
6.7735
8.72136
10.8557
13.088
15.3477
17.5249
19.5737
21.5888
23.6437
25.4051
26.6251
27.5945
28.2917
28.732
28.68
28.2122
27.6893
27.038
26.0258
24.8669
23.4755
22.2646
21.0109
20.0538
18.9285
17.5311
16.4547
15.6872
14.5282
13.3418
12.5284
11.8404
11.3083
10.7518
10.3726
9.90781
9.61732
9.76409
9.88641
9.9812
9.91699
9.77327
9.86806
9.85889
9.74269
9.44913
9.0088
8.62045
7.88351
6.93557
6.0121
5.14672
4.28135
3.20192
2.0277
0.942163
0.0553836
-0.819165
-1.48578
-2.13099
-2.30223
-2.20743
-1.87107
-1.47355
-1.12189
-0.617346
0.101252
0.642493
1.14704
1.62101
1.84729
1.96043
1.97572
1.76473
1.25101
0.706708
0.327533
-0.0608151
-0.400238
-0.721313
-0.996521
-0.984289
-0.92619
-0.776355
-0.669329
-0.476684
-0.250402
0.0676151
0.40398
0.593567
0.666956
0.810675
1.04307
1.11646
0.966626
0.694477
0.511005
0.416211
0.376459
0.333649
0.165467
0.0798465
0.0645572
-0.100567
-0.280981
-0.33908
-0.195361
-0.134204
-0.103625
-0.00271572
-0.0394101
0.092078
0.141004
0.205219
0.281665
0.388691
0.342823
0.272492
0.168525
0.147119
0.110425
0.0034
0.0400943
-0.0944516
-0.0944516
-0.152551
-0.140319
-0.262634
-0.302386
-0.26875
-0.115857
-0.106683
-0.0944516
0.211335
0.220508
0.128772
0.137946
0.196045
0.0859623
0.0370365
-0.0118893
-0.0149472
0.0278629
-0.0271786
-0.0332943
-0.134204
-0.115857
-0.213708
-0.235113
-0.198419
-0.140319
-0.0913937
0.159351
0.235797
0.211335
0.168525
0.153235
0.251087
0.165467
0.141004
0.208277
0.257202
0.498774
0.972742
1.58126
2.57812
3.87159
5.54424
7.42177
9.38798
11.4276
13.5467
15.7636
18.0326
20.2862
22.39
24.237
25.8332
26.986
27.8697
28.3712
28.6036
28.469
28.0409
27.4722
26.6924
25.7353
24.5397
23.2584
22.0903
20.8855
19.7419
18.6197
17.4363
16.1214
14.938
13.9442
13.1522
12.3877
11.66
10.9414
10.55
10.3023
10.0362
9.62037
9.4736
9.67847
9.96591
10.0362
10.0179
9.94757
9.83442
9.69988
9.43079
9.09442
8.55624
7.76731
6.87136
6.0121
5.02135
3.88383
2.8411
1.75555
0.70365
-0.290155
-1.19528
-1.92305
-2.39091
-2.58661
-2.57438
-2.35115
-1.85272
-1.15247
-0.384948
0.31836
0.942163
1.48035
1.68828
1.74638
1.79836
1.67911
1.45283
1.06754
0.566046
0.0737308
-0.394122
-0.806933
-1.01181
-1.11272
-1.15859
-1.05768
-0.78247
-0.513379
-0.351312
-0.140319
0.202161
0.477369
0.578278
0.679187
0.84737
0.929932
0.773981
0.587452
0.419269
0.272492
0.137946
0.0676151
-0.0394101
-0.112799
-0.131146
-0.18313
-0.161725
-0.149493
-0.106683
-0.0485836
-0.00577358
0.000342139
0.0217472
0.137946
0.287781
0.281665
0.290839
0.220508
0.238855
0.269434
0.309186
0.339765
0.27555
0.116541
-0.00271572
-0.0608151
-0.121972
-0.103625
-0.128088
-0.164782
-0.201477
-0.216766
-0.204535
-0.115857
0.0186893
0.0400943
0.0767887
0.220508
0.342823
0.293897
0.251087
0.21745
0.26026
0.248029
0.141004
-0.0455258
-0.0791623
-0.0394101
-0.0791623
-0.0363522
-0.0424679
-0.0516415
-0.0577572
-0.0669308
-0.0608151
0.0156314
0.0309208
0.0767887
0.254145
0.355054
0.27555
0.159351
0.107367
0.153235
0.351996
0.569104
1.06448
1.92068
3.07961
4.42813
6.0702
7.87434
9.93839
12.1095
14.2347
16.3721
18.5371
20.754
22.8548
24.6498
26.1175
27.2918
28.0226
28.4232
28.5271
28.3284
27.7994
27.0808
26.2796
25.3347
24.237
23.0903
21.9069
20.5094
19.2618
18.0692
16.9103
15.8003
14.7545
13.8983
13.0788
12.2501
11.6141
11.0576
10.5683
10.1341
9.84054
9.68459
9.66318
9.74269
9.84054
9.96285
9.86806
9.80385
9.80079
9.66318
9.31459
8.84368
8.18318
7.30251
6.46772
5.82251
5.10391
4.01531
2.80746
1.55068
0.443732
-0.452221
-1.31148
-2.01785
-2.36644
-2.40314
-2.1952
-1.88024
-1.44603
-0.794702
-0.158667
0.471253
1.0553
1.44671
1.70969
1.77696
1.79531
1.69134
1.44671
1.07671
0.581336
0.168525
-0.0944516
-0.458337
-0.779412
-0.975116
-1.03627
-0.990405
-0.846685
-0.580652
-0.287097
0.00645786
0.382575
0.578278
0.61803
0.627204
0.679187
0.654724
0.587452
0.599683
0.639435
0.621088
0.351996
0.101252
-0.0394101
-0.0577572
-0.16784
-0.207592
-0.284039
-0.320733
-0.29627
-0.244287
-0.29627
-0.433874
-0.280981
-0.0424679
0.141004
0.144062
0.208277
0.34588
0.370343
0.315302
0.266376
0.168525
0.0614994
0.000342139
-0.0761044
-0.121972
-0.115857
-0.0271786
-0.100567
-0.103625
-0.109741
-0.0975094
-0.137262
-0.103625
-0.0577572
0.0584415
0.0614994
0.092078
0.208277
0.263318

## Sheet: Sheet2
93.002
94.9842
96.5685
97.8285
98.6096
99.2139
99.6486
99.9876
100.378
101.233
102.618
104.453
106.516
108.874
111.387
114.143
116.737
119.058
121.158
122.89
124.319
125.417
126.287
126.987
127.606
128.144
128.556
128.866
129.212
129.463
129.676
130.001
130.34
130.789
131.187
131.673
132.189
132.506
132.705
132.734
132.72
132.513
132.086
131.607
131.04
130.45
129.794
129.065
128.365
127.51
126.714
126.021
125.41
124.894
124.644
124.577
124.614
124.732
124.842
124.754
124.518
124.091
123.339
122.389
121.232
119.891
118.446
116.936
115.514
114.202
113.089
112.19
111.534
110.989
110.658
110.547
110.451
110.437
110.392
110.407
110.311
110.046
109.619
109.029
108.263
107.231
106.111
104.88
103.576
102.272
101.041
99.9065
98.9265
98.1233
97.4896
96.9959
96.7011
96.4358
96.3106
96.1264
95.8316
95.5295
95.1168
94.5421
93.8715
93.142
92.2651
91.3219
90.4008
89.4503
88.4702
87.5786
86.7533
86.0459
85.3532
84.83
84.3584
83.9826
83.7026
83.3636
83.0984
82.7815
82.3689
82.0152
81.5214
80.9246
80.3351
79.7308
79.0455
78.3897
77.7265
77.1149
76.5696
75.9801
75.538
75.0885
74.6243
74.2779
73.9316
73.6516
73.32
73.0105
72.6789
72.3473
71.9936
71.6694
71.3083
70.9841
70.6599
70.2914
69.9377
69.6135
69.2451
68.9282
68.6998
68.6629
68.8103
69.2819
70.1809
71.5515
73.3347
75.4127
77.9992
80.6151
83.2826
85.9132
88.6102
91.2335
93.5399
95.5221
97.0917
98.2633
99.0223
99.4202
99.7297
100.157
100.783
101.653
103.031
104.873
107.128
109.493
111.719
114.032
116.435
118.889
121.107
122.986
124.54
125.756
126.523
127.245
127.761
128.203
128.512
128.917
129.227
129.514
129.89
130.236
130.671
131.069
131.504
131.916
132.292
132.528
132.764
132.779
132.698
132.344
131.916
131.46
130.885
130.229
129.603
128.888
128.085
127.311
126.633
125.926
125.314
124.931
124.688
124.592
124.68
124.835
124.953
124.828
124.577
123.973
123.207
122.219
121.011
119.581
118.115
116.7
115.241
113.981
112.964
112.08
111.409
110.989
110.694
110.518
110.444
110.451
110.473
110.488
110.304
110.053
109.641
108.97
108.101
107.054
105.861
104.564
103.237
101.94
100.761
99.6486
98.7054
97.998
97.3864
96.9885
96.6495
96.4874
96.2811
96.0821
95.8611
95.4779
95.0063
94.3947
93.6431
92.8767
92.0293
91.0935
90.1429
89.1555
88.2639
87.4091
86.5985
85.9132
85.2869
84.7563
84.3142
83.9384
83.6437
83.3047
83.032
82.6636
82.2141
81.7646
81.2488
80.7183
80.114
79.5024
78.8761
78.1687
77.5865
77.0044
76.3854
75.8549
75.3833
74.9632
74.5137
74.1748
73.7842
73.46
73.1432
72.8337
72.48
72.2368
71.9199
71.5441
71.2273
70.9104
70.4683
70.1514
69.7535
69.4072
69.0314
68.7293
68.5598
68.5598
68.8177
69.4293
70.5125
71.9199
73.7695
76.0907
78.6329
81.2193
83.8868
86.6059
89.325
91.8083
94.041
95.8463
97.3422
98.4328
99.096
99.4055
99.8181
100.282
100.901
101.962
103.547
105.44
107.658
109.935
112.375
115.057
117.621
120.06
122.293
124.194
125.734
126.817
127.495
127.967
128.321
128.542
128.866
129.183
129.374
129.632
129.905
130.192
130.59
130.995
131.511
131.961
132.314
132.609
132.683
132.661
132.484
132.138
131.732
131.172
130.575
130.001
129.301
128.578
127.893
127.119
126.434
125.771
125.262
124.879
124.695
124.68
124.798
124.85
124.931
124.776
124.4
123.774
122.904
121.799
120.517
119.087
117.621
116.125
114.747
113.561
112.573
111.756
111.144
110.768
110.525
110.378
110.297
110.326
110.319
110.282
110.075
109.729
109.302
108.594
107.629
106.642
105.418
104.151
102.861
101.579
100.334
99.2802
98.3812
97.6959
97.1064
96.7159
96.458
96.2811
96.1043
95.9421
95.6548
95.2642
94.7852
94.1884
93.4515
92.6041
91.7346
90.7914
89.7892
88.8092
87.9102
87.048
86.2375
85.6185
85.0142
84.55
84.1153
83.8131
83.511
83.2015
82.8847
82.4647
82.0888
81.6025
81.0425
80.4603
79.8561
79.2077
78.5813
77.955
77.3507
76.7244
76.238
75.6633
75.1917
74.7643
74.4106
74.0421
73.659
73.3716
73.0253
72.7084
72.3842
72.0894
71.7357
71.3746
71.0504
70.7409
70.3725
70.0335
69.6725
69.2893
68.9724
68.7145
68.5524
68.5598
68.943
69.6061
70.7409
72.34
74.3222
76.7096
79.3771
81.9562
84.5942
87.2765
89.9882
92.4862
94.6084
96.3106
97.6075
98.5802
99.0002
99.2655
99.5823
100.113
100.997
102.25
103.945
106.052
108.506
111.033
113.517
115.993
118.218
120.222
121.917
123.487
124.85
125.896
126.714
127.399
127.915
128.298
128.63
128.881
129.227
129.485
129.787
130.148
130.583
131.003
131.445
131.85
132.219
132.477
132.499
132.469
132.359
132.012
131.607
131.128
130.539
129.979
129.183
128.446
127.709
126.906
126.213
125.55
125.049
124.784
124.636
124.666
124.842
124.975
125.005
124.776
124.312
123.671
122.654
121.497
120.149
118.667
117.216
115.735
114.408
113.266
112.301
111.608
111.048
110.731
110.503
110.414
110.326
110.407
110.385
110.238
110.024
109.663
109.088
108.344
107.393
106.207
104.998
103.753
102.449
101.174
100.01
99.037
98.1749
97.5043
97.0254
96.6348
96.3622
96.1706
96.0306
95.8242
95.4705
95.1021
94.5126
93.8789
93.1715
92.2651
91.4472
90.4819
89.4724
88.5292
87.6375
86.8196
86.0311
85.4195
84.7858
84.3437
83.9753
83.651
83.2826
83.0247
82.6857
82.3394
81.9194
81.4257
80.9319
80.3351
79.6793
79.0087
78.3529
77.7192
77.137
76.5696
76.017
75.5159
75.0738
74.698
74.2706
73.9169
73.6221
73.2684
72.9516
72.6052
72.281
71.9273
71.6178
71.3083
70.9178
70.5936
70.2472
69.9009
69.5251
69.1935
68.8987
68.6335
68.545
68.6408
69.0903
69.9304
71.1094
72.8484
74.8969
77.4097
80.0624
82.6783
85.4195
88.0576
90.7103
93.1567
95.3305
96.9369
97.9464
98.8381
99.2507
99.4718
99.8402
100.356
101.307
102.662
104.475
106.745
109.294
111.903
114.349
116.626
118.837
120.628
122.263
123.833
125.108
126.125
126.869
127.444
127.952
128.402
128.777
129.043
129.278
129.551
129.802
130.163
130.649
131.172
131.592
131.998
132.329
132.469
132.528
132.484
132.285
131.828
131.445
130.944
130.376
129.698
129.043
128.306
127.473
126.751
126.044
125.476
124.96
124.695
124.592
124.621
124.769
124.879
124.828
124.555
124.069
123.28
122.344
121.092
119.743
118.299
116.825
115.351
114.055
112.905
111.999
111.225
110.842
110.554
110.297
110.267
110.238
110.245
110.238
110.127
109.928
109.501
108.896
108.108
107.113
105.934
104.696
103.377
102.036
100.806
99.6928
98.676
97.8949
97.2833
96.8117
96.5759
96.3548
96.1337
95.9495
95.7211
95.3821
94.9695
94.3873
93.7094
92.8988
92.0367
91.1893
90.2019
89.3029
88.3818
87.4681
86.6575
85.9132
85.3016
84.7637
84.3216
83.9531
83.6068
83.3047
82.9878
82.6857
82.2215
81.7867
81.3004
80.7625
80.1509
79.554
78.9276

## Sheet: Sheet3
0
0.00500626
0.0100125
0.0150188
0.020025
0.0250313
0.0300375
0.0350438
0.0400501
0.0450563
0.0500626
0.0550688
0.0600751
0.0650814
0.0700876
0.0750939
0.0801001
0.0851064
0.0901126
0.0951189
0.100125
0.105131
0.110138
0.115144
0.12015
0.125156
0.130163
0.135169
0.140175
0.145181
0.150188
0.155194
0.1602
0.165207
0.170213
0.175219
0.180225
0.185232
0.190238
0.195244
0.20025
0.205257
0.210263
0.215269
0.220275
0.225282
0.230288
0.235294
0.2403
0.245307
0.250313
0.255319
0.260325
0.265332
0.270338
0.275344
0.28035
0.285357
0.290363
0.295369
0.300375
0.305382
0.310388
0.315394
0.320401
0.325407
0.330413
0.335419
0.340426
0.345432
0.350438
0.355444
0.360451
0.365457
0.370463
0.375469
0.380476
0.385482
0.390488
0.395494
0.400501
0.405507
0.410513
0.415519
0.420526
0.425532
0.430538
0.435544
0.440551
0.445557
0.450563
0.455569
0.460576
0.465582
0.470588
0.475594
0.480601
0.485607
0.490613
0.49562
0.500626
0.505632
0.510638
0.515645
0.520651
0.525657
0.530663
0.53567
0.540676
0.545682
0.550688
0.555695
0.560701
0.565707
0.570713
0.57572
0.580726
0.585732
0.590738
0.595745
0.600751
0.605757
0.610763
0.61577
0.620776
0.625782
0.630788
0.635795
0.640801
0.645807
0.650814
0.65582
0.660826
0.665832
0.670839
0.675845
0.680851
0.685857
0.690864
0.69587
0.700876
0.705882
0.710889
0.715895
0.720901
0.725907
0.730914
0.73592
0.740926
0.745932
0.750939
0.755945
0.760951
0.765957
0.770964
0.77597
0.780976
0.785982
0.790989
0.795995
0.801001
0.806008
0.811014
0.81602
0.821026
0.826033
0.831039
0.836045
0.841051
0.846058
0.851064
0.85607
0.861076
0.866083
0.871089
0.876095
0.881101
0.886108
0.891114
0.89612
0.901126
0.906133
0.911139
0.916145
0.921151
0.926158
0.931164
0.93617
0.941176
0.946183
0.951189
0.956195
0.961202
0.966208
0.971214
0.97622
0.981227
0.986233
0.991239
0.996245
1.00125
1.00626
1.01126
1.01627
1.02128
1.02628
1.03129
1.0363
1.0413
1.04631
1.05131
1.05632
1.06133
1.06633
1.07134
1.07635
1.08135
1.08636
1.09136
1.09637
1.10138
1.10638
1.11139
1.1164
1.1214
1.12641
1.13141
1.13642
1.14143
1.14643
1.15144
1.15645
1.16145
1.16646
1.17146
1.17647
1.18148
1.18648
1.19149
1.1965
1.2015
1.20651
1.21151
1.21652
1.22153
1.22653
1.23154
1.23655
1.24155
1.24656
1.25156
1.25657
1.26158
1.26658
1.27159
1.2766
1.2816
1.28661
1.29161
1.29662
1.30163
1.30663
1.31164
1.31665
1.32165
1.32666
1.33166
1.33667
1.34168
1.34668
1.35169
1.3567
1.3617
1.36671
1.37171
1.37672
1.38173
1.38673
1.39174
1.39675
1.40175
1.40676
1.41176
1.41677
1.42178
1.42678
1.43179
1.4368
1.4418
1.44681
1.45181
1.45682
1.46183
1.46683
1.47184
1.47685
1.48185
1.48686
1.49186
1.49687
1.50188
1.50688
1.51189
1.5169
1.5219
1.52691
1.53191
1.53692
1.54193
1.54693
1.55194
1.55695
1.56195
1.56696
1.57196
1.57697
1.58198
1.58698
1.59199
1.597
1.602
1.60701
1.61202
1.61702
1.62203
1.62703
1.63204
1.63705
1.64205
1.64706
1.65207
1.65707
1.66208
1.66708
1.67209
1.6771
1.6821
1.68711
1.69212
1.69712
1.70213
1.70713
1.71214
1.71715
1.72215
1.72716
1.73217
1.73717
1.74218
1.74718
1.75219
1.7572
1.7622
1.76721
1.77222
1.77722
1.78223
1.78723
1.79224
1.79725
1.80225
1.80726
1.81227
1.81727
1.82228
1.82728
1.83229
1.8373
1.8423
1.84731
1.85232
1.85732
1.86233
1.86733
1.87234
1.87735
1.88235
1.88736
1.89237
1.89737
1.90238
1.90738
1.91239
1.9174
1.9224
1.92741
1.93242
1.93742
1.94243
1.94743
1.95244
1.95745
1.96245
1.96746
1.97247
1.97747
1.98248
1.98748
1.99249
1.9975
2.0025
2.00751
2.01252
2.01752
2.02253
2.02753
2.03254
2.03755
2.04255
2.04756
2.05257
2.05757
2.06258
2.06758
2.07259
2.0776
2.0826
2.08761
2.09262
2.09762
2.10263
2.10763
2.11264
2.11765
2.12265
2.12766
2.13267
2.13767
2.14268
2.14768
2.15269
2.1577
2.1627
2.16771
2.17272
2.17772
2.18273
2.18773
2.19274
2.19775
2.20275
2.20776
2.21277
2.21777
2.22278
2.22778
2.23279
2.2378
2.2428
2.24781
2.25282
2.25782
2.26283
2.26783
2.27284
2.27785
2.28285
2.28786
2.29287
2.29787
2.30288
2.30788
2.31289
2.3179
2.3229
2.32791
2.33292
2.33792
2.34293
2.34793
2.35294
2.35795
2.36295
2.36796
2.37297
2.37797
2.38298
2.38798
2.39299
2.398
2.403
2.40801
2.41302
2.41802
2.42303
2.42804
2.43304
2.43805
2.44305
2.44806
2.45307
2.45807
2.46308
2.46809
2.47309
2.4781
2.4831
2.48811
2.49312
2.49812
2.50313
2.50814
2.51314
2.51815
2.52315
2.52816
2.53317
2.53817
2.54318
2.54819
2.55319
2.5582
2.5632
2.56821
2.57322
2.57822
2.58323
2.58824
2.59324
2.59825
2.60325
2.60826
2.61327
2.61827
2.62328
2.62829
2.63329
2.6383
2.6433
2.64831
2.65332
2.65832
2.66333
2.66834
2.67334
2.67835
2.68335
2.68836
2.69337
2.69837
2.70338
2.70839
2.71339
2.7184
2.7234
2.72841
2.73342
2.73842
2.74343
2.74844
2.75344
2.75845
2.76345
2.76846
2.77347
2.77847
2.78348
2.78849
2.79349
2.7985
2.8035
2.80851
2.81352
2.81852
2.82353
2.82854
2.83354
2.83855
2.84355
2.84856
2.85357
2.85857
2.86358
2.86859
2.87359
2.8786
2.8836
2.88861
2.89362
2.89862
2.90363
2.90864
2.91364
2.91865
2.92365
2.92866
2.93367
2.93867
2.94368
2.94869
2.95369
2.9587
2.9637
2.96871
2.97372
2.97872
2.98373
2.98874
2.99374
2.99875
3.00375
3.00876
3.01377
3.01877
3.02378
3.02879
3.03379
3.0388
3.0438
3.04881
3.05382
3.05882
3.06383
3.06884
3.07384
3.07885
3.08385
3.08886
3.09387
3.09887
3.10388
3.10889
3.11389
3.1189
3.1239
3.12891
3.13392
3.13892
3.14393
3.14894
3.15394
3.15895
3.16395
3.16896
3.17397
3.17897
3.18398
3.18899
3.19399
3.199
3.20401
3.20901
3.21402
3.21902
3.22403
3.22904
3.23404
3.23905
3.24406
3.24906
3.25407
3.25907
3.26408
3.26909
3.27409
3.2791
3.28411
3.28911
3.29412
3.29912
3.30413
3.30914
3.31414
3.31915
3.32416
3.32916
3.33417
3.33917
3.34418
3.34919
3.35419
3.3592
3.36421
3.36921
3.37422
3.37922
3.38423
3.38924
3.39424
3.39925
3.40426
3.40926
3.41427
3.41927
3.42428
3.42929
3.43429
3.4393
3.44431
3.44931
3.45432
3.45932
3.46433
3.46934
3.47434
3.47935
3.48436
3.48936
3.49437
3.49937
3.50438
3.50939
3.51439
3.5194
3.52441
3.52941
3.53442
3.53942
3.54443
3.54944
3.55444
3.55945
3.56446
3.56946
3.57447
3.57947
3.58448
3.58949
3.59449
3.5995
3.60451
3.60951
3.61452
3.61952
3.62453
3.62954
3.63454
3.63955
3.64456
3.64956
3.65457
3.65957
3.66458
3.66959
3.67459
3.6796
3.68461
3.68961
3.69462
3.69962
3.70463
3.70964
3.71464
3.71965
3.72466
3.72966
3.73467
3.73967
3.74468
3.74969
3.75469
3.7597
3.76471
3.76971
3.77472
3.77972
3.78473
3.78974
3.79474
3.79975
3.80476
3.80976
3.81477
3.81977
3.82478
3.82979
3.83479
3.8398
3.84481
3.84981
3.85482
3.85982
3.86483
3.86984
3.87484
3.87985
3.88486
3.88986
3.89487
3.89987
3.90488
3.90989
3.91489
3.9199
3.92491
3.92991
3.93492
3.93992
3.94493
3.94994
3.95494
3.95995
3.96496
3.96996
3.97497
3.97997
3.98498
3.98999
3.99499
4
