# Supplementary material for: A Bio-Inspired Approach for the Reduction of Left Ventricular Workload
Source: PLoS One. 2014 Jan 24;9(1):e87122. doi: 10.1371/journal.pone.0087122 (PMC3901771; doi:10.1371/journal.pone.0087122)
Supplement: Data S1 — (ZIP) [file pone.0087122.s002.zip › Pressure_FLow_AortaNo3_setup1_ring2_HR72_7.xls]

## Sheet: Sheet1
0.535468
0.379517
0.367285
0.397864
0.272492
0.162409
0.0400943
-0.109741
-0.213708
-0.290155
-0.351312
-0.329907
-0.308502
-0.198419
-0.0638729
-0.0669308
-0.0944516
-0.201477
-0.238171
-0.103625
0.0706729
0.150177
0.220508
0.241913
0.27555
0.312244
0.321418
0.214392
0.0798465
-0.0913937
-0.228997
-0.29627
-0.271808
-0.195361
-0.216766
-0.329907
-0.357428
-0.219824
-0.12503
-0.109741
-0.0577572
-0.0302365
0.00951572
0.0890201
0.159351
0.165467
0.113483
0.0553836
0.0309208
-0.0669308
-0.143377
-0.128088
-0.00271572
0.0706729
0.0125736
-0.0669308
-0.158667
-0.143377
-0.109741
-0.0638729
-0.0761044
-0.018005
0.0125736
0.0951358
0.0951358
0.113483
0.113483
0.153235
0.192987
0.483484
0.981916
1.79531
2.89308
4.16209
5.62375
7.31475
9.23203
11.2777
13.5803
15.8615
18.1151
20.3535
22.4481
24.3379
26.0075
27.2275
28.1388
28.5913
28.6708
28.521
28.1541
27.4783
26.6404
25.6864
24.503
23.3441
22.1484
20.699
19.6288
18.4331
17.2497
16.1306
14.831
13.7485
12.7547
12.1156
11.5927
11.1248
10.7396
10.5377
10.3695
10.1372
9.82219
9.55004
9.57451
9.73657
9.76104
9.7488
9.71517
9.56227
9.24731
8.89872
8.32078
7.58078
6.58086
5.59623
4.75532
3.85019
2.98176
1.91151
0.865717
-0.155609
-1.01487
-1.94752
-2.46735
-2.69363
-2.62025
-2.28082
-1.79462
-1.13107
-0.470569
0.128772
0.752576
1.23572
1.66993
1.83812
1.68522
1.58737
1.28159
0.841254
0.348938
-0.0791623
-0.461395
-0.776355
-1.01181
-1.21669
-1.33594
-1.25338
-0.950653
-0.647924
-0.39718
-0.137262
0.162409
0.36117
0.468195
0.4896
0.523236
0.547699
0.556873
0.459021
0.30307
0.125714
0.0492679
-0.0302365
-0.164782
-0.256518
-0.342138
-0.528668
-0.641809
-0.571478
-0.449163
-0.280981
-0.149493
-0.0883358
0.128772
0.272492
0.229682
0.192987
0.211335
0.257202
0.327533
0.336707
0.373401
0.269434
0.220508
0.104309
0.0829044
0.0156314
-0.134204
-0.22594
-0.189245
-0.128088
-0.143377
-0.128088
-0.118914
-0.140319
-0.189245
-0.140319
-0.0485836
0.122657
0.180756
0.235797
0.333649
0.382575
0.309186
0.199103
0.0676151
-0.0302365
-0.100567
-0.222882
-0.366601
-0.357428
-0.201477
-0.134204
-0.106683
-0.0883358
0.0706729
0.281665
0.272492
0.244971
0.205219
0.168525
0.141004
0.125714
0.0034
0.107367
0.30307
0.694477
1.3244
2.1439
3.19581
4.67887
6.38821
8.11896
10.0179
12.0911
14.302
16.5403
18.7114
20.8519
22.9343
24.7384
26.246
27.3743
28.1327
28.4385
28.4935
28.3008
27.8269
27.2275
26.3622
25.3408
24.1758
23.0811
21.8274
20.5675
19.3535
18.2068
17.0051
15.7606
14.5527
13.5987
12.7944
12.0147
11.3175
10.8405
10.498
10.2992
9.77938
9.4736
9.48583
9.48277
9.74269
9.89252
10.024
10.0301
9.71517
9.48583
9.20145
8.70302
7.98136
7.20772
6.53805
5.87144
4.85928
3.76151
2.64845
1.56291
0.507947
-0.427758
-1.17388
-1.79156
-2.18603
-2.35727
-2.25636
-2.02396
-1.62032
-1.00264
-0.241229
0.486542
1.11035
1.65159
1.95737
2.03076
1.88704
1.63936
1.27241
0.83208
0.34588
-0.152551
-0.638751
-0.972058
-1.26867
-1.36958
-1.30536
-1.14941
-0.910901
-0.556189
-0.235113
-0.0271786
0.171582
0.342823
0.486542
0.422327
0.511005
0.562989
0.553815
0.4896
0.459021
0.348938
0.202161
0.0339786
-0.118914
-0.180072
-0.170898
-0.219824
-0.213708
-0.189245
-0.16784
-0.152551
-0.201477
-0.192303
-0.158667
-0.00577358
0.128772
0.144062
0.144062
0.171582
0.229682
0.220508
0.208277
0.153235
0.153235
0.134888
0.125714
0.0309208
-0.0913937
-0.112799
-0.177014
-0.186187
-0.195361
-0.189245
-0.0913937
-0.018005
0.024805
0.0737308
0.092078
0.0981937
0.0890201
0.0981937
0.18993
0.223566
0.220508
0.159351
0.092078
0.0523258
0.0339786
-0.0332943
-0.0516415
-0.137262
-0.241229
-0.207592
-0.140319
-0.100567
-0.0394101
0.0034
-0.0455258
-0.0913937
0.0125736
0.116541
0.18993
0.220508
0.244971
0.370343
0.541584
0.923816
1.53539
2.42828
3.5811
5.04887
6.83772
8.79781
10.868
13.0513
15.204
17.3751
19.5492
21.6378
23.5245
25.191
26.5518
27.5578
28.2397
28.4935
28.5485
28.3987
27.8513
27.0502
26.1389
25.0442
23.7569
22.4726
21.017
19.8153
18.7481
17.6534
16.5281
15.4762
14.513
13.6353
12.8984
12.2043
11.5652
10.9475
10.394
10.1035
10.128
9.97203
9.93533
9.89252
9.77938
9.74575
9.69988
9.60508
9.61426
9.40632
8.91707
8.42475
7.94467
7.20466
6.2078
5.0978
3.96639
2.81663
1.66076
0.605799
-0.378833
-1.17082
-1.96892
-2.56826
-2.86182
-2.85264
-2.4857
-1.97809
-1.4766
-0.86809
-0.173956
0.459021
0.978858
1.33357
1.52316
1.74332
1.70357
1.36415
0.988031
0.553815
0.0798465
-0.345196
-0.751892
-1.00264
-1.13107
-1.13107
-1.08826
-1.00875
-0.892553
-0.727429
-0.531726
-0.140319
0.168525
0.382575
0.507947
0.562989
0.670014
0.614972
0.572162
0.477369
0.348938
0.159351
-0.0118893
-0.128088
-0.238171
-0.314618
-0.317675
-0.317675
-0.357428
-0.336023
-0.173956
0.0584415
0.119599
0.147119
0.141004
0.18993
0.263318
0.18993
0.128772
0.229682
0.251087
0.229682
0.214392
0.177698
0.196045
0.150177
0.0614994
-0.0913937
-0.155609
-0.18313
-0.158667
-0.18313
-0.137262
-0.121972
-0.121972
-0.121972
-0.0791623
-0.0332943
-0.134204
-0.204535
-0.143377
0.0614994
0.177698
0.202161
0.165467
0.153235
0.226624
0.171582
0.0034
-0.155609
-0.22594
-0.238171
-0.238171
-0.271808
-0.26875
-0.26875
-0.235113
-0.155609
-0.121972
-0.177014
-0.305444
-0.207592
-0.100567
-0.0485836
0.024805
0.186872
0.581336
1.16845
1.85341
2.78911
4.04895
5.57482
7.30251
9.3207
11.3083
13.458
15.7636
18.1151
20.3779
22.4817
24.3317
25.9249
27.2275
28.0929
28.5669
28.7228
28.5791
28.096
27.4783
26.6251
25.668
24.5213
23.3257
22.0689
20.7388
19.6288
18.6716
17.5341
16.2835
15.1337
14.1307
13.3632
12.4672
11.9199
11.2991
10.6325
10.2748
9.89558
9.5898
9.51641
9.72128
9.89558
9.88029
9.89864
9.9812
9.9598
9.73046
9.2993
8.66632
8.15566
7.53185
6.75516
5.82863
4.9449
4.04283
3.18358
2.22035
1.10117
-0.0302365
-0.907843
-1.63256
-2.14016
-2.33281
-2.24413
-1.99644
-1.55611
-0.978173
-0.345196
0.296955
0.896296
1.51398
1.87787
2.03994
2.00936
1.84423
1.48952
0.966626
0.535468
0.156293
-0.164782
-0.56842
-0.910901
-1.11272
-1.05156
-0.846685
-0.513379
-0.29627
-0.137262
-0.00271572
0.241913
0.462079
0.737287
1.05225
1.09506
0.966626
0.749518
0.53241
0.394806
0.269434
0.229682
0.0951358
-0.0730465
-0.177014
-0.244287
-0.33908
-0.363543
-0.427758
-0.409411
-0.238171
-0.0577572
-0.00271572
-0.00577358
-0.0363522
0.092078
0.379517
0.495716
0.520179
0.428443
0.373401
0.263318
0.192987
0.0584415
0.0278629
-0.0118893
-0.018005
-0.0944516
-0.137262
-0.235113
-0.198419
-0.0699887
-0.0699887
-0.115857
-0.0638729
-0.0332943
0.0034
0.116541
0.134888
0.107367
0.0034
0.0829044
0.141004
0.199103
0.251087
0.205219
0.0859623
0.0553836
0.0706729
0.0645572
-0.152551
-0.201477
-0.0241208
0.00951572
-0.0608151
-0.146435
-0.170898
-0.180072
-0.128088
0.0798465
0.180756
0.116541
0.107367
0.0278629
0.0431522
0.229682
0.498774
0.966626
1.81671
3.03068
4.43118
6.07631
7.96301
10.0026
11.981
14.2225
16.4578
18.7022
20.8917
22.916
24.7354
26.356
27.5639
28.2917
28.7014
28.6066
28.2366
27.6862
27.0685
26.3041
25.2369
24.0412
22.76
21.5613
20.4391
19.3658
18.1946
17.0693
15.9165
14.8218
13.7913
12.9504
12.2165
11.6019
11.1157
10.6386
10.1677
9.865
9.76104
9.6693
9.72434
9.96591
10.1157
10.1341
10.0148
9.865
9.69682
9.29624
8.9293
8.2902
7.48904
6.70623
5.87449
4.91127
3.7768
2.52002

## Sheet: Sheet2
107.776
106.701
105.485
104.225
102.928
101.69
100.496
99.4349
98.5654
97.8359
97.2759
96.9075
96.6201
96.458
96.2516
96.0453
95.7358
95.3969
94.8663
94.2547
93.5547
92.7515
91.8304
90.924
89.9661
88.9934
88.0649
87.2249
86.3406
85.6995
85.1469
84.6311
84.2553
83.8942
83.5994
83.29
82.9731
82.5899
82.1773
81.6983
81.1825
80.6077
79.9814
79.3108
78.6845
78.0581
77.4244
76.8718
76.2749
75.737
75.3243
74.9043
74.5064
74.1158
73.7916
73.4747
73.1874
72.8337
72.5168
72.1778
71.8168
71.4631
71.1536
70.822
70.4757
70.0998
69.7314
69.4146
69.0609
68.7735
68.6261
68.7072
68.9724
69.724
70.8515
72.4505
74.4032
76.8054
79.495
82.1257
84.8595
87.4828
90.1355
92.582
94.6821
96.5243
97.8433
98.6981
99.2434
99.656
99.9655
100.349
101.078
102.324
104.04
106.082
108.381
110.753
113.052
115.499
118.196
120.701
122.772
124.268
125.38
126.213
126.906
127.525
127.886
128.254
128.564
128.969
129.271
129.61
129.993
130.413
130.833
131.239
131.71
132.057
132.314
132.528
132.646
132.565
132.395
132.042
131.614
131.084
130.45
129.816
129.102
128.335
127.569
126.832
126.147
125.52
125.064
124.769
124.666
124.754
124.909
124.997
124.997
124.806
124.349
123.59
122.632
121.468
120.163
118.638
117.201
115.757
114.43
113.31
112.338
111.66
111.114
110.761
110.51
110.407
110.37
110.385
110.422
110.311
110.112
109.744
109.184
108.41
107.489
106.362
105.087
103.775
102.508
101.262
100.091
99.0812
98.2265
97.6075
97.0843
96.7748
96.4801
96.3327
96.119
95.9127
95.6179
95.1537
94.6231
94.0115
93.2599
92.3978
91.543
90.5556
89.6124
88.6397
87.7702
86.9154
86.1638
85.5522
84.9332
84.4837
84.1005
83.7837
83.4668
83.1647
82.8478
82.4794
82.0741
81.5878
81.0277
80.4898
79.8045
79.2003
78.5813
77.9108
77.2844
76.6802
76.1349
75.6117
75.1696
74.8085
74.418
74.0421
73.7621
73.4305
73.1653
72.7821
72.4579
72.1705
71.7873
71.4262
71.0799
70.7115
70.3725
69.9967
69.6061
69.2303
68.943
68.6924
68.5893
68.744
69.2451
70.1146
71.4189
73.1284
75.2285
77.8002
80.4382
83.0247
85.7511
88.507
91.0345
93.3336
95.3305
97.0475
98.1528
98.8381
99.3834
99.7223
100.032
100.548
101.535
102.884
104.623
106.782
109.103
111.476
113.826
116.295
118.513
120.738
122.676
124.349
125.425
126.368
127.083
127.716
128.114
128.505
128.829
129.183
129.5
129.809
130.17
130.472
130.922
131.327
131.71
132.093
132.322
132.528
132.55
132.425
132.211
131.887
131.356
130.826
130.244
129.558
128.851
128.033
127.34
126.596
125.948
125.425
125.071
124.784
124.717
124.813
124.894
124.99
124.916
124.607
124.047
123.288
122.212
121.018
119.618
118.13
116.685
115.211
113.959
112.876
112.036
111.439
110.945
110.672
110.532
110.481
110.518
110.503
110.525
110.407
110.12
109.722
109.059
108.167
107.091
105.942
104.674
103.304
102.014
100.791
99.7002
98.757
97.9833
97.3717
96.9369
96.6201
96.4211
96.2074
96.0674
95.8169
95.4779
94.9547
94.461
93.7094
92.9209
92.1251
91.123
90.1724
89.1923
88.2786
87.4017
86.6133
85.8985
85.3016
84.8227
84.3732
83.9826
83.651
83.3194
83.0026
82.7005
82.2731
81.7941
81.3004
80.7846
80.1582
79.5392
78.935
78.3308
77.6971
77.0486
76.5033
75.9801
75.4864
75.0517
74.6538
74.2558
73.88
73.5705
73.2095
72.9442
72.6347
72.3031
71.9568
71.6326
71.3157
71.0136
70.5788
70.2399
69.9009
69.5398
69.1935
68.8324
68.6482
68.5745
68.884
69.5693
70.5051
71.9936
73.8727
76.1791
78.7139
81.3372
84.0121
86.7164
89.3839
91.9483
94.1294
95.9642
97.3864
98.4328
99.0665
99.5013
99.796
100.319
101.027
102.036
103.554
105.566
107.784
110.142
112.308
114.718
117.164
119.412
121.372
123.044
124.378
125.513
126.478
127.267
127.805
128.225
128.615
128.873
129.161
129.47
129.75
130.133
130.516
130.966
131.423
131.887
132.101
132.337
132.506
132.624
132.484
132.197
131.806
131.342
130.745
130.096
129.411
128.667
127.864
127.097
126.316
125.741
125.248
124.872
124.754
124.769
124.872
124.99
125.041
124.96
124.526
123.862
123.008
121.917
120.583
119.154
117.732
116.28
114.887
113.745
112.699
111.925
111.328
110.871
110.665
110.518
110.466
110.444
110.488
110.363
110.23
109.899
109.434
108.734
107.828
106.73
105.551
104.254
102.942
101.653
100.459
99.4202
98.5212
97.777
97.1801
96.8264
96.5537
96.3622
96.1853
96.0158
95.7137
95.3674
94.8589
94.2547
93.4883
92.7294
91.8304
90.8577
89.9145
88.9565
87.9912
87.1512
86.3701
85.6774
85.11
84.6163
84.2332
83.8942
83.6142
83.3121
82.9657
82.6415
82.2362
81.7351
81.2414
80.674
80.0182
79.3698
78.7582
78.095
77.476
76.9233
76.378
75.8254
75.3317
74.9338
74.5948
74.1969
73.88
73.5558
73.1947
72.8852
72.5684
72.2147
71.8684
71.5441
71.2125
70.822
70.5125
70.1367
69.7683
69.4367
69.0609
68.8103
68.6777
68.7293
69.0535
69.8051
70.903
72.4579
74.4548
76.916
79.5319
82.1331
84.8448
87.5712
90.2166
92.6483
94.7926
96.5832
97.9243
98.8381
99.2728
99.5455
99.8034
100.246
101.093
102.375
104.026
106.148
108.624
111.365
114.025
116.295
118.395
120.296
122.028
123.605
125.108
126.206
126.943
127.532
127.937
128.35
128.652
128.998
129.249
129.662
130.037
130.413
130.863
131.312
131.688
132.108
132.366
132.58
132.535
132.462
132.322
132.02
131.519
131.054
130.443
129.802
129.006
128.276
127.517
126.707
126.007
125.403
124.916
124.599
124.562
124.577
124.702
124.857
124.909
124.71
124.231
123.575
122.617
121.468
120.185
118.712
117.238
115.772
114.489
113.347
112.411
111.719
111.137
110.82
110.613
110.481
110.473
110.488
110.459
110.348
110.12
109.795
109.14
108.432
107.437
106.354
105.065
103.812
102.53
101.248
100.142
99.1549
98.3075
97.6517
97.1948
96.7822
96.5169
96.3916
96.1337
95.9348
95.5884
95.1611
94.6526
93.9894
93.2599
92.3978
91.4988
90.5335
89.605
88.6692
87.8218
86.967
86.1711
85.5448
84.9553
84.5058
84.1226
83.8058
83.4226
83.1647
82.8184
82.472
81.9931
81.5288
81.013
80.4309
79.7677
79.2003
78.5224
77.8223
77.2476
76.6949
76.1128
75.5527
75.1327
74.7053
74.2927
74.0053
73.6221
73.3053
73.04
72.7231
72.4136
72.0231
71.7136
71.3673
70.9841
70.6599
70.3283
69.923
69.5988
69.2156
68.8324
68.6482
68.5377
68.7072
69.2082
70.0777
71.301
73.0547
75.118
77.6086
80.2393
82.9584
85.6406
88.3302
90.8872
93.2157
95.1537
96.9517
98.0422
98.7275
99.1107
99.5455
99.995
100.562
101.461
102.869
104.91
107.216
109.589
111.733
113.959
116.287
118.424
120.458
122.352
123.892
125.071
126.036
126.862
127.473
127.982
128.402
128.8
129.065
129.455
129.794
130.133
130.531
130.988
131.438
131.769
132.152
132.432
132.58
132.675
132.594
132.373
131.953
131.504
130.973
130.288

## Sheet: Sheet3
0
0.00500626
0.0100125
0.0150188
0.020025
0.0250313
0.0300375
0.0350438
0.0400501
0.0450563
0.0500626
0.0550688
0.0600751
0.0650814
0.0700876
0.0750939
0.0801001
0.0851064
0.0901126
0.0951189
0.100125
0.105131
0.110138
0.115144
0.12015
0.125156
0.130163
0.135169
0.140175
0.145181
0.150188
0.155194
0.1602
0.165207
0.170213
0.175219
0.180225
0.185232
0.190238
0.195244
0.20025
0.205257
0.210263
0.215269
0.220275
0.225282
0.230288
0.235294
0.2403
0.245307
0.250313
0.255319
0.260325
0.265332
0.270338
0.275344
0.28035
0.285357
0.290363
0.295369
0.300375
0.305382
0.310388
0.315394
0.320401
0.325407
0.330413
0.335419
0.340426
0.345432
0.350438
0.355444
0.360451
0.365457
0.370463
0.375469
0.380476
0.385482
0.390488
0.395494
0.400501
0.405507
0.410513
0.415519
0.420526
0.425532
0.430538
0.435544
0.440551
0.445557
0.450563
0.455569
0.460576
0.465582
0.470588
0.475594
0.480601
0.485607
0.490613
0.49562
0.500626
0.505632
0.510638
0.515645
0.520651
0.525657
0.530663
0.53567
0.540676
0.545682
0.550688
0.555695
0.560701
0.565707
0.570713
0.57572
0.580726
0.585732
0.590738
0.595745
0.600751
0.605757
0.610763
0.61577
0.620776
0.625782
0.630788
0.635795
0.640801
0.645807
0.650814
0.65582
0.660826
0.665832
0.670839
0.675845
0.680851
0.685857
0.690864
0.69587
0.700876
0.705882
0.710889
0.715895
0.720901
0.725907
0.730914
0.73592
0.740926
0.745932
0.750939
0.755945
0.760951
0.765957
0.770964
0.77597
0.780976
0.785982
0.790989
0.795995
0.801001
0.806008
0.811014
0.81602
0.821026
0.826033
0.831039
0.836045
0.841051
0.846058
0.851064
0.85607
0.861076
0.866083
0.871089
0.876095
0.881101
0.886108
0.891114
0.89612
0.901126
0.906133
0.911139
0.916145
0.921151
0.926158
0.931164
0.93617
0.941176
0.946183
0.951189
0.956195
0.961202
0.966208
0.971214
0.97622
0.981227
0.986233
0.991239
0.996245
1.00125
1.00626
1.01126
1.01627
1.02128
1.02628
1.03129
1.0363
1.0413
1.04631
1.05131
1.05632
1.06133
1.06633
1.07134
1.07635
1.08135
1.08636
1.09136
1.09637
1.10138
1.10638
1.11139
1.1164
1.1214
1.12641
1.13141
1.13642
1.14143
1.14643
1.15144
1.15645
1.16145
1.16646
1.17146
1.17647
1.18148
1.18648
1.19149
1.1965
1.2015
1.20651
1.21151
1.21652
1.22153
1.22653
1.23154
1.23655
1.24155
1.24656
1.25156
1.25657
1.26158
1.26658
1.27159
1.2766
1.2816
1.28661
1.29161
1.29662
1.30163
1.30663
1.31164
1.31665
1.32165
1.32666
1.33166
1.33667
1.34168
1.34668
1.35169
1.3567
1.3617
1.36671
1.37171
1.37672
1.38173
1.38673
1.39174
1.39675
1.40175
1.40676
1.41176
1.41677
1.42178
1.42678
1.43179
1.4368
1.4418
1.44681
1.45181
1.45682
1.46183
1.46683
1.47184
1.47685
1.48185
1.48686
1.49186
1.49687
1.50188
1.50688
1.51189
1.5169
1.5219
1.52691
1.53191
1.53692
1.54193
1.54693
1.55194
1.55695
1.56195
1.56696
1.57196
1.57697
1.58198
1.58698
1.59199
1.597
1.602
1.60701
1.61202
1.61702
1.62203
1.62703
1.63204
1.63705
1.64205
1.64706
1.65207
1.65707
1.66208
1.66708
1.67209
1.6771
1.6821
1.68711
1.69212
1.69712
1.70213
1.70713
1.71214
1.71715
1.72215
1.72716
1.73217
1.73717
1.74218
1.74718
1.75219
1.7572
1.7622
1.76721
1.77222
1.77722
1.78223
1.78723
1.79224
1.79725
1.80225
1.80726
1.81227
1.81727
1.82228
1.82728
1.83229
1.8373
1.8423
1.84731
1.85232
1.85732
1.86233
1.86733
1.87234
1.87735
1.88235
1.88736
1.89237
1.89737
1.90238
1.90738
1.91239
1.9174
1.9224
1.92741
1.93242
1.93742
1.94243
1.94743
1.95244
1.95745
1.96245
1.96746
1.97247
1.97747
1.98248
1.98748
1.99249
1.9975
2.0025
2.00751
2.01252
2.01752
2.02253
2.02753
2.03254
2.03755
2.04255
2.04756
2.05257
2.05757
2.06258
2.06758
2.07259
2.0776
2.0826
2.08761
2.09262
2.09762
2.10263
2.10763
2.11264
2.11765
2.12265
2.12766
2.13267
2.13767
2.14268
2.14768
2.15269
2.1577
2.1627
2.16771
2.17272
2.17772
2.18273
2.18773
2.19274
2.19775
2.20275
2.20776
2.21277
2.21777
2.22278
2.22778
2.23279
2.2378
2.2428
2.24781
2.25282
2.25782
2.26283
2.26783
2.27284
2.27785
2.28285
2.28786
2.29287
2.29787
2.30288
2.30788
2.31289
2.3179
2.3229
2.32791
2.33292
2.33792
2.34293
2.34793
2.35294
2.35795
2.36295
2.36796
2.37297
2.37797
2.38298
2.38798
2.39299
2.398
2.403
2.40801
2.41302
2.41802
2.42303
2.42804
2.43304
2.43805
2.44305
2.44806
2.45307
2.45807
2.46308
2.46809
2.47309
2.4781
2.4831
2.48811
2.49312
2.49812
2.50313
2.50814
2.51314
2.51815
2.52315
2.52816
2.53317
2.53817
2.54318
2.54819
2.55319
2.5582
2.5632
2.56821
2.57322
2.57822
2.58323
2.58824
2.59324
2.59825
2.60325
2.60826
2.61327
2.61827
2.62328
2.62829
2.63329
2.6383
2.6433
2.64831
2.65332
2.65832
2.66333
2.66834
2.67334
2.67835
2.68335
2.68836
2.69337
2.69837
2.70338
2.70839
2.71339
2.7184
2.7234
2.72841
2.73342
2.73842
2.74343
2.74844
2.75344
2.75845
2.76345
2.76846
2.77347
2.77847
2.78348
2.78849
2.79349
2.7985
2.8035
2.80851
2.81352
2.81852
2.82353
2.82854
2.83354
2.83855
2.84355
2.84856
2.85357
2.85857
2.86358
2.86859
2.87359
2.8786
2.8836
2.88861
2.89362
2.89862
2.90363
2.90864
2.91364
2.91865
2.92365
2.92866
2.93367
2.93867
2.94368
2.94869
2.95369
2.9587
2.9637
2.96871
2.97372
2.97872
2.98373
2.98874
2.99374
2.99875
3.00375
3.00876
3.01377
3.01877
3.02378
3.02879
3.03379
3.0388
3.0438
3.04881
3.05382
3.05882
3.06383
3.06884
3.07384
3.07885
3.08385
3.08886
3.09387
3.09887
3.10388
3.10889
3.11389
3.1189
3.1239
3.12891
3.13392
3.13892
3.14393
3.14894
3.15394
3.15895
3.16395
3.16896
3.17397
3.17897
3.18398
3.18899
3.19399
3.199
3.20401
3.20901
3.21402
3.21902
3.22403
3.22904
3.23404
3.23905
3.24406
3.24906
3.25407
3.25907
3.26408
3.26909
3.27409
3.2791
3.28411
3.28911
3.29412
3.29912
3.30413
3.30914
3.31414
3.31915
3.32416
3.32916
3.33417
3.33917
3.34418
3.34919
3.35419
3.3592
3.36421
3.36921
3.37422
3.37922
3.38423
3.38924
3.39424
3.39925
3.40426
3.40926
3.41427
3.41927
3.42428
3.42929
3.43429
3.4393
3.44431
3.44931
3.45432
3.45932
3.46433
3.46934
3.47434
3.47935
3.48436
3.48936
3.49437
3.49937
3.50438
3.50939
3.51439
3.5194
3.52441
3.52941
3.53442
3.53942
3.54443
3.54944
3.55444
3.55945
3.56446
3.56946
3.57447
3.57947
3.58448
3.58949
3.59449
3.5995
3.60451
3.60951
3.61452
3.61952
3.62453
3.62954
3.63454
3.63955
3.64456
3.64956
3.65457
3.65957
3.66458
3.66959
3.67459
3.6796
3.68461
3.68961
3.69462
3.69962
3.70463
3.70964
3.71464
3.71965
3.72466
3.72966
3.73467
3.73967
3.74468
3.74969
3.75469
3.7597
3.76471
3.76971
3.77472
3.77972
3.78473
3.78974
3.79474
3.79975
3.80476
3.80976
3.81477
3.81977
3.82478
3.82979
3.83479
3.8398
3.84481
3.84981
3.85482
3.85982
3.86483
3.86984
3.87484
3.87985
3.88486
3.88986
3.89487
3.89987
3.90488
3.90989
3.91489
3.9199
3.92491
3.92991
3.93492
3.93992
3.94493
3.94994
3.95494
3.95995
3.96496
3.96996
3.97497
3.97997
3.98498
3.98999
3.99499
4
