# Supplementary material for: A Bio-Inspired Approach for the Reduction of Left Ventricular Workload
Source: PLoS One. 2014 Jan 24;9(1):e87122. doi: 10.1371/journal.pone.0087122 (PMC3901771; doi:10.1371/journal.pone.0087122)
Supplement: Data S1 — (ZIP) [file pone.0087122.s002.zip › Pressure_FLow_AortaNo3_setup1_ring2_HR72_8.xls]

## Sheet: Sheet1
25.2338
23.9189
22.6897
21.4512
20.225
19.06
17.9378
16.8247
15.6444
14.6628
13.8402
12.9351
11.9596
11.3756
11.1065
10.8099
10.4154
10.0332
9.72128
9.68765
9.8436
9.8436
9.88641
10.0454
10.1861
10.1035
9.64789
8.97517
8.56541
8.07921
7.33921
6.35152
5.36077
4.46482
3.49548
2.40994
1.30911
0.358112
-0.534784
-1.36958
-2.06066
-2.48264
-2.57438
-2.41843
-2.04537
-1.47355
-0.849743
-0.244287
0.400922
1.02167
1.48952
1.75861
1.92068
2.05217
1.97266
1.63018
1.15927
0.614972
0.122657
-0.360485
-0.608172
-0.684619
-0.751892
-0.800818
-0.709082
-0.479742
-0.256518
-0.0271786
0.238855
0.523236
0.74646
0.948279
0.991089
1.07671
1.02778
0.914643
0.810675
0.663898
0.477369
0.315302
0.128772
0.000342139
-0.0485836
-0.0761044
-0.0363522
-0.0363522
-0.0424679
-0.0363522
0.0339786
0.0890201
0.113483
0.150177
0.238855
0.400922
0.44679
0.440674
0.416211
0.394806
0.400922
0.410096
0.355054
0.309186
0.21745
0.153235
0.116541
0.171582
0.208277
0.113483
-0.00883145
-0.115857
-0.170898
-0.170898
-0.103625
-0.0546994
0.0309208
0.0798465
0.162409
0.235797
0.284723
0.263318
0.235797
0.205219
0.196045
0.153235
0.0890201
0.024805
0.0156314
-0.00883145
-0.0944516
-0.180072
-0.164782
-0.0149472
0.119599
0.122657
0.116541
0.119599
0.113483
0.113483
0.199103
0.220508
0.226624
0.211335
0.312244
0.501831
0.881006
1.48646
2.47415
3.74011
5.28433
7.11904
9.08219
11.238
13.3815
15.5618
17.7573
19.9712
22.0842
24.0321
25.5977
26.8239
27.7321
28.2978
28.573
28.4935
27.937
27.3957
26.7658
25.8484
24.7201
23.4878
22.4634
21.3442
20.0507
18.8551
17.6962
16.5862
15.3202
14.1521
13.3968
12.5987
11.8893
11.3878
10.8955
10.394
9.94757
9.70294
9.64484
9.62343
9.61732
9.67542
10.0332
10.2595
10.1341
9.76715
9.2993
8.85591
8.26574
7.62971
6.83772
5.88061
4.8868
3.93581
3.12853
2.22952
1.15316
0.0890201
-0.984289
-1.73958
-2.20132
-2.37562
-2.32975
-1.93834
-1.42156
-0.785528
-0.170898
0.321418
0.981916
1.60572
1.99101
2.09804
2.00324
1.83506
1.60572
1.19902
0.700592
0.153235
-0.238171
-0.623462
-0.898669
-1.00875
-0.996521
-0.947595
-0.764123
-0.553131
-0.375775
-0.0913937
0.116541
0.367285
0.648609
0.755634
0.862659
0.795386
0.614972
0.440674
0.306128
0.21745
0.0553836
-0.134204
-0.247345
-0.232055
-0.170898
-0.164782
-0.238171
-0.305444
-0.207592
-0.140319
-0.0944516
-0.0699887
0.0431522
0.205219
0.272492
0.248029
0.23274
0.23274
0.272492
0.296955
0.269434
0.293897
0.272492
0.214392
0.125714
0.110425
0.107367
0.0737308
0.0553836
0.0278629
-0.0944516
-0.137262
-0.22594
-0.241229
-0.170898
-0.112799
0.00951572
0.0339786
0.101252
0.211335
0.229682
0.183814
0.205219
0.208277
0.244971
0.251087
0.119599
0.0156314
-0.0424679
-0.0699887
-0.152551
-0.146435
-0.189245
-0.173956
-0.112799
-0.0302365
0.000342139
0.0431522
0.171582
0.30307
0.342823
0.290839
0.263318
0.235797
0.339765
0.578278
0.997205
1.76473
2.942
4.35779
5.98458
7.80095
9.84666
11.9933
14.198
16.4608
18.7236
20.9039
22.9037
24.7843
26.353
27.4783
28.1357
28.4446
28.4904
28.3131
27.9308
27.3499
26.5059
25.4051
24.2247
23.0474
21.7784
20.6959
19.5584
18.3628
17.1549
16.0633
15.0878
13.9167
12.9137
12.2287
11.6539
11.0178
10.4399
10.0974
9.98426
9.94757
9.85583
9.81913
9.85889
9.93533
9.76104
9.54393
9.57756
9.58368
9.21368
8.58987
7.88962
7.15268
6.45243
5.59623
4.64523
3.57498
2.46192
1.39167
0.394806
-0.510321
-1.32677
-2.03008
-2.43372
-2.57132
-2.45512
-2.10958
-1.60198
-0.959826
-0.31156
0.422327
1.04307
1.51704
1.85035
2.05217
2.00018
1.72498
1.33357
0.929932
0.544641
0.0614994
-0.369659
-0.702966
-0.877264
-1.01181
-0.929248
-0.901727
-0.837512
-0.702966
-0.510321
-0.274865
0.0492679
0.514063
0.773981
0.792328
0.83208
0.773981
0.578278
0.459021
0.290839
0.092078
-0.0516415
-0.128088
-0.186187
-0.164782
-0.201477
-0.360485
-0.430816
-0.323791
-0.332965
-0.250402
-0.100567
-0.0302365
0.116541
0.269434
0.321418
0.342823
0.428443
0.330591
0.281665
0.26026
0.177698
0.153235
0.110425
0.0553836
0.27555
0.416211
0.284723
0.238855
0.150177
-0.018005
-0.158667
-0.173956
-0.0883358
-0.106683
-0.170898
-0.21065
-0.0730465
0.168525
0.263318
0.27555
0.278608
0.30307
0.272492
0.17464
0.21745
0.0890201
0.0309208
0.116541
0.0676151
-0.109741
-0.137262
-0.0944516
-0.228997
-0.357428
-0.406353
-0.271808
-0.00883145
0.202161
0.235797
0.281665
0.168525
-0.00577358
0.024805
0.196045
0.376459
0.721997
1.40696
2.28762
3.59944
5.003
6.52582
8.31467
10.3971
12.6905
15.045
17.4271
19.748
21.8335
23.7355
25.4356
26.7322
27.674
28.2213
28.4385
28.3437
28.1021
27.7168
27.1817
26.2918
24.8944
23.5398
22.4389
21.4298
20.3688
19.2068
17.9897
16.7452
15.3967
14.3295
13.4396
12.5498
11.8526
11.3358
10.9169
10.4338
10.0699
9.92004
9.87418
9.88029
9.79467
9.76715
9.84054
9.93533
9.98732
9.79773
9.42773
9.02103
8.57764
7.99053
7.25053
6.38516
5.29962
4.22019
3.18969
2.21729
1.20514
0.18993
-0.684619
-1.32065
-2.02396
-2.449
-2.56826
-2.36338
-1.93528
-1.42768
-0.770239
-0.0241208
0.66084
1.20514
1.67911
1.97266
2.07357
1.93291
1.64241
1.2296
0.792328
0.336707
0.000342139
-0.31156
-0.617346
-0.779412
-0.889496
-0.950653
-0.959826
-0.886438
-0.644867
-0.25346
0.092078
0.394806
0.654724
1.02167
1.14398
1.08283
0.994147
0.908527
0.838196
0.651667
0.455963
0.290839
0.165467
0.0645572
0.0645572
0.0217472
-0.118914
-0.137262
-0.0975094
-0.0516415
0.0309208
0.134888
0.287781
0.315302
0.30307
0.290839
0.300013
0.351996
0.358112
0.333649
0.290839
0.26026
0.196045
0.128772
0.0370365
0.0339786
0.0034
-0.100567
-0.152551
-0.170898
-0.180072
-0.250402
-0.244287
-0.198419
-0.118914
-0.0638729
0.0156314
0.0339786
0.0492679
0.104309
0.199103
0.254145
0.263318
0.342823
0.27555
0.0798465
0.0614994
0.101252
0.104309
0.0339786
0.0034
-0.0791623
-0.106683
-0.0669308
0.000342139
0.0370365
0.0186893
0.0186893
0.0584415
0.110425
0.128772
0.128772
0.199103
0.257202
0.431501
0.715882
1.20208
1.95432
2.92977
4.16515
5.57482
7.23524
9.19839
11.3634
13.6323
15.9349
18.1732
20.2556
22.1851
24.0382
25.6925
27.0013
27.8575
28.3192
28.5302
28.3926
27.992
27.356
26.6282
25.6772
24.5152
23.2279
21.9772
20.8366
19.7388
18.5707
17.317
16.103
14.8921
13.9687
13.1369
12.4703
11.8587
11.2686
10.7426
10.1708
9.82831
9.78856
9.70599
9.76409
9.88641
9.93533
9.95062
9.91393
9.9231
9.73657
9.46137
8.97822
8.47062
7.90797
7.13433
6.19863
5.14366
4.11317
3.0001
1.832
0.66084
-0.305444
-1.17999
-1.87107
-2.29305
-2.48876
-2.5652
-2.36644
-1.99338
-1.3971
-0.733545
-0.0546994
0.501831
0.9758
1.43448
1.72803
1.73415
1.56291
1.3458
1.06754
0.770923
0.27555
-0.332965
-0.751892
-0.953711
-1.0271
-1.07297
-1.05462
-0.855859
-0.580652
-0.274865
-0.0485836
0.122657
0.355054
0.553815
0.74646
0.923816
0.923816
0.807618
0.639435
0.449848
0.251087
-0.0118893
-0.274865
-0.360485
-0.363543
-0.271808
-0.213708
-0.16784
-0.0944516
-0.00271572
-0.0271786
0.000342139
0.0676151
0.0614994
0.0370365
0.0584415
0.092078
0.0767887
0.0829044
0.13183
0.205219
0.220508
0.153235
0.0951358
0.0676151
0.0676151
0.0431522
-0.0424679
-0.100567
-0.0546994
-0.0363522
-0.0394101
-0.0883358
-0.100567
-0.085278
-0.0913937
-0.100567
-0.00577358
0.0890201
0.162409
0.202161
0.290839
0.300013
0.211335
0.0951358
0.0217472
0.0645572
0.0676151
-0.0608151
-0.213708
-0.222882
-0.216766

## Sheet: Sheet2
102.891
104.829
107.069
109.405
111.674
113.966
116.199
118.505
120.768
122.683
124.282
125.469
126.412
127.083
127.495
127.959
128.402
128.733
129.05
129.411
129.706
130.089
130.502
130.914
131.356
131.718
132.027
132.307
132.351
132.432
132.41
132.226
131.85
131.32
130.804
130.119
129.396
128.689
127.901
127.083
126.368
125.734
125.24
124.82
124.651
124.629
124.673
124.85
124.909
124.835
124.474
123.848
123.015
122.057
120.834
119.382
117.953
116.501
115.145
113.892
112.861
112.036
111.387
110.945
110.665
110.481
110.488
110.459
110.422
110.333
110.23
109.928
109.486
108.793
107.983
106.966
105.757
104.519
103.245
101.948
100.761
99.6928
98.8381
98.057
97.5117
97.0917
96.7822
96.5685
96.3769
96.1706
95.8758
95.5516
95.08
94.4831
93.7757
93.002
92.1251
91.1967
90.2756
89.2881
88.4407
87.5712
86.7754
86.0901
85.5006
84.9406
84.4911
84.1374
83.7689
83.4594
83.1499
82.7962
82.391
81.9194
81.4404
80.9098
80.2909
79.7087
79.0898
78.4045
77.8297
77.2181
76.6507
76.1054
75.6043
75.1622
74.7938
74.3516
74.0348
73.7695
73.4232
73.0621
72.7821
72.4726
72.1557
71.7873
71.4852
71.1241
70.763
70.3725
70.0262
69.6651
69.2672
69.0535
68.8766
68.8914
69.1788
69.8272
70.8441
72.3326
74.2632
76.5402
79.1487
81.9415
84.609
87.2323
89.8408
92.2946
94.3726
96.2295
97.7033
98.6981
99.2876
99.6118
99.8329
100.179
100.872
102.036
103.665
105.698
108.137
110.554
112.935
115.27
117.459
119.611
121.674
123.457
124.953
126.11
126.876
127.48
127.937
128.387
128.652
128.903
129.168
129.418
129.721
130.111
130.612
131.099
131.541
132.012
132.307
132.594
132.668
132.646
132.403
132.071
131.688
131.143
130.612
130.008
129.293
128.556
127.768
127.053
126.301
125.734
125.233
124.909
124.761
124.835
124.938
125.012
125.064
124.85
124.437
123.774
122.897
121.733
120.414
118.992
117.481
116.022
114.688
113.539
112.618
111.851
111.336
110.945
110.702
110.584
110.547
110.488
110.488
110.422
110.238
109.825
109.375
108.697
107.769
106.701
105.492
104.166
102.884
101.579
100.43
99.4055
98.5507
97.8138
97.298
96.9664
96.6717
96.4948
96.3401
96.1116
95.839
95.4411
94.9695
94.3431
93.5989
92.7588
91.9041
90.9019
89.9219
89.0008
88.087
87.247
86.4364
85.788
85.2427
84.7784
84.329
83.9679
83.7247
83.4152
83.0615
82.7226
82.3246
81.8457
81.293
80.674
80.0698
79.4656
78.8171
78.1834
77.5939
77.0265
76.5181
75.9359
75.5012
75.059
74.6759
74.3001
73.9611
73.6295
73.3347
72.9663
72.6568
72.3105
71.9715
71.662
71.2936
70.9325
70.6009
70.2472
69.8788
69.503
69.1935
68.9356
68.8324
68.9282
69.3851
70.1735
71.4189
73.0989
75.1327
77.5718
80.3793
83.0615
85.6701
88.2049
90.8651
93.1862
95.1758
96.9296
98.0422
98.7349
99.236
99.6339
99.9581
100.356
101.24
102.729
104.807
107.246
109.729
112.102
114.283
116.479
118.726
120.797
122.742
124.467
125.764
126.67
127.267
127.709
128.166
128.512
128.836
129.146
129.507
129.787
130.111
130.539
130.966
131.356
131.799
132.233
132.477
132.668
132.742
132.617
132.425
132.042
131.541
130.981
130.399
129.647
128.932
128.122
127.311
126.574
125.926
125.373
124.916
124.717
124.68
124.798
124.946
125.019
124.997
124.717
124.201
123.42
122.426
121.188
119.869
118.387
116.914
115.484
114.224
113.097
112.22
111.601
111.114
110.798
110.613
110.569
110.54
110.525
110.547
110.341
110.127
109.692
109.044
108.255
107.238
106.118
104.88
103.598
102.309
101.078
99.995
99.0297
98.2338
97.637
97.1727
96.8264
96.598
96.3843
96.2
95.9274
95.6179
95.1758
94.5715
93.9452
93.2157
92.3978
91.4472
90.4966
89.5755
88.6102
87.7333
86.9522
86.208
85.5522
85.029
84.6016
84.1963
83.8574
83.57
83.2236
82.8994
82.531
82.1036
81.6099
81.0793
80.4603
79.8414
79.1782
78.515
77.9402
77.3286
76.7539
76.1717
75.7296
75.2875
74.8748
74.4916
74.1527
73.799
73.4747
73.2021
72.8189
72.5315
72.1852
71.8389
71.4483
71.1094
70.7999
70.4093
70.0483
69.7535
69.4072
69.0314
68.8693
68.8251
69.1493
69.6061
70.5641
71.9568
73.8211
75.9875
78.6403
81.3593
83.9384
86.6575
89.3029
91.8156
94.0631
95.979
97.4675
98.4623
99.0665
99.4423
99.8771
100.304
100.85
101.837
103.304
105.256
107.688
110.355
112.957
115.337
117.562
119.743
121.755
123.472
124.968
126.051
126.773
127.296
127.687
128.144
128.556
128.932
129.301
129.603
129.956
130.317
130.708
131.099
131.526
131.924
132.219
132.425
132.535
132.55
132.44
132.13
131.725
131.253
130.642
129.964
129.345
128.593
127.849
127.09
126.375
125.764
125.181
124.931
124.732
124.695
124.842
125.012
124.96
124.865
124.489
123.848
123.03
121.954
120.723
119.286
117.835
116.398
115.035
113.826
112.765
111.991
111.358
110.945
110.65
110.525
110.518
110.488
110.569
110.488
110.333
110.017
109.538
108.83
107.924
106.87
105.684
104.438
103.068
101.815
100.651
99.5823
98.6833
97.9538
97.4233
97.018
96.7674
96.5316
96.3695
96.1632
95.8758
95.4853
94.9989
94.3873
93.7241
92.8546
91.9851
91.1082
90.0913
89.1334
88.2639
87.3944
86.6501
85.9353
85.3606
84.8153
84.4469
84.0858
83.7837
83.4742
83.1426
82.7815
82.4131
81.8973
81.3962
80.8435
80.2909
79.6203
78.9497
78.3308
77.7044
77.1297
76.5328
76.0096
75.5601
75.118
74.7422
74.4032
74.0348
73.7253
73.4158
73.1137
72.7673
72.4652
72.1042
71.7283
71.3894
71.0283
70.6746
70.3283
69.9525
69.6061
69.2303
68.9651
68.8103
68.8766
69.2672
70.0188
71.1904
72.7231
74.7053
77.1739
79.7677
82.3394
84.9774
87.6154
90.4082
92.7957
94.8221
96.4948
97.9317
98.9044
99.376
99.7444
99.8402
100.223
101.063
102.427
104.158
106.177
108.381
110.525
112.743
115.138
117.827
120.185
122.359
124.135
125.513
126.427
127.046
127.554
127.982
128.284
128.63
128.829
129.146
129.396
129.765
130.111
130.597
131.054
131.526
131.909
132.248
132.491
132.491
132.418
132.241
131.916
131.474
130.944
130.369
129.728
129.072
128.321
127.554
126.803
126.117
125.513
125.086
124.813
124.666
124.747
124.879
124.975
124.968
124.739
124.253
123.516
122.61
121.468
120.068
118.608
117.142
115.69
114.386
113.296
112.382
111.667
111.196
110.886
110.702
110.569
110.518
110.488
110.488
110.319
110.09
109.722
109.103
108.359
107.423
106.281
105.065
103.768
102.456
101.248
100.113
99.0665
98.3075
97.5706
97.1138
96.7748
96.6053
96.3916
96.2222
96.06
95.7063
95.2716
94.6894
94.041
93.2968
92.4862
91.5356
90.5998
89.6787
88.7355
87.7996
87.0259
86.2227
85.5964
85.0585
84.6384
84.1816
83.8721
83.5626
83.2457
82.892
82.5236
82.0741
81.5951
81.0867
80.4898
79.8708
79.2445
78.6034
77.9623
77.3507
76.776
76.2675
75.7222
75.2211
74.8453
74.4769
74.1232
73.7695

## Sheet: Sheet3
0
0.00500626
0.0100125
0.0150188
0.020025
0.0250313
0.0300375
0.0350438
0.0400501
0.0450563
0.0500626
0.0550688
0.0600751
0.0650814
0.0700876
0.0750939
0.0801001
0.0851064
0.0901126
0.0951189
0.100125
0.105131
0.110138
0.115144
0.12015
0.125156
0.130163
0.135169
0.140175
0.145181
0.150188
0.155194
0.1602
0.165207
0.170213
0.175219
0.180225
0.185232
0.190238
0.195244
0.20025
0.205257
0.210263
0.215269
0.220275
0.225282
0.230288
0.235294
0.2403
0.245307
0.250313
0.255319
0.260325
0.265332
0.270338
0.275344
0.28035
0.285357
0.290363
0.295369
0.300375
0.305382
0.310388
0.315394
0.320401
0.325407
0.330413
0.335419
0.340426
0.345432
0.350438
0.355444
0.360451
0.365457
0.370463
0.375469
0.380476
0.385482
0.390488
0.395494
0.400501
0.405507
0.410513
0.415519
0.420526
0.425532
0.430538
0.435544
0.440551
0.445557
0.450563
0.455569
0.460576
0.465582
0.470588
0.475594
0.480601
0.485607
0.490613
0.49562
0.500626
0.505632
0.510638
0.515645
0.520651
0.525657
0.530663
0.53567
0.540676
0.545682
0.550688
0.555695
0.560701
0.565707
0.570713
0.57572
0.580726
0.585732
0.590738
0.595745
0.600751
0.605757
0.610763
0.61577
0.620776
0.625782
0.630788
0.635795
0.640801
0.645807
0.650814
0.65582
0.660826
0.665832
0.670839
0.675845
0.680851
0.685857
0.690864
0.69587
0.700876
0.705882
0.710889
0.715895
0.720901
0.725907
0.730914
0.73592
0.740926
0.745932
0.750939
0.755945
0.760951
0.765957
0.770964
0.77597
0.780976
0.785982
0.790989
0.795995
0.801001
0.806008
0.811014
0.81602
0.821026
0.826033
0.831039
0.836045
0.841051
0.846058
0.851064
0.85607
0.861076
0.866083
0.871089
0.876095
0.881101
0.886108
0.891114
0.89612
0.901126
0.906133
0.911139
0.916145
0.921151
0.926158
0.931164
0.93617
0.941176
0.946183
0.951189
0.956195
0.961202
0.966208
0.971214
0.97622
0.981227
0.986233
0.991239
0.996245
1.00125
1.00626
1.01126
1.01627
1.02128
1.02628
1.03129
1.0363
1.0413
1.04631
1.05131
1.05632
1.06133
1.06633
1.07134
1.07635
1.08135
1.08636
1.09136
1.09637
1.10138
1.10638
1.11139
1.1164
1.1214
1.12641
1.13141
1.13642
1.14143
1.14643
1.15144
1.15645
1.16145
1.16646
1.17146
1.17647
1.18148
1.18648
1.19149
1.1965
1.2015
1.20651
1.21151
1.21652
1.22153
1.22653
1.23154
1.23655
1.24155
1.24656
1.25156
1.25657
1.26158
1.26658
1.27159
1.2766
1.2816
1.28661
1.29161
1.29662
1.30163
1.30663
1.31164
1.31665
1.32165
1.32666
1.33166
1.33667
1.34168
1.34668
1.35169
1.3567
1.3617
1.36671
1.37171
1.37672
1.38173
1.38673
1.39174
1.39675
1.40175
1.40676
1.41176
1.41677
1.42178
1.42678
1.43179
1.4368
1.4418
1.44681
1.45181
1.45682
1.46183
1.46683
1.47184
1.47685
1.48185
1.48686
1.49186
1.49687
1.50188
1.50688
1.51189
1.5169
1.5219
1.52691
1.53191
1.53692
1.54193
1.54693
1.55194
1.55695
1.56195
1.56696
1.57196
1.57697
1.58198
1.58698
1.59199
1.597
1.602
1.60701
1.61202
1.61702
1.62203
1.62703
1.63204
1.63705
1.64205
1.64706
1.65207
1.65707
1.66208
1.66708
1.67209
1.6771
1.6821
1.68711
1.69212
1.69712
1.70213
1.70713
1.71214
1.71715
1.72215
1.72716
1.73217
1.73717
1.74218
1.74718
1.75219
1.7572
1.7622
1.76721
1.77222
1.77722
1.78223
1.78723
1.79224
1.79725
1.80225
1.80726
1.81227
1.81727
1.82228
1.82728
1.83229
1.8373
1.8423
1.84731
1.85232
1.85732
1.86233
1.86733
1.87234
1.87735
1.88235
1.88736
1.89237
1.89737
1.90238
1.90738
1.91239
1.9174
1.9224
1.92741
1.93242
1.93742
1.94243
1.94743
1.95244
1.95745
1.96245
1.96746
1.97247
1.97747
1.98248
1.98748
1.99249
1.9975
2.0025
2.00751
2.01252
2.01752
2.02253
2.02753
2.03254
2.03755
2.04255
2.04756
2.05257
2.05757
2.06258
2.06758
2.07259
2.0776
2.0826
2.08761
2.09262
2.09762
2.10263
2.10763
2.11264
2.11765
2.12265
2.12766
2.13267
2.13767
2.14268
2.14768
2.15269
2.1577
2.1627
2.16771
2.17272
2.17772
2.18273
2.18773
2.19274
2.19775
2.20275
2.20776
2.21277
2.21777
2.22278
2.22778
2.23279
2.2378
2.2428
2.24781
2.25282
2.25782
2.26283
2.26783
2.27284
2.27785
2.28285
2.28786
2.29287
2.29787
2.30288
2.30788
2.31289
2.3179
2.3229
2.32791
2.33292
2.33792
2.34293
2.34793
2.35294
2.35795
2.36295
2.36796
2.37297
2.37797
2.38298
2.38798
2.39299
2.398
2.403
2.40801
2.41302
2.41802
2.42303
2.42804
2.43304
2.43805
2.44305
2.44806
2.45307
2.45807
2.46308
2.46809
2.47309
2.4781
2.4831
2.48811
2.49312
2.49812
2.50313
2.50814
2.51314
2.51815
2.52315
2.52816
2.53317
2.53817
2.54318
2.54819
2.55319
2.5582
2.5632
2.56821
2.57322
2.57822
2.58323
2.58824
2.59324
2.59825
2.60325
2.60826
2.61327
2.61827
2.62328
2.62829
2.63329
2.6383
2.6433
2.64831
2.65332
2.65832
2.66333
2.66834
2.67334
2.67835
2.68335
2.68836
2.69337
2.69837
2.70338
2.70839
2.71339
2.7184
2.7234
2.72841
2.73342
2.73842
2.74343
2.74844
2.75344
2.75845
2.76345
2.76846
2.77347
2.77847
2.78348
2.78849
2.79349
2.7985
2.8035
2.80851
2.81352
2.81852
2.82353
2.82854
2.83354
2.83855
2.84355
2.84856
2.85357
2.85857
2.86358
2.86859
2.87359
2.8786
2.8836
2.88861
2.89362
2.89862
2.90363
2.90864
2.91364
2.91865
2.92365
2.92866
2.93367
2.93867
2.94368
2.94869
2.95369
2.9587
2.9637
2.96871
2.97372
2.97872
2.98373
2.98874
2.99374
2.99875
3.00375
3.00876
3.01377
3.01877
3.02378
3.02879
3.03379
3.0388
3.0438
3.04881
3.05382
3.05882
3.06383
3.06884
3.07384
3.07885
3.08385
3.08886
3.09387
3.09887
3.10388
3.10889
3.11389
3.1189
3.1239
3.12891
3.13392
3.13892
3.14393
3.14894
3.15394
3.15895
3.16395
3.16896
3.17397
3.17897
3.18398
3.18899
3.19399
3.199
3.20401
3.20901
3.21402
3.21902
3.22403
3.22904
3.23404
3.23905
3.24406
3.24906
3.25407
3.25907
3.26408
3.26909
3.27409
3.2791
3.28411
3.28911
3.29412
3.29912
3.30413
3.30914
3.31414
3.31915
3.32416
3.32916
3.33417
3.33917
3.34418
3.34919
3.35419
3.3592
3.36421
3.36921
3.37422
3.37922
3.38423
3.38924
3.39424
3.39925
3.40426
3.40926
3.41427
3.41927
3.42428
3.42929
3.43429
3.4393
3.44431
3.44931
3.45432
3.45932
3.46433
3.46934
3.47434
3.47935
3.48436
3.48936
3.49437
3.49937
3.50438
3.50939
3.51439
3.5194
3.52441
3.52941
3.53442
3.53942
3.54443
3.54944
3.55444
3.55945
3.56446
3.56946
3.57447
3.57947
3.58448
3.58949
3.59449
3.5995
3.60451
3.60951
3.61452
3.61952
3.62453
3.62954
3.63454
3.63955
3.64456
3.64956
3.65457
3.65957
3.66458
3.66959
3.67459
3.6796
3.68461
3.68961
3.69462
3.69962
3.70463
3.70964
3.71464
3.71965
3.72466
3.72966
3.73467
3.73967
3.74468
3.74969
3.75469
3.7597
3.76471
3.76971
3.77472
3.77972
3.78473
3.78974
3.79474
3.79975
3.80476
3.80976
3.81477
3.81977
3.82478
3.82979
3.83479
3.8398
3.84481
3.84981
3.85482
3.85982
3.86483
3.86984
3.87484
3.87985
3.88486
3.88986
3.89487
3.89987
3.90488
3.90989
3.91489
3.9199
3.92491
3.92991
3.93492
3.93992
3.94493
3.94994
3.95494
3.95995
3.96496
3.96996
3.97497
3.97997
3.98498
3.98999
3.99499
4
