# Supplementary material for: A Bio-Inspired Approach for the Reduction of Left Ventricular Workload
Source: PLoS One. 2014 Jan 24;9(1):e87122. doi: 10.1371/journal.pone.0087122 (PMC3901771; doi:10.1371/journal.pone.0087122)
Supplement: Data S1 — (ZIP) [file pone.0087122.s002.zip › Pressure_FLow_AortaNo3_setup1_ring2_HR72_9.xls]

## Sheet: Sheet1
24.081
22.8334
21.5155
20.1578
18.9591
17.8002
16.6198
15.4762
14.4793
13.4641
12.559
11.8587
11.1738
10.6723
10.2197
10.0271
9.84666
9.81608
9.79161
9.7488
9.84054
10.2748
10.235
9.97203
9.72128
9.47971
9.11583
8.59905
7.97524
7.21078
6.37904
5.45557
4.51375
3.50771
2.46804
1.48646
0.44679
-0.522552
-1.34817
-1.91999
-2.21049
-2.29
-2.1371
-1.77322
-1.21974
-0.586767
0.104309
0.712824
1.22654
1.6363
1.93597
2.05217
2.03688
1.79225
1.35192
0.829023
0.367285
-0.143377
-0.516436
-0.776355
-0.78247
-0.923132
-0.944537
-0.822223
-0.629577
-0.446106
-0.115857
0.266376
0.514063
0.709766
0.78927
0.795386
0.795386
0.825965
0.712824
0.553815
0.419269
0.251087
0.0278629
-0.26875
-0.326849
-0.247345
-0.158667
-0.109741
-0.112799
-0.085278
-0.0394101
0.000342139
0.0370365
0.0553836
0.113483
0.296955
0.443732
0.465137
0.397864
0.367285
0.379517
0.324475
0.177698
0.177698
0.162409
0.177698
0.0767887
-0.0302365
-0.112799
-0.228997
-0.195361
-0.143377
-0.0883358
-0.0669308
0.024805
0.0798465
0.0829044
0.0767887
0.110425
0.150177
0.168525
0.162409
0.214392
0.211335
0.18993
0.180756
0.156293
0.211335
0.180756
0.141004
0.0339786
-0.0730465
-0.140319
-0.216766
-0.284039
-0.247345
-0.18313
-0.018005
0.0767887
0.113483
0.137946
0.165467
0.165467
0.186872
0.196045
0.257202
0.376459
0.764807
1.53233
2.50167
3.76151
5.31491
7.07012
8.88649
10.9414
13.1461
15.3997
17.6473
19.8642
22.0231
23.9923
25.6344
26.8881
27.781
28.3284
28.5577
28.4293
27.9737
27.4232
26.7199
25.7965
24.7201
23.5826
22.4389
21.1669
19.8397
18.6319
17.4607
16.4119
15.3111
14.2408
13.3663
12.6385
11.9749
11.3634
11.0086
10.5775
10.2748
10.1891
10.1249
9.99955
9.84971
9.68765
9.80385
9.77938
9.68153
9.60814
9.47054
9.09748
8.52872
7.86516
7.08846
6.17722
5.14061
4.0887
3.06126
2.04605
1.00026
-0.0546994
-0.981231
-1.66313
-2.14322
-2.39091
-2.40619
-2.2319
-1.94446
-1.43074
-0.724371
0.00951572
0.685303
1.20208
1.47729
1.56902
1.60572
1.53539
1.3458
1.07059
0.694477
0.199103
-0.320733
-0.669329
-0.910901
-1.12189
-1.15553
-1.10355
-0.969
-0.776355
-0.553131
-0.241229
0.00645786
0.287781
0.462079
0.425385
0.483484
0.572162
0.599683
0.526294
0.498774
0.27555
-0.0485836
-0.177014
-0.222882
-0.262634
-0.277923
-0.29627
-0.375775
-0.455279
-0.378833
-0.259576
-0.213708
-0.106683
-0.00271572
-0.0332943
-0.018005
0.0706729
0.162409
0.21745
0.223566
0.272492
0.416211
0.416211
0.348938
0.306128
0.251087
0.144062
0.107367
0.165467
0.128772
0.0370365
-0.0149472
-0.0363522
-0.0577572
-0.0332943
-0.00271572
0.0645572
0.0767887
0.107367
0.147119
0.192987
0.165467
0.147119
0.165467
0.153235
0.0798465
0.0370365
-0.0210629
-0.100567
-0.0699887
-0.0424679
-0.0210629
-0.018005
-0.0730465
-0.0791623
-0.0118893
-0.0241208
-0.0149472
0.000342139
0.0217472
0.104309
0.180756
0.144062
0.156293
0.17464
0.321418
0.547699
0.954395
1.66688
2.67291
4.00308
5.63598
7.42177
9.39409
11.5591
13.7577
16.0113
18.2833
20.4299
22.4512
24.3134
25.8148
27.038
27.9523
28.4721
28.6433
28.4232
27.9889
27.3835
26.5946
25.5824
24.4143
23.182
22.0506
20.9161
19.6379
18.3781
17.2039
16.1825
15.1031
14.0665
13.1002
12.3205
11.6416
11.0667
10.6142
10.1677
9.97814
9.94451
9.83442
9.79773
9.85277
9.93839
9.9812
10.0362
10.0668
9.92616
9.55922
9.02103
8.26268
7.47376
6.77962
6.03044
5.1559
4.21102
3.1744
2.15002
1.05225
0.101252
-0.82528
-1.58057
-2.09124
-2.29305
-2.26553
-2.07595
-1.69677
-1.15859
-0.467511
0.186872
0.731171
1.29993
1.77084
1.99407
2.01241
1.94208
1.72192
1.26324
0.679187
0.0370365
-0.491974
-0.788586
-1.03933
-1.13107
-1.1066
-1.00569
-0.831396
-0.605114
-0.366601
-0.0699887
0.26026
0.550757
0.721997
0.829023
0.917701
0.850428
0.783155
0.666956
0.504889
0.263318
0.0614994
-0.0730465
-0.173956
-0.265692
-0.26875
-0.25346
-0.134204
-0.103625
-0.121972
-0.121972
-0.103625
-0.0332943
0.0523258
0.134888
0.128772
0.205219
0.21745
0.229682
0.122657
0.0614994
0.113483
0.144062
0.0890201
0.0431522
0.0706729
0.024805
0.0186893
0.0309208
-0.00883145
-0.0669308
-0.152551
-0.173956
-0.140319
-0.0669308
-0.0271786
0.0125736
0.0614994
0.171582
0.238855
0.251087
0.315302
0.364228
0.327533
0.321418
0.269434
0.128772
0.0492679
-0.0241208
-0.121972
-0.161725
-0.134204
-0.128088
-0.131146
-0.137262
-0.0118893
0.0706729
0.0767887
0.0492679
0.0798465
0.153235
0.165467
0.17464
0.192987
0.214392
0.391748
0.743402
1.15621
1.89316
2.9787
4.37614
6.0335
7.88657
9.8436
12.0177
14.2469
16.4425
18.6472
20.8947
22.9557
24.6834
26.2246
27.4752
28.1908
28.4813
28.5822
28.3131
27.7963
27.0502
26.142
25.2338
24.1574
23.023
21.8641
20.6531
19.3321
17.9041
16.8125
15.8615
14.7882
13.6353
12.8342
12.2501
11.4429
10.8282
10.2931
9.85583
9.73046
9.7274
9.71517
9.68153
9.83748
9.99955
10.0913
10.0882
10.0424
9.85583
9.50418
8.94459
8.30855
7.5288
6.70012
5.86226
4.81953
3.55358
2.41911
1.39167
0.44679
-0.406353
-1.24727
-1.85578
-2.09124
-2.21355
-2.14628
-1.8252
-1.35735
-0.816107
-0.201477
0.553815
1.15621
1.49564
1.70051
1.75861
1.81365
1.66993
1.26935
0.816791
0.455963
0.0462101
-0.375775
-0.690735
-0.895611
-0.956768
-0.917016
-0.86809
-0.776355
-0.580652
-0.375775
-0.0485836
0.241913
0.416211
0.507947
0.688361
0.752576
0.712824
0.636377
0.507947
0.367285
0.214392
0.116541
0.024805
-0.0699887
-0.170898
-0.299328
-0.22594
-0.0975094
-0.118914
-0.128088
-0.131146
-0.085278
0.0309208
0.0890201
0.248029
0.287781
0.238855
0.192987
0.171582
0.156293
0.196045
0.27555
0.348938
0.272492
0.168525
0.116541
0.0431522
-0.018005
-0.0761044
-0.265692
-0.43999
-0.375775
-0.241229
-0.115857
-0.085278
-0.0699887
-0.018005
0.159351
0.220508
0.214392
0.214392
0.208277
0.180756
0.17464
0.211335
0.171582
0.113483
0.0034
-0.0332943
-0.103625
-0.140319
-0.146435
-0.29627
-0.381891
-0.299328
-0.177014
-0.131146
-0.0730465
0.0034
0.107367
0.0798465
0.0278629
0.092078
0.205219
0.312244
0.443732
0.767865
1.36109
2.32126
3.4649
4.79507
6.36681
8.26268
10.2962
12.4153
14.6077
16.84
19.0783
21.3136
23.3563
25.1146
26.4998
27.4936
28.2947
28.7779
28.7626
28.4201
27.8299
27.0624
26.142
25.0503
24.0137
22.9618
21.8365
20.4146
19.0814
17.9378
16.84
15.6963
14.4518
13.4366
12.5498
11.9199
11.4153
10.8986
10.3757
9.9812
9.70599
9.6693
9.75798
9.81913
9.79773
9.87418
9.98426
9.97509
9.89558
9.6112
9.18616
8.64797
7.9783
7.31169
6.61144
5.88061
4.81342
3.55052
2.34266
1.3458
0.379517
-0.516436
-1.38181
-1.97504
-2.32363
-2.43983
-2.31446
-1.99033
-1.67537
-1.03016
-0.186187
0.541584
1.11646
1.49869
1.87787
2.0644
1.95126
1.6577
1.30299
0.936048
0.462079
0.000342139
-0.33908
-0.61123
-0.846685
-0.947595
-0.993463
-0.944537
-0.727429
-0.449163
-0.228997
-0.0271786
0.214392
0.529352
0.679187
0.764807
0.783155
0.725055
0.587452
0.339765
0.168525
0.092078
0.0309208
-0.115857
-0.219824
-0.336023
-0.388006
-0.326849
-0.259576
-0.262634
-0.219824
-0.170898
-0.16784
-0.0761044
0.0125736
0.0462101
0.0614994
0.153235
0.183814
0.235797
0.21745
0.223566
0.214392
0.159351
0.171582
0.0859623
-0.018005
-0.0944516
-0.152551
-0.207592
-0.35437
-0.384948
-0.326849
-0.277923
-0.213708
-0.146435
-0.152551
-0.173956
-0.134204
0.000342139
0.107367
0.220508
0.364228
0.443732
0.339765
0.202161
0.0614994
-0.0577572
-0.0913937
-0.115857
-0.164782
-0.158667
-0.106683

## Sheet: Sheet2
104.998
107.253
109.788
112.47
114.939
117.26
119.456
121.409
123
124.187
125.248
126.169
126.869
127.422
127.856
128.276
128.718
129.109
129.382
129.698
130.03
130.465
130.841
131.224
131.592
131.894
132.108
132.314
132.359
132.285
131.99
131.548
131.15
130.59
129.979
129.293
128.571
127.819
127.046
126.287
125.616
125.1
124.784
124.629
124.57
124.725
124.909
124.924
124.82
124.504
123.833
123.03
121.939
120.753
119.286
117.835
116.354
114.968
113.775
112.795
111.918
111.358
110.901
110.635
110.591
110.437
110.473
110.466
110.429
110.245
109.943
109.434
108.801
107.931
106.877
105.721
104.453
103.119
101.867
100.643
99.5897
98.6539
97.9391
97.3791
96.9296
96.6348
96.4874
96.2443
96.0748
95.7948
95.4263
94.9326
94.3873
93.6947
92.8694
92.0072
91.1156
90.1429
89.1481
88.2418
87.387
86.5838
85.9206
85.2943
84.8153
84.3584
84.0268
83.7026
83.3857
83.0542
82.7152
82.3394
81.853
81.352
80.7846
80.1288
79.554
78.9129
78.2129
77.6381
77.0191
76.5107
75.9949
75.5085
75.0664
74.6538
74.3222
73.9611
73.6663
73.3421
72.9958
72.7305
72.34
72.0231
71.662
71.3083
70.9988
70.6451
70.2767
69.9377
69.5914
69.2451
68.9503
68.7293
68.7882
69.0314
69.6798
70.7262
72.1926
74.16
76.437
79.1045
81.8088
84.3805
87.0775
89.7008
92.2135
94.3726
96.0748
97.4896
98.4991
98.9633
99.1844
99.3981
99.8697
100.776
102.014
103.598
105.654
107.931
110.201
112.441
114.895
117.385
119.566
121.527
123.192
124.666
125.97
126.994
127.621
128.085
128.468
128.962
129.227
129.485
129.713
129.934
130.273
130.634
131.01
131.452
131.813
132.115
132.27
132.366
132.351
132.182
131.865
131.504
130.995
130.443
129.802
129.094
128.335
127.598
126.862
126.125
125.513
125.056
124.754
124.644
124.725
124.835
124.946
124.96
124.813
124.364
123.708
122.801
121.718
120.37
118.977
117.503
116.037
114.703
113.524
112.566
111.778
111.151
110.812
110.54
110.407
110.363
110.355
110.348
110.267
110.031
109.736
109.228
108.521
107.555
106.509
105.352
104.018
102.788
101.535
100.356
99.3465
98.5065
97.777
97.2317
96.7969
96.6053
96.3843
96.2295
96.0085
95.699
95.3011
94.8221
94.2326
93.4883
92.6999
91.8525
90.8872
89.9513
89.0155
88.0797
87.2544
86.4291
85.7438
85.1395
84.6974
84.27
83.8942
83.6142
83.3342
82.9952
82.671
82.251
81.7499
81.2341
80.674
80.0403
79.3698
78.795
78.1466
77.5202
76.916
76.3707
75.8254
75.3759
75.0001
74.5948
74.2411
73.88
73.5705
73.2905
72.9737
72.6052
72.2663
71.9199
71.5662
71.2346
70.822
70.483
70.1441
69.8125
69.3924
69.1051
68.8324
68.7072
68.8103
69.2009
69.9156
71.1094
72.6716
74.6095
76.9602
79.7014
82.3246
84.9995
87.6154
90.224
92.7072
94.9031
96.7159
98.057
98.9191
99.4128
99.5602
99.8623
100.386
101.211
102.537
104.269
106.398
108.535
110.746
113.089
115.425
117.857
120.097
122.094
123.708
124.96
125.874
126.722
127.355
127.893
128.328
128.696
128.947
129.212
129.477
129.787
130.155
130.575
131.032
131.467
131.791
132.101
132.314
132.344
132.329
132.174
131.887
131.43
130.936
130.362
129.662
128.969
128.262
127.473
126.729
126.051
125.484
125.056
124.798
124.725
124.82
124.916
125.064
124.997
124.776
124.282
123.56
122.661
121.49
120.126
118.682
117.231
115.742
114.489
113.303
112.367
111.645
111.1
110.783
110.584
110.495
110.459
110.503
110.459
110.348
110.193
109.832
109.191
108.425
107.496
106.362
105.116
103.849
102.545
101.248
100.128
99.1623
98.3001
97.6296
97.2096
96.8706
96.6053
96.4211
96.259
96.0158
95.6916
95.279
94.7337
94.1294
93.3336
92.523
91.5872
90.644
89.6639
88.7576
87.8512
87.0407
86.2743
85.6406
85.11
84.5648
84.2111
83.9016
83.5258
83.2163
82.8699
82.531
82.0962
81.5804
81.0941
80.4898
79.8635
79.2592
78.655
77.9918
77.4023
76.8202
76.2454
75.7149
75.2948
74.8822
74.4769
74.1011
73.7621
73.4821
73.1579
72.841
72.5315
72.1926
71.8905
71.5441
71.1683
70.8294
70.4536
70.1072
69.7093
69.3703
69.083
68.8324
68.7587
68.8693
69.3114
70.1588
71.3894
73.0842
75.1475
77.6749
80.313
82.9731
85.6111
88.1902
90.784
93.201
95.3011
96.8706
98.0201
98.6023
98.9781
99.3613
99.7444
100.327
101.358
102.692
104.468
106.642
109.154
111.704
114.187
116.582
118.94
121.077
122.794
124.268
125.439
126.316
126.972
127.466
127.805
128.239
128.63
128.91
129.242
129.544
129.89
130.303
130.73
131.158
131.555
131.865
132.197
132.388
132.329
132.241
132.049
131.776
131.283
130.737
130.163
129.514
128.822
128.048
127.333
126.552
125.896
125.351
124.894
124.688
124.592
124.695
124.813
124.901
124.828
124.592
124.054
123.266
122.278
121.084
119.765
118.351
116.825
115.381
114.121
113.067
112.168
111.461
111.004
110.724
110.54
110.407
110.392
110.363
110.378
110.238
110.017
109.574
109
108.219
107.238
106.141
104.866
103.613
102.265
101.027
99.936
98.9486
98.1822
97.5191
97.0622
96.738
96.5464
96.3548
96.2074
95.9348
95.6105
95.1832
94.6084
93.9599
93.1862
92.3462
91.3956
90.3861
89.4724
88.5365
87.6302
86.8491
86.1122
85.4564
84.9332
84.5426
84.1668
83.8205
83.4889
83.2384
82.8405
82.4647
82.0152
81.5362
80.9688
80.4088
79.7972
79.1045
78.5003
77.8371
77.2255
76.7096
76.1128
75.6412
75.2285
74.8232
74.4253
74.0274
73.74
73.4453
73.1284
72.7821
72.4652
72.0968
71.7578
71.4262
71.1094
70.7188
70.3725
70.0114
69.6798
69.2967
68.9724
68.7808
68.6777
68.8693
69.4146
70.3283
71.7136
73.46
75.5748
78.1613
80.9246
83.5847
86.2227
88.7871
91.3514
93.7168
95.5442
97.018
98.1601
98.8749
99.3244
99.7665
100.201
100.739
101.69
103.119
104.947
107.047
109.368
111.704
114.209
116.737
118.911
120.826
122.588
124.047
125.204
126.044
126.773
127.444
127.974
128.372
128.682
128.917
129.278
129.544
129.927
130.354
130.789
131.239
131.688
132.049
132.263
132.395
132.454
132.322
132.042
131.71
131.209
130.634
130.001
129.308
128.608
127.856
127.068
126.36
125.756
125.152
124.784
124.577
124.614
124.732
124.901
124.953
124.894
124.518
123.929
123.162
122.101
120.841
119.434
117.96
116.486
115.013
113.789
112.787
111.969
111.328
110.893
110.621
110.584
110.437
110.4
110.429
110.378
110.201
109.899
109.471
108.793
107.961
106.936
105.779
104.519
103.267
101.962
100.739
99.6339
98.757
97.9833
97.3864
96.959
96.6643
96.458
96.2516
96.0379
95.7579
95.4632
94.9842
94.3947
93.6947
92.9136
92.0662
91.123
90.2461
89.266
88.3376
87.4238
86.6427
85.928
85.2869
84.7416
84.3732
83.9826
83.6879
83.4079
83.0615
82.7447
82.3762
81.912
81.4183
80.8435
80.2688
79.6277
78.9719
78.3676
77.6897
77.1002
76.5623
76.0317
75.5085
75.0885
74.7422
74.3222
73.9832
73.6369

## Sheet: Sheet3
0
0.00500626
0.0100125
0.0150188
0.020025
0.0250313
0.0300375
0.0350438
0.0400501
0.0450563
0.0500626
0.0550688
0.0600751
0.0650814
0.0700876
0.0750939
0.0801001
0.0851064
0.0901126
0.0951189
0.100125
0.105131
0.110138
0.115144
0.12015
0.125156
0.130163
0.135169
0.140175
0.145181
0.150188
0.155194
0.1602
0.165207
0.170213
0.175219
0.180225
0.185232
0.190238
0.195244
0.20025
0.205257
0.210263
0.215269
0.220275
0.225282
0.230288
0.235294
0.2403
0.245307
0.250313
0.255319
0.260325
0.265332
0.270338
0.275344
0.28035
0.285357
0.290363
0.295369
0.300375
0.305382
0.310388
0.315394
0.320401
0.325407
0.330413
0.335419
0.340426
0.345432
0.350438
0.355444
0.360451
0.365457
0.370463
0.375469
0.380476
0.385482
0.390488
0.395494
0.400501
0.405507
0.410513
0.415519
0.420526
0.425532
0.430538
0.435544
0.440551
0.445557
0.450563
0.455569
0.460576
0.465582
0.470588
0.475594
0.480601
0.485607
0.490613
0.49562
0.500626
0.505632
0.510638
0.515645
0.520651
0.525657
0.530663
0.53567
0.540676
0.545682
0.550688
0.555695
0.560701
0.565707
0.570713
0.57572
0.580726
0.585732
0.590738
0.595745
0.600751
0.605757
0.610763
0.61577
0.620776
0.625782
0.630788
0.635795
0.640801
0.645807
0.650814
0.65582
0.660826
0.665832
0.670839
0.675845
0.680851
0.685857
0.690864
0.69587
0.700876
0.705882
0.710889
0.715895
0.720901
0.725907
0.730914
0.73592
0.740926
0.745932
0.750939
0.755945
0.760951
0.765957
0.770964
0.77597
0.780976
0.785982
0.790989
0.795995
0.801001
0.806008
0.811014
0.81602
0.821026
0.826033
0.831039
0.836045
0.841051
0.846058
0.851064
0.85607
0.861076
0.866083
0.871089
0.876095
0.881101
0.886108
0.891114
0.89612
0.901126
0.906133
0.911139
0.916145
0.921151
0.926158
0.931164
0.93617
0.941176
0.946183
0.951189
0.956195
0.961202
0.966208
0.971214
0.97622
0.981227
0.986233
0.991239
0.996245
1.00125
1.00626
1.01126
1.01627
1.02128
1.02628
1.03129
1.0363
1.0413
1.04631
1.05131
1.05632
1.06133
1.06633
1.07134
1.07635
1.08135
1.08636
1.09136
1.09637
1.10138
1.10638
1.11139
1.1164
1.1214
1.12641
1.13141
1.13642
1.14143
1.14643
1.15144
1.15645
1.16145
1.16646
1.17146
1.17647
1.18148
1.18648
1.19149
1.1965
1.2015
1.20651
1.21151
1.21652
1.22153
1.22653
1.23154
1.23655
1.24155
1.24656
1.25156
1.25657
1.26158
1.26658
1.27159
1.2766
1.2816
1.28661
1.29161
1.29662
1.30163
1.30663
1.31164
1.31665
1.32165
1.32666
1.33166
1.33667
1.34168
1.34668
1.35169
1.3567
1.3617
1.36671
1.37171
1.37672
1.38173
1.38673
1.39174
1.39675
1.40175
1.40676
1.41176
1.41677
1.42178
1.42678
1.43179
1.4368
1.4418
1.44681
1.45181
1.45682
1.46183
1.46683
1.47184
1.47685
1.48185
1.48686
1.49186
1.49687
1.50188
1.50688
1.51189
1.5169
1.5219
1.52691
1.53191
1.53692
1.54193
1.54693
1.55194
1.55695
1.56195
1.56696
1.57196
1.57697
1.58198
1.58698
1.59199
1.597
1.602
1.60701
1.61202
1.61702
1.62203
1.62703
1.63204
1.63705
1.64205
1.64706
1.65207
1.65707
1.66208
1.66708
1.67209
1.6771
1.6821
1.68711
1.69212
1.69712
1.70213
1.70713
1.71214
1.71715
1.72215
1.72716
1.73217
1.73717
1.74218
1.74718
1.75219
1.7572
1.7622
1.76721
1.77222
1.77722
1.78223
1.78723
1.79224
1.79725
1.80225
1.80726
1.81227
1.81727
1.82228
1.82728
1.83229
1.8373
1.8423
1.84731
1.85232
1.85732
1.86233
1.86733
1.87234
1.87735
1.88235
1.88736
1.89237
1.89737
1.90238
1.90738
1.91239
1.9174
1.9224
1.92741
1.93242
1.93742
1.94243
1.94743
1.95244
1.95745
1.96245
1.96746
1.97247
1.97747
1.98248
1.98748
1.99249
1.9975
2.0025
2.00751
2.01252
2.01752
2.02253
2.02753
2.03254
2.03755
2.04255
2.04756
2.05257
2.05757
2.06258
2.06758
2.07259
2.0776
2.0826
2.08761
2.09262
2.09762
2.10263
2.10763
2.11264
2.11765
2.12265
2.12766
2.13267
2.13767
2.14268
2.14768
2.15269
2.1577
2.1627
2.16771
2.17272
2.17772
2.18273
2.18773
2.19274
2.19775
2.20275
2.20776
2.21277
2.21777
2.22278
2.22778
2.23279
2.2378
2.2428
2.24781
2.25282
2.25782
2.26283
2.26783
2.27284
2.27785
2.28285
2.28786
2.29287
2.29787
2.30288
2.30788
2.31289
2.3179
2.3229
2.32791
2.33292
2.33792
2.34293
2.34793
2.35294
2.35795
2.36295
2.36796
2.37297
2.37797
2.38298
2.38798
2.39299
2.398
2.403
2.40801
2.41302
2.41802
2.42303
2.42804
2.43304
2.43805
2.44305
2.44806
2.45307
2.45807
2.46308
2.46809
2.47309
2.4781
2.4831
2.48811
2.49312
2.49812
2.50313
2.50814
2.51314
2.51815
2.52315
2.52816
2.53317
2.53817
2.54318
2.54819
2.55319
2.5582
2.5632
2.56821
2.57322
2.57822
2.58323
2.58824
2.59324
2.59825
2.60325
2.60826
2.61327
2.61827
2.62328
2.62829
2.63329
2.6383
2.6433
2.64831
2.65332
2.65832
2.66333
2.66834
2.67334
2.67835
2.68335
2.68836
2.69337
2.69837
2.70338
2.70839
2.71339
2.7184
2.7234
2.72841
2.73342
2.73842
2.74343
2.74844
2.75344
2.75845
2.76345
2.76846
2.77347
2.77847
2.78348
2.78849
2.79349
2.7985
2.8035
2.80851
2.81352
2.81852
2.82353
2.82854
2.83354
2.83855
2.84355
2.84856
2.85357
2.85857
2.86358
2.86859
2.87359
2.8786
2.8836
2.88861
2.89362
2.89862
2.90363
2.90864
2.91364
2.91865
2.92365
2.92866
2.93367
2.93867
2.94368
2.94869
2.95369
2.9587
2.9637
2.96871
2.97372
2.97872
2.98373
2.98874
2.99374
2.99875
3.00375
3.00876
3.01377
3.01877
3.02378
3.02879
3.03379
3.0388
3.0438
3.04881
3.05382
3.05882
3.06383
3.06884
3.07384
3.07885
3.08385
3.08886
3.09387
3.09887
3.10388
3.10889
3.11389
3.1189
3.1239
3.12891
3.13392
3.13892
3.14393
3.14894
3.15394
3.15895
3.16395
3.16896
3.17397
3.17897
3.18398
3.18899
3.19399
3.199
3.20401
3.20901
3.21402
3.21902
3.22403
3.22904
3.23404
3.23905
3.24406
3.24906
3.25407
3.25907
3.26408
3.26909
3.27409
3.2791
3.28411
3.28911
3.29412
3.29912
3.30413
3.30914
3.31414
3.31915
3.32416
3.32916
3.33417
3.33917
3.34418
3.34919
3.35419
3.3592
3.36421
3.36921
3.37422
3.37922
3.38423
3.38924
3.39424
3.39925
3.40426
3.40926
3.41427
3.41927
3.42428
3.42929
3.43429
3.4393
3.44431
3.44931
3.45432
3.45932
3.46433
3.46934
3.47434
3.47935
3.48436
3.48936
3.49437
3.49937
3.50438
3.50939
3.51439
3.5194
3.52441
3.52941
3.53442
3.53942
3.54443
3.54944
3.55444
3.55945
3.56446
3.56946
3.57447
3.57947
3.58448
3.58949
3.59449
3.5995
3.60451
3.60951
3.61452
3.61952
3.62453
3.62954
3.63454
3.63955
3.64456
3.64956
3.65457
3.65957
3.66458
3.66959
3.67459
3.6796
3.68461
3.68961
3.69462
3.69962
3.70463
3.70964
3.71464
3.71965
3.72466
3.72966
3.73467
3.73967
3.74468
3.74969
3.75469
3.7597
3.76471
3.76971
3.77472
3.77972
3.78473
3.78974
3.79474
3.79975
3.80476
3.80976
3.81477
3.81977
3.82478
3.82979
3.83479
3.8398
3.84481
3.84981
3.85482
3.85982
3.86483
3.86984
3.87484
3.87985
3.88486
3.88986
3.89487
3.89987
3.90488
3.90989
3.91489
3.9199
3.92491
3.92991
3.93492
3.93992
3.94493
3.94994
3.95494
3.95995
3.96496
3.96996
3.97497
3.97997
3.98498
3.98999
3.99499
4
