# Supplementary material for: A Bio-Inspired Approach for the Reduction of Left Ventricular Workload
Source: PLoS One. 2014 Jan 24;9(1):e87122. doi: 10.1371/journal.pone.0087122 (PMC3901771; doi:10.1371/journal.pone.0087122)
Supplement: Data S1 — (ZIP) [file pone.0087122.s002.zip › Pressure_FLow_AortaNo3_setup1_ring3_HR60_1.xls]

## Sheet: Sheet1
0.34588
0.556873
0.670014
0.755634
0.770923
0.743402
0.462079
0.315302
0.306128
0.235797
0.107367
-0.0118893
-0.140319
-0.149493
-0.137262
-0.213708
-0.192303
-0.128088
-0.0271786
0.0186893
0.0339786
-0.0149472
0.0981937
0.238855
0.367285
0.492658
0.529352
0.462079
0.339765
0.290839
0.269434
0.241913
0.196045
0.156293
0.156293
0.104309
-0.085278
-0.109741
-0.0546994
0.0278629
0.0890201
0.153235
0.180756
0.257202
0.355054
0.333649
0.315302
0.327533
0.306128
0.27555
0.391748
0.562989
0.477369
0.284723
0.180756
0.101252
0.0278629
0.00645786
0.0951358
0.0829044
0.000342139
-0.018005
-0.00883145
0.0156314
0.0217472
0.125714
0.293897
0.315302
0.23274
0.141004
0.147119
0.211335
0.257202
0.199103
0.110425
0.0859623
0.0951358
0.116541
0.0981937
0.0737308
-0.0424679
-0.302386
-0.317675
-0.173956
-0.0424679
0.000342139
0.0462101
0.092078
0.0951358
0.092078
0.0645572
0.0981937
0.128772
0.214392
0.355054
0.553815
0.856543
1.30605
1.92374
2.67291
3.5811
4.61771
5.79805
7.1588
8.76417
10.3359
12.0514
13.7699
15.522
17.1825
18.8337
20.5492
22.124
23.2982
24.237
24.9005
25.2338
25.3867
25.3592
25.0687
24.5672
24.0718
23.4572
22.6744
21.8457
21.0017
20.1119
19.2893
18.4698
17.5922
16.5892
15.8064
15.2958
14.8707
14.6383
14.5068
14.305
14.0665
13.8953
13.9075
13.9411
14.1277
14.2836
14.3784
14.4946
14.6292
14.7209
14.6781
14.5221
14.516
14.5435
14.4518
14.0482
13.6323
13.2134
12.6813
11.8954
11.1004
10.3267
9.4369
8.40029
7.44318
6.55028
5.55953
4.36697
3.01845
1.78613
0.538526
-0.498089
-1.35429
-2.079
-2.52851
-2.71504
-2.58967
-2.2533
-1.72429
-1.03321
-0.262634
0.449848
1.0339
1.52316
1.82283
2.00936
2.07969
1.99407
1.66076
1.14398
0.605799
0.0737308
-0.381891
-0.690735
-0.92619
-1.09437
-1.09437
-0.904785
-0.65404
-0.424701
-0.25346
0.000342139
0.251087
0.517121
0.767865
0.825965
0.865717
0.819849
0.691419
0.541584
0.428443
0.34588
0.177698
0.0981937
0.0614994
-0.0638729
-0.106683
-0.112799
-0.0944516
-0.100567
-0.170898
-0.0424679
0.0553836
0.144062
0.199103
0.244971
0.425385
0.471253
0.425385
0.410096
0.416211
0.355054
0.296955
0.0981937
0.0767887
0.0584415
0.0523258
0.0523258
0.0523258
-0.115857
-0.186187
-0.140319
-0.00883145
0.0951358
0.186872
0.306128
0.257202
0.226624
0.214392
0.251087
0.309186
0.300013
0.296955
0.367285
0.382575
0.327533
0.266376
0.137946
0.0553836
-0.0730465
-0.140319
-0.112799
-0.0913937
-0.143377
-0.115857
-0.128088
-0.0730465
0.0278629
0.0339786
0.0767887
0.162409
0.226624
0.226624
0.168525
0.125714
0.168525
0.134888
0.0767887
0.0034
0.0431522
0.0859623
0.0492679
-0.00577358
-0.0394101
-0.0271786
0.00645786
-0.170898
-0.238171
-0.180072
-0.0791623
0.00645786
0.0217472
-0.0730465
-0.161725
-0.329907
-0.259576
-0.0149472
0.263318
0.57522
0.9758
1.48646
1.99407
2.69432
3.76457
5.003
6.33929
7.81318
9.36657
10.8496
12.4581
14.305
16.2192
18.0662
19.7266
21.1821
22.5307
23.5795
24.4112
25.0779
25.454
25.5732
25.4112
25.032
24.4632
23.8455
23.1575
22.3655
21.4482
20.5859
19.6257
18.8276
17.9378
17.1978
16.3935
15.6321
15.1398
14.8279
14.5435
14.3203
14.2316
14.25
14.2836
14.2286
14.1796
14.1827
14.2714
14.4977
14.6903
14.7973
14.8034
14.7759
14.6658
14.5496
14.3417
13.9809
13.6476
13.2623
12.6905
12.1064
11.5377
10.9108
10.2778
9.35434
8.26268
7.07318
5.98763
4.8868
3.77374
2.54754
1.42531
0.199103
-0.920074
-1.87718
-2.57438
-2.84958
-2.86182
-2.4857
-2.02396
-1.47355
-0.858917
-0.293213
0.229682
0.87489
1.37944
1.59349
1.72192
1.77084
1.57208
1.14398
0.70365
0.147119
-0.449163
-0.84057
-1.0271
-1.08826
-1.1066
-1.08214
-0.886438
-0.586767
-0.308502
0.0309208
0.263318
0.507947
0.749518
0.954395
1.01555
0.981916
0.859601
0.673072
0.407038
0.30307
0.241913
0.107367
-0.0577572
-0.186187
-0.198419
-0.22594
-0.29627
-0.26875
-0.131146
-0.0210629
0.0829044
0.196045
0.235797
0.254145
0.336707
0.465137
0.544641
0.520179
0.498774
0.562989
0.492658
0.34588
0.278608
0.281665
0.128772
-0.0271786
-0.118914
-0.0455258
0.0339786
0.00951572
-0.0210629
-0.0302365
0.101252
0.23274
0.306128
0.300013
0.284723
0.333649
0.474311
0.587452
0.535468
0.437616
0.388691
0.348938
0.31836
0.284723
0.13183
0.0859623
0.0676151
0.13183
0.192987
0.18993
0.177698
0.214392
0.183814
0.165467
0.153235
0.0981937
0.110425
0.257202
0.300013
0.208277
0.21745
0.278608
0.296955
0.199103
0.13183
0.0951358
0.0981937
0.0859623
0.0890201
0.0645572
0.192987
0.244971
0.0829044
-0.00577358
-0.00883145
0.128772
0.122657
0.0584415
0.00951572
0.0553836
0.0706729
0.0676151
0.101252
0.251087
0.474311
0.78927
1.18679
1.75861
2.44663
3.3273
4.48622
5.73077
7.03037
8.43698
10.0607
11.8251
13.6231
15.3875
17.2803
19.0569
20.5736
21.9833
23.2156
24.2186
24.928
25.4081
25.6466
25.6069
25.3194
24.873
24.2308
23.5
22.7569
21.8274
20.7938
19.9437
19.112
18.3383
17.58
16.8461
16.2529
15.6077
15.0603
14.62
14.3753
14.25
14.198
14.1827
14.2255
14.3387
14.3784
14.5313
14.6995
14.7331
14.6536
14.6444
14.5894
14.5894
14.5282
14.3203
14.1735
14.042
13.6017
13.0238
12.3786
11.715
11.0912
10.3053
9.4736
8.59293
7.62971
6.6359
5.59011
4.36085
3.11936
1.95126
0.767865
-0.332965
-1.30231
-2.10958
-2.82512
-3.0881
-2.98413
-2.49793
-1.81909
-1.05768
-0.329907
0.416211
1.24489
1.80448
2.08275
2.13167
2.03688
1.75555
1.38861
0.816791
0.235797
-0.186187
-0.531726
-0.858917
-1.0271
-1.06685
-1.09437
-1.07603
-0.865033
-0.592883
-0.336023
0.00951572
0.358112
0.599683
0.767865
0.920758
1.00332
0.945221
0.777039
0.578278
0.373401
0.208277
0.0431522
-0.186187
-0.280981
-0.26875
-0.219824
-0.219824
-0.192303
-0.198419
-0.0241208
0.107367
0.17464
0.134888
0.147119
0.23274
0.339765
0.388691
0.339765
0.251087
0.180756
0.159351
0.13183
0.116541
0.13183
0.171582
0.113483
0.0186893
-0.0791623
-0.115857
-0.0822201
-0.0210629
0.116541
0.0859623
0.000342139
-0.0638729
-0.0546994
0.00645786
0.134888
0.342823
0.471253
0.434558
0.348938
0.266376
0.251087
0.183814
0.104309
0.0034
-0.0332943
-0.0975094
-0.213708
-0.198419
-0.143377
0.0431522
0.229682
0.211335
0.104309
0.0217472
0.0370365
0.0951358
0.0737308
-0.0210629
-0.0730465
-0.0149472
0.0523258
0.0676151
0.0217472
-0.00577358
-0.0944516
-0.18313
-0.131146
-0.128088
-0.121972
-0.100567
-0.0546994
0.0431522
0.125714
0.0737308
0.000342139
0.0217472
0.0217472
0.0553836
0.0217472
0.0523258
0.0217472
0.0431522
0.128772
0.266376
0.483484
0.838196
1.25712
1.79836
2.69432
3.7187
4.89598
6.06408
7.48293
9.15252
10.9108
12.6263
14.4365
16.259
17.953
19.6471
21.121
22.4756
23.6498
24.5336
25.1451
25.5702
25.7261
25.5213
25.0779
24.558
23.925
23.2554
22.5031
21.7142
20.8855
19.9131
18.9897
18.213
17.4821
16.7238
16.0786
15.3325
14.7943
14.5649
14.568
14.4304
14.0849
13.8708
14.0849
14.2286
14.3815
14.5588
14.8004
14.9013
14.8249
14.7423
14.6995
14.7209
14.6536
14.5007
14.2072
13.8433
13.2195
12.6874
12.2715
11.7976
11.0729
10.1219
9.00574
7.93243
6.92334
5.95094
4.9816
3.77069
2.48027
1.33663
0.266376
-0.684619
-1.49801
-2.17074
-2.5438
-2.7181
-2.51628
-2.05454
-1.49495
-0.800818
-0.109741
0.651667
1.42531
1.92068
2.15613
2.11944
1.84423
1.34886
1.04613
0.829023
0.434558
-0.0883358
-0.433874
-0.669329
-0.84057
-0.941479
-1.00264
-0.993463
-0.733545
-0.473626
-0.287097
0.0217472
0.407038
0.792328

## Sheet: Sheet2
128.262
128.026
127.761
127.377
126.898
126.405
125.734
125.071
124.231
123.008
120.421
116.825
113.222
110.4
108.521
107.511
107.091
106.973
107.003
106.988
106.892
106.693
106.236
105.662
104.932
103.989
102.987
101.918
100.791
99.6855
98.6244
97.5927
96.6938
95.8758
95.1316
94.5273
94.0042
93.5547
93.1789
92.8104
92.4272
92.0441
91.6093
91.0714
90.4892
89.8629
89.126
88.367
87.5417
86.8049
85.9943
85.2058
84.5574
83.9016
83.3121
82.7668
82.3394
81.8457
81.3667
80.9983
80.6004
80.2098
79.8045
79.3477
78.9129
78.4781
77.9918
77.5055
76.9897
76.5181
76.017
75.5527
75.1032
74.7053
74.2853
73.9169
73.4821
73.1505
72.8337
72.4873
72.1484
71.8241
71.5441
71.2936
70.9767
70.7557
70.483
70.2104
69.9598
69.7609
69.5177
69.2524
69.024
68.8029
68.545
68.3387
68.3019
68.3313
68.4566
68.7514
69.164
69.6061
70.1883
70.8146
71.522
72.4579
73.5632
74.9559
76.8718
79.3329
82.5531
85.8617
88.6618
90.7987
92.4788
93.761
94.8147
95.7653
96.5464
97.3791
98.3001
99.5234
101.086
102.736
104.718
106.877
109.14
111.52
113.804
115.823
117.687
119.419
120.959
122.293
123.56
124.71
125.881
126.994
127.945
128.873
129.757
130.656
131.504
132.491
133.383
134.127
134.812
135.424
135.851
136.338
136.787
137.369
137.9
138.519
139.013
139.433
139.779
139.985
140.133
140.177
140.14
140.052
139.904
139.742
139.425
139.153
138.836
138.445
137.981
137.48
137.067
136.618
136.308
136.168
136.087
136.161
136.271
136.36
136.308
136.242
135.91
135.446
134.717
133.98
133.081
132.211
131.379
130.649
129.956
129.448
129.072
128.873
128.741
128.704
128.726
128.741
128.726
128.755
128.667
128.556
128.343
128.092
127.761
127.37
126.876
126.316
125.653
124.938
124.002
122.101
119.051
115.307
112.013
109.67
108.241
107.533
107.275
107.253
107.202
107.172
107.032
106.693
106.192
105.529
104.682
103.738
102.692
101.587
100.459
99.3465
98.2559
97.3569
96.4874
95.7063
95.0358
94.4758
93.982
93.5694
93.1862
92.803
92.4272
92.0072
91.5135
91.0198
90.364
89.7008
88.9713
88.1607
87.3723
86.6354
85.8027
85.11
84.4321
83.8058
83.2531
82.7078
82.2215
81.7573
81.3299
80.9246
80.4972
80.1214
79.7308
79.3256
78.8908
78.4045
77.8592
77.3581
76.9233
76.4075
75.9286
75.4496
75.0001
74.6022
74.219
73.8137
73.4158
73.0695
72.7305
72.3768
72.0526
71.7726
71.4999
71.2346
70.9546
70.6894
70.4609
70.1883
69.923
69.6651
69.4146
69.1419
68.9135
68.6998
68.4935
68.405
68.3682
68.4861
68.6777
69.0314
69.4956
69.9451
70.5346
71.2273
71.9789
72.9074
74.1085
75.7296
77.8739
80.7183
84.0563
87.2765
89.745
91.5356
92.8915
94.2105
95.3379
96.1779
96.9443
97.7549
98.7939
100.069
101.69
103.517
105.529
107.74
110.09
112.271
114.445
116.53
118.417
120.156
121.541
122.875
123.98
125.13
126.117
127.171
128.151
129.102
130.052
130.973
131.902
132.771
133.619
134.311
134.945
135.49
135.94
136.456
136.949
137.554
138.143
138.666
139.101
139.558
139.831
139.941
140.059
140.103
139.993
139.816
139.779
139.565
139.271
138.946
138.615
138.187
137.723
137.244
136.78
136.375
136.154
136.006
135.991
136.102
136.242
136.242
136.198
136.036
135.652
135.048
134.289
133.479
132.543
131.607
130.841
130.141
129.566
129.065
128.844
128.718
128.615
128.623
128.637
128.659
128.63
128.637
128.556
128.35
128.092
127.849
127.48
127.031
126.537
125.926
125.314
124.504
123.406
121.077
117.651
113.966
110.82
108.86
107.651
107.128
107.017
106.981
107.01
106.958
106.774
106.384
105.802
105.072
104.203
103.178
102.066
100.975
99.855
98.757
97.7696
96.8338
96.0011
95.3084
94.6894
94.1368
93.6947
93.3336
92.9578
92.6188
92.2062
91.7788
91.2777
90.7103
90.0324
89.2808
88.4997
87.6965
86.967
86.0975
85.4564
84.7342
84.0637
83.4594
82.9215
82.4573
81.9709
81.573
81.1014
80.7256
80.3424
79.9003
79.4656
79.0234
78.6108
78.095
77.5939
77.0781
76.5991
76.1201
75.6633
75.2211
74.7864
74.3811
74.02
73.6074
73.2684
72.8852
72.5389
72.2294
71.8905
71.5957
71.3304
71.1167
70.8367
70.5567
70.3283
70.063
69.8419
69.6282
69.3851
69.1051
68.8914
68.6261
68.4566
68.3756
68.3977
68.5671
68.8398
69.2303
69.7167
70.2399
70.8662
71.5294
72.4579
73.4747
74.919
76.7391
79.2077
82.3836
85.648
88.5439
90.7324
92.3904
93.6431
94.6747
95.5737
96.4211
97.3275
98.3886
99.6634
101.093
102.677
104.527
106.568
108.72
110.989
113.362
115.676
117.695
119.677
121.335
122.742
123.936
125.005
126.08
127.119
127.982
128.829
129.772
130.664
131.622
132.484
133.294
134.068
134.746
135.336
135.763
136.294
136.75
137.193
137.767
138.261
138.769
139.212
139.617
139.823
139.904
140.074
140.044
140.037
139.897
139.727
139.536
139.285
138.917
138.541
138.099
137.561
137.119
136.655
136.294
136.05
136.014
136.028
136.154
136.264
136.323
136.235
135.991
135.512
134.871
134.112
133.184
132.285
131.401
130.59
129.927
129.367
128.976
128.777
128.63
128.556
128.615
128.659
128.637
128.667
128.674
128.578
128.35
128.099
127.716
127.348
126.876
126.287
125.638
124.938
124.061
122.389
119.419
115.786
112.36
109.832
108.277
107.526
107.172
107.187
107.224
107.121
107.003
106.715
106.244
105.595
104.822
103.819
102.802
101.631
100.584
99.4055
98.4254
97.4454
96.5611
95.8021
95.1168
94.5347
94.0557
93.5841
93.2157
92.8473
92.4641
92.0441
91.5504
91.0493
90.4377
89.7303
89.0081
88.2344
87.4459
86.5764
85.8838
85.1543
84.4469
83.7984
83.2605
82.6931
82.2141
81.7573
81.352
80.9688
80.5267
80.1288
79.7382
79.3329
78.8392
78.4118
77.8886
77.4244
76.8939
76.4075
75.8917
75.4717
75.0296
74.6169
74.1822
73.8579
73.4305
73.0547
72.7305
72.3989
72.0894
71.7873
71.522
71.2052
70.9325
70.6746
70.4388
70.2399
69.9819
69.7019
69.503
69.2377
68.9945
68.7735
68.5303
68.3829
68.3019
68.3903
68.604
68.884
69.3114
69.8493
70.4462
71.1241
71.9052
72.8926
74.0569
75.5675
77.6307
80.4309
83.7468
86.9154
89.4724
91.3809
92.8546
94.1957
95.2421
96.0969
96.878
97.718
98.6981
100.024
101.506
103.193
105.16
107.386
109.736
112.338
114.843
116.973
118.771
120.252
121.608
122.794
123.936
125.167
126.257
127.311
128.313
129.271
130.17
131.04
131.858
132.712
133.516
134.267
134.908
135.512
135.984
136.463
136.979
137.473
138.092
138.6
139.02
139.425
139.794
139.978
140.074
140.081
140.052
139.934
139.72
139.528
139.285
139.005
138.541
138.18
137.753
137.281
136.831
136.434
136.146
135.991
136.028
136.109
136.227
136.33
136.308
136.176
135.756
135.196
134.451
133.619
132.764
131.828
131.025
130.273
129.625
129.205
128.895
128.696
128.667
128.601
128.615
128.608
128.659
128.623
128.601
128.424
128.21

## Sheet: Sheet3
0
0.00500626
0.0100125
0.0150188
0.020025
0.0250313
0.0300375
0.0350438
0.0400501
0.0450563
0.0500626
0.0550688
0.0600751
0.0650814
0.0700876
0.0750939
0.0801001
0.0851064
0.0901126
0.0951189
0.100125
0.105131
0.110138
0.115144
0.12015
0.125156
0.130163
0.135169
0.140175
0.145181
0.150188
0.155194
0.1602
0.165207
0.170213
0.175219
0.180225
0.185232
0.190238
0.195244
0.20025
0.205257
0.210263
0.215269
0.220275
0.225282
0.230288
0.235294
0.2403
0.245307
0.250313
0.255319
0.260325
0.265332
0.270338
0.275344
0.28035
0.285357
0.290363
0.295369
0.300375
0.305382
0.310388
0.315394
0.320401
0.325407
0.330413
0.335419
0.340426
0.345432
0.350438
0.355444
0.360451
0.365457
0.370463
0.375469
0.380476
0.385482
0.390488
0.395494
0.400501
0.405507
0.410513
0.415519
0.420526
0.425532
0.430538
0.435544
0.440551
0.445557
0.450563
0.455569
0.460576
0.465582
0.470588
0.475594
0.480601
0.485607
0.490613
0.49562
0.500626
0.505632
0.510638
0.515645
0.520651
0.525657
0.530663
0.53567
0.540676
0.545682
0.550688
0.555695
0.560701
0.565707
0.570713
0.57572
0.580726
0.585732
0.590738
0.595745
0.600751
0.605757
0.610763
0.61577
0.620776
0.625782
0.630788
0.635795
0.640801
0.645807
0.650814
0.65582
0.660826
0.665832
0.670839
0.675845
0.680851
0.685857
0.690864
0.69587
0.700876
0.705882
0.710889
0.715895
0.720901
0.725907
0.730914
0.73592
0.740926
0.745932
0.750939
0.755945
0.760951
0.765957
0.770964
0.77597
0.780976
0.785982
0.790989
0.795995
0.801001
0.806008
0.811014
0.81602
0.821026
0.826033
0.831039
0.836045
0.841051
0.846058
0.851064
0.85607
0.861076
0.866083
0.871089
0.876095
0.881101
0.886108
0.891114
0.89612
0.901126
0.906133
0.911139
0.916145
0.921151
0.926158
0.931164
0.93617
0.941176
0.946183
0.951189
0.956195
0.961202
0.966208
0.971214
0.97622
0.981227
0.986233
0.991239
0.996245
1.00125
1.00626
1.01126
1.01627
1.02128
1.02628
1.03129
1.0363
1.0413
1.04631
1.05131
1.05632
1.06133
1.06633
1.07134
1.07635
1.08135
1.08636
1.09136
1.09637
1.10138
1.10638
1.11139
1.1164
1.1214
1.12641
1.13141
1.13642
1.14143
1.14643
1.15144
1.15645
1.16145
1.16646
1.17146
1.17647
1.18148
1.18648
1.19149
1.1965
1.2015
1.20651
1.21151
1.21652
1.22153
1.22653
1.23154
1.23655
1.24155
1.24656
1.25156
1.25657
1.26158
1.26658
1.27159
1.2766
1.2816
1.28661
1.29161
1.29662
1.30163
1.30663
1.31164
1.31665
1.32165
1.32666
1.33166
1.33667
1.34168
1.34668
1.35169
1.3567
1.3617
1.36671
1.37171
1.37672
1.38173
1.38673
1.39174
1.39675
1.40175
1.40676
1.41176
1.41677
1.42178
1.42678
1.43179
1.4368
1.4418
1.44681
1.45181
1.45682
1.46183
1.46683
1.47184
1.47685
1.48185
1.48686
1.49186
1.49687
1.50188
1.50688
1.51189
1.5169
1.5219
1.52691
1.53191
1.53692
1.54193
1.54693
1.55194
1.55695
1.56195
1.56696
1.57196
1.57697
1.58198
1.58698
1.59199
1.597
1.602
1.60701
1.61202
1.61702
1.62203
1.62703
1.63204
1.63705
1.64205
1.64706
1.65207
1.65707
1.66208
1.66708
1.67209
1.6771
1.6821
1.68711
1.69212
1.69712
1.70213
1.70713
1.71214
1.71715
1.72215
1.72716
1.73217
1.73717
1.74218
1.74718
1.75219
1.7572
1.7622
1.76721
1.77222
1.77722
1.78223
1.78723
1.79224
1.79725
1.80225
1.80726
1.81227
1.81727
1.82228
1.82728
1.83229
1.8373
1.8423
1.84731
1.85232
1.85732
1.86233
1.86733
1.87234
1.87735
1.88235
1.88736
1.89237
1.89737
1.90238
1.90738
1.91239
1.9174
1.9224
1.92741
1.93242
1.93742
1.94243
1.94743
1.95244
1.95745
1.96245
1.96746
1.97247
1.97747
1.98248
1.98748
1.99249
1.9975
2.0025
2.00751
2.01252
2.01752
2.02253
2.02753
2.03254
2.03755
2.04255
2.04756
2.05257
2.05757
2.06258
2.06758
2.07259
2.0776
2.0826
2.08761
2.09262
2.09762
2.10263
2.10763
2.11264
2.11765
2.12265
2.12766
2.13267
2.13767
2.14268
2.14768
2.15269
2.1577
2.1627
2.16771
2.17272
2.17772
2.18273
2.18773
2.19274
2.19775
2.20275
2.20776
2.21277
2.21777
2.22278
2.22778
2.23279
2.2378
2.2428
2.24781
2.25282
2.25782
2.26283
2.26783
2.27284
2.27785
2.28285
2.28786
2.29287
2.29787
2.30288
2.30788
2.31289
2.3179
2.3229
2.32791
2.33292
2.33792
2.34293
2.34793
2.35294
2.35795
2.36295
2.36796
2.37297
2.37797
2.38298
2.38798
2.39299
2.398
2.403
2.40801
2.41302
2.41802
2.42303
2.42804
2.43304
2.43805
2.44305
2.44806
2.45307
2.45807
2.46308
2.46809
2.47309
2.4781
2.4831
2.48811
2.49312
2.49812
2.50313
2.50814
2.51314
2.51815
2.52315
2.52816
2.53317
2.53817
2.54318
2.54819
2.55319
2.5582
2.5632
2.56821
2.57322
2.57822
2.58323
2.58824
2.59324
2.59825
2.60325
2.60826
2.61327
2.61827
2.62328
2.62829
2.63329
2.6383
2.6433
2.64831
2.65332
2.65832
2.66333
2.66834
2.67334
2.67835
2.68335
2.68836
2.69337
2.69837
2.70338
2.70839
2.71339
2.7184
2.7234
2.72841
2.73342
2.73842
2.74343
2.74844
2.75344
2.75845
2.76345
2.76846
2.77347
2.77847
2.78348
2.78849
2.79349
2.7985
2.8035
2.80851
2.81352
2.81852
2.82353
2.82854
2.83354
2.83855
2.84355
2.84856
2.85357
2.85857
2.86358
2.86859
2.87359
2.8786
2.8836
2.88861
2.89362
2.89862
2.90363
2.90864
2.91364
2.91865
2.92365
2.92866
2.93367
2.93867
2.94368
2.94869
2.95369
2.9587
2.9637
2.96871
2.97372
2.97872
2.98373
2.98874
2.99374
2.99875
3.00375
3.00876
3.01377
3.01877
3.02378
3.02879
3.03379
3.0388
3.0438
3.04881
3.05382
3.05882
3.06383
3.06884
3.07384
3.07885
3.08385
3.08886
3.09387
3.09887
3.10388
3.10889
3.11389
3.1189
3.1239
3.12891
3.13392
3.13892
3.14393
3.14894
3.15394
3.15895
3.16395
3.16896
3.17397
3.17897
3.18398
3.18899
3.19399
3.199
3.20401
3.20901
3.21402
3.21902
3.22403
3.22904
3.23404
3.23905
3.24406
3.24906
3.25407
3.25907
3.26408
3.26909
3.27409
3.2791
3.28411
3.28911
3.29412
3.29912
3.30413
3.30914
3.31414
3.31915
3.32416
3.32916
3.33417
3.33917
3.34418
3.34919
3.35419
3.3592
3.36421
3.36921
3.37422
3.37922
3.38423
3.38924
3.39424
3.39925
3.40426
3.40926
3.41427
3.41927
3.42428
3.42929
3.43429
3.4393
3.44431
3.44931
3.45432
3.45932
3.46433
3.46934
3.47434
3.47935
3.48436
3.48936
3.49437
3.49937
3.50438
3.50939
3.51439
3.5194
3.52441
3.52941
3.53442
3.53942
3.54443
3.54944
3.55444
3.55945
3.56446
3.56946
3.57447
3.57947
3.58448
3.58949
3.59449
3.5995
3.60451
3.60951
3.61452
3.61952
3.62453
3.62954
3.63454
3.63955
3.64456
3.64956
3.65457
3.65957
3.66458
3.66959
3.67459
3.6796
3.68461
3.68961
3.69462
3.69962
3.70463
3.70964
3.71464
3.71965
3.72466
3.72966
3.73467
3.73967
3.74468
3.74969
3.75469
3.7597
3.76471
3.76971
3.77472
3.77972
3.78473
3.78974
3.79474
3.79975
3.80476
3.80976
3.81477
3.81977
3.82478
3.82979
3.83479
3.8398
3.84481
3.84981
3.85482
3.85982
3.86483
3.86984
3.87484
3.87985
3.88486
3.88986
3.89487
3.89987
3.90488
3.90989
3.91489
3.9199
3.92491
3.92991
3.93492
3.93992
3.94493
3.94994
3.95494
3.95995
3.96496
3.96996
3.97497
3.97997
3.98498
3.98999
3.99499
4
