# Supplementary material for: A Bio-Inspired Approach for the Reduction of Left Ventricular Workload
Source: PLoS One. 2014 Jan 24;9(1):e87122. doi: 10.1371/journal.pone.0087122 (PMC3901771; doi:10.1371/journal.pone.0087122)
Supplement: Data S1 — (ZIP) [file pone.0087122.s002.zip › Pressure_FLow_AortaNo3_setup1_ring3_HR60_2.xls]

## Sheet: Sheet1
1.75861
1.51398
1.17762
0.725055
0.229682
-0.256518
-0.758007
-1.06074
-1.20446
-1.09437
-0.950653
-0.751892
-0.495031
-0.265692
0.0186893
0.324475
0.53241
0.731171
0.868775
0.844312
0.584394
0.416211
0.413153
0.382575
0.27555
0.116541
0.0156314
0.0034
-0.0608151
-0.131146
-0.18313
-0.201477
-0.219824
-0.170898
-0.128088
-0.115857
0.000342139
0.113483
0.144062
0.257202
0.300013
0.348938
0.410096
0.31836
0.17464
0.13183
0.144062
0.153235
0.0676151
-0.140319
-0.180072
-0.195361
-0.18313
-0.140319
-0.0638729
-0.00883145
0.0584415
0.0859623
0.113483
0.110425
0.119599
0.113483
0.116541
0.168525
0.251087
0.290839
0.296955
0.342823
0.30307
0.202161
0.119599
-0.00577358
-0.0975094
-0.115857
-0.085278
-0.0577572
-0.0699887
-0.0944516
-0.161725
-0.12503
-0.0363522
0.0217472
0.101252
0.144062
0.199103
0.269434
0.336707
0.293897
0.229682
0.226624
0.199103
0.162409
0.144062
0.0890201
0.0370365
0.000342139
-0.0149472
0.00645786
0.00645786
0.00951572
-0.103625
-0.131146
-0.0516415
0.0614994
0.0798465
0.0645572
0.122657
0.226624
0.290839
0.251087
0.315302
0.434558
0.737287
1.15927
1.82283
2.65762
3.57192
4.55961
5.6421
7.03342
8.6174
10.1708
11.6661
13.4091
15.1673
17.0235
18.8123
20.5064
22.0292
23.4725
24.4663
25.0656
25.4662
25.6772
25.6344
25.3378
24.8027
24.1146
23.4755
22.7355
21.9802
20.9987
19.9865
19.2373
18.5004
17.7268
16.8859
16.1
15.4792
15.2468
14.8034
14.3539
14.0451
13.9564
13.9136
13.9748
14.0237
14.3356
14.5191
14.4029
14.4518
14.6353
14.7484
14.7331
14.6353
14.5588
14.4426
14.3264
14.1766
13.9044
13.2684
12.5834
11.9352
11.1096
10.287
9.41244
8.46144
7.52574
6.45855
5.35772
4.21713
3.22027
2.29374
1.16233
-0.0271786
-1.09437
-1.98727
-2.58661
-2.87405
-2.88016
-2.53157
-1.99644
-1.28702
-0.580652
0.0462101
0.596625
1.2296
1.6363
1.87175
1.80754
1.5782
1.42225
1.07671
0.566046
0.0737308
-0.388006
-0.788586
-1.05768
-1.3757
-1.3757
-1.1433
-0.877264
-0.644867
-0.305444
-0.0210629
0.251087
0.492658
0.630262
0.731171
0.706708
0.712824
0.825965
0.706708
0.520179
0.30307
0.0309208
-0.152551
-0.277923
-0.43999
-0.446106
-0.348254
-0.250402
-0.186187
-0.155609
-0.201477
-0.16784
-0.0577572
0.0798465
0.137946
0.128772
0.0645572
-0.0424679
-0.0638729
0.092078
0.229682
0.257202
0.159351
0.0676151
-0.00883145
-0.195361
-0.259576
-0.238171
-0.177014
-0.189245
-0.22594
-0.219824
-0.131146
-0.0516415
-0.0332943
-0.018005
0.0217472
0.122657
0.17464
0.147119
0.0767887
0.116541
0.199103
0.300013
0.281665
0.263318
0.214392
0.0676151
-0.0883358
-0.0822201
-0.0608151
-0.0546994
-0.0332943
-0.0485836
-0.0485836
-0.0699887
-0.0608151
-0.0149472
0.024805
-0.0271786
-0.018005
0.0278629
0.0156314
0.0034
-0.0241208
0.0186893
0.0462101
0.0156314
-0.085278
-0.0975094
-0.0883358
-0.128088
-0.128088
-0.109741
-0.170898
-0.118914
-0.0149472
0.0553836
0.0431522
0.0553836
0.0217472
-0.0394101
-0.0730465
-0.0822201
-0.0485836
0.092078
0.147119
0.382575
0.786212
1.35497
2.02159
2.85638
3.87771
4.99995
6.19251
7.54103
9.10665
10.8313
12.5712
14.3937
16.1581
17.8919
19.6502
21.173
22.4817
23.6284
24.5152
25.1054
25.4356
25.4448
25.2155
24.9433
24.5947
23.9434
23.1789
22.3319
21.4635
20.436
19.4789
18.8735
18.1671
17.2834
16.4639
15.7483
15.0878
14.5344
14.2102
14.1277
14.1185
14.143
14.1521
14.1338
14.1827
14.3172
14.5405
14.6964
14.8004
14.7515
14.5496
14.3998
14.4915
14.4671
14.3631
14.1705
13.88
13.3724
12.7119
11.9658
11.3358
10.6417
9.91699
9.03021
8.20764
7.36673
6.18334
4.95102
3.77374
2.56895
1.31216
0.0584415
-1.01487
-1.86495
-2.44289
-2.75173
-2.74562
-2.49181
-2.03925
-1.4766
-0.803875
-0.0669308
0.553815
1.14092
1.78919
2.02159
2.03076
1.91151
1.72498
1.39778
0.887122
0.263318
-0.18313
-0.470569
-0.715197
-0.874206
-1.0271
-1.0852
-1.04239
-0.819165
-0.565362
-0.290155
0.0156314
0.269434
0.562989
0.798444
0.899353
0.908527
0.819849
0.636377
0.520179
0.477369
0.30307
0.0462101
-0.170898
-0.287097
-0.302386
-0.241229
-0.247345
-0.259576
-0.29627
-0.250402
-0.164782
-0.0577572
-0.0730465
0.00951572
0.113483
0.202161
0.257202
0.278608
0.27555
0.342823
0.330591
0.27555
0.177698
0.0370365
-0.0944516
0.0431522
0.122657
0.0309208
-0.085278
-0.158667
-0.134204
-0.164782
-0.271808
-0.177014
-0.103625
-0.0271786
0.101252
0.17464
0.092078
0.0309208
0.0645572
0.119599
0.165467
0.141004
0.122657
0.153235
0.296955
0.248029
0.101252
-0.0546994
-0.0699887
-0.0516415
-0.112799
-0.259576
-0.259576
-0.198419
-0.0730465
-0.0241208
-0.018005
0.0767887
0.113483
0.101252
0.092078
0.101252
0.0890201
0.0370365
0.0523258
0.171582
0.159351
0.125714
0.0492679
-0.0271786
-0.0638729
-0.018005
0.092078
0.122657
0.110425
0.0523258
0.0462101
0.0278629
0.0186893
-0.0791623
-0.0730465
-0.0394101
0.0614994
0.177698
0.422327
0.706708
1.09811
1.67911
2.42217
3.29672
4.33945
5.45862
6.77962
8.24434
9.83137
11.5468
13.354
15.1918
16.9806
18.7267
20.4544
21.913
23.1514
24.1605
24.9036
25.3041
25.4784
25.4051
25.2613
24.873
24.3226
23.5367
22.7203
21.9619
21.0568
20.066
19.271
18.5279
17.6473
16.9409
16.3263
15.6933
15.2621
14.8921
14.5619
14.3203
14.0359
13.9167
13.9442
14.1154
14.3295
14.516
14.6077
14.6658
14.7392
14.831
14.8891
14.8065
14.6444
14.409
14.1001
13.7913
13.4121
13.0024
12.5192
11.9658
11.1554
10.235
9.38798
8.77029
7.88351
6.82549
5.584
4.39143
3.25085
2.22341
1.092
-0.0546994
-1.05156
-1.87718
-2.46735
-2.87099
-2.87099
-2.59578
-2.06066
-1.35735
-0.516436
0.306128
0.960511
1.51093
1.86258
1.91762
1.89927
1.73415
1.34886
0.960511
0.578278
0.116541
-0.485858
-0.794702
-1.00264
-1.14941
-1.09131
-0.978173
-0.849743
-0.598999
-0.262634
0.0186893
0.309186
0.465137
0.526294
0.596625
0.682245
0.743402
0.71894
0.71894
0.670014
0.315302
-0.00883145
-0.207592
-0.427758
-0.556189
-0.4828
-0.403296
-0.403296
-0.293213
-0.198419
-0.152551
-0.0913937
0.128772
0.21745
0.238855
0.281665
0.529352
0.767865
0.71894
0.492658
0.300013
0.257202
0.104309
0.0309208
0.0186893
-0.0394101
-0.0241208
0.0431522
-0.0241208
-0.0638729
-0.0424679
-0.0638729
-0.161725
-0.106683
0.000342139
0.0186893
0.0614994
0.0339786
0.092078
0.104309
0.183814
0.229682
0.226624
0.278608
0.248029
0.0523258
-0.00577358
0.0186893
0.0584415
-0.018005
-0.103625
0.0217472
0.0829044
0.0737308
-0.0118893
-0.0424679
-0.0608151
-0.0699887
-0.0730465
-0.00577358
0.0706729
0.156293
0.226624
0.281665
0.153235
-0.0638729
-0.158667
-0.131146
-0.0883358
-0.137262
-0.0730465
-0.0975094
-0.0699887
-0.0761044
-0.0118893
0.0278629
-0.0424679
0.0614994
0.235797
0.257202
0.202161
0.159351
0.141004
0.168525
0.147119
0.30307
0.397864
0.569104
0.899353
1.39473
1.99101
2.73101
3.63308
4.75226
6.03044
7.41871
8.99657
10.6631
12.4244
14.2102
16.0419
17.739
19.3994
20.9375
22.3503
23.5765
24.4296
25.0565
25.3714
25.5579
25.4968
25.2583
24.6712
24.0535
23.1942
22.2738
21.4512
20.7143
19.9223
19.0783
18.1916
17.3629
16.7513
16.0266
15.3814
14.9349
14.5221
14.1858
13.9962
14.0298
14.1032
13.9962
14.0787
14.3295
14.5619
14.7148
14.8157
15.045
14.9594
14.8493
14.7729
14.5435
14.2622
14.0604
13.883
13.5497
13.0696
12.4795
11.8098
11.027
10.1494
9.16169
8.08839
7.1007
6.16805
5.18036
4.04283
2.77994
1.55985
0.422327
-0.602057
-1.47966
-2.19214
-2.53462
-2.57438
-2.38785
-2.01173
-1.58057
-1.1066
-0.394122
0.394806
1.14398
1.64853
1.97572
2.11027
2.08886
1.85035

## Sheet: Sheet2
133.081
132.138
131.239
130.413
129.61
129.006
128.593
128.284
128.122
128.048
128.018
128.055
128.077
128.077
128.099
127.923
127.761
127.562
127.252
126.95
126.471
125.94
125.336
124.599
123.781
122.389
119.64
116.118
112.662
110.075
108.41
107.504
107.128
107.01
107.032
107.017
106.966
106.73
106.31
105.75
105.028
104.144
103.141
102.007
100.872
99.7592
98.6686
97.7254
96.7601
95.9642
95.2642
94.6452
94.1221
93.6505
93.3115
92.9431
92.6262
92.243
91.8156
91.3219
90.7324
90.0545
89.3545
88.6028
87.7849
87.0186
86.208
85.4637
84.7858
84.1374
83.5479
83.0173
82.5531
82.1036
81.6394
81.2635
80.8435
80.4309
80.0477
79.635
79.1855
78.7361
78.2423
77.7265
77.3286
76.7539
76.3117
75.8475
75.4643
75.0075
74.5801
74.1969
73.7842
73.3863
73.0179
72.7158
72.3621
72.0599
71.8241
71.5368
71.1978
70.9915
70.6967
70.4683
70.2251
70.0335
69.7388
69.4882
69.2819
68.9945
68.7587
68.604
68.5229
68.5377
68.6482
68.9503
69.2893
69.7683
70.343
70.9988
71.6841
72.5168
73.7548
75.1254
76.9823
79.3845
82.5457
85.7732
88.5586
90.725
92.3757
93.621
94.6084
95.4632
96.2958
97.0917
97.9907
99.1918
100.673
102.353
104.357
106.531
108.852
111.122
113.281
115.234
117.135
118.992
120.613
122.072
123.361
124.415
125.461
126.338
127.245
128.166
129.146
130.141
131.062
131.953
132.757
133.574
134.223
134.798
135.225
135.682
136.154
136.647
137.148
137.76
138.342
138.821
139.248
139.374
139.477
139.602
139.551
139.447
139.381
139.189
138.895
138.652
138.298
137.922
137.473
137.023
136.522
136.095
135.763
135.557
135.483
135.557
135.748
135.837
135.837
135.844
135.601
135.078
134.451
133.656
132.801
131.887
130.936
130.133
129.404
128.866
128.461
128.254
128.114
128.085
128.107
128.136
128.158
128.21
128.114
128.004
127.819
127.554
127.223
126.795
126.301
125.675
125.027
124.341
123.28
121.247
118.071
114.438
111.372
109.243
107.953
107.371
107.172
107.106
107.098
107.04
106.892
106.612
106.126
105.492
104.704
103.731
102.677
101.601
100.489
99.3981
98.3444
97.3791
96.5169
95.7579
95.08
94.5126
94.0042
93.5989
93.2452
92.8325
92.523
92.1325
91.6683
91.1156
90.4892
89.8555
89.1334
88.3228
87.527
86.7238
86.009
85.2353
84.5279
83.99
83.3415
82.8405
82.4057
81.9194
81.4846
81.1456
80.7551
80.3351
79.9298
79.5098
79.0161
78.5592
78.0434
77.5644
77.0633
76.5696
76.1128
75.6706
75.199
74.7938
74.3885
73.9685
73.6
73.2832
72.9295
72.6052
72.2957
72.001
71.721
71.382
71.1241
70.8515
70.6009
70.3799
70.0925
69.8862
69.6577
69.3924
69.1493
68.9208
68.7293
68.545
68.5008
68.5598
68.7514
69.0903
69.4956
70.0335
70.6378
71.3231
72.0599
73.0842
74.3222
75.9064
77.9623
80.7477
84.0563
87.0554
89.5313
91.403
92.803
94.0263
94.9474
95.7358
96.5464
97.438
98.4254
99.6928
101.248
103.082
105.124
107.378
109.729
111.977
114.003
115.889
117.717
119.456
121.033
122.389
123.678
124.916
126.036
127.119
128.099
129.006
129.794
130.679
131.57
132.432
133.265
134.002
134.606
135.056
135.483
135.815
136.242
136.743
137.31
137.856
138.29
138.755
139.116
139.396
139.469
139.521
139.411
139.248
139.131
138.954
138.644
138.342
138.092
137.649
137.2
136.736
136.338
135.969
135.645
135.579
135.571
135.719
135.822
135.881
135.903
135.697
135.372
134.768
134.039
133.162
132.233
131.305
130.45
129.706
129.087
128.615
128.291
128.107
128.011
127.996
127.996
128.026
128.033
128.004
127.974
127.812
127.613
127.296
126.957
126.493
125.918
125.373
124.702
123.877
122.529
120.045
116.56
113.052
110.37
108.557
107.577
107.128
107.025
107.069
107.017
106.907
106.745
106.362
105.831
105.102
104.18
103.252
102.139
100.997
99.9286
98.816
97.8654
96.9664
96.1264
95.3969
94.7852
94.24
93.8126
93.4147
93.0167
92.6778
92.2946
91.8525
91.3661
90.784
90.1945
89.465
88.7502
87.9102
87.1512
86.3627
85.6848
84.9553
84.2405
83.651
83.1205
82.5604
82.1699
81.6909
81.3372
80.8951
80.4972
80.0772
79.7161
79.3182
78.8761
78.3676
77.8886
77.3876
76.8865
76.4444
75.9064
75.5159
75.0443
74.6316
74.2043
73.8063
73.4453
73.18
72.76
72.4873
72.2
71.8831
71.5883
71.3378
71.0578
70.7778
70.5715
70.2841
69.9893
69.8567
69.5767
69.3261
69.0682
68.8177
68.685
68.5377
68.604
68.7366
68.9798
69.3703
69.8714
70.3872
71.0136
71.6915
72.4947
73.6295
74.9927
76.717
79.0824
82.1625
85.4269
88.2786
90.4966
92.302
93.621
94.6526
95.4484
96.1337
96.9296
97.9096
99.0591
100.459
102.088
103.967
105.934
108.071
110.363
112.603
114.622
116.737
118.881
120.672
122.057
123.192
124.113
125.1
126.051
127.024
128.018
128.962
129.942
130.863
131.85
132.72
133.493
134.164
134.761
135.196
135.63
136.05
136.581
137.082
137.635
138.217
138.74
139.16
139.433
139.447
139.602
139.617
139.492
139.322
139.175
138.939
138.644
138.298
137.944
137.546
137.067
136.669
136.212
135.859
135.645
135.586
135.652
135.734
135.844
135.91
135.859
135.601
135.188
134.503
133.67
132.815
131.894
130.959
130.17
129.463
128.858
128.505
128.239
128.136
128.041
128.099
128.107
128.099
128.122
128.055
127.923
127.738
127.503
127.171
126.795
126.338
125.756
125.086
124.378
123.487
121.711
118.623
115.035
111.77
109.442
108.071
107.342
107.054
107.017
107.017
107.01
106.877
106.627
106.163
105.536
104.785
103.827
102.802
101.727
100.562
99.4276
98.4254
97.4454
96.5464
95.7506
95.1389
94.4979
93.9968
93.5989
93.2525
92.8694
92.523
92.1546
91.6904
91.1082
90.5408
89.8776
89.1334
88.3597
87.5417
86.7164
85.9722
85.2722
84.6016
83.9163
83.4005
82.9068
82.4057
81.9562
81.492
81.0867
80.7035
80.3351
79.8782
79.4729
79.0234
78.5518
78.0876
77.6013
77.1297
76.5917
76.1349
75.6559
75.1622
74.7938
74.4032
73.9906
73.6295
73.2463
72.9295
72.5979
72.2589
71.9789
71.6547
71.3599
71.1167
70.8441
70.623
70.3651
70.1072
69.8493
69.6356
69.3777
69.0903
68.8766
68.685
68.5229
68.4271
68.4935
68.7072
69.0166
69.4219
69.9304
70.5346
71.1536
71.9199
72.9295
74.0421
75.6043
77.5792
80.2614
83.5773
86.7164
89.2734
91.2335
92.6999
93.8273
94.8368
95.6769
96.5316
97.3422
98.3738
99.6192
101.152
102.861
104.88
106.848
108.992
111.313
113.649
116.037
118.174
120.053
121.468
122.654
123.752
124.82
125.815
126.795
127.694
128.608
129.551
130.413
131.393
132.322
133.125
133.884
134.51
135.011
135.498
135.91
136.36
136.854
137.303
137.907
138.394
138.747
139.035
139.256
139.352
139.418
139.344
139.234
139.123
138.946
138.747
138.504
138.084
137.782
137.303
136.802
136.345
135.903
135.586
135.424
135.461
135.542
135.645
135.748
135.844
135.689
135.431
134.893
134.134
133.317
132.395

## Sheet: Sheet3
0
0.00500626
0.0100125
0.0150188
0.020025
0.0250313
0.0300375
0.0350438
0.0400501
0.0450563
0.0500626
0.0550688
0.0600751
0.0650814
0.0700876
0.0750939
0.0801001
0.0851064
0.0901126
0.0951189
0.100125
0.105131
0.110138
0.115144
0.12015
0.125156
0.130163
0.135169
0.140175
0.145181
0.150188
0.155194
0.1602
0.165207
0.170213
0.175219
0.180225
0.185232
0.190238
0.195244
0.20025
0.205257
0.210263
0.215269
0.220275
0.225282
0.230288
0.235294
0.2403
0.245307
0.250313
0.255319
0.260325
0.265332
0.270338
0.275344
0.28035
0.285357
0.290363
0.295369
0.300375
0.305382
0.310388
0.315394
0.320401
0.325407
0.330413
0.335419
0.340426
0.345432
0.350438
0.355444
0.360451
0.365457
0.370463
0.375469
0.380476
0.385482
0.390488
0.395494
0.400501
0.405507
0.410513
0.415519
0.420526
0.425532
0.430538
0.435544
0.440551
0.445557
0.450563
0.455569
0.460576
0.465582
0.470588
0.475594
0.480601
0.485607
0.490613
0.49562
0.500626
0.505632
0.510638
0.515645
0.520651
0.525657
0.530663
0.53567
0.540676
0.545682
0.550688
0.555695
0.560701
0.565707
0.570713
0.57572
0.580726
0.585732
0.590738
0.595745
0.600751
0.605757
0.610763
0.61577
0.620776
0.625782
0.630788
0.635795
0.640801
0.645807
0.650814
0.65582
0.660826
0.665832
0.670839
0.675845
0.680851
0.685857
0.690864
0.69587
0.700876
0.705882
0.710889
0.715895
0.720901
0.725907
0.730914
0.73592
0.740926
0.745932
0.750939
0.755945
0.760951
0.765957
0.770964
0.77597
0.780976
0.785982
0.790989
0.795995
0.801001
0.806008
0.811014
0.81602
0.821026
0.826033
0.831039
0.836045
0.841051
0.846058
0.851064
0.85607
0.861076
0.866083
0.871089
0.876095
0.881101
0.886108
0.891114
0.89612
0.901126
0.906133
0.911139
0.916145
0.921151
0.926158
0.931164
0.93617
0.941176
0.946183
0.951189
0.956195
0.961202
0.966208
0.971214
0.97622
0.981227
0.986233
0.991239
0.996245
1.00125
1.00626
1.01126
1.01627
1.02128
1.02628
1.03129
1.0363
1.0413
1.04631
1.05131
1.05632
1.06133
1.06633
1.07134
1.07635
1.08135
1.08636
1.09136
1.09637
1.10138
1.10638
1.11139
1.1164
1.1214
1.12641
1.13141
1.13642
1.14143
1.14643
1.15144
1.15645
1.16145
1.16646
1.17146
1.17647
1.18148
1.18648
1.19149
1.1965
1.2015
1.20651
1.21151
1.21652
1.22153
1.22653
1.23154
1.23655
1.24155
1.24656
1.25156
1.25657
1.26158
1.26658
1.27159
1.2766
1.2816
1.28661
1.29161
1.29662
1.30163
1.30663
1.31164
1.31665
1.32165
1.32666
1.33166
1.33667
1.34168
1.34668
1.35169
1.3567
1.3617
1.36671
1.37171
1.37672
1.38173
1.38673
1.39174
1.39675
1.40175
1.40676
1.41176
1.41677
1.42178
1.42678
1.43179
1.4368
1.4418
1.44681
1.45181
1.45682
1.46183
1.46683
1.47184
1.47685
1.48185
1.48686
1.49186
1.49687
1.50188
1.50688
1.51189
1.5169
1.5219
1.52691
1.53191
1.53692
1.54193
1.54693
1.55194
1.55695
1.56195
1.56696
1.57196
1.57697
1.58198
1.58698
1.59199
1.597
1.602
1.60701
1.61202
1.61702
1.62203
1.62703
1.63204
1.63705
1.64205
1.64706
1.65207
1.65707
1.66208
1.66708
1.67209
1.6771
1.6821
1.68711
1.69212
1.69712
1.70213
1.70713
1.71214
1.71715
1.72215
1.72716
1.73217
1.73717
1.74218
1.74718
1.75219
1.7572
1.7622
1.76721
1.77222
1.77722
1.78223
1.78723
1.79224
1.79725
1.80225
1.80726
1.81227
1.81727
1.82228
1.82728
1.83229
1.8373
1.8423
1.84731
1.85232
1.85732
1.86233
1.86733
1.87234
1.87735
1.88235
1.88736
1.89237
1.89737
1.90238
1.90738
1.91239
1.9174
1.9224
1.92741
1.93242
1.93742
1.94243
1.94743
1.95244
1.95745
1.96245
1.96746
1.97247
1.97747
1.98248
1.98748
1.99249
1.9975
2.0025
2.00751
2.01252
2.01752
2.02253
2.02753
2.03254
2.03755
2.04255
2.04756
2.05257
2.05757
2.06258
2.06758
2.07259
2.0776
2.0826
2.08761
2.09262
2.09762
2.10263
2.10763
2.11264
2.11765
2.12265
2.12766
2.13267
2.13767
2.14268
2.14768
2.15269
2.1577
2.1627
2.16771
2.17272
2.17772
2.18273
2.18773
2.19274
2.19775
2.20275
2.20776
2.21277
2.21777
2.22278
2.22778
2.23279
2.2378
2.2428
2.24781
2.25282
2.25782
2.26283
2.26783
2.27284
2.27785
2.28285
2.28786
2.29287
2.29787
2.30288
2.30788
2.31289
2.3179
2.3229
2.32791
2.33292
2.33792
2.34293
2.34793
2.35294
2.35795
2.36295
2.36796
2.37297
2.37797
2.38298
2.38798
2.39299
2.398
2.403
2.40801
2.41302
2.41802
2.42303
2.42804
2.43304
2.43805
2.44305
2.44806
2.45307
2.45807
2.46308
2.46809
2.47309
2.4781
2.4831
2.48811
2.49312
2.49812
2.50313
2.50814
2.51314
2.51815
2.52315
2.52816
2.53317
2.53817
2.54318
2.54819
2.55319
2.5582
2.5632
2.56821
2.57322
2.57822
2.58323
2.58824
2.59324
2.59825
2.60325
2.60826
2.61327
2.61827
2.62328
2.62829
2.63329
2.6383
2.6433
2.64831
2.65332
2.65832
2.66333
2.66834
2.67334
2.67835
2.68335
2.68836
2.69337
2.69837
2.70338
2.70839
2.71339
2.7184
2.7234
2.72841
2.73342
2.73842
2.74343
2.74844
2.75344
2.75845
2.76345
2.76846
2.77347
2.77847
2.78348
2.78849
2.79349
2.7985
2.8035
2.80851
2.81352
2.81852
2.82353
2.82854
2.83354
2.83855
2.84355
2.84856
2.85357
2.85857
2.86358
2.86859
2.87359
2.8786
2.8836
2.88861
2.89362
2.89862
2.90363
2.90864
2.91364
2.91865
2.92365
2.92866
2.93367
2.93867
2.94368
2.94869
2.95369
2.9587
2.9637
2.96871
2.97372
2.97872
2.98373
2.98874
2.99374
2.99875
3.00375
3.00876
3.01377
3.01877
3.02378
3.02879
3.03379
3.0388
3.0438
3.04881
3.05382
3.05882
3.06383
3.06884
3.07384
3.07885
3.08385
3.08886
3.09387
3.09887
3.10388
3.10889
3.11389
3.1189
3.1239
3.12891
3.13392
3.13892
3.14393
3.14894
3.15394
3.15895
3.16395
3.16896
3.17397
3.17897
3.18398
3.18899
3.19399
3.199
3.20401
3.20901
3.21402
3.21902
3.22403
3.22904
3.23404
3.23905
3.24406
3.24906
3.25407
3.25907
3.26408
3.26909
3.27409
3.2791
3.28411
3.28911
3.29412
3.29912
3.30413
3.30914
3.31414
3.31915
3.32416
3.32916
3.33417
3.33917
3.34418
3.34919
3.35419
3.3592
3.36421
3.36921
3.37422
3.37922
3.38423
3.38924
3.39424
3.39925
3.40426
3.40926
3.41427
3.41927
3.42428
3.42929
3.43429
3.4393
3.44431
3.44931
3.45432
3.45932
3.46433
3.46934
3.47434
3.47935
3.48436
3.48936
3.49437
3.49937
3.50438
3.50939
3.51439
3.5194
3.52441
3.52941
3.53442
3.53942
3.54443
3.54944
3.55444
3.55945
3.56446
3.56946
3.57447
3.57947
3.58448
3.58949
3.59449
3.5995
3.60451
3.60951
3.61452
3.61952
3.62453
3.62954
3.63454
3.63955
3.64456
3.64956
3.65457
3.65957
3.66458
3.66959
3.67459
3.6796
3.68461
3.68961
3.69462
3.69962
3.70463
3.70964
3.71464
3.71965
3.72466
3.72966
3.73467
3.73967
3.74468
3.74969
3.75469
3.7597
3.76471
3.76971
3.77472
3.77972
3.78473
3.78974
3.79474
3.79975
3.80476
3.80976
3.81477
3.81977
3.82478
3.82979
3.83479
3.8398
3.84481
3.84981
3.85482
3.85982
3.86483
3.86984
3.87484
3.87985
3.88486
3.88986
3.89487
3.89987
3.90488
3.90989
3.91489
3.9199
3.92491
3.92991
3.93492
3.93992
3.94493
3.94994
3.95494
3.95995
3.96496
3.96996
3.97497
3.97997
3.98498
3.98999
3.99499
4
