# Supplementary material for: A Bio-Inspired Approach for the Reduction of Left Ventricular Workload
Source: PLoS One. 2014 Jan 24;9(1):e87122. doi: 10.1371/journal.pone.0087122 (PMC3901771; doi:10.1371/journal.pone.0087122)
Supplement: Data S1 — (ZIP) [file pone.0087122.s002.zip › Pressure_FLow_AortaNo3_setup1_ring3_HR60_3.xls]

## Sheet: Sheet1
14.7973
14.5772
14.464
14.5344
14.5588
14.5863
14.5038
14.1552
14.0053
13.6751
13.3051
12.7302
11.9749
11.0392
10.2258
9.39409
8.5807
7.67557
6.7735
5.73077
4.68804
3.59639
2.44663
1.24183
0.134888
-0.849743
-1.69677
-2.24719
-2.55909
-2.61107
-2.51934
-2.09124
-1.44908
-0.699908
0.0217472
0.691419
1.22043
1.60266
1.91762
2.10721
2.10109
1.84117
1.35497
0.783155
0.324475
-0.0485836
-0.391064
-0.736602
-0.944537
-1.06379
-0.953711
-0.715197
-0.522552
-0.293213
0.0462101
0.376459
0.61803
0.80456
0.923816
0.920758
0.786212
0.624146
0.455963
0.31836
0.162409
0.0614994
-0.0699887
-0.201477
-0.326849
-0.455279
-0.488916
-0.464453
-0.360485
-0.204535
-0.0638729
0.0156314
0.0614994
0.119599
0.153235
0.144062
0.153235
0.168525
0.196045
0.177698
0.113483
0.0737308
0.0400943
0.0676151
0.0584415
-0.0271786
-0.128088
-0.109741
-0.100567
-0.109741
-0.0913937
-0.0730465
-0.0730465
-0.158667
-0.149493
-0.0944516
-0.0913937
-0.0608151
0.0553836
0.199103
0.358112
0.330591
0.266376
0.196045
0.153235
0.0584415
-0.00577358
0.0370365
0.0309208
0.0278629
-0.0424679
-0.112799
-0.158667
-0.158667
-0.143377
-0.0669308
-0.0271786
0.0798465
0.177698
0.223566
0.196045
0.0706729
-0.00271572
-0.0332943
0.024805
0.0553836
0.00951572
-0.0638729
-0.115857
-0.0791623
0.0951358
0.199103
0.186872
0.107367
0.00951572
-0.0608151
-0.115857
-0.0883358
0.0339786
0.0523258
0.0370365
-0.0118893
-0.0608151
0.000342139
0.0431522
0.113483
0.196045
0.379517
0.712824
1.20208
1.81365
2.51696
3.33035
4.38226
5.72466
7.15268
8.66938
10.3145
12.0667
13.672
15.2132
16.9959
18.8154
20.5614
22.0475
23.286
24.2706
25.2369
25.7353
25.7384
25.4754
25.1421
24.7323
24.1819
23.5092
22.7111
21.8182
20.8733
20.0018
19.1548
18.3078
17.421
16.6535
16.0113
15.4242
14.9747
14.6475
14.1644
13.987
14.1001
14.2439
14.3448
14.4396
14.4426
14.4977
14.5007
14.5741
14.6444
14.675
14.6383
14.5649
14.4549
14.3784
14.3081
14.091
13.617
13.0421
12.3724
11.5682
10.9322
10.1861
9.37574
8.48285
7.46458
6.41879
5.36077
4.28441
3.08878
1.87175
0.700592
-0.391064
-1.29008
-1.98727
-2.51628
-2.72115
-2.51016
-2.13405
-1.65396
-1.00875
-0.31156
0.431501
1.10423
1.62712
1.93291
2.09498
1.99407
1.67911
1.29382
0.887122
0.504889
0.159351
-0.274865
-0.495031
-0.794702
-0.975116
-1.02098
-0.917016
-0.806933
-0.617346
-0.293213
0.0523258
0.342823
0.566046
0.70365
0.688361
0.700592
0.679187
0.581336
0.315302
0.0981937
0.0462101
-0.00577358
-0.12503
-0.198419
-0.250402
-0.244287
-0.118914
-0.12503
-0.140319
-0.195361
-0.131146
-0.0608151
0.00951572
0.0951358
0.211335
0.312244
0.394806
0.379517
0.413153
0.373401
0.348938
0.269434
0.128772
0.0981937
0.0278629
-0.0730465
-0.118914
-0.140319
-0.158667
-0.216766
-0.235113
-0.244287
-0.173956
-0.0913937
0.000342139
0.0400943
0.125714
0.0890201
0.0370365
0.116541
0.257202
0.306128
0.31836
0.244971
0.23274
0.358112
0.312244
0.144062
0.024805
-0.0516415
-0.100567
-0.0669308
-0.0302365
-0.00271572
0.0125736
-0.0455258
-0.0791623
-0.0332943
0.0462101
0.122657
0.159351
0.196045
0.192987
0.196045
0.180756
0.128772
0.0614994
-0.0516415
0.0278629
0.211335
0.17464
0.0125736
-0.115857
-0.177014
-0.201477
-0.146435
-0.100567
-0.0975094
-0.0546994
0.00951572
-0.0455258
0.0614994
0.128772
0.0676151
-0.0302365
-0.0638729
0.119599
0.462079
0.954395
1.50481
2.22035
3.0949
4.21102
5.32714
6.53499
7.87434
9.32376
10.9536
12.7241
14.4549
16.1244
17.9378
19.6532
21.1913
22.5796
23.8333
24.7629
25.3959
25.7689
25.7812
25.5794
25.1971
24.6406
23.8792
23.1025
22.4573
21.6133
20.6654
19.6685
18.8429
18.0234
17.0173
16.2682
15.5587
15.1673
14.7606
14.2989
13.9442
13.8035
13.8096
13.8647
13.9901
14.1582
14.3601
14.5619
14.6444
14.7209
14.8126
15.0236
14.9472
14.6536
14.5007
14.2958
14.0482
13.8035
13.3724
12.8495
12.2807
11.6386
10.9047
10.0943
9.03938
7.98748
7.064
6.15582
4.93879
3.68201
2.48333
1.35192
0.269434
-0.724371
-1.6876
-2.39702
-2.69058
-2.7181
-2.55909
-2.21967
-1.54999
-0.822223
0.0156314
0.731171
1.29993
1.6944
1.93903
1.93903
1.74944
1.53845
1.2082
0.685303
0.0676151
-0.4828
-0.987347
-1.28702
-1.39404
-1.41851
-1.28702
-0.981231
-0.678503
-0.400238
-0.0302365
0.296955
0.520179
0.529352
0.633319
0.734229
0.758692
0.688361
0.639435
0.468195
0.306128
0.141004
-0.0944516
-0.265692
-0.357428
-0.348254
-0.299328
-0.363543
-0.473626
-0.372717
-0.180072
-0.0546994
0.0431522
0.177698
0.26026
0.220508
0.183814
0.27555
0.364228
0.355054
0.324475
0.321418
0.287781
0.0400943
-0.0363522
-0.00577358
0.00645786
-0.0485836
-0.103625
-0.149493
-0.284039
-0.213708
-0.109741
-0.0271786
-0.0149472
-0.00271572
-0.0363522
0.0553836
0.272492
0.296955
0.205219
0.150177
0.144062
0.156293
0.113483
-0.0913937
-0.216766
-0.216766
-0.155609
-0.0975094
-0.109741
-0.149493
-0.131146
-0.195361
-0.16784
-0.0730465
-0.0424679
-0.12503
-0.0730465
0.0981937
0.257202
0.296955
0.235797
0.180756
0.101252
0.0553836
-0.0241208
-0.121972
-0.228997
-0.25346
-0.21065
-0.115857
-0.112799
-0.100567
-0.134204
-0.22594
-0.155609
-0.0699887
0.0034
0.0829044
0.104309
0.0156314
-0.0363522
0.0217472
0.0614994
0.0890201
0.147119
0.312244
0.593567
1.1715
1.82283
2.57506
3.41903
4.42507
5.61152
6.96921
8.59599
10.2411
11.8557
13.5742
15.3967
17.1825
18.8612
20.3535
21.7601
22.971
24.0229
24.8149
25.3317
25.5763
25.5213
25.1023
24.5703
24.1177
23.5979
22.9312
21.9864
21.0201
20.1088
19.2098
18.323
17.3659
16.6749
15.9471
15.2407
14.9074
14.6995
14.4029
14.2011
14.0696
14.0206
14.0543
14.2469
14.3845
14.6903
14.7148
14.6353
14.6292
14.6353
14.672
14.8034
14.7148
14.5374
14.2377
13.883
13.5895
13.1706
12.5957
11.9046
11.238
10.553
9.68765
8.66632
7.61442
6.52888
5.44028
4.25689
2.87473
1.68217
0.642493
-0.326849
-1.27173
-2.00867
-2.45818
-2.57132
-2.48264
-2.28082
-1.83132
-1.09743
-0.280981
0.367285
1.02167
1.5415
1.89622
2.03994
1.97572
1.70969
1.4039
1.01555
0.541584
0.00951572
-0.375775
-0.592883
-0.69685
-0.972058
-1.06379
-1.05462
-0.990405
-0.721313
-0.461395
-0.207592
0.0462101
0.324475
0.593567
0.755634
0.786212
0.777039
0.700592
0.599683
0.465137
0.226624
-0.0394101
-0.18313
-0.302386
-0.384948
-0.452221
-0.519494
-0.467511
-0.35437
-0.201477
-0.0944516
-0.0271786
0.0217472
0.0737308
0.137946
0.0309208
0.153235
0.321418
0.400922
0.351996
0.269434
0.40398
0.452906
0.330591
0.177698
-0.0118893
-0.115857
-0.115857
-0.100567
-0.0118893
-0.00577358
0.0156314
-0.00577358
-0.0149472
-0.085278
-0.0394101
-0.0455258
0.0584415
0.128772
0.192987
0.147119
0.13183
0.092078
-0.0577572
-0.00271572
0.0829044
0.113483
0.0370365
0.00645786
-0.00271572
-0.106683
-0.12503
-0.00883145
0.00951572
0.024805
-0.0669308
-0.0332943
0.0645572
0.18993
0.177698
0.18993
0.205219
0.168525
0.17464
0.13183
0.0309208
0.0309208
0.0462101
0.0278629
0.000342139
-0.0761044
-0.131146
-0.103625
-0.0669308
-0.0210629
0.0034
-0.0118893
0.0156314
0.0553836
0.119599
0.153235
0.168525
0.153235
0.101252
0.0676151
0.0829044
0.18993
0.459021
0.914643
1.43754
2.03994
2.85638
3.76151
4.85011
6.06714
7.44929
9.03021
10.6845
12.4489
14.2133
15.9563
17.7757
19.3597
20.8519
22.2585
23.4694
24.4785
25.1757
25.5794
25.561
25.3928
25.1176
24.6803
24.136
23.2768
22.3655
21.5369
20.8274
19.9376
18.9102
18.0692
17.0724
16.2162
15.7025
15.1245
14.6506
14.3509
14.0971
14.0329
13.987
13.9809
13.9289
13.9748
14.1185
14.3234
14.5894
14.6506

## Sheet: Sheet2
132.204
133.007
133.707
134.311
134.849
135.321
135.763
136.212
136.824
137.347
137.952
138.379
138.711
139.005
139.123
139.197
139.197
139.167
138.968
138.74
138.607
138.342
138.04
137.723
137.31
136.802
136.345
135.925
135.564
135.336
135.306
135.277
135.35
135.49
135.594
135.557
135.38
134.989
134.378
133.626
132.742
131.791
130.819
129.942
129.22
128.637
128.21
127.952
127.805
127.702
127.746
127.709
127.768
127.768
127.709
127.687
127.48
127.289
126.972
126.574
126.139
125.594
124.924
124.275
123.457
122.138
119.773
116.39
112.92
110.208
108.395
107.408
107.04
106.958
106.995
106.973
106.907
106.708
106.325
105.706
104.984
104.033
103.016
101.918
100.739
99.6781
98.6096
97.6443
96.7822
95.9495
95.2863
94.6894
94.1736
93.7831
93.3852
93.0315
92.6557
92.3314
91.8451
91.2851
90.6956
90.0987
89.3545
88.6176
87.8365
87.0554
86.3112
85.6038
84.889
84.2479
83.6289
83.1426
82.6268
82.1552
81.7794
81.3225
80.9025
80.5561
80.1214
79.7529
79.2887
78.8171
78.3381
77.8518
77.3655
76.8718
76.4517
75.9654
75.4864
75.0738
74.6169
74.219
73.8284
73.4747
73.1505
72.8189
72.5021
72.2073
71.942
71.6694
71.4189
71.0725
70.8294
70.5862
70.3062
70.0409
69.8198
69.6209
69.3409
69.1272
68.9356
68.7366
68.6187
68.7366
68.8766
69.1566
69.5472
70.0704
70.6083
71.2273
71.9347
72.8189
73.9832
75.4569
77.336
79.8414
83.0026
86.2006
88.905
90.9608
92.4199
93.6578
94.8221
95.6327
96.2737
97.099
98.0938
99.2434
100.68
102.493
104.505
106.789
109.081
111.321
113.399
115.204
117.039
118.837
120.406
121.829
123.111
124.253
125.277
126.375
127.399
128.321
129.256
130.163
131.054
131.902
132.727
133.42
134.053
134.584
135.063
135.505
135.94
136.478
136.979
137.458
137.988
138.357
138.718
138.946
139.079
139.167
139.145
139.042
138.88
138.74
138.467
138.18
137.804
137.517
137.082
136.544
136.102
135.697
135.409
135.181
135.173
135.225
135.365
135.476
135.549
135.483
135.188
134.709
134.039
133.199
132.278
131.32
130.391
129.588
128.903
128.372
128.041
127.849
127.716
127.716
127.731
127.797
127.827
127.761
127.702
127.591
127.407
127.097
126.751
126.324
125.837
125.248
124.644
123.899
123
121.305
118.387
114.806
111.586
109.287
107.872
107.113
106.892
106.855
106.914
106.9
106.715
106.465
106.001
105.345
104.505
103.606
102.537
101.41
100.304
99.1991
98.2044
97.2612
96.3695
95.6474
94.9547
94.38
93.9231
93.5252
93.1199
92.8104
92.4493
91.9998
91.5798
91.0419
90.4671
89.7303
89.0229
88.2344
87.4975
86.687
85.9427
85.2427
84.5426
83.8868
83.4005
82.8552
82.4057
81.9488
81.5362
81.1456
80.7551
80.3203
79.893
79.4361
79.0161
78.5592
78.0655
77.616
77.0781
76.6507
76.1496
75.7296
75.2654
74.8601
74.4253
74.0421
73.6221
73.2832
72.9737
72.6494
72.2957
72.0673
71.7652
71.4925
71.242
70.9178
70.6451
70.4241
70.1735
69.9083
69.6577
69.4588
69.2009
68.9651
68.7366
68.5745
68.5524
68.6187
68.8472
69.223
69.7019
70.2325
70.7999
71.4704
72.2515
73.2758
74.558
76.1644
78.2645
81.0351
84.2847
87.3133
89.7082
91.6167
93.0831
94.2842
95.0874
95.7874
96.6274
97.5264
98.6686
100.054
101.623
103.444
105.404
107.371
109.405
111.645
113.848
115.978
117.864
119.426
120.826
122.16
123.398
124.577
125.594
126.677
127.657
128.63
129.647
130.575
131.452
132.337
133.132
133.773
134.363
134.842
135.284
135.719
136.227
136.706
137.266
137.915
138.423
138.814
139.079
139.204
139.271
139.293
139.241
139.072
138.917
138.762
138.548
138.195
137.826
137.465
137.038
136.559
136.109
135.792
135.512
135.365
135.417
135.52
135.66
135.734
135.726
135.542
135.196
134.606
133.84
133.014
132.012
131.135
130.185
129.396
128.8
128.365
128.063
127.908
127.849
127.886
127.908
127.893
127.856
127.901
127.834
127.657
127.414
127.083
126.699
126.228
125.675
125.093
124.378
123.678
122.484
120.09
116.707
113.229
110.422
108.602
107.504
107.098
106.981
107.003
106.973
106.9
106.671
106.288
105.757
105.028
104.158
103.178
102.095
100.99
99.9065
98.8086
97.8064
96.9443
96.0969
95.3895
94.7484
94.2105
93.7684
93.4147
93.0536
92.7072
92.3167
91.9041
91.4103
90.8945
90.224
89.5608
88.7502
87.9691
87.1954
86.4291
85.6701
84.9332
84.2626
83.6216
83.1131
82.6489
82.1183
81.7941
81.4035
81.013
80.6151
80.254
79.7603
79.3477
78.8613
78.3897
77.896
77.417
76.8865
76.4075
75.9064
75.4864
75.0811
74.6759
74.2485
73.9021
73.5411
73.2168
72.9
72.5831
72.2515
71.9936
71.7062
71.4483
71.1241
70.8367
70.6083
70.3062
70.1293
69.8493
69.6651
69.4293
69.1935
68.9356
68.8251
68.6924
68.7072
68.9135
69.1566
69.4956
69.9819
70.5051
71.1167
71.861
72.7231
73.8874
75.258
76.9897
79.414
82.4794
85.8027
88.5881
90.6808
92.2135
93.5399
94.5937
95.3674
96.0748
96.8411
97.8212
99.0665
100.57
102.235
104.129
106.281
108.616
111.122
113.554
115.779
117.68
119.279
120.642
121.799
122.904
124.032
125.159
126.235
127.296
128.335
129.256
130.133
131.069
131.946
132.734
133.493
134.12
134.628
135.115
135.549
135.999
136.5
137.016
137.524
138.033
138.416
138.814
139.013
139.138
139.108
139.116
139.027
138.909
138.74
138.526
138.313
137.988
137.598
137.185
136.773
136.264
135.896
135.601
135.372
135.284
135.358
135.483
135.571
135.601
135.571
135.328
134.849
134.223
133.442
132.543
131.607
130.664
129.846
129.183
128.593
128.21
127.959
127.842
127.753
127.783
127.827
127.812
127.834
127.753
127.702
127.444
127.223
126.862
126.464
126.021
125.484
124.842
124.106
123.258
121.792
119.073
115.609
112.293
109.788
108.248
107.445
107.098
107.054
107.106
107.076
106.936
106.686
106.229
105.566
104.799
103.834
102.773
101.675
100.555
99.457
98.4254
97.4601
96.6201
95.8537
95.1611
94.6305
94.1073
93.7168
93.3262
92.9652
92.6041
92.243
91.7862
91.2409
90.585
89.944
89.2439
88.426
87.6596
86.908
86.1417
85.368
84.7048
84.0637
83.4963
82.9731
82.5162
82.0594
81.6541
81.2783
80.8509
80.4235
80.0477
79.635
79.134
78.6845
78.2202
77.7413
77.2402
76.7539
76.2823
75.8106
75.339
74.9485
74.5285
74.0937
73.7474
73.3863
73.0326
72.7305
72.4431
72.2221
71.8831
71.6104
71.301
71.0504
70.7409
70.4683
70.2104
69.9746
69.7609
69.5398
69.3261
69.0609
68.8693
68.7514
68.7293
68.7735
68.9872
69.3261
69.7093
70.1883
70.7778
71.4557
72.1631
73.1653
74.3958
75.9212
77.9034
80.6519
83.8352
87.0259
89.5682
91.543
93.0241
94.1221
95.0726
95.8242
96.6201
97.4601
98.5875
99.9065
101.395
103.06
104.984
107.113
109.339
111.453
113.686
115.808
117.702
119.338
120.782
122.087
123.332
124.481
125.55
126.559
127.495
128.409
129.352
130.222
131.15
132.093
132.97

## Sheet: Sheet3
0
0.00500626
0.0100125
0.0150188
0.020025
0.0250313
0.0300375
0.0350438
0.0400501
0.0450563
0.0500626
0.0550688
0.0600751
0.0650814
0.0700876
0.0750939
0.0801001
0.0851064
0.0901126
0.0951189
0.100125
0.105131
0.110138
0.115144
0.12015
0.125156
0.130163
0.135169
0.140175
0.145181
0.150188
0.155194
0.1602
0.165207
0.170213
0.175219
0.180225
0.185232
0.190238
0.195244
0.20025
0.205257
0.210263
0.215269
0.220275
0.225282
0.230288
0.235294
0.2403
0.245307
0.250313
0.255319
0.260325
0.265332
0.270338
0.275344
0.28035
0.285357
0.290363
0.295369
0.300375
0.305382
0.310388
0.315394
0.320401
0.325407
0.330413
0.335419
0.340426
0.345432
0.350438
0.355444
0.360451
0.365457
0.370463
0.375469
0.380476
0.385482
0.390488
0.395494
0.400501
0.405507
0.410513
0.415519
0.420526
0.425532
0.430538
0.435544
0.440551
0.445557
0.450563
0.455569
0.460576
0.465582
0.470588
0.475594
0.480601
0.485607
0.490613
0.49562
0.500626
0.505632
0.510638
0.515645
0.520651
0.525657
0.530663
0.53567
0.540676
0.545682
0.550688
0.555695
0.560701
0.565707
0.570713
0.57572
0.580726
0.585732
0.590738
0.595745
0.600751
0.605757
0.610763
0.61577
0.620776
0.625782
0.630788
0.635795
0.640801
0.645807
0.650814
0.65582
0.660826
0.665832
0.670839
0.675845
0.680851
0.685857
0.690864
0.69587
0.700876
0.705882
0.710889
0.715895
0.720901
0.725907
0.730914
0.73592
0.740926
0.745932
0.750939
0.755945
0.760951
0.765957
0.770964
0.77597
0.780976
0.785982
0.790989
0.795995
0.801001
0.806008
0.811014
0.81602
0.821026
0.826033
0.831039
0.836045
0.841051
0.846058
0.851064
0.85607
0.861076
0.866083
0.871089
0.876095
0.881101
0.886108
0.891114
0.89612
0.901126
0.906133
0.911139
0.916145
0.921151
0.926158
0.931164
0.93617
0.941176
0.946183
0.951189
0.956195
0.961202
0.966208
0.971214
0.97622
0.981227
0.986233
0.991239
0.996245
1.00125
1.00626
1.01126
1.01627
1.02128
1.02628
1.03129
1.0363
1.0413
1.04631
1.05131
1.05632
1.06133
1.06633
1.07134
1.07635
1.08135
1.08636
1.09136
1.09637
1.10138
1.10638
1.11139
1.1164
1.1214
1.12641
1.13141
1.13642
1.14143
1.14643
1.15144
1.15645
1.16145
1.16646
1.17146
1.17647
1.18148
1.18648
1.19149
1.1965
1.2015
1.20651
1.21151
1.21652
1.22153
1.22653
1.23154
1.23655
1.24155
1.24656
1.25156
1.25657
1.26158
1.26658
1.27159
1.2766
1.2816
1.28661
1.29161
1.29662
1.30163
1.30663
1.31164
1.31665
1.32165
1.32666
1.33166
1.33667
1.34168
1.34668
1.35169
1.3567
1.3617
1.36671
1.37171
1.37672
1.38173
1.38673
1.39174
1.39675
1.40175
1.40676
1.41176
1.41677
1.42178
1.42678
1.43179
1.4368
1.4418
1.44681
1.45181
1.45682
1.46183
1.46683
1.47184
1.47685
1.48185
1.48686
1.49186
1.49687
1.50188
1.50688
1.51189
1.5169
1.5219
1.52691
1.53191
1.53692
1.54193
1.54693
1.55194
1.55695
1.56195
1.56696
1.57196
1.57697
1.58198
1.58698
1.59199
1.597
1.602
1.60701
1.61202
1.61702
1.62203
1.62703
1.63204
1.63705
1.64205
1.64706
1.65207
1.65707
1.66208
1.66708
1.67209
1.6771
1.6821
1.68711
1.69212
1.69712
1.70213
1.70713
1.71214
1.71715
1.72215
1.72716
1.73217
1.73717
1.74218
1.74718
1.75219
1.7572
1.7622
1.76721
1.77222
1.77722
1.78223
1.78723
1.79224
1.79725
1.80225
1.80726
1.81227
1.81727
1.82228
1.82728
1.83229
1.8373
1.8423
1.84731
1.85232
1.85732
1.86233
1.86733
1.87234
1.87735
1.88235
1.88736
1.89237
1.89737
1.90238
1.90738
1.91239
1.9174
1.9224
1.92741
1.93242
1.93742
1.94243
1.94743
1.95244
1.95745
1.96245
1.96746
1.97247
1.97747
1.98248
1.98748
1.99249
1.9975
2.0025
2.00751
2.01252
2.01752
2.02253
2.02753
2.03254
2.03755
2.04255
2.04756
2.05257
2.05757
2.06258
2.06758
2.07259
2.0776
2.0826
2.08761
2.09262
2.09762
2.10263
2.10763
2.11264
2.11765
2.12265
2.12766
2.13267
2.13767
2.14268
2.14768
2.15269
2.1577
2.1627
2.16771
2.17272
2.17772
2.18273
2.18773
2.19274
2.19775
2.20275
2.20776
2.21277
2.21777
2.22278
2.22778
2.23279
2.2378
2.2428
2.24781
2.25282
2.25782
2.26283
2.26783
2.27284
2.27785
2.28285
2.28786
2.29287
2.29787
2.30288
2.30788
2.31289
2.3179
2.3229
2.32791
2.33292
2.33792
2.34293
2.34793
2.35294
2.35795
2.36295
2.36796
2.37297
2.37797
2.38298
2.38798
2.39299
2.398
2.403
2.40801
2.41302
2.41802
2.42303
2.42804
2.43304
2.43805
2.44305
2.44806
2.45307
2.45807
2.46308
2.46809
2.47309
2.4781
2.4831
2.48811
2.49312
2.49812
2.50313
2.50814
2.51314
2.51815
2.52315
2.52816
2.53317
2.53817
2.54318
2.54819
2.55319
2.5582
2.5632
2.56821
2.57322
2.57822
2.58323
2.58824
2.59324
2.59825
2.60325
2.60826
2.61327
2.61827
2.62328
2.62829
2.63329
2.6383
2.6433
2.64831
2.65332
2.65832
2.66333
2.66834
2.67334
2.67835
2.68335
2.68836
2.69337
2.69837
2.70338
2.70839
2.71339
2.7184
2.7234
2.72841
2.73342
2.73842
2.74343
2.74844
2.75344
2.75845
2.76345
2.76846
2.77347
2.77847
2.78348
2.78849
2.79349
2.7985
2.8035
2.80851
2.81352
2.81852
2.82353
2.82854
2.83354
2.83855
2.84355
2.84856
2.85357
2.85857
2.86358
2.86859
2.87359
2.8786
2.8836
2.88861
2.89362
2.89862
2.90363
2.90864
2.91364
2.91865
2.92365
2.92866
2.93367
2.93867
2.94368
2.94869
2.95369
2.9587
2.9637
2.96871
2.97372
2.97872
2.98373
2.98874
2.99374
2.99875
3.00375
3.00876
3.01377
3.01877
3.02378
3.02879
3.03379
3.0388
3.0438
3.04881
3.05382
3.05882
3.06383
3.06884
3.07384
3.07885
3.08385
3.08886
3.09387
3.09887
3.10388
3.10889
3.11389
3.1189
3.1239
3.12891
3.13392
3.13892
3.14393
3.14894
3.15394
3.15895
3.16395
3.16896
3.17397
3.17897
3.18398
3.18899
3.19399
3.199
3.20401
3.20901
3.21402
3.21902
3.22403
3.22904
3.23404
3.23905
3.24406
3.24906
3.25407
3.25907
3.26408
3.26909
3.27409
3.2791
3.28411
3.28911
3.29412
3.29912
3.30413
3.30914
3.31414
3.31915
3.32416
3.32916
3.33417
3.33917
3.34418
3.34919
3.35419
3.3592
3.36421
3.36921
3.37422
3.37922
3.38423
3.38924
3.39424
3.39925
3.40426
3.40926
3.41427
3.41927
3.42428
3.42929
3.43429
3.4393
3.44431
3.44931
3.45432
3.45932
3.46433
3.46934
3.47434
3.47935
3.48436
3.48936
3.49437
3.49937
3.50438
3.50939
3.51439
3.5194
3.52441
3.52941
3.53442
3.53942
3.54443
3.54944
3.55444
3.55945
3.56446
3.56946
3.57447
3.57947
3.58448
3.58949
3.59449
3.5995
3.60451
3.60951
3.61452
3.61952
3.62453
3.62954
3.63454
3.63955
3.64456
3.64956
3.65457
3.65957
3.66458
3.66959
3.67459
3.6796
3.68461
3.68961
3.69462
3.69962
3.70463
3.70964
3.71464
3.71965
3.72466
3.72966
3.73467
3.73967
3.74468
3.74969
3.75469
3.7597
3.76471
3.76971
3.77472
3.77972
3.78473
3.78974
3.79474
3.79975
3.80476
3.80976
3.81477
3.81977
3.82478
3.82979
3.83479
3.8398
3.84481
3.84981
3.85482
3.85982
3.86483
3.86984
3.87484
3.87985
3.88486
3.88986
3.89487
3.89987
3.90488
3.90989
3.91489
3.9199
3.92491
3.92991
3.93492
3.93992
3.94493
3.94994
3.95494
3.95995
3.96496
3.96996
3.97497
3.97997
3.98498
3.98999
3.99499
4
