# Supplementary material for: A Bio-Inspired Approach for the Reduction of Left Ventricular Workload
Source: PLoS One. 2014 Jan 24;9(1):e87122. doi: 10.1371/journal.pone.0087122 (PMC3901771; doi:10.1371/journal.pone.0087122)
Supplement: Data S1 — (ZIP) [file pone.0087122.s002.zip › Pressure_FLow_AortaNo3_setup1_ring3_HR60_4.xls]

## Sheet: Sheet1
0.0859623
0.0278629
-0.00577358
-0.085278
-0.131146
-0.131146
-0.0883358
-0.0363522
0.00645786
0.0492679
0.128772
0.0186893
0.0645572
0.162409
0.226624
0.21745
0.220508
0.17464
0.0309208
-0.0302365
-0.0302365
0.0186893
0.0156314
-0.0302365
-0.109741
-0.0761044
0.0553836
0.0492679
-0.018005
-0.00271572
0.000342139
-0.0363522
0.0034
0.18993
0.272492
0.208277
0.125714
0.0981937
0.125714
0.141004
0.202161
0.251087
0.208277
0.156293
0.113483
0.0859623
0.0614994
0.0034
-0.121972
-0.149493
-0.146435
-0.103625
-0.0913937
-0.0516415
0.00951572
-0.0516415
-0.0699887
0.000342139
0.0645572
0.104309
0.141004
0.177698
0.370343
0.801502
1.21737
1.64853
2.27233
3.00316
3.91135
5.13449
6.68788
8.14037
9.60203
11.1279
12.7149
14.3937
16.1367
17.8674
19.5492
21.0721
22.4114
23.5184
24.3776
25.0198
25.4479
25.7322
25.6069
25.1971
24.6712
23.9495
23.1147
22.2493
21.4176
20.3749
19.4055
18.7603
18.2099
17.4302
16.6015
15.8615
15.2407
14.7973
14.4457
14.2744
14.2286
14.2194
14.1949
14.2408
14.4457
14.4977
14.6414
14.7637
14.7606
14.7025
14.7117
14.7117
14.8187
14.6934
14.409
14.1307
13.8463
13.3785
12.9045
12.3327
11.6936
10.9719
10.0852
9.125
8.18012
7.19855
6.12218
4.97854
3.80738
2.57506
1.33357
0.180756
-0.947595
-1.8038
-2.5071
-2.79454
-2.78231
-2.56215
-2.15851
-1.56528
-0.929248
-0.149493
0.584394
1.15316
1.48035
1.59349
1.6944
1.61795
1.43448
1.07977
0.556873
0.0767887
-0.345196
-0.681561
-0.959826
-1.11272
-1.15553
-1.15553
-1.06991
-0.776355
-0.406353
-0.0608151
0.214392
0.477369
0.694477
0.923816
0.923816
0.844312
0.734229
0.581336
0.400922
0.208277
0.147119
0.0400943
-0.128088
-0.302386
-0.391064
-0.409411
-0.348254
-0.195361
-0.222882
-0.277923
-0.140319
0.0400943
0.107367
0.183814
0.309186
0.336707
0.18993
0.101252
0.119599
0.128772
0.092078
0.147119
0.156293
0.0156314
-0.152551
-0.186187
-0.137262
-0.137262
-0.143377
-0.0883358
-0.0394101
-0.00577358
0.0156314
0.0890201
0.153235
0.116541
0.0859623
0.0798465
0.171582
0.254145
0.27555
0.266376
0.235797
0.192987
0.122657
0.0645572
-0.134204
-0.290155
-0.247345
-0.152551
-0.109741
-0.0883358
-0.128088
-0.131146
-0.128088
-0.0577572
0.0370365
0.0584415
0.0951358
0.0859623
0.13183
0.150177
0.263318
0.26026
0.254145
0.171582
0.104309
0.0737308
0.0278629
0.00645786
0.0737308
0.024805
-0.0577572
-0.0485836
-0.0332943
-0.0149472
-0.0332943
-0.0761044
-0.213708
-0.192303
-0.085278
0.0798465
0.116541
0.0890201
0.0645572
0.0462101
0.214392
0.559931
1.12564
1.81977
2.61481
3.44961
4.51069
5.9173
7.16797
8.44616
9.9812
11.7181
13.4549
15.1979
16.9073
18.4637
20.1119
21.6164
22.9007
23.9862
24.8241
25.2644
25.5641
25.6344
25.4387
24.9831
24.396
23.6315
22.9343
22.2157
21.3717
20.4605
19.3474
18.4301
17.7482
17.0143
16.155
15.5312
15.0328
14.6597
14.3937
14.2163
14.091
14.0053
14.1124
14.2806
14.2989
14.4151
14.568
14.7148
14.9105
15.042
14.8646
14.568
14.4243
14.3509
14.1919
13.8677
13.4672
13.0972
12.6446
11.9994
11.3083
10.6081
9.7855
8.73971
7.69086
6.62061
5.58094
4.4954
3.25696
1.99713
0.905469
-0.0883358
-0.990405
-1.72429
-2.30834
-2.77314
-2.94744
-2.67834
-2.10347
-1.27173
-0.446106
0.351996
1.11646
1.73721
2.03076
2.02465
1.92679
1.74332
1.48952
1.18373
0.78927
0.287781
-0.140319
-0.491974
-0.794702
-0.962884
-0.92619
-0.809991
-0.742718
-0.589825
-0.479742
-0.25346
0.122657
0.535468
0.725055
0.822907
0.825965
0.795386
0.712824
0.599683
0.400922
0.202161
0.0492679
-0.0975094
-0.140319
-0.180072
-0.222882
-0.247345
-0.241229
-0.18313
-0.164782
-0.18313
-0.0546994
0.128772
0.205219
0.171582
0.144062
0.192987
0.257202
0.36117
0.419269
0.379517
0.248029
0.104309
-0.0363522
-0.0669308
0.116541
0.0951358
0.0125736
-0.112799
-0.152551
-0.140319
-0.173956
-0.213708
-0.192303
-0.143377
-0.0761044
-0.0118893
0.000342139
-0.0118893
-0.0241208
0.0339786
0.0829044
0.122657
0.165467
0.128772
0.0462101
0.0370365
0.0859623
0.0584415
-0.0241208
-0.109741
-0.192303
-0.143377
-0.109741
-0.12503
-0.155609
-0.164782
-0.109741
-0.0271786
0.0676151
0.125714
0.107367
0.0278629
0.0156314
0.0125736
0.0400943
0.0186893
-0.018005
0.0676151
0.180756
0.147119
0.00645786
0.0156314
-0.0118893
0.0217472
-0.0149472
-0.0791623
-0.0516415
-0.00883145
-0.00883145
0.00951572
0.0034
0.0553836
0.168525
0.278608
0.348938
0.40398
0.639435
1.00332
1.47423
2.01241
2.8411
3.73705
4.7492
5.94482
7.40037
9.03021
10.7273
12.3082
13.9472
15.7636
17.5647
19.2588
20.7907
22.176
23.2768
24.2308
24.9341
25.3164
25.4693
25.3439
25.0014
24.5305
23.9984
23.3655
22.6132
21.6745
20.7602
19.8948
19.0233
18.1549
17.4791
16.684
15.9838
15.3753
14.9441
14.5894
14.198
13.9014
13.883
13.9503
14.0237
14.2286
14.4212
14.5313
14.6995
14.8891
14.8463
14.7453
14.6414
14.5802
14.5833
14.5802
14.4243
13.9992
13.4549
12.8556
12.3939
11.7792
10.9077
9.9812
9.22591
8.35748
7.33309
6.21697
5.06722
3.89606
2.81357
1.70357
0.501831
-0.547015
-1.47966
-2.2319
-2.7762
-2.91074
-2.73033
-2.35421
-1.78239
-1.1066
-0.39718
0.248029
0.899353
1.39473
1.7525
1.86258
1.80754
1.61489
1.41307
1.00026
0.480426
0.0523258
-0.336023
-0.828338
-1.08826
-1.17082
-1.23198
-1.17693
-0.956768
-0.617346
-0.29627
-0.170898
-0.0118893
0.162409
0.351996
0.492658
0.642493
0.798444
0.663898
0.397864
0.223566
0.125714
-0.0271786
-0.247345
-0.388006
-0.485858
-0.436932
-0.302386
-0.158667
-0.0332943
0.0339786
0.162409
0.211335
0.162409
0.0492679
0.0645572
0.21745
0.477369
0.434558
0.226624
0.0981937
0.162409
0.196045
0.177698
-0.0546994
-0.143377
-0.134204
-0.109741
-0.0118893
0.0339786
0.0186893
0.0523258
0.024805
0.0492679
0.0767887
0.0431522
0.104309
0.171582
0.266376
0.296955
0.183814
0.18993
0.300013
0.296955
0.116541
0.0217472
-0.018005
0.0584415
0.0798465
0.0798465
0.125714
0.137946
-0.00883145
-0.118914
-0.152551
-0.158667
-0.149493
-0.0791623
0.0217472
0.0614994
0.116541
0.226624
0.293897
0.293897
0.17464
0.0767887
0.0309208
0.0431522
0.0156314
-0.00883145
-0.0822201
-0.0455258
0.122657
0.220508
0.144062
0.113483
0.101252
0.0676151
0.0186893
0.0125736
0.00951572
0.0584415
0.0614994
0.0553836
0.0156314
0.000342139
0.0859623
0.278608
0.593567
1.01555
1.5782
2.25399
3.10407
4.0673
5.22011
6.41879
7.8407
9.50112
11.2074
12.9779
14.8096
16.6076
18.3016
19.8428
21.2739
22.6071
23.7936
24.6987
25.2583
25.5457
25.6803
25.561
25.1146
24.4755
23.7355
22.9007
22.1331
21.3167
20.5889
19.7908
18.7297
17.8583
17.1427
16.4119
15.8309
15.1765
14.5619
14.2806
13.9901
13.8402
13.8494
13.721
13.8341
14.2714
14.5802
14.7759
15.0358
14.9533
14.7301
14.623
14.6261
14.5099
14.3387
14.1582
13.935
13.6017
13.1063
12.6171
12.03
11.2839
10.5041
9.60203
8.7183
7.85599
6.90194
5.81945
4.69416
3.55358
2.35795
1.22349
0.122657
-0.892553
-1.77322
-2.39091
-2.65388
-2.57743
-2.38785
-2.04537
-1.52247
-0.865033
-0.143377
0.645551
1.45894
1.95126
2.10721
1.97572
1.76473
1.3825
0.994147
0.566046
0.13183
-0.369659
-0.791644
-1.01181
-1.18305
-1.16776
-1.03627
-0.871148
-0.681561
-0.449163
-0.207592
0.092078
0.477369
0.777039
0.853485
0.850428
0.801502
0.700592
0.544641
0.26026
0.150177
0.0370365
-0.0761044
-0.219824
-0.332965
-0.280981
-0.085278
-0.00883145
-0.0577572
-0.118914
-0.137262
-0.103625
0.0370365
0.101252
0.104309
0.180756
0.244971
0.321418
0.40398
0.388691
0.254145
0.238855
0.263318
0.238855
0.196045
0.104309

## Sheet: Sheet2
96.6053
95.839
95.2274
94.6379
94.1663
93.7684
93.3631
93.0462
92.6999
92.2504
91.8377
91.3146
90.6882
90.025
89.2366
88.507
87.6817
86.9154
86.2006
85.5006
84.7858
84.2184
83.6216
83.1205
82.6194
82.1699
81.772
81.3741
80.9762
80.5856
80.1509
79.7087
79.2887
78.8613
78.375
77.8592
77.417
76.8865
76.4812
75.9875
75.5527
75.1401
74.7201
74.3074
73.88
73.4747
73.18
72.8631
72.5684
72.3179
72.0084
71.7283
71.4925
71.1831
70.9988
70.7483
70.4683
70.2325
69.9672
69.6725
69.4367
69.1788
68.9945
68.8029
68.8177
68.884
69.1272
69.4588
69.8935
70.4462
71.0062
71.6841
72.421
73.4379
74.6759
76.2012
78.2645
80.9983
84.1963
87.3133
89.7524
91.5872
93.0757
94.2178
95.2495
96.0748
96.7232
97.4233
98.4107
99.7518
101.395
103.2
105.175
107.209
109.412
111.645
113.87
115.912
117.842
119.721
121.394
122.691
123.722
124.732
125.69
126.766
127.783
128.741
129.617
130.509
131.364
132.219
132.955
133.656
134.245
134.731
135.196
135.645
136.109
136.574
137.089
137.635
138.069
138.43
138.733
138.895
138.991
139.013
139.005
138.902
138.755
138.563
138.342
138.04
137.635
137.259
136.736
136.294
135.874
135.483
135.203
135.1
135.159
135.284
135.431
135.52
135.557
135.454
135.107
134.503
133.759
132.911
131.946
131.032
130.089
129.337
128.704
128.195
127.908
127.761
127.672
127.679
127.672
127.753
127.738
127.738
127.65
127.488
127.223
126.957
126.559
126.11
125.594
124.975
124.297
123.59
122.573
120.701
117.592
114.055
110.989
108.852
107.681
107.054
106.877
106.892
106.9
106.863
106.671
106.376
105.846
105.19
104.35
103.37
102.265
101.203
100.061
99.0076
98.0275
97.0475
96.259
95.4926
94.8958
94.3431
93.9084
93.4662
93.1641
92.8104
92.4788
92.0588
91.6314
91.0419
90.4082
89.7376
88.9565
88.1681
87.328
86.5912
85.8469
85.11
84.4542
83.8279
83.3194
82.7815
82.3468
81.9341
81.5804
81.1456
80.8214
80.4088
79.9593
79.554
79.0971
78.6329
78.0655
77.6307
77.1518
76.5991
76.1644
75.7296
75.2654
74.8969
74.499
74.1306
73.7253
73.4011
73.0474
72.7084
72.4431
72.1263
71.7873
71.5368
71.2936
71.0725
70.822
70.5493
70.2914
70.0483
69.8198
69.5914
69.3261
69.0977
68.8766
68.8029
68.8324
68.9724
69.2451
69.5546
70.0704
70.6083
71.2273
71.9052
72.7379
73.8653
75.199
76.916
79.2224
82.2952
85.5153
88.3965
90.5924
92.2946
93.6873
94.7042
95.5958
96.3695
97.1654
98.1675
99.2507
100.452
101.977
103.805
106.023
108.447
110.775
112.986
114.931
116.671
118.306
119.817
121.21
122.514
123.767
124.931
125.985
127.016
128.018
128.976
129.816
130.671
131.548
132.359
133.11
133.818
134.326
134.827
135.277
135.748
136.235
136.721
137.318
137.893
138.394
138.784
139.16
139.234
139.278
139.204
139.094
138.865
138.696
138.504
138.173
137.848
137.546
137.111
136.647
136.183
135.734
135.409
135.173
135.026
135.085
135.173
135.299
135.395
135.372
135.196
134.687
134.083
133.317
132.41
131.511
130.627
129.772
128.976
128.461
128.07
127.797
127.613
127.539
127.613
127.598
127.621
127.621
127.635
127.503
127.348
127.127
126.78
126.375
125.911
125.351
124.739
124.025
123.177
121.91
119.449
116.015
112.61
109.972
108.241
107.32
106.958
106.885
106.944
106.958
106.877
106.642
106.207
105.625
104.829
103.959
102.913
101.808
100.702
99.5455
98.6023
97.6075
96.738
95.979
95.3158
94.6747
94.2105
93.7905
93.422
93.061
92.7146
92.3167
91.9041
91.344
90.7619
90.0987
89.3987
88.6618
87.9102
87.0922
86.3333
85.5743
84.9185
84.2626
83.6879
83.1868
82.7152
82.2215
81.853
81.4183
81.0646
80.6667
80.3056
79.8561
79.4361
78.9424
78.4634
77.9992
77.476
76.9823
76.4738
76.017
75.5896
75.1917
74.7643
74.359
74.0053
73.6442
73.2611
72.9958
72.62
72.3989
72.0968
71.7431
71.4852
71.2199
70.962
70.7115
70.4683
70.203
69.9451
69.7535
69.503
69.2745
69.0535
68.9135
68.8545
68.943
69.0903
69.3998
69.8272
70.2988
70.8146
71.4778
72.2442
73.1579
74.3811
75.877
77.8076
80.3867
83.5994
86.7459
89.325
91.2777
92.7957
93.9968
94.8958
95.6916
96.458
97.1948
98.2559
99.5234
101.167
103.009
104.969
107.128
109.39
111.616
113.826
115.779
117.592
119.264
120.753
122.005
123.14
124.26
125.38
126.493
127.495
128.402
129.301
130.126
131.032
131.887
132.653
133.368
134.053
134.562
134.967
135.424
135.896
136.382
136.817
137.391
137.848
138.283
138.659
138.887
139.116
139.182
139.131
139.035
138.917
138.769
138.475
138.15
137.812
137.34
136.927
136.478
135.962
135.608
135.343
135.129
135.159
135.24
135.38
135.439
135.468
135.372
135.1
134.562
133.847
133.037
132.093
131.143
130.259
129.426
128.755
128.269
127.945
127.753
127.628
127.65
127.657
127.709
127.709
127.672
127.598
127.458
127.282
127.024
126.633
126.243
125.741
125.13
124.459
123.693
122.801
121.033
117.99
114.467
111.35
109.066
107.762
107.098
106.907
106.914
106.936
106.922
106.745
106.457
105.993
105.359
104.468
103.554
102.515
101.38
100.282
99.1918
98.1233
97.2243
96.3622
95.5958
94.9695
94.4094
93.9526
93.562
93.2304
92.862
92.523
92.1104
91.6683
91.0861
90.445
89.7892
89.0155
88.2712
87.4607
86.7017
85.928
85.2795
84.6311
83.99
83.4521
82.8773
82.4131
81.9857
81.5804
81.1899
80.7919
80.4014
80.0403
79.6129
79.1708
78.7139
78.1981
77.7044
77.2181
76.7317
76.2675
75.7959
75.3759
74.9338
74.5137
74.1085
73.6663
73.3642
73.0031
72.6937
72.4284
72.1557
71.861
71.5736
71.3083
71.1388
70.8294
70.6378
70.343
70.1146
69.8272
69.6061
69.304
69.083
68.8987
68.7661
68.744
68.8766
69.1272
69.5177
69.9525
70.4683
71.1167
71.7505
72.5389
73.6
74.8969
76.5623
78.7213
81.5878
84.8227
87.866
90.1134
91.8598
93.282
94.4021
95.3232
96.2074
96.9959
97.777
98.8454
100.172
101.837
103.657
105.728
107.843
109.972
112.198
114.482
116.42
118.137
119.78
121.239
122.47
123.627
124.688
125.749
126.685
127.628
128.674
129.632
130.531
131.452
132.314
133.206
133.899
134.451
134.945
135.336
135.741
136.198
136.684
137.222
137.716
138.187
138.563
138.806
138.88
139.064
139.057
139.042
138.895
138.784
138.526
138.298
137.974
137.576
137.163
136.728
136.316
135.844
135.483
135.255
135.159
135.203
135.321
135.439
135.527
135.542
135.372
135.056
134.4
133.67
132.808
131.784
130.848
129.971
129.242
128.659
128.166
127.923
127.783
127.761
127.812
127.842
127.827
127.842
127.812
127.672
127.517
127.267
126.95
126.523
126.08
125.572
124.968
124.349
123.568
122.691
120.908
117.975
114.453
111.343
109.081
107.762
107.165
106.936
106.958
106.958
106.958
106.745
106.406
105.875
105.094
104.21
103.23
102.147
101.078
99.9655
98.9339
97.9022
97.0475
96.2

## Sheet: Sheet3
0
0.00500626
0.0100125
0.0150188
0.020025
0.0250313
0.0300375
0.0350438
0.0400501
0.0450563
0.0500626
0.0550688
0.0600751
0.0650814
0.0700876
0.0750939
0.0801001
0.0851064
0.0901126
0.0951189
0.100125
0.105131
0.110138
0.115144
0.12015
0.125156
0.130163
0.135169
0.140175
0.145181
0.150188
0.155194
0.1602
0.165207
0.170213
0.175219
0.180225
0.185232
0.190238
0.195244
0.20025
0.205257
0.210263
0.215269
0.220275
0.225282
0.230288
0.235294
0.2403
0.245307
0.250313
0.255319
0.260325
0.265332
0.270338
0.275344
0.28035
0.285357
0.290363
0.295369
0.300375
0.305382
0.310388
0.315394
0.320401
0.325407
0.330413
0.335419
0.340426
0.345432
0.350438
0.355444
0.360451
0.365457
0.370463
0.375469
0.380476
0.385482
0.390488
0.395494
0.400501
0.405507
0.410513
0.415519
0.420526
0.425532
0.430538
0.435544
0.440551
0.445557
0.450563
0.455569
0.460576
0.465582
0.470588
0.475594
0.480601
0.485607
0.490613
0.49562
0.500626
0.505632
0.510638
0.515645
0.520651
0.525657
0.530663
0.53567
0.540676
0.545682
0.550688
0.555695
0.560701
0.565707
0.570713
0.57572
0.580726
0.585732
0.590738
0.595745
0.600751
0.605757
0.610763
0.61577
0.620776
0.625782
0.630788
0.635795
0.640801
0.645807
0.650814
0.65582
0.660826
0.665832
0.670839
0.675845
0.680851
0.685857
0.690864
0.69587
0.700876
0.705882
0.710889
0.715895
0.720901
0.725907
0.730914
0.73592
0.740926
0.745932
0.750939
0.755945
0.760951
0.765957
0.770964
0.77597
0.780976
0.785982
0.790989
0.795995
0.801001
0.806008
0.811014
0.81602
0.821026
0.826033
0.831039
0.836045
0.841051
0.846058
0.851064
0.85607
0.861076
0.866083
0.871089
0.876095
0.881101
0.886108
0.891114
0.89612
0.901126
0.906133
0.911139
0.916145
0.921151
0.926158
0.931164
0.93617
0.941176
0.946183
0.951189
0.956195
0.961202
0.966208
0.971214
0.97622
0.981227
0.986233
0.991239
0.996245
1.00125
1.00626
1.01126
1.01627
1.02128
1.02628
1.03129
1.0363
1.0413
1.04631
1.05131
1.05632
1.06133
1.06633
1.07134
1.07635
1.08135
1.08636
1.09136
1.09637
1.10138
1.10638
1.11139
1.1164
1.1214
1.12641
1.13141
1.13642
1.14143
1.14643
1.15144
1.15645
1.16145
1.16646
1.17146
1.17647
1.18148
1.18648
1.19149
1.1965
1.2015
1.20651
1.21151
1.21652
1.22153
1.22653
1.23154
1.23655
1.24155
1.24656
1.25156
1.25657
1.26158
1.26658
1.27159
1.2766
1.2816
1.28661
1.29161
1.29662
1.30163
1.30663
1.31164
1.31665
1.32165
1.32666
1.33166
1.33667
1.34168
1.34668
1.35169
1.3567
1.3617
1.36671
1.37171
1.37672
1.38173
1.38673
1.39174
1.39675
1.40175
1.40676
1.41176
1.41677
1.42178
1.42678
1.43179
1.4368
1.4418
1.44681
1.45181
1.45682
1.46183
1.46683
1.47184
1.47685
1.48185
1.48686
1.49186
1.49687
1.50188
1.50688
1.51189
1.5169
1.5219
1.52691
1.53191
1.53692
1.54193
1.54693
1.55194
1.55695
1.56195
1.56696
1.57196
1.57697
1.58198
1.58698
1.59199
1.597
1.602
1.60701
1.61202
1.61702
1.62203
1.62703
1.63204
1.63705
1.64205
1.64706
1.65207
1.65707
1.66208
1.66708
1.67209
1.6771
1.6821
1.68711
1.69212
1.69712
1.70213
1.70713
1.71214
1.71715
1.72215
1.72716
1.73217
1.73717
1.74218
1.74718
1.75219
1.7572
1.7622
1.76721
1.77222
1.77722
1.78223
1.78723
1.79224
1.79725
1.80225
1.80726
1.81227
1.81727
1.82228
1.82728
1.83229
1.8373
1.8423
1.84731
1.85232
1.85732
1.86233
1.86733
1.87234
1.87735
1.88235
1.88736
1.89237
1.89737
1.90238
1.90738
1.91239
1.9174
1.9224
1.92741
1.93242
1.93742
1.94243
1.94743
1.95244
1.95745
1.96245
1.96746
1.97247
1.97747
1.98248
1.98748
1.99249
1.9975
2.0025
2.00751
2.01252
2.01752
2.02253
2.02753
2.03254
2.03755
2.04255
2.04756
2.05257
2.05757
2.06258
2.06758
2.07259
2.0776
2.0826
2.08761
2.09262
2.09762
2.10263
2.10763
2.11264
2.11765
2.12265
2.12766
2.13267
2.13767
2.14268
2.14768
2.15269
2.1577
2.1627
2.16771
2.17272
2.17772
2.18273
2.18773
2.19274
2.19775
2.20275
2.20776
2.21277
2.21777
2.22278
2.22778
2.23279
2.2378
2.2428
2.24781
2.25282
2.25782
2.26283
2.26783
2.27284
2.27785
2.28285
2.28786
2.29287
2.29787
2.30288
2.30788
2.31289
2.3179
2.3229
2.32791
2.33292
2.33792
2.34293
2.34793
2.35294
2.35795
2.36295
2.36796
2.37297
2.37797
2.38298
2.38798
2.39299
2.398
2.403
2.40801
2.41302
2.41802
2.42303
2.42804
2.43304
2.43805
2.44305
2.44806
2.45307
2.45807
2.46308
2.46809
2.47309
2.4781
2.4831
2.48811
2.49312
2.49812
2.50313
2.50814
2.51314
2.51815
2.52315
2.52816
2.53317
2.53817
2.54318
2.54819
2.55319
2.5582
2.5632
2.56821
2.57322
2.57822
2.58323
2.58824
2.59324
2.59825
2.60325
2.60826
2.61327
2.61827
2.62328
2.62829
2.63329
2.6383
2.6433
2.64831
2.65332
2.65832
2.66333
2.66834
2.67334
2.67835
2.68335
2.68836
2.69337
2.69837
2.70338
2.70839
2.71339
2.7184
2.7234
2.72841
2.73342
2.73842
2.74343
2.74844
2.75344
2.75845
2.76345
2.76846
2.77347
2.77847
2.78348
2.78849
2.79349
2.7985
2.8035
2.80851
2.81352
2.81852
2.82353
2.82854
2.83354
2.83855
2.84355
2.84856
2.85357
2.85857
2.86358
2.86859
2.87359
2.8786
2.8836
2.88861
2.89362
2.89862
2.90363
2.90864
2.91364
2.91865
2.92365
2.92866
2.93367
2.93867
2.94368
2.94869
2.95369
2.9587
2.9637
2.96871
2.97372
2.97872
2.98373
2.98874
2.99374
2.99875
3.00375
3.00876
3.01377
3.01877
3.02378
3.02879
3.03379
3.0388
3.0438
3.04881
3.05382
3.05882
3.06383
3.06884
3.07384
3.07885
3.08385
3.08886
3.09387
3.09887
3.10388
3.10889
3.11389
3.1189
3.1239
3.12891
3.13392
3.13892
3.14393
3.14894
3.15394
3.15895
3.16395
3.16896
3.17397
3.17897
3.18398
3.18899
3.19399
3.199
3.20401
3.20901
3.21402
3.21902
3.22403
3.22904
3.23404
3.23905
3.24406
3.24906
3.25407
3.25907
3.26408
3.26909
3.27409
3.2791
3.28411
3.28911
3.29412
3.29912
3.30413
3.30914
3.31414
3.31915
3.32416
3.32916
3.33417
3.33917
3.34418
3.34919
3.35419
3.3592
3.36421
3.36921
3.37422
3.37922
3.38423
3.38924
3.39424
3.39925
3.40426
3.40926
3.41427
3.41927
3.42428
3.42929
3.43429
3.4393
3.44431
3.44931
3.45432
3.45932
3.46433
3.46934
3.47434
3.47935
3.48436
3.48936
3.49437
3.49937
3.50438
3.50939
3.51439
3.5194
3.52441
3.52941
3.53442
3.53942
3.54443
3.54944
3.55444
3.55945
3.56446
3.56946
3.57447
3.57947
3.58448
3.58949
3.59449
3.5995
3.60451
3.60951
3.61452
3.61952
3.62453
3.62954
3.63454
3.63955
3.64456
3.64956
3.65457
3.65957
3.66458
3.66959
3.67459
3.6796
3.68461
3.68961
3.69462
3.69962
3.70463
3.70964
3.71464
3.71965
3.72466
3.72966
3.73467
3.73967
3.74468
3.74969
3.75469
3.7597
3.76471
3.76971
3.77472
3.77972
3.78473
3.78974
3.79474
3.79975
3.80476
3.80976
3.81477
3.81977
3.82478
3.82979
3.83479
3.8398
3.84481
3.84981
3.85482
3.85982
3.86483
3.86984
3.87484
3.87985
3.88486
3.88986
3.89487
3.89987
3.90488
3.90989
3.91489
3.9199
3.92491
3.92991
3.93492
3.93992
3.94493
3.94994
3.95494
3.95995
3.96496
3.96996
3.97497
3.97997
3.98498
3.98999
3.99499
4
