# Supplementary material for: A Bio-Inspired Approach for the Reduction of Left Ventricular Workload
Source: PLoS One. 2014 Jan 24;9(1):e87122. doi: 10.1371/journal.pone.0087122 (PMC3901771; doi:10.1371/journal.pone.0087122)
Supplement: Data S1 — (ZIP) [file pone.0087122.s002.zip › Pressure_FLow_AortaNo3_setup1_ring3_HR60_5.xls]

## Sheet: Sheet1
25.7689
25.6222
25.2308
24.6559
23.9587
23.1789
22.4298
21.702
20.8244
20.0171
19.1701
18.2344
17.1916
16.5036
15.9624
15.4517
14.9747
14.6261
14.2836
14.0329
13.8922
13.7882
13.8219
14.0329
14.2561
14.4671
14.5741
14.5802
14.5833
14.6169
14.7515
14.8218
14.7362
14.4946
14.1644
13.7638
13.4274
12.9963
12.5009
11.8343
11.0515
10.1035
9.09136
8.07004
7.064
6.12218
5.12838
4.02755
2.77688
1.51398
0.434558
-0.559246
-1.51636
-2.31752
-2.84653
-2.9933
-2.71504
-2.09735
-1.35123
-0.626519
0.092078
0.712824
1.18679
1.63324
1.88093
1.9696
1.85646
1.63018
1.3825
1.02473
0.511005
-0.109741
-0.550073
-0.86809
-1.11884
-1.18917
-1.11578
-0.981231
-0.736602
-0.519494
-0.250402
0.0553836
0.293897
0.410096
0.602741
0.777039
0.770923
0.743402
0.630262
0.541584
0.40398
0.186872
-0.00577358
-0.137262
-0.195361
-0.216766
-0.26875
-0.290155
-0.247345
-0.232055
-0.186187
0.0034
0.150177
0.18993
0.248029
0.339765
0.296955
0.223566
0.17464
0.113483
0.137946
0.241913
0.370343
0.367285
0.290839
0.101252
0.00645786
-0.0302365
-0.112799
-0.290155
-0.33908
-0.284039
-0.128088
0.0156314
0.144062
0.17464
0.147119
0.156293
0.177698
0.192987
0.134888
0.165467
0.177698
0.150177
0.0614994
0.0156314
0.0156314
0.00645786
0.0156314
-0.0149472
-0.195361
-0.256518
-0.232055
-0.198419
-0.189245
-0.131146
-0.0485836
0.134888
0.229682
0.196045
0.183814
0.177698
0.214392
0.18993
0.024805
-0.0424679
0.0156314
0.0034
-0.00271572
0.000342139
-0.0638729
-0.195361
-0.219824
-0.155609
-0.149493
-0.106683
-0.0455258
-0.00577358
0.0034
-0.0241208
-0.018005
-0.00883145
-0.0118893
-0.0546994
0.000342139
-0.0118893
0.0981937
0.312244
0.599683
1.12564
1.7739
2.46498
3.40986
4.48622
5.50755
6.74293
8.16789
9.71823
11.4215
13.0972
14.5925
16.2743
18.0081
19.7235
21.2922
22.6407
23.7263
24.7293
25.3225
25.506
25.506
25.3378
24.9831
24.4235
23.8486
23.1789
22.2555
21.2708
20.436
19.5584
18.8429
18.0478
17.2436
16.5403
15.7789
15.1215
14.623
14.3417
14.039
13.9472
14.1399
14.2163
14.1766
14.2561
14.3815
14.5435
14.6811
14.9319
14.9563
14.9349
14.883
14.7301
14.5833
14.4518
14.2775
14.0604
13.6109
12.9932
12.2746
11.4612
10.7181
9.91393
9.08831
7.99971
6.80103
5.56871
4.35474
3.22333
2.15002
0.939106
-0.293213
-1.24421
-1.98727
-2.46735
-2.68752
-2.64777
-2.28388
-1.66925
-1.1066
-0.528668
0.101252
0.734229
1.32745
1.89622
2.36101
2.38242
2.14696
1.76779
1.31522
0.780097
0.244971
-0.360485
-0.770239
-0.904785
-0.917016
-0.917016
-0.941479
-0.82528
-0.547015
-0.299328
-0.085278
0.208277
0.462079
0.676129
0.810675
0.926874
1.07059
1.02167
0.896296
0.694477
0.523236
0.364228
0.168525
-0.121972
-0.262634
-0.213708
-0.149493
-0.0975094
-0.0424679
0.0217472
0.0890201
0.180756
0.141004
0.192987
0.244971
0.30307
0.330591
0.269434
0.147119
0.153235
0.141004
0.168525
0.196045
0.168525
0.0767887
-0.085278
-0.152551
-0.16784
-0.131146
-0.128088
-0.131146
-0.131146
-0.106683
-0.0118893
0.0186893
-0.018005
0.0492679
0.134888
0.205219
0.168525
0.196045
0.269434
0.281665
0.290839
0.251087
0.205219
0.18993
0.159351
0.0798465
0.0492679
-0.0118893
-0.0394101
-0.0332943
-0.0608151
-0.244287
-0.256518
-0.152551
-0.0822201
-0.00577358
0.0400943
0.0951358
0.244971
0.333649
0.263318
0.159351
0.092078
0.0798465
0.113483
0.171582
0.153235
0.0706729
0.024805
-0.0669308
-0.0730465
-0.0975094
-0.0975094
-0.232055
-0.271808
-0.216766
-0.0761044
0.0278629
0.0431522
-0.0149472
-0.0669308
0.0186893
0.0890201
0.205219
0.428443
0.712824
1.13787
1.84423
2.7463
3.6606
4.67581
5.80111
7.03954
8.51037
10.1402
11.7334
13.461
15.2835
17.1335
18.8459
20.4574
21.8549
23.0413
24.0046
24.7598
25.2246
25.3775
25.3806
25.1665
24.7476
24.0229
23.2951
22.5612
21.7631
20.8886
20.1455
19.3872
18.5096
17.5555
16.7727
16.1917
15.5985
15.0175
14.5955
14.4518
14.1766
14.042
13.8739
13.7852
13.9564
14.3203
14.5405
14.6016
14.5374
14.4763
14.5619
14.5038
14.5496
14.4946
14.4029
14.1521
13.8983
13.6506
13.2562
12.6415
12.0269
11.2808
10.391
9.34822
8.36971
7.41566
6.41268
5.41887
4.33027
3.19275
2.01547
0.877948
-0.204535
-1.15247
-1.8833
-2.41843
-2.71504
-2.70892
-2.36033
-1.83437
-1.21363
-0.461395
0.376459
1.03084
1.54762
1.93903
2.20506
2.11332
1.8106
1.33051
0.838196
0.293897
-0.26875
-0.641809
-0.86809
-0.981231
-1.0271
-1.04545
-0.953711
-0.761065
-0.547015
-0.247345
0.0584415
0.300013
0.526294
0.712824
0.844312
0.881006
0.884064
0.712824
0.504889
0.296955
0.119599
0.00645786
-0.109741
-0.238171
-0.351312
-0.39718
-0.351312
-0.302386
-0.219824
-0.106683
-0.0730465
0.00645786
0.024805
0.0278629
0.0217472
0.0829044
0.177698
0.300013
0.315302
0.287781
0.306128
0.266376
0.17464
0.0981937
0.0339786
-0.0577572
-0.170898
-0.164782
-0.085278
-0.121972
-0.121972
-0.146435
-0.140319
-0.0944516
-0.0149472
0.0981937
0.156293
0.0981937
0.128772
0.192987
0.211335
0.241913
0.214392
0.177698
0.0309208
0.024805
0.0431522
0.0278629
-0.0424679
-0.155609
-0.180072
-0.0149472
0.107367
0.0859623
0.0462101
-0.0424679
-0.112799
-0.121972
0.0737308
0.107367
0.141004
0.13183
0.113483
0.0951358
0.092078
0.180756
0.125714
0.0553836
-0.00271572
-0.0424679
-0.134204
-0.0363522
0.0278629
-0.0883358
-0.219824
-0.235113
-0.186187
-0.112799
0.00951572
0.00951572
-0.0302365
-0.00883145
0.0523258
0.0645572
0.0645572
0.186872
0.440674
0.694477
1.01249
1.45283
2.09192
2.90531
3.81655
4.89598
6.13441
7.54714
9.08219
10.8191
12.6201
14.2622
15.9593
17.7421
19.4606
20.9742
22.2738
23.4817
24.3256
24.9739
25.347
25.4417
25.4081
25.1084
24.6192
23.8792
23.13
22.3319
21.4757
20.5339
19.7969
18.9713
17.9622
17.1519
16.4363
15.7606
15.2958
14.9319
14.6475
14.3968
14.2194
14.0879
14.1215
14.2653
14.3968
14.4763
14.5191
14.672
14.7362
14.7698
14.7637
14.6353
14.5986
14.4396
14.146
13.9106
13.7515
13.406
13.0177
12.5682
11.981
11.1554
10.2534
9.29318
8.26268
7.28723
6.08243
4.81036
3.53829
2.36713
1.28159
0.27555
-0.736602
-1.61421
-2.24719
-2.58967
-2.63248
-2.48876
-2.08512
-1.40016
-0.693792
-0.018005
0.752576
1.40696
1.83812
2.00018
1.99407
1.8687
1.62712
1.20514
0.709766
0.23274
-0.170898
-0.574536
-0.917016
-1.11884
-1.2014
-1.15247
-1.01181
-0.779412
-0.537841
-0.228997
0.134888
0.468195
0.621088
0.740345
0.865717
0.929932
0.844312
0.654724
0.492658
0.30307
0.0859623
-0.103625
-0.222882
-0.302386
-0.302386
-0.314618
-0.332965
-0.293213
-0.198419
-0.085278
-0.00271572
0.0584415
0.192987
0.287781
0.333649
0.370343
0.394806
0.462079
0.44679
0.327533
0.214392
0.119599
0.092078
0.0553836
-0.0485836
-0.137262
-0.0791623
-0.0822201
-0.0975094
-0.143377
-0.106683
0.0431522
0.0890201
0.0614994
-0.0241208
-0.0485836
0.0278629
0.196045
0.333649
0.34588
0.376459
0.321418
0.241913
0.205219
0.0492679
0.000342139
-0.0883358
-0.103625
-0.0699887
-0.0516415
0.00645786
-0.018005
-0.0822201
-0.103625
-0.0975094
-0.137262
-0.149493
-0.131146
-0.0241208
0.0370365
0.0614994
0.0767887
0.0767887
0.00645786
-0.0608151
-0.0669308
-0.0424679
-0.0424679
-0.100567
-0.0485836
0.147119
0.257202
0.107367
-0.0241208
-0.00271572
0.0584415
0.0309208
0.0400943
-0.0241208
-0.0424679
-0.0271786
0.0431522
0.125714
0.110425
0.171582
0.251087
0.465137
0.71894
1.06448
1.5782
2.27845
3.16217
4.1835
5.43416
6.75516
8.25657
9.81913
11.4918
13.2072
14.993
16.7727
18.5126
20.0783
21.5399
22.8487
23.8884
24.6436
25.0381
25.2399
25.3011

## Sheet: Sheet2
95.6327
96.3843
97.1727
98.0791
99.3244
100.864
102.758
104.785
106.936
109.044
110.982
113.016
115.013
116.965
118.719
120.237
121.681
122.934
124.061
125.277
126.456
127.547
128.564
129.514
130.384
131.261
132.057
132.771
133.427
133.98
134.451
134.842
135.247
135.638
136.146
136.655
137.193
137.738
138.224
138.571
138.696
138.74
138.895
138.799
138.681
138.556
138.357
138.077
137.878
137.517
137.126
136.699
136.279
135.815
135.409
135.1
134.938
134.93
134.997
135.151
135.269
135.262
135.181
134.908
134.363
133.685
132.83
131.916
130.929
130.008
129.197
128.556
128.055
127.702
127.495
127.414
127.363
127.436
127.429
127.48
127.466
127.399
127.208
126.994
126.677
126.324
125.845
125.336
124.784
124.106
123.391
122.448
120.738
117.746
114.298
111.196
109.095
107.776
107.135
106.966
106.951
106.907
106.907
106.774
106.354
105.897
105.256
104.357
103.436
102.36
101.277
100.157
99.0886
98.057
97.1875
96.3548
95.6253
94.9842
94.4315
93.9599
93.5768
93.1936
92.862
92.4714
92.0809
91.6314
91.0788
90.4671
89.7745
89.045
88.2786
87.4607
86.6796
85.9501
85.1616
84.55
83.9237
83.3784
82.8478
82.4057
81.9488
81.5951
81.1899
80.8067
80.3646
80.0256
79.5761
79.1119
78.6624
78.1687
77.6823
77.1739
76.6802
76.1791
75.7443
75.339
74.9706
74.5432
74.1527
73.7695
73.4084
73.0989
72.7895
72.4579
72.1778
71.8905
71.581
71.3304
71.0652
70.8441
70.5788
70.3504
70.1146
69.8493
69.5988
69.3335
69.1714
68.9208
68.8251
68.8324
68.9061
69.1345
69.5472
70.0409
70.4978
71.102
71.7947
72.5831
73.6295
75.0296
76.6802
78.8908
81.7057
84.9921
87.9102
90.1429
91.7862
93.1715
94.3357
95.1832
95.8758
96.598
97.5559
98.6612
100.083
101.712
103.584
105.477
107.43
109.501
111.711
113.937
116.037
117.96
119.662
121.129
122.249
123.236
124.246
125.314
126.434
127.48
128.512
129.485
130.399
131.29
132.138
132.963
133.589
134.127
134.613
134.96
135.395
135.822
136.36
136.92
137.495
138.003
138.438
138.755
138.873
138.917
138.932
138.814
138.674
138.571
138.313
138.062
137.745
137.369
137.06
136.618
136.19
135.822
135.446
135.218
135.07
135.144
135.188
135.291
135.395
135.372
135.21
134.835
134.238
133.427
132.594
131.659
130.708
129.794
129.043
128.446
127.996
127.709
127.547
127.451
127.422
127.458
127.466
127.429
127.444
127.348
127.164
126.906
126.574
126.235
125.756
125.24
124.636
123.943
123.148
121.954
119.67
116.317
112.868
110.149
108.366
107.371
106.981
106.863
106.885
106.892
106.841
106.649
106.236
105.713
104.984
104.092
103.053
102.007
100.85
99.7223
98.7202
97.7254
96.8264
96.0011
95.3232
94.7042
94.2031
93.8126
93.3925
93.0388
92.722
92.3314
91.8893
91.4177
90.8356
90.2387
89.4576
88.7723
87.9618
87.1954
86.4069
85.729
84.9921
84.3511
83.7616
83.2015
82.7005
82.2804
81.8162
81.4183
81.0572
80.6593
80.313
79.8487
79.4213
78.9571
78.4855
78.0139
77.4981
76.997
76.5254
76.0317
75.6338
75.1843
74.7569
74.3516
73.9537
73.6516
73.3126
72.9442
72.6421
72.3768
72.1042
71.8168
71.5515
71.2494
70.9694
70.7336
70.4904
70.2251
69.9598
69.724
69.5103
69.2819
69.0461
68.884
68.7808
68.8398
68.9945
69.2672
69.6872
70.1883
70.7115
71.301
72.082
72.9295
74.1158
75.4569
77.2918
79.6866
82.811
86.0532
88.7576
90.7914
92.3535
93.5104
94.7263
95.6327
96.3474
97.0327
97.9612
99.0297
100.43
102.176
104.21
106.31
108.535
110.635
112.625
114.57
116.472
118.38
120.082
121.571
122.912
123.995
125.034
126.029
127.009
127.989
128.873
129.794
130.656
131.548
132.359
133.096
133.781
134.348
134.805
135.262
135.719
136.19
136.78
137.251
137.797
138.246
138.666
138.902
138.954
138.983
138.968
138.806
138.666
138.556
138.305
137.952
137.642
137.31
136.89
136.397
135.977
135.579
135.225
135.048
135.019
135.1
135.225
135.343
135.328
135.336
135.078
134.599
133.906
133.199
132.211
131.268
130.325
129.448
128.792
128.21
127.834
127.569
127.48
127.385
127.466
127.48
127.51
127.525
127.444
127.333
127.142
126.884
126.537
126.132
125.624
125.071
124.422
123.774
122.897
121.527
118.94
115.558
112.264
109.707
108.137
107.29
106.958
106.907
106.951
106.914
106.833
106.605
106.155
105.507
104.704
103.812
102.736
101.609
100.526
99.3907
98.3444
97.3938
96.5464
95.78
95.1463
94.5568
94.0999
93.6947
93.341
93.0536
92.6778
92.243
91.8009
91.2703
90.6661
89.9587
89.2808
88.4997
87.6891
86.9007
86.1564
85.4785
84.749
84.1447
83.5847
83.0689
82.5899
82.1846
81.772
81.3667
80.9541
80.5561
80.1509
79.7161
79.2666
78.7803
78.2866
77.8002
77.336
76.8423
76.378
75.9064
75.5306
75.0664
74.6243
74.1895
73.8358
73.4747
73.1505
72.8189
72.5758
72.1778
71.9715
71.6841
71.4041
71.161
70.903
70.6378
70.4093
70.1367
69.9156
69.6577
69.3851
69.1714
68.9577
68.8251
68.7145
68.8103
69.0166
69.3335
69.7683
70.3357
70.8809
71.5736
72.3473
73.3495
74.5948
76.1054
78.1023
80.7551
83.99
87.0701
89.4871
91.3219
92.7515
93.8568
94.7852
95.5737
96.3253
97.1654
98.2928
99.5602
101.093
102.854
104.807
106.863
109.059
111.277
113.421
115.351
117.113
118.815
120.266
121.711
123.103
124.26
125.321
126.243
127.164
128.048
128.991
129.956
130.878
131.828
132.712
133.398
133.958
134.429
134.805
135.181
135.645
136.139
136.706
137.207
137.812
138.283
138.659
138.799
138.917
138.895
138.902
138.769
138.585
138.526
138.335
137.974
137.635
137.237
136.78
136.286
135.837
135.424
135.188
135.026
135.033
135.092
135.173
135.38
135.38
135.284
134.982
134.459
133.751
132.874
131.909
130.988
130.037
129.242
128.556
128.055
127.687
127.547
127.392
127.414
127.451
127.532
127.539
127.495
127.429
127.259
127.075
126.773
126.383
125.933
125.425
124.865
124.15
123.398
122.462
120.583
117.584
114.128
111.129
108.948
107.74
107.143
106.885
106.936
106.936
106.892
106.73
106.435
105.912
105.197
104.387
103.407
102.324
101.218
100.098
99.0149
98.057
97.1211
96.3032
95.5811
94.9768
94.3947
93.9305
93.5547
93.1789
92.8325
92.4641
92.0883
91.6093
91.0788
90.4892
89.7892
89.0302
88.3007
87.4975
86.6943
85.9575
85.2353
84.5942
83.9384
83.4594
82.8847
82.4352
82.0078
81.6467
81.212
80.8509
80.453
80.0403
79.635
79.2224
78.6992
78.2276
77.6971
77.2107
76.7096
76.238
75.8328
75.3538
74.9485
74.5506
74.1822
73.7695
73.4526
73.1653
72.8042
72.5242
72.2515
71.9347
71.6399
71.3968
71.1388
70.8883
70.5936
70.3651
70.1146
69.9009
69.6135
69.3777
69.1419
68.9724
68.8251
68.8545
68.9724
69.2009
69.5472
70.0262
70.6304
71.1536
71.8978
72.7231
73.8063
75.1254
76.8275
78.994
81.8899
85.1395
87.9912
90.2019
91.9777
93.2157
94.3063
95.2642
96.2222

## Sheet: Sheet3
0
0.00500626
0.0100125
0.0150188
0.020025
0.0250313
0.0300375
0.0350438
0.0400501
0.0450563
0.0500626
0.0550688
0.0600751
0.0650814
0.0700876
0.0750939
0.0801001
0.0851064
0.0901126
0.0951189
0.100125
0.105131
0.110138
0.115144
0.12015
0.125156
0.130163
0.135169
0.140175
0.145181
0.150188
0.155194
0.1602
0.165207
0.170213
0.175219
0.180225
0.185232
0.190238
0.195244
0.20025
0.205257
0.210263
0.215269
0.220275
0.225282
0.230288
0.235294
0.2403
0.245307
0.250313
0.255319
0.260325
0.265332
0.270338
0.275344
0.28035
0.285357
0.290363
0.295369
0.300375
0.305382
0.310388
0.315394
0.320401
0.325407
0.330413
0.335419
0.340426
0.345432
0.350438
0.355444
0.360451
0.365457
0.370463
0.375469
0.380476
0.385482
0.390488
0.395494
0.400501
0.405507
0.410513
0.415519
0.420526
0.425532
0.430538
0.435544
0.440551
0.445557
0.450563
0.455569
0.460576
0.465582
0.470588
0.475594
0.480601
0.485607
0.490613
0.49562
0.500626
0.505632
0.510638
0.515645
0.520651
0.525657
0.530663
0.53567
0.540676
0.545682
0.550688
0.555695
0.560701
0.565707
0.570713
0.57572
0.580726
0.585732
0.590738
0.595745
0.600751
0.605757
0.610763
0.61577
0.620776
0.625782
0.630788
0.635795
0.640801
0.645807
0.650814
0.65582
0.660826
0.665832
0.670839
0.675845
0.680851
0.685857
0.690864
0.69587
0.700876
0.705882
0.710889
0.715895
0.720901
0.725907
0.730914
0.73592
0.740926
0.745932
0.750939
0.755945
0.760951
0.765957
0.770964
0.77597
0.780976
0.785982
0.790989
0.795995
0.801001
0.806008
0.811014
0.81602
0.821026
0.826033
0.831039
0.836045
0.841051
0.846058
0.851064
0.85607
0.861076
0.866083
0.871089
0.876095
0.881101
0.886108
0.891114
0.89612
0.901126
0.906133
0.911139
0.916145
0.921151
0.926158
0.931164
0.93617
0.941176
0.946183
0.951189
0.956195
0.961202
0.966208
0.971214
0.97622
0.981227
0.986233
0.991239
0.996245
1.00125
1.00626
1.01126
1.01627
1.02128
1.02628
1.03129
1.0363
1.0413
1.04631
1.05131
1.05632
1.06133
1.06633
1.07134
1.07635
1.08135
1.08636
1.09136
1.09637
1.10138
1.10638
1.11139
1.1164
1.1214
1.12641
1.13141
1.13642
1.14143
1.14643
1.15144
1.15645
1.16145
1.16646
1.17146
1.17647
1.18148
1.18648
1.19149
1.1965
1.2015
1.20651
1.21151
1.21652
1.22153
1.22653
1.23154
1.23655
1.24155
1.24656
1.25156
1.25657
1.26158
1.26658
1.27159
1.2766
1.2816
1.28661
1.29161
1.29662
1.30163
1.30663
1.31164
1.31665
1.32165
1.32666
1.33166
1.33667
1.34168
1.34668
1.35169
1.3567
1.3617
1.36671
1.37171
1.37672
1.38173
1.38673
1.39174
1.39675
1.40175
1.40676
1.41176
1.41677
1.42178
1.42678
1.43179
1.4368
1.4418
1.44681
1.45181
1.45682
1.46183
1.46683
1.47184
1.47685
1.48185
1.48686
1.49186
1.49687
1.50188
1.50688
1.51189
1.5169
1.5219
1.52691
1.53191
1.53692
1.54193
1.54693
1.55194
1.55695
1.56195
1.56696
1.57196
1.57697
1.58198
1.58698
1.59199
1.597
1.602
1.60701
1.61202
1.61702
1.62203
1.62703
1.63204
1.63705
1.64205
1.64706
1.65207
1.65707
1.66208
1.66708
1.67209
1.6771
1.6821
1.68711
1.69212
1.69712
1.70213
1.70713
1.71214
1.71715
1.72215
1.72716
1.73217
1.73717
1.74218
1.74718
1.75219
1.7572
1.7622
1.76721
1.77222
1.77722
1.78223
1.78723
1.79224
1.79725
1.80225
1.80726
1.81227
1.81727
1.82228
1.82728
1.83229
1.8373
1.8423
1.84731
1.85232
1.85732
1.86233
1.86733
1.87234
1.87735
1.88235
1.88736
1.89237
1.89737
1.90238
1.90738
1.91239
1.9174
1.9224
1.92741
1.93242
1.93742
1.94243
1.94743
1.95244
1.95745
1.96245
1.96746
1.97247
1.97747
1.98248
1.98748
1.99249
1.9975
2.0025
2.00751
2.01252
2.01752
2.02253
2.02753
2.03254
2.03755
2.04255
2.04756
2.05257
2.05757
2.06258
2.06758
2.07259
2.0776
2.0826
2.08761
2.09262
2.09762
2.10263
2.10763
2.11264
2.11765
2.12265
2.12766
2.13267
2.13767
2.14268
2.14768
2.15269
2.1577
2.1627
2.16771
2.17272
2.17772
2.18273
2.18773
2.19274
2.19775
2.20275
2.20776
2.21277
2.21777
2.22278
2.22778
2.23279
2.2378
2.2428
2.24781
2.25282
2.25782
2.26283
2.26783
2.27284
2.27785
2.28285
2.28786
2.29287
2.29787
2.30288
2.30788
2.31289
2.3179
2.3229
2.32791
2.33292
2.33792
2.34293
2.34793
2.35294
2.35795
2.36295
2.36796
2.37297
2.37797
2.38298
2.38798
2.39299
2.398
2.403
2.40801
2.41302
2.41802
2.42303
2.42804
2.43304
2.43805
2.44305
2.44806
2.45307
2.45807
2.46308
2.46809
2.47309
2.4781
2.4831
2.48811
2.49312
2.49812
2.50313
2.50814
2.51314
2.51815
2.52315
2.52816
2.53317
2.53817
2.54318
2.54819
2.55319
2.5582
2.5632
2.56821
2.57322
2.57822
2.58323
2.58824
2.59324
2.59825
2.60325
2.60826
2.61327
2.61827
2.62328
2.62829
2.63329
2.6383
2.6433
2.64831
2.65332
2.65832
2.66333
2.66834
2.67334
2.67835
2.68335
2.68836
2.69337
2.69837
2.70338
2.70839
2.71339
2.7184
2.7234
2.72841
2.73342
2.73842
2.74343
2.74844
2.75344
2.75845
2.76345
2.76846
2.77347
2.77847
2.78348
2.78849
2.79349
2.7985
2.8035
2.80851
2.81352
2.81852
2.82353
2.82854
2.83354
2.83855
2.84355
2.84856
2.85357
2.85857
2.86358
2.86859
2.87359
2.8786
2.8836
2.88861
2.89362
2.89862
2.90363
2.90864
2.91364
2.91865
2.92365
2.92866
2.93367
2.93867
2.94368
2.94869
2.95369
2.9587
2.9637
2.96871
2.97372
2.97872
2.98373
2.98874
2.99374
2.99875
3.00375
3.00876
3.01377
3.01877
3.02378
3.02879
3.03379
3.0388
3.0438
3.04881
3.05382
3.05882
3.06383
3.06884
3.07384
3.07885
3.08385
3.08886
3.09387
3.09887
3.10388
3.10889
3.11389
3.1189
3.1239
3.12891
3.13392
3.13892
3.14393
3.14894
3.15394
3.15895
3.16395
3.16896
3.17397
3.17897
3.18398
3.18899
3.19399
3.199
3.20401
3.20901
3.21402
3.21902
3.22403
3.22904
3.23404
3.23905
3.24406
3.24906
3.25407
3.25907
3.26408
3.26909
3.27409
3.2791
3.28411
3.28911
3.29412
3.29912
3.30413
3.30914
3.31414
3.31915
3.32416
3.32916
3.33417
3.33917
3.34418
3.34919
3.35419
3.3592
3.36421
3.36921
3.37422
3.37922
3.38423
3.38924
3.39424
3.39925
3.40426
3.40926
3.41427
3.41927
3.42428
3.42929
3.43429
3.4393
3.44431
3.44931
3.45432
3.45932
3.46433
3.46934
3.47434
3.47935
3.48436
3.48936
3.49437
3.49937
3.50438
3.50939
3.51439
3.5194
3.52441
3.52941
3.53442
3.53942
3.54443
3.54944
3.55444
3.55945
3.56446
3.56946
3.57447
3.57947
3.58448
3.58949
3.59449
3.5995
3.60451
3.60951
3.61452
3.61952
3.62453
3.62954
3.63454
3.63955
3.64456
3.64956
3.65457
3.65957
3.66458
3.66959
3.67459
3.6796
3.68461
3.68961
3.69462
3.69962
3.70463
3.70964
3.71464
3.71965
3.72466
3.72966
3.73467
3.73967
3.74468
3.74969
3.75469
3.7597
3.76471
3.76971
3.77472
3.77972
3.78473
3.78974
3.79474
3.79975
3.80476
3.80976
3.81477
3.81977
3.82478
3.82979
3.83479
3.8398
3.84481
3.84981
3.85482
3.85982
3.86483
3.86984
3.87484
3.87985
3.88486
3.88986
3.89487
3.89987
3.90488
3.90989
3.91489
3.9199
3.92491
3.92991
3.93492
3.93992
3.94493
3.94994
3.95494
3.95995
3.96496
3.96996
3.97497
3.97997
3.98498
3.98999
3.99499
4
