# Supplementary material for: A Bio-Inspired Approach for the Reduction of Left Ventricular Workload
Source: PLoS One. 2014 Jan 24;9(1):e87122. doi: 10.1371/journal.pone.0087122 (PMC3901771; doi:10.1371/journal.pone.0087122)
Supplement: Data S1 — (ZIP) [file pone.0087122.s002.zip › Pressure_FLow_AortaNo3_setup1_ring3_HR60_6.xls]

## Sheet: Sheet1
11.9321
11.2349
10.391
9.55004
8.54401
7.21078
6.10995
5.12226
4.25689
3.36399
2.33655
1.19597
0.0676151
-0.917016
-1.72735
-2.28694
-2.56826
-2.60496
-2.38785
-1.80074
-1.17693
-0.4828
0.266376
0.902411
1.41002
1.98489
2.16837
2.02159
1.82589
1.50787
1.06448
0.578278
0.241913
-0.0577572
-0.436932
-0.736602
-0.950653
-0.999579
-0.834454
-0.605114
-0.443048
-0.238171
0.128772
0.53241
0.767865
0.896296
0.984973
1.07365
1.02778
0.835138
0.624146
0.483484
0.309186
0.165467
0.0431522
-0.085278
-0.140319
-0.21065
-0.287097
-0.323791
-0.360485
-0.287097
-0.170898
-0.177014
-0.204535
-0.100567
0.0584415
0.177698
0.26026
0.293897
0.312244
0.459021
0.550757
0.465137
0.293897
0.159351
0.0798465
-0.00271572
-0.103625
-0.25346
-0.158667
-0.0546994
0.0400943
0.0339786
0.0278629
0.0156314
0.0186893
0.0584415
0.0278629
0.092078
0.116541
0.119599
0.183814
0.27555
0.327533
0.342823
0.309186
0.18993
0.116541
0.101252
0.0798465
0.0706729
0.122657
0.134888
0.0462101
-0.0241208
-0.0730465
-0.0424679
0.0186893
0.141004
0.205219
0.196045
0.150177
0.162409
0.180756
0.183814
0.0645572
-0.0944516
-0.271808
-0.25346
-0.164782
-0.0730465
0.0645572
0.116541
0.0798465
0.17464
0.269434
0.17464
0.128772
0.0125736
-0.0546994
-0.0149472
0.0584415
0.147119
0.162409
0.134888
0.107367
0.128772
0.248029
0.504889
0.731171
1.15621
1.75555
2.59035
3.64225
4.80424
6.00598
7.36979
9.03326
10.6478
12.2868
13.9992
15.7667
17.5035
19.2037
20.7755
22.1454
23.2921
24.2155
24.9708
25.4234
25.5549
25.3347
24.925
24.4846
24.0137
23.3991
22.6224
21.5827
20.6715
19.9131
19.0936
18.2864
17.4546
16.363
15.6688
15.2958
14.99
14.6964
14.2469
14.042
13.8953
13.8983
13.9044
14.0634
14.2897
14.5191
14.7117
14.7606
14.5925
14.4977
14.6139
14.6414
14.6383
14.5099
14.3325
13.9228
13.513
13.0085
12.3969
11.7425
10.9842
10.2167
9.3574
8.40335
7.37896
6.38516
5.33937
4.2049
2.96953
1.84423
0.691419
-0.446106
-1.47355
-2.38479
-2.80372
-2.86793
-2.55603
-2.08512
-1.46437
-0.813049
-0.204535
0.517121
1.19291
1.61184
1.92068
2.01853
1.93597
1.70357
1.41002
0.951337
0.40398
-0.131146
-0.562304
-0.88338
-1.12801
-1.15247
-1.05768
-0.947595
-0.745776
-0.4828
-0.216766
0.0339786
0.312244
0.526294
0.676129
0.770923
0.792328
0.816791
0.764807
0.520179
0.211335
0.0553836
-0.0822201
-0.213708
-0.287097
-0.314618
-0.378833
-0.534784
-0.510321
-0.348254
-0.271808
-0.164782
-0.0913937
-0.018005
0.156293
0.370343
0.410096
0.358112
0.327533
0.284723
0.248029
0.266376
0.373401
0.251087
0.159351
0.0462101
-0.0271786
-0.128088
-0.131146
-0.155609
-0.161725
-0.192303
-0.222882
-0.152551
-0.0485836
0.0339786
-0.018005
-0.106683
-0.0608151
0.0523258
0.0737308
0.092078
0.0309208
-0.00271572
0.0431522
0.0951358
0.0523258
0.0186893
0.0186893
0.000342139
-0.00271572
0.0890201
0.113483
0.0462101
-0.00577358
-0.00271572
-0.0363522
0.00951572
0.0553836
0.0553836
0.0798465
0.0584415
0.0584415
0.0156314
0.0370365
-0.0332943
-0.00271572
0.0125736
-0.0118893
-0.0394101
-0.0975094
-0.0944516
-0.100567
-0.109741
-0.0883358
-0.0485836
-0.0761044
-0.0516415
0.00645786
0.0309208
0.0309208
0.0034
0.0400943
0.0278629
0.0400943
0.0676151
0.128772
0.17464
0.36117
0.813733
1.47117
2.20506
3.01539
3.99391
5.16813
6.4983
7.84987
9.23508
10.709
12.4061
14.1888
16.0572
17.7726
19.3994
20.9742
22.3319
23.4908
24.4265
25.0932
25.4448
25.6619
25.5365
25.136
24.4999
23.8425
23.1606
22.4909
21.6286
20.7143
19.7419
18.6166
17.8949
17.2008
16.4088
15.7055
15.1673
14.7729
14.6016
14.3662
14.1735
14.2714
14.1338
13.9442
14.0696
14.3356
14.6169
14.7759
14.8463
14.938
14.8952
14.8585
14.7301
14.4793
14.0818
13.776
13.5772
13.351
12.8495
12.189
11.4918
10.6876
9.8436
9.01798
8.10673
7.03342
5.96011
4.6911
3.49548
2.52614
1.45894
0.40398
-0.547015
-1.42156
-2.13099
-2.50099
-2.57132
-2.43066
-2.09429
-1.5347
-0.806933
0.0523258
0.737287
1.33357
1.79531
2.07051
2.16225
1.9482
1.57514
1.20208
0.770923
0.342823
-0.0118893
-0.430816
-0.690735
-0.904785
-1.02404
-1.0271
-0.898669
-0.727429
-0.473626
-0.0791623
0.192987
0.437616
0.590509
0.706708
0.801502
0.816791
0.780097
0.801502
0.737287
0.547699
0.300013
0.0829044
0.0156314
-0.0394101
-0.0791623
-0.118914
-0.170898
-0.189245
-0.0913937
0.0125736
0.0767887
0.116541
0.0951358
0.137946
0.168525
0.226624
0.254145
0.287781
0.31836
0.342823
0.44679
0.410096
0.168525
0.0645572
0.0859623
0.0890201
0.0309208
-0.00271572
0.0186893
-0.00577358
-0.0394101
-0.0394101
-0.0485836
-0.0485836
0.0431522
0.110425
0.13183
0.156293
0.214392
0.21745
0.238855
0.241913
0.248029
0.211335
0.254145
0.244971
0.183814
0.137946
0.092078
0.0125736
-0.0516415
-0.0241208
0.0309208
0.0553836
0.0890201
0.0676151
0.0462101
0.0798465
0.137946
0.18993
0.202161
0.205219
0.202161
0.0156314
-0.0577572
-0.0638729
0.0614994
0.101252
0.0859623
-0.0791623
-0.235113
-0.216766
-0.201477
-0.158667
-0.0363522
0.0217472
0.0217472
0.0859623
0.165467
0.17464
0.153235
0.177698
0.171582
0.0553836
0.0706729
0.186872
0.388691
0.70365
1.14704
1.68217
2.33961
3.08572
4.00308
5.13449
6.48301
7.85905
9.47054
11.0912
12.8372
14.6292
16.4363
18.1426
19.693
21.2219
22.6102
23.7416
24.61
25.1849
25.4937
25.5671
25.5274
25.1543
24.5122
23.8639
23.1239
22.39
21.4635
20.5125
19.5034
18.5493
17.7573
17.0754
16.3477
15.5832
14.9105
14.4426
14.2408
14.1368
14.0329
13.9992
14.0634
14.1705
14.2867
14.3876
14.5588
14.6414
14.5802
14.4946
14.5313
14.7209
14.7331
14.7515
14.5252
14.3172
13.9778
13.4947
12.825
12.1829
11.4276
10.5041
9.5898
8.81616
8.00582
6.9845
5.9173
4.73391
3.51077
2.42217
1.37638
0.287781
-0.803875
-1.65396
-2.13405
-2.46429
-2.6019
-2.47653
-2.09429
-1.5133
-0.965942
-0.177014
0.657782
1.37026
1.83812
2.04911
2.04299
1.92374
1.66076
1.31522
0.84737
0.348938
-0.0485836
-0.403296
-0.709082
-0.956768
-1.00569
-0.953711
-0.788586
-0.669329
-0.543957
-0.235113
0.180756
0.550757
0.731171
0.83208
0.896296
0.786212
0.673072
0.673072
0.608857
0.407038
0.199103
0.024805
-0.143377
-0.222882
-0.262634
-0.363543
-0.336023
-0.323791
-0.302386
-0.235113
-0.201477
-0.18313
-0.106683
0.153235
0.30307
0.339765
0.281665
0.31836
0.342823
0.336707
0.266376
0.257202
0.244971
0.168525
0.104309
0.0951358
-0.00577358
-0.0730465
-0.0516415
-0.085278
-0.106683
-0.0975094
-0.0913937
-0.0546994
0.0156314
0.0553836
0.0767887
0.0829044
0.0767887
0.0309208
0.116541
0.177698
0.18993
0.150177
0.0859623
0.000342139
-0.146435
-0.219824
-0.241229
-0.177014
-0.161725
-0.177014
-0.180072
-0.103625
-0.0699887
-0.0424679
-0.0241208
0.0125736
-0.0363522
-0.0546994
0.101252
0.248029
0.269434
0.192987
0.0737308
0.0125736
0.0309208
0.0706729
0.0584415
-0.0546994
-0.106683
-0.140319
-0.146435
-0.0913937
-0.109741
-0.259576
-0.287097
-0.131146
-0.0210629
0.0400943
0.00645786
-0.00577358
-0.0485836
-0.121972
-0.0424679
0.0981937
0.351996
0.679187
1.12564
1.71274
2.41911
3.2906
4.3792
5.56259
6.8683
8.24434
9.82219
11.5071
13.2867
14.9686
16.6718
18.3322
19.9407
21.4482
22.7753
24.026
24.8424
25.2919
25.506
25.4601
25.1941
24.7904
24.3379
23.766
22.9802
22.1148
21.1638
20.2648
19.4392
18.6411
17.8154
16.9011
16.3263
15.678
15.1857
14.7392
14.4885
14.2958
14.0268
13.9503
14.0206
14.0787
14.2225
14.3998
14.4824
14.5833
14.7056
14.886
14.993
15.0114
14.834
14.5894
14.3356
14.1277
13.7974
13.4121
12.9596
12.3572

## Sheet: Sheet2
138.232
138.489
138.585
138.666
138.666
138.571
138.416
138.209
138.003
137.679
137.347
136.971
136.537
136.139
135.667
135.225
134.945
134.695
134.636
134.65
134.805
134.96
135.019
134.923
134.731
134.289
133.67
132.86
131.961
130.973
130.001
129.19
128.446
127.901
127.51
127.304
127.142
127.075
127.134
127.119
127.164
127.171
127.105
127.038
126.788
126.537
126.22
125.808
125.314
124.702
124.157
123.406
122.632
121.637
119.729
116.597
113.17
110.289
108.344
107.261
106.796
106.693
106.745
106.73
106.642
106.421
105.964
105.389
104.608
103.753
102.729
101.616
100.496
99.4055
98.4328
97.4527
96.6348
95.8685
95.2053
94.5937
94.1294
93.702
93.3041
92.9873
92.6483
92.2283
91.7788
91.3219
90.7545
90.1134
89.3913
88.6618
87.8807
87.048
86.3112
85.589
84.9037
84.27
83.71
83.1868
82.6857
82.2657
81.8309
81.4478
81.1014
80.7256
80.2761
79.8782
79.4213
78.9792
78.5371
77.9992
77.5497
77.0781
76.5549
76.0833
75.6559
75.2138
74.8232
74.4327
73.9832
73.659
73.3495
73.0253
72.76
72.4579
72.1557
71.9126
71.6547
71.3599
71.1241
70.822
70.542
70.3357
70.1293
69.8862
69.6061
69.3851
69.1714
68.9872
68.9282
69.0019
69.1861
69.4588
69.9156
70.3651
70.9178
71.5957
72.3326
73.2095
74.4695
75.958
77.8444
80.3056
83.4963
86.6059
89.1923
91.204
92.582
93.6283
94.4758
95.3158
96.1043
97.0696
98.138
99.2212
100.688
102.397
104.35
106.354
108.484
110.709
112.957
115.101
117.009
118.8
120.252
121.468
122.514
123.509
124.636
125.749
126.736
127.702
128.718
129.669
130.597
131.548
132.344
133.037
133.611
134.09
134.547
134.923
135.299
135.792
136.382
136.861
137.362
137.797
138.195
138.386
138.453
138.629
138.652
138.526
138.379
138.224
138.01
137.73
137.399
137.023
136.581
136.154
135.704
135.314
135.019
134.849
134.857
134.908
135.019
135.181
135.173
135.159
134.842
134.341
133.692
132.845
131.88
130.892
129.956
129.124
128.475
127.93
127.539
127.385
127.23
127.186
127.274
127.252
127.237
127.2
127.149
127.002
126.758
126.53
126.22
125.786
125.248
124.68
124.047
123.361
122.492
121.121
118.66
115.322
111.984
109.493
107.916
107.084
106.745
106.767
106.745
106.774
106.701
106.435
105.956
105.33
104.556
103.62
102.589
101.469
100.341
99.2581
98.1896
97.3127
96.4801
95.7579
95.1021
94.5568
94.0705
93.6947
93.3483
93.0094
92.6409
92.2356
91.8009
91.2482
90.6514
89.9882
89.266
88.4997
87.7112
86.8859
86.1859
85.4859
84.8374
84.1742
83.6068
83.0836
82.6194
82.1699
81.8236
81.4183
80.9983
80.6519
80.2319
79.7972
79.4213
78.9055
78.4192
77.9623
77.4391
76.9675
76.5033
76.0391
75.5748
75.1032
74.7201
74.3148
73.9537
73.5779
73.2979
72.9958
72.6716
72.4063
72.1042
71.8536
71.5589
71.2862
71.0357
70.7704
70.4757
70.2841
69.9967
69.7977
69.503
69.2451
69.0682
68.9356
68.9061
69.0314
69.2451
69.503
70.0041
70.4904
71.0431
71.721
72.4652
73.4305
74.6759
76.2233
78.1834
80.7993
84.0342
87.188
89.6197
91.3882
92.9062
94.0484
94.9547
95.78
96.5243
97.4454
98.4623
99.5823
100.916
102.596
104.637
106.848
109.147
111.328
113.414
115.337
117.164
118.977
120.605
121.939
123.03
124.091
125.1
126.257
127.267
128.195
129.072
129.905
130.789
131.622
132.403
133.162
133.729
134.297
134.636
135.048
135.498
135.984
136.529
137.067
137.664
138.084
138.298
138.534
138.688
138.644
138.548
138.475
138.254
138.099
137.878
137.554
137.296
136.898
136.485
136.014
135.571
135.181
134.871
134.746
134.695
134.812
134.893
135.056
135.07
134.923
134.643
134.157
133.434
132.594
131.644
130.664
129.721
128.984
128.284
127.812
127.436
127.259
127.215
127.178
127.23
127.208
127.259
127.252
127.171
126.987
126.714
126.427
126.088
125.719
125.196
124.621
123.988
123.339
122.529
121.468
119.404
116.243
112.831
110.105
108.248
107.238
106.796
106.745
106.774
106.767
106.619
106.354
105.919
105.256
104.46
103.525
102.449
101.358
100.253
99.2065
98.2044
97.2612
96.4285
95.7506
95.0726
94.52
94.0336
93.6431
93.3041
92.9652
92.6336
92.243
91.7493
91.204
90.5703
89.885
89.2292
88.4334
87.5933
86.7901
86.0532
85.3606
84.6974
84.1079
83.6068
83.0984
82.612
82.2141
81.8015
81.4183
81.0425
80.6077
80.2024
79.7382
79.3256
78.8687
78.3971
77.8886
77.4465
76.9012
76.4517
76.017
75.5601
75.1475
74.7274
74.3664
74.02
73.659
73.3347
72.9516
72.6937
72.3915
72.0894
71.8536
71.5736
71.2715
71.0283
70.7999
70.5125
70.2693
70.0335
69.783
69.5619
69.304
69.1198
68.9872
68.9872
69.0756
69.304
69.6061
70.122
70.6304
71.2199
71.9199
72.701
73.6737
74.978
76.6433
78.6992
81.5362
84.6974
87.6449
90.0176
91.7567
93.1715
94.2031
95.0284
95.839
96.5759
97.5191
98.6686
99.936
101.491
103.237
105.175
107.15
109.11
111.262
113.428
115.514
117.407
119.029
120.429
121.681
122.978
124.187
125.395
126.53
127.562
128.519
129.374
130.273
131.076
131.909
132.69
133.361
133.913
134.37
134.768
135.203
135.63
136.183
136.677
137.274
137.723
138.121
138.416
138.629
138.622
138.6
138.607
138.497
138.32
138.173
137.9
137.62
137.31
136.935
136.485
135.984
135.594
135.225
134.923
134.798
134.79
134.901
135.026
135.173
135.203
135.085
134.68
134.157
133.449
132.602
131.607
130.597
129.691
128.881
128.247
127.761
127.473
127.296
127.23
127.23
127.267
127.296
127.355
127.259
127.237
127.083
126.839
126.515
126.08
125.675
125.137
124.54
123.907
123.148
122.3
120.893
118.328
114.961
111.726
109.324
107.865
107.076
106.863
106.804
106.841
106.796
106.649
106.354
105.846
105.197
104.298
103.318
102.242
101.122
100.024
98.956
97.9759
97.0548
96.2516
95.5516
94.94
94.4094
93.9894
93.621
93.2452
92.8767
92.5157
92.0956
91.624
91.0788
90.4819
89.7597
89.0302
88.2712
87.4681
86.6575
85.9206
85.2648
84.5426
83.9974
83.3931
82.9215
82.4573
82.0004
81.6615
81.2562
80.9098
80.5046
80.0477
79.6277
79.215
78.7508
78.2497
77.7929
77.277
76.7981
76.2896
75.8254
75.3906
75.0075
74.5727
74.219
73.8137
73.4969
73.1432
72.8779
72.5979
72.2957
72.0673
71.7357
71.4336
71.1757
70.8957
70.6304
70.3578
70.1809
69.9083
69.6651
69.3998
69.164
69.0166
68.9061
68.884
69.024
69.2893
69.584
70.1441
70.6525
71.2715
71.9347
72.7821
73.8727
75.2285
76.8865
79.0455
81.9488
85.2206
88.1018
90.2977
91.9262
93.2231
94.2105
95.0432
95.7137
96.4506
97.3422
98.6391
100.105
101.771
103.569
105.522
107.526
109.626
111.741
113.848
115.867
117.761
119.522
120.981
122.182
123.258
124.253
125.24
126.257
127.245
128.225
129.234
130.207
131.15
132.005
132.801
133.449
134.009
134.503
134.864
135.314
135.667
136.161
136.699
137.274
137.708
138.224

## Sheet: Sheet3
0
0.00500626
0.0100125
0.0150188
0.020025
0.0250313
0.0300375
0.0350438
0.0400501
0.0450563
0.0500626
0.0550688
0.0600751
0.0650814
0.0700876
0.0750939
0.0801001
0.0851064
0.0901126
0.0951189
0.100125
0.105131
0.110138
0.115144
0.12015
0.125156
0.130163
0.135169
0.140175
0.145181
0.150188
0.155194
0.1602
0.165207
0.170213
0.175219
0.180225
0.185232
0.190238
0.195244
0.20025
0.205257
0.210263
0.215269
0.220275
0.225282
0.230288
0.235294
0.2403
0.245307
0.250313
0.255319
0.260325
0.265332
0.270338
0.275344
0.28035
0.285357
0.290363
0.295369
0.300375
0.305382
0.310388
0.315394
0.320401
0.325407
0.330413
0.335419
0.340426
0.345432
0.350438
0.355444
0.360451
0.365457
0.370463
0.375469
0.380476
0.385482
0.390488
0.395494
0.400501
0.405507
0.410513
0.415519
0.420526
0.425532
0.430538
0.435544
0.440551
0.445557
0.450563
0.455569
0.460576
0.465582
0.470588
0.475594
0.480601
0.485607
0.490613
0.49562
0.500626
0.505632
0.510638
0.515645
0.520651
0.525657
0.530663
0.53567
0.540676
0.545682
0.550688
0.555695
0.560701
0.565707
0.570713
0.57572
0.580726
0.585732
0.590738
0.595745
0.600751
0.605757
0.610763
0.61577
0.620776
0.625782
0.630788
0.635795
0.640801
0.645807
0.650814
0.65582
0.660826
0.665832
0.670839
0.675845
0.680851
0.685857
0.690864
0.69587
0.700876
0.705882
0.710889
0.715895
0.720901
0.725907
0.730914
0.73592
0.740926
0.745932
0.750939
0.755945
0.760951
0.765957
0.770964
0.77597
0.780976
0.785982
0.790989
0.795995
0.801001
0.806008
0.811014
0.81602
0.821026
0.826033
0.831039
0.836045
0.841051
0.846058
0.851064
0.85607
0.861076
0.866083
0.871089
0.876095
0.881101
0.886108
0.891114
0.89612
0.901126
0.906133
0.911139
0.916145
0.921151
0.926158
0.931164
0.93617
0.941176
0.946183
0.951189
0.956195
0.961202
0.966208
0.971214
0.97622
0.981227
0.986233
0.991239
0.996245
1.00125
1.00626
1.01126
1.01627
1.02128
1.02628
1.03129
1.0363
1.0413
1.04631
1.05131
1.05632
1.06133
1.06633
1.07134
1.07635
1.08135
1.08636
1.09136
1.09637
1.10138
1.10638
1.11139
1.1164
1.1214
1.12641
1.13141
1.13642
1.14143
1.14643
1.15144
1.15645
1.16145
1.16646
1.17146
1.17647
1.18148
1.18648
1.19149
1.1965
1.2015
1.20651
1.21151
1.21652
1.22153
1.22653
1.23154
1.23655
1.24155
1.24656
1.25156
1.25657
1.26158
1.26658
1.27159
1.2766
1.2816
1.28661
1.29161
1.29662
1.30163
1.30663
1.31164
1.31665
1.32165
1.32666
1.33166
1.33667
1.34168
1.34668
1.35169
1.3567
1.3617
1.36671
1.37171
1.37672
1.38173
1.38673
1.39174
1.39675
1.40175
1.40676
1.41176
1.41677
1.42178
1.42678
1.43179
1.4368
1.4418
1.44681
1.45181
1.45682
1.46183
1.46683
1.47184
1.47685
1.48185
1.48686
1.49186
1.49687
1.50188
1.50688
1.51189
1.5169
1.5219
1.52691
1.53191
1.53692
1.54193
1.54693
1.55194
1.55695
1.56195
1.56696
1.57196
1.57697
1.58198
1.58698
1.59199
1.597
1.602
1.60701
1.61202
1.61702
1.62203
1.62703
1.63204
1.63705
1.64205
1.64706
1.65207
1.65707
1.66208
1.66708
1.67209
1.6771
1.6821
1.68711
1.69212
1.69712
1.70213
1.70713
1.71214
1.71715
1.72215
1.72716
1.73217
1.73717
1.74218
1.74718
1.75219
1.7572
1.7622
1.76721
1.77222
1.77722
1.78223
1.78723
1.79224
1.79725
1.80225
1.80726
1.81227
1.81727
1.82228
1.82728
1.83229
1.8373
1.8423
1.84731
1.85232
1.85732
1.86233
1.86733
1.87234
1.87735
1.88235
1.88736
1.89237
1.89737
1.90238
1.90738
1.91239
1.9174
1.9224
1.92741
1.93242
1.93742
1.94243
1.94743
1.95244
1.95745
1.96245
1.96746
1.97247
1.97747
1.98248
1.98748
1.99249
1.9975
2.0025
2.00751
2.01252
2.01752
2.02253
2.02753
2.03254
2.03755
2.04255
2.04756
2.05257
2.05757
2.06258
2.06758
2.07259
2.0776
2.0826
2.08761
2.09262
2.09762
2.10263
2.10763
2.11264
2.11765
2.12265
2.12766
2.13267
2.13767
2.14268
2.14768
2.15269
2.1577
2.1627
2.16771
2.17272
2.17772
2.18273
2.18773
2.19274
2.19775
2.20275
2.20776
2.21277
2.21777
2.22278
2.22778
2.23279
2.2378
2.2428
2.24781
2.25282
2.25782
2.26283
2.26783
2.27284
2.27785
2.28285
2.28786
2.29287
2.29787
2.30288
2.30788
2.31289
2.3179
2.3229
2.32791
2.33292
2.33792
2.34293
2.34793
2.35294
2.35795
2.36295
2.36796
2.37297
2.37797
2.38298
2.38798
2.39299
2.398
2.403
2.40801
2.41302
2.41802
2.42303
2.42804
2.43304
2.43805
2.44305
2.44806
2.45307
2.45807
2.46308
2.46809
2.47309
2.4781
2.4831
2.48811
2.49312
2.49812
2.50313
2.50814
2.51314
2.51815
2.52315
2.52816
2.53317
2.53817
2.54318
2.54819
2.55319
2.5582
2.5632
2.56821
2.57322
2.57822
2.58323
2.58824
2.59324
2.59825
2.60325
2.60826
2.61327
2.61827
2.62328
2.62829
2.63329
2.6383
2.6433
2.64831
2.65332
2.65832
2.66333
2.66834
2.67334
2.67835
2.68335
2.68836
2.69337
2.69837
2.70338
2.70839
2.71339
2.7184
2.7234
2.72841
2.73342
2.73842
2.74343
2.74844
2.75344
2.75845
2.76345
2.76846
2.77347
2.77847
2.78348
2.78849
2.79349
2.7985
2.8035
2.80851
2.81352
2.81852
2.82353
2.82854
2.83354
2.83855
2.84355
2.84856
2.85357
2.85857
2.86358
2.86859
2.87359
2.8786
2.8836
2.88861
2.89362
2.89862
2.90363
2.90864
2.91364
2.91865
2.92365
2.92866
2.93367
2.93867
2.94368
2.94869
2.95369
2.9587
2.9637
2.96871
2.97372
2.97872
2.98373
2.98874
2.99374
2.99875
3.00375
3.00876
3.01377
3.01877
3.02378
3.02879
3.03379
3.0388
3.0438
3.04881
3.05382
3.05882
3.06383
3.06884
3.07384
3.07885
3.08385
3.08886
3.09387
3.09887
3.10388
3.10889
3.11389
3.1189
3.1239
3.12891
3.13392
3.13892
3.14393
3.14894
3.15394
3.15895
3.16395
3.16896
3.17397
3.17897
3.18398
3.18899
3.19399
3.199
3.20401
3.20901
3.21402
3.21902
3.22403
3.22904
3.23404
3.23905
3.24406
3.24906
3.25407
3.25907
3.26408
3.26909
3.27409
3.2791
3.28411
3.28911
3.29412
3.29912
3.30413
3.30914
3.31414
3.31915
3.32416
3.32916
3.33417
3.33917
3.34418
3.34919
3.35419
3.3592
3.36421
3.36921
3.37422
3.37922
3.38423
3.38924
3.39424
3.39925
3.40426
3.40926
3.41427
3.41927
3.42428
3.42929
3.43429
3.4393
3.44431
3.44931
3.45432
3.45932
3.46433
3.46934
3.47434
3.47935
3.48436
3.48936
3.49437
3.49937
3.50438
3.50939
3.51439
3.5194
3.52441
3.52941
3.53442
3.53942
3.54443
3.54944
3.55444
3.55945
3.56446
3.56946
3.57447
3.57947
3.58448
3.58949
3.59449
3.5995
3.60451
3.60951
3.61452
3.61952
3.62453
3.62954
3.63454
3.63955
3.64456
3.64956
3.65457
3.65957
3.66458
3.66959
3.67459
3.6796
3.68461
3.68961
3.69462
3.69962
3.70463
3.70964
3.71464
3.71965
3.72466
3.72966
3.73467
3.73967
3.74468
3.74969
3.75469
3.7597
3.76471
3.76971
3.77472
3.77972
3.78473
3.78974
3.79474
3.79975
3.80476
3.80976
3.81477
3.81977
3.82478
3.82979
3.83479
3.8398
3.84481
3.84981
3.85482
3.85982
3.86483
3.86984
3.87484
3.87985
3.88486
3.88986
3.89487
3.89987
3.90488
3.90989
3.91489
3.9199
3.92491
3.92991
3.93492
3.93992
3.94493
3.94994
3.95494
3.95995
3.96496
3.96996
3.97497
3.97997
3.98498
3.98999
3.99499
4
