# Supplementary material for: A Bio-Inspired Approach for the Reduction of Left Ventricular Workload
Source: PLoS One. 2014 Jan 24;9(1):e87122. doi: 10.1371/journal.pone.0087122 (PMC3901771; doi:10.1371/journal.pone.0087122)
Supplement: Data S1 — (ZIP) [file pone.0087122.s002.zip › Pressure_FLow_AortaNo3_setup1_ring3_HR60_7.xls]

## Sheet: Sheet1
0.238855
0.296955
0.382575
0.391748
0.27555
0.162409
0.119599
0.0829044
0.147119
0.205219
0.0400943
-0.0455258
-0.0302365
0.00951572
0.0676151
0.125714
0.186872
0.36117
0.315302
0.235797
0.162409
0.107367
0.0492679
-0.0822201
-0.21065
-0.158667
-0.128088
-0.0394101
0.0431522
0.0737308
-0.0394101
-0.18313
-0.244287
-0.244287
-0.186187
-0.180072
-0.118914
0.0370365
0.0309208
0.0125736
0.0034
0.0431522
0.101252
-0.0118893
-0.0271786
0.0553836
0.153235
0.309186
0.547699
0.997205
1.66688
2.33655
3.03068
3.84407
4.83788
5.97235
7.24442
8.88649
10.5867
12.1523
13.831
15.6016
17.3445
19.008
20.6103
22.1484
23.4174
24.4265
25.0136
25.2889
25.4173
25.4173
25.246
24.8669
24.1941
23.4144
22.6071
21.705
20.7632
19.9437
19.1364
18.268
17.5035
16.788
16.1917
15.6688
15.1306
14.5374
14.1552
13.9472
13.9289
13.9442
13.9503
14.0787
14.3234
14.4334
14.302
14.3203
14.5741
14.8524
14.8493
14.7423
14.4946
14.146
13.9595
13.8525
13.5956
13.143
12.4458
11.6477
10.975
10.4215
9.62649
8.64492
7.48293
6.24449
5.12838
4.03978
2.90837
1.74944
0.688361
-0.280981
-1.17388
-1.98727
-2.58049
-2.79149
-2.57743
-2.14322
-1.6876
-1.10355
-0.409411
0.321418
0.981916
1.59043
2.04299
2.22035
2.10721
1.84423
1.46812
1.00026
0.520179
-0.0271786
-0.534784
-0.858917
-1.03016
-1.11272
-1.09437
-1.05462
-0.886438
-0.794702
-0.507263
-0.085278
0.281665
0.547699
0.71894
0.829023
0.884064
0.853485
0.767865
0.654724
0.501831
0.34588
0.177698
0.0798465
-0.106683
-0.320733
-0.403296
-0.323791
-0.18313
-0.158667
-0.0975094
0.0217472
0.0859623
0.116541
0.147119
0.162409
0.183814
0.205219
0.116541
0.0951358
0.168525
0.183814
0.18993
0.186872
0.13183
0.168525
0.177698
0.125714
0.0706729
-0.00271572
-0.0822201
-0.0638729
-0.0271786
-0.0546994
-0.0791623
-0.0761044
-0.0485836
0.0125736
0.0829044
0.119599
0.238855
0.220508
0.116541
0.0186893
0.000342139
0.0370365
0.0492679
-0.00577358
-0.0302365
0.024805
0.0156314
-0.0577572
-0.152551
-0.213708
-0.213708
-0.152551
-0.085278
0.0339786
0.0676151
0.119599
0.13183
0.134888
0.0217472
0.0706729
0.153235
0.150177
0.122657
0.137946
0.0981937
0.0309208
0.0370365
-0.0149472
-0.0149472
-0.0577572
-0.146435
-0.134204
-0.085278
-0.0363522
-0.00883145
0.0217472
0.0217472
0.0890201
0.0523258
-0.0485836
-0.103625
0.000342139
0.137946
0.336707
0.590509
0.957453
1.48035
2.17142
2.88696
3.77986
4.82871
5.94177
7.27499
8.77335
10.4705
12.137
13.8555
15.519
17.2528
18.9774
20.5859
21.8885
23.0077
23.9862
24.766
25.2338
25.4448
25.4876
25.2308
24.7598
24.0963
23.3318
22.6041
21.7784
20.7999
19.6838
18.8673
18.2068
17.4883
16.5311
15.8798
15.3508
15.0511
14.5863
14.1552
13.9595
13.9381
13.9901
14.1735
14.2194
14.4059
14.5221
14.5466
14.6506
14.779
14.7209
14.7148
14.6964
14.5405
14.3876
14.1827
14.091
13.7668
13.2409
12.6752
12.033
11.3205
10.4062
9.29318
8.385
7.53491
6.52888
5.3516
4.13151
2.95729
1.8106
0.663898
-0.43999
-1.30842
-2.06371
-2.52545
-2.74256
-2.69975
-2.37867
-1.79768
-1.07297
-0.259576
0.569104
1.12564
1.5415
1.8687
1.96043
1.85341
1.45894
0.981916
0.654724
0.290839
-0.12503
-0.528668
-0.959826
-1.18917
-1.12189
-1.06685
-1.07908
-0.935363
-0.699908
-0.369659
-0.146435
0.125714
0.425385
0.53241
0.651667
0.819849
0.884064
0.914643
0.838196
0.645551
0.468195
0.244971
-0.00577358
-0.35437
-0.43999
-0.308502
-0.137262
-0.0271786
0.0462101
0.0614994
0.144062
0.199103
0.156293
0.205219
0.254145
0.284723
0.269434
0.30307
0.477369
0.590509
0.434558
0.205219
0.0186893
-0.115857
-0.121972
-0.12503
-0.161725
-0.149493
-0.0669308
-0.0149472
0.024805
-0.0210629
0.000342139
0.122657
0.21745
0.223566
0.122657
0.278608
0.385633
0.477369
0.367285
0.214392
0.208277
0.150177
0.092078
0.0798465
0.18993
0.21745
0.192987
0.205219
0.18993
0.00645786
0.024805
-0.0394101
-0.0455258
-0.0577572
0.00951572
0.0767887
0.122657
0.287781
0.373401
0.367285
0.269434
0.141004
0.0614994
0.0645572
0.0523258
0.092078
0.0829044
0.0767887
0.0309208
0.0309208
0.0156314
0.104309
0.205219
0.21745
0.156293
0.0706729
0.0584415
0.0767887
0.101252
0.092078
0.128772
0.110425
0.110425
0.18993
0.407038
0.673072
1.00026
1.41307
2.0063
2.79217
3.70647
4.73391
5.89896
7.27499
8.70607
10.2931
11.9933
13.7821
15.5343
17.3354
19.0783
20.5155
21.7876
23.0291
24.0627
24.7782
25.2613
25.457
25.4051
25.0412
24.5764
24.0688
23.4419
22.653
21.7968
20.8733
19.8764
18.9835
18.2435
17.4424
16.733
16.0816
15.5312
15.0878
14.6597
14.3325
14.0543
13.9901
14.042
14.0696
14.2316
14.2591
14.2897
14.4029
14.6567
14.7729
14.779
14.7056
14.675
14.5374
14.4273
14.2286
13.9595
13.5864
13.0941
12.455
11.7915
11.1432
10.3726
9.47665
8.47062
7.46764
6.41879
5.38524
4.25994
3.10101
1.99101
0.83208
-0.299328
-1.17693
-1.83437
-2.35115
-2.63248
-2.63553
-2.33281
-1.8619
-1.22892
-0.467511
0.306128
0.942163
1.46812
1.8687
1.99407
1.94208
1.78308
1.44671
0.960511
0.443732
-0.085278
-0.531726
-0.84057
-1.06991
-1.14636
-1.04545
-0.956768
-0.907843
-0.724371
-0.461395
-0.149493
0.0462101
0.248029
0.483484
0.645551
0.666956
0.673072
0.587452
0.468195
0.324475
0.171582
0.0584415
-0.0118893
-0.0608151
-0.0913937
-0.134204
-0.131146
-0.121972
-0.128088
-0.0394101
0.0278629
0.101252
0.183814
0.241913
0.251087
0.287781
0.244971
0.31836
0.364228
0.358112
0.34588
0.287781
0.211335
0.137946
0.119599
0.0125736
-0.0913937
-0.164782
-0.0975094
-0.0516415
0.0339786
0.0584415
-0.0302365
-0.0332943
0.0431522
0.125714
0.13183
0.0553836
0.0614994
0.128772
0.202161
0.23274
0.171582
-0.0210629
-0.0363522
-0.0546994
-0.0149472
0.0370365
0.0217472
0.0584415
0.0125736
-0.152551
-0.204535
-0.238171
-0.155609
-0.0944516
-0.170898
-0.152551
-0.0485836
0.0829044
0.125714
0.186872
0.0400943
-0.0608151
-0.0394101
0.0309208
0.0339786
-0.00577358
-0.0638729
0.0584415
0.0462101
-0.0577572
-0.16784
-0.180072
-0.0883358
-0.00577358
0.113483
0.147119
0.116541
0.0553836
-0.00577358
-0.0241208
0.0339786
0.141004
0.110425
0.0981937
0.199103
0.407038
0.825965
1.41919
2.12556
2.85027
3.71564
4.70945
5.84697
7.23524
8.79781
10.391
12.0208
13.7393
15.5496
17.3109
18.9591
20.4819
21.8365
23.0291
24.0046
24.7232
25.1941
25.35
25.2308
24.9525
24.6008
24.0841
23.4174
22.5857
21.6011
20.5889
19.8612
19.1884
18.268
17.1335
16.473
15.9563
15.5037
15.1429
14.7178
14.3203
14.1582
14.1001
14.1766
14.253
14.1919
14.305
14.3662
14.4885
14.6628
14.7545
14.8187
14.8218
14.7637
14.6689
14.5099
14.4273
14.1796
13.6445
12.9932
12.4856
11.8129
10.9811
9.97509
9.15252
8.40029
7.56855
6.54722
5.49226
4.29052
3.07349
1.89622
0.822907
-0.118914
-1.09743
-1.90165
-2.40619
-2.6233
-2.67834
-2.46429
-1.99033
-1.26867
-0.43999
0.315302
0.991089
1.46812
1.7525
1.95126
2.01853
1.82283
1.5201
1.11646
0.685303
0.171582
-0.18313
-0.513379
-0.745776
-0.886438
-0.849743
-0.788586
-0.620404
-0.274865
0.024805
0.312244
0.541584
0.795386
1.02167
1.12869
1.10423
1.01555
0.829023
0.584394
0.263318
0.0829044
0.00645786
-0.0699887
-0.103625
-0.0975094
-0.0883358
-0.121972
-0.134204
-0.155609
-0.103625
-0.0394101
0.0400943
0.125714
0.220508
0.238855
0.281665
0.336707
0.36117
0.339765
0.241913
0.211335
0.165467
0.134888
0.0492679
-0.00883145
-0.103625
-0.149493
-0.170898
-0.128088
-0.12503
-0.137262
-0.106683
-0.0638729
-0.109741
-0.155609
-0.0638729
0.0737308
0.186872
0.223566

## Sheet: Sheet2
88.5513
87.7996
86.9964
86.2448
85.5006
84.8963
84.27
83.6879
83.1499
82.671
82.251
81.8383
81.4699
81.0941
80.7183
80.2245
79.8266
79.3624
78.9571
78.4708
77.9697
77.4981
76.9675
76.5181
76.0612
75.6191
75.2138
74.7643
74.4106
73.9758
73.6442
73.2832
72.9589
72.6789
72.3842
72.0526
71.8462
71.522
71.2641
70.9841
70.7557
70.5051
70.2325
69.9967
69.783
69.5251
69.2377
69.0609
68.9503
68.8177
68.8693
69.0682
69.3482
69.8125
70.2914
70.8294
71.4925
72.2368
73.0621
74.2632
75.6338
77.5055
79.8856
83.0468
86.2448
88.8018
90.7987
92.3904
93.5326
94.4905
95.3011
96.1927
97.0622
97.9759
99.0665
100.422
102.066
104.033
106.214
108.499
110.79
113.001
114.961
116.7
118.387
119.942
121.232
122.536
123.693
124.776
125.705
126.618
127.554
128.475
129.367
130.229
131.032
131.762
132.543
133.25
133.759
134.223
134.709
135.225
135.704
136.257
136.861
137.318
137.812
138.158
138.372
138.482
138.534
138.512
138.401
138.195
138.01
137.775
137.48
137.178
136.736
136.323
135.859
135.387
135.026
134.731
134.518
134.473
134.525
134.665
134.753
134.805
134.746
134.569
134.068
133.434
132.646
131.718
130.752
129.802
128.925
128.203
127.679
127.237
126.965
126.832
126.832
126.803
126.78
126.825
126.81
126.729
126.582
126.338
126.029
125.631
125.181
124.666
124.047
123.479
122.823
122.05
121.305
120.274
118.328
115.41
112.198
109.648
107.894
107.01
106.612
106.561
106.546
106.487
106.288
105.934
105.359
104.637
103.694
102.655
101.557
100.459
99.3907
98.3665
97.4012
96.5832
95.8242
95.0947
94.5273
94.041
93.6357
93.282
92.9652
92.6041
92.2356
91.7493
91.2409
90.7029
90.0545
89.3618
88.5365
87.7775
87.0554
86.2227
85.4932
84.83
84.2184
83.6216
83.1057
82.6268
82.1773
81.8088
81.4183
81.0425
80.6446
80.2835
79.8193
79.3698
78.8982
78.4855
77.9623
77.476
77.0191
76.4591
76.017
75.5601
75.1917
74.779
74.3516
73.9979
73.6369
73.2905
73.0179
72.7305
72.3915
72.1778
71.861
71.4852
71.2862
70.9915
70.7041
70.4536
70.2177
69.9451
69.6946
69.5103
69.2967
69.0609
68.9208
68.8472
68.8545
69.0903
69.363
69.7904
70.2472
70.8367
71.4557
72.1557
73.04
74.219
75.6854
77.557
79.9372
83.0615
86.1711
88.7428
90.7398
92.2356
93.4147
94.4831
95.3821
96.1485
97.0106
97.9833
99.1107
100.503
102.125
103.952
106.03
108.336
110.739
113.075
115.035
116.693
118.233
119.773
121.129
122.337
123.516
124.607
125.587
126.582
127.562
128.483
129.396
130.34
131.194
131.983
132.757
133.346
133.869
134.304
134.724
135.173
135.601
136.072
136.662
137.134
137.576
137.996
138.268
138.372
138.43
138.453
138.327
138.195
137.988
137.753
137.443
137.119
136.721
136.353
135.94
135.483
135.107
134.746
134.569
134.532
134.562
134.739
134.857
134.886
134.893
134.65
134.171
133.656
132.786
131.872
130.885
129.934
129.05
128.343
127.716
127.392
127.083
126.906
126.943
126.862
126.825
126.825
126.839
126.677
126.589
126.346
126.058
125.69
125.262
124.754
124.165
123.523
122.868
122.16
121.335
120.333
118.454
115.484
112.264
109.582
107.843
106.936
106.605
106.531
106.524
106.553
106.325
105.956
105.396
104.637
103.731
102.707
101.572
100.408
99.3539
98.337
97.3791
96.5169
95.8095
95.1095
94.5568
94.1073
93.6799
93.3336
92.9946
92.5893
92.2504
91.764
91.2703
90.7029
90.0103
89.325
88.5365
87.8291
87.0112
86.1933
85.4859
84.83
84.2184
83.6363
83.1499
82.6783
82.2362
81.8162
81.4183
81.0572
80.6298
80.2909
79.8635
79.3845
78.8982
78.4339
77.955
77.4834
76.997
76.5181
76.0022
75.6117
75.1696
74.7495
74.3148
73.9832
73.659
73.3053
72.9958
72.6937
72.3989
72.1263
71.8315
71.5662
71.2936
71.0062
70.7188
70.4536
70.2251
69.9672
69.7461
69.5103
69.2967
69.0314
68.9135
68.8545
68.9208
69.0903
69.363
69.7461
70.2251
70.7704
71.4262
72.141
72.9516
74.1674
75.5896
77.4097
79.7972
82.9657
86.149
88.8313
90.7398
92.3314
93.5989
94.5642
95.3011
96.0011
96.7748
97.7991
98.9928
100.452
102.073
103.989
105.956
108.123
110.223
112.345
114.401
116.361
118.034
119.677
121.099
122.33
123.442
124.437
125.403
126.331
127.282
128.313
129.308
130.295
131.202
132.079
132.815
133.434
133.862
134.304
134.702
135.092
135.549
136.109
136.625
137.119
137.546
137.937
138.165
138.327
138.475
138.408
138.305
138.18
138.099
137.819
137.554
137.237
136.824
136.426
135.955
135.476
135.092
134.798
134.591
134.532
134.672
134.768
134.923
134.982
134.975
134.717
134.23
133.582
132.764
131.821
130.833
129.912
129.006
128.239
127.724
127.304
127.031
126.891
126.847
126.854
126.891
126.891
126.862
126.736
126.64
126.375
126.058
125.66
125.255
124.725
124.172
123.538
122.882
122.146
121.394
120.333
118.601
115.713
112.529
109.825
108.042
107.01
106.605
106.531
106.597
106.502
106.295
106.015
105.455
104.682
103.797
102.758
101.712
100.555
99.457
98.4107
97.4822
96.6643
95.9421
95.2421
94.6821
94.1957
93.7757
93.422
93.0462
92.6851
92.3314
91.8967
91.344
90.784
90.0913
89.3766
88.5881
87.8586
87.0554
86.2669
85.6111
84.9185
84.3142
83.7542
83.2457
82.7373
82.3394
81.8973
81.5141
81.1235
80.7109
80.3203
79.9372
79.4361
79.0161
78.5371
78.0729
77.557
77.0633
76.6138
76.1201
75.678
75.2506
74.8306
74.418
74.0348
73.6958
73.3495
73.04
72.7158
72.4505
72.1778
71.9052
71.6031
71.3673
71.0799
70.8441
70.5862
70.2841
70.0335
69.8493
69.584
69.3482
69.0903
68.9135
68.8324
68.9135
69.0387
69.3777
69.783
70.2693
70.7925
71.4336
72.1557
73.04
74.2264
75.5896
77.417
79.7972
82.9068
86.0459
88.7502
90.784
92.302
93.6062
94.461
95.2421
95.9937
96.819
97.7843
98.9339
100.341
101.918
103.952
106.141
108.41
110.518
112.537
114.445
116.258
118.034
119.714
121.151
122.396
123.56
124.644
125.653
126.633
127.562
128.446
129.323
130.236
131.135
131.946
132.698
133.405
133.95
134.407
134.768
135.225
135.756
136.205
136.831
137.281
137.738
138.033
138.276
138.416
138.489
138.504
138.386
138.217
138.084
137.826
137.524
137.185
136.861
136.397
135.947
135.483
135.129
134.79
134.591
134.525
134.591
134.687
134.79
134.842
134.827
134.591
134.142
133.567
132.742
131.762
130.819
129.853
129.013
128.232
127.709
127.252
127.016
126.832
126.854
126.832
126.876
126.876
126.817
126.714
126.53
126.331
126.036
125.683
125.204
124.71
124.165
123.516
122.846
122.16
121.409
120.48
118.837
116.059
112.861
110.098
108.174
107.128
106.656
106.524
106.531
106.494
106.31
105.956
105.382
104.623
103.701
102.714
101.601
100.526
99.4792
98.3959
97.4159
96.6201
95.8242
95.1611
94.5273
94.1073
93.6578
93.282
92.9652
92.6262
92.243
91.8083
91.2924
90.7029
90.1061
89.3766

## Sheet: Sheet3
0
0.00500626
0.0100125
0.0150188
0.020025
0.0250313
0.0300375
0.0350438
0.0400501
0.0450563
0.0500626
0.0550688
0.0600751
0.0650814
0.0700876
0.0750939
0.0801001
0.0851064
0.0901126
0.0951189
0.100125
0.105131
0.110138
0.115144
0.12015
0.125156
0.130163
0.135169
0.140175
0.145181
0.150188
0.155194
0.1602
0.165207
0.170213
0.175219
0.180225
0.185232
0.190238
0.195244
0.20025
0.205257
0.210263
0.215269
0.220275
0.225282
0.230288
0.235294
0.2403
0.245307
0.250313
0.255319
0.260325
0.265332
0.270338
0.275344
0.28035
0.285357
0.290363
0.295369
0.300375
0.305382
0.310388
0.315394
0.320401
0.325407
0.330413
0.335419
0.340426
0.345432
0.350438
0.355444
0.360451
0.365457
0.370463
0.375469
0.380476
0.385482
0.390488
0.395494
0.400501
0.405507
0.410513
0.415519
0.420526
0.425532
0.430538
0.435544
0.440551
0.445557
0.450563
0.455569
0.460576
0.465582
0.470588
0.475594
0.480601
0.485607
0.490613
0.49562
0.500626
0.505632
0.510638
0.515645
0.520651
0.525657
0.530663
0.53567
0.540676
0.545682
0.550688
0.555695
0.560701
0.565707
0.570713
0.57572
0.580726
0.585732
0.590738
0.595745
0.600751
0.605757
0.610763
0.61577
0.620776
0.625782
0.630788
0.635795
0.640801
0.645807
0.650814
0.65582
0.660826
0.665832
0.670839
0.675845
0.680851
0.685857
0.690864
0.69587
0.700876
0.705882
0.710889
0.715895
0.720901
0.725907
0.730914
0.73592
0.740926
0.745932
0.750939
0.755945
0.760951
0.765957
0.770964
0.77597
0.780976
0.785982
0.790989
0.795995
0.801001
0.806008
0.811014
0.81602
0.821026
0.826033
0.831039
0.836045
0.841051
0.846058
0.851064
0.85607
0.861076
0.866083
0.871089
0.876095
0.881101
0.886108
0.891114
0.89612
0.901126
0.906133
0.911139
0.916145
0.921151
0.926158
0.931164
0.93617
0.941176
0.946183
0.951189
0.956195
0.961202
0.966208
0.971214
0.97622
0.981227
0.986233
0.991239
0.996245
1.00125
1.00626
1.01126
1.01627
1.02128
1.02628
1.03129
1.0363
1.0413
1.04631
1.05131
1.05632
1.06133
1.06633
1.07134
1.07635
1.08135
1.08636
1.09136
1.09637
1.10138
1.10638
1.11139
1.1164
1.1214
1.12641
1.13141
1.13642
1.14143
1.14643
1.15144
1.15645
1.16145
1.16646
1.17146
1.17647
1.18148
1.18648
1.19149
1.1965
1.2015
1.20651
1.21151
1.21652
1.22153
1.22653
1.23154
1.23655
1.24155
1.24656
1.25156
1.25657
1.26158
1.26658
1.27159
1.2766
1.2816
1.28661
1.29161
1.29662
1.30163
1.30663
1.31164
1.31665
1.32165
1.32666
1.33166
1.33667
1.34168
1.34668
1.35169
1.3567
1.3617
1.36671
1.37171
1.37672
1.38173
1.38673
1.39174
1.39675
1.40175
1.40676
1.41176
1.41677
1.42178
1.42678
1.43179
1.4368
1.4418
1.44681
1.45181
1.45682
1.46183
1.46683
1.47184
1.47685
1.48185
1.48686
1.49186
1.49687
1.50188
1.50688
1.51189
1.5169
1.5219
1.52691
1.53191
1.53692
1.54193
1.54693
1.55194
1.55695
1.56195
1.56696
1.57196
1.57697
1.58198
1.58698
1.59199
1.597
1.602
1.60701
1.61202
1.61702
1.62203
1.62703
1.63204
1.63705
1.64205
1.64706
1.65207
1.65707
1.66208
1.66708
1.67209
1.6771
1.6821
1.68711
1.69212
1.69712
1.70213
1.70713
1.71214
1.71715
1.72215
1.72716
1.73217
1.73717
1.74218
1.74718
1.75219
1.7572
1.7622
1.76721
1.77222
1.77722
1.78223
1.78723
1.79224
1.79725
1.80225
1.80726
1.81227
1.81727
1.82228
1.82728
1.83229
1.8373
1.8423
1.84731
1.85232
1.85732
1.86233
1.86733
1.87234
1.87735
1.88235
1.88736
1.89237
1.89737
1.90238
1.90738
1.91239
1.9174
1.9224
1.92741
1.93242
1.93742
1.94243
1.94743
1.95244
1.95745
1.96245
1.96746
1.97247
1.97747
1.98248
1.98748
1.99249
1.9975
2.0025
2.00751
2.01252
2.01752
2.02253
2.02753
2.03254
2.03755
2.04255
2.04756
2.05257
2.05757
2.06258
2.06758
2.07259
2.0776
2.0826
2.08761
2.09262
2.09762
2.10263
2.10763
2.11264
2.11765
2.12265
2.12766
2.13267
2.13767
2.14268
2.14768
2.15269
2.1577
2.1627
2.16771
2.17272
2.17772
2.18273
2.18773
2.19274
2.19775
2.20275
2.20776
2.21277
2.21777
2.22278
2.22778
2.23279
2.2378
2.2428
2.24781
2.25282
2.25782
2.26283
2.26783
2.27284
2.27785
2.28285
2.28786
2.29287
2.29787
2.30288
2.30788
2.31289
2.3179
2.3229
2.32791
2.33292
2.33792
2.34293
2.34793
2.35294
2.35795
2.36295
2.36796
2.37297
2.37797
2.38298
2.38798
2.39299
2.398
2.403
2.40801
2.41302
2.41802
2.42303
2.42804
2.43304
2.43805
2.44305
2.44806
2.45307
2.45807
2.46308
2.46809
2.47309
2.4781
2.4831
2.48811
2.49312
2.49812
2.50313
2.50814
2.51314
2.51815
2.52315
2.52816
2.53317
2.53817
2.54318
2.54819
2.55319
2.5582
2.5632
2.56821
2.57322
2.57822
2.58323
2.58824
2.59324
2.59825
2.60325
2.60826
2.61327
2.61827
2.62328
2.62829
2.63329
2.6383
2.6433
2.64831
2.65332
2.65832
2.66333
2.66834
2.67334
2.67835
2.68335
2.68836
2.69337
2.69837
2.70338
2.70839
2.71339
2.7184
2.7234
2.72841
2.73342
2.73842
2.74343
2.74844
2.75344
2.75845
2.76345
2.76846
2.77347
2.77847
2.78348
2.78849
2.79349
2.7985
2.8035
2.80851
2.81352
2.81852
2.82353
2.82854
2.83354
2.83855
2.84355
2.84856
2.85357
2.85857
2.86358
2.86859
2.87359
2.8786
2.8836
2.88861
2.89362
2.89862
2.90363
2.90864
2.91364
2.91865
2.92365
2.92866
2.93367
2.93867
2.94368
2.94869
2.95369
2.9587
2.9637
2.96871
2.97372
2.97872
2.98373
2.98874
2.99374
2.99875
3.00375
3.00876
3.01377
3.01877
3.02378
3.02879
3.03379
3.0388
3.0438
3.04881
3.05382
3.05882
3.06383
3.06884
3.07384
3.07885
3.08385
3.08886
3.09387
3.09887
3.10388
3.10889
3.11389
3.1189
3.1239
3.12891
3.13392
3.13892
3.14393
3.14894
3.15394
3.15895
3.16395
3.16896
3.17397
3.17897
3.18398
3.18899
3.19399
3.199
3.20401
3.20901
3.21402
3.21902
3.22403
3.22904
3.23404
3.23905
3.24406
3.24906
3.25407
3.25907
3.26408
3.26909
3.27409
3.2791
3.28411
3.28911
3.29412
3.29912
3.30413
3.30914
3.31414
3.31915
3.32416
3.32916
3.33417
3.33917
3.34418
3.34919
3.35419
3.3592
3.36421
3.36921
3.37422
3.37922
3.38423
3.38924
3.39424
3.39925
3.40426
3.40926
3.41427
3.41927
3.42428
3.42929
3.43429
3.4393
3.44431
3.44931
3.45432
3.45932
3.46433
3.46934
3.47434
3.47935
3.48436
3.48936
3.49437
3.49937
3.50438
3.50939
3.51439
3.5194
3.52441
3.52941
3.53442
3.53942
3.54443
3.54944
3.55444
3.55945
3.56446
3.56946
3.57447
3.57947
3.58448
3.58949
3.59449
3.5995
3.60451
3.60951
3.61452
3.61952
3.62453
3.62954
3.63454
3.63955
3.64456
3.64956
3.65457
3.65957
3.66458
3.66959
3.67459
3.6796
3.68461
3.68961
3.69462
3.69962
3.70463
3.70964
3.71464
3.71965
3.72466
3.72966
3.73467
3.73967
3.74468
3.74969
3.75469
3.7597
3.76471
3.76971
3.77472
3.77972
3.78473
3.78974
3.79474
3.79975
3.80476
3.80976
3.81477
3.81977
3.82478
3.82979
3.83479
3.8398
3.84481
3.84981
3.85482
3.85982
3.86483
3.86984
3.87484
3.87985
3.88486
3.88986
3.89487
3.89987
3.90488
3.90989
3.91489
3.9199
3.92491
3.92991
3.93492
3.93992
3.94493
3.94994
3.95494
3.95995
3.96496
3.96996
3.97497
3.97997
3.98498
3.98999
3.99499
4
