# Supplementary material for: A Bio-Inspired Approach for the Reduction of Left Ventricular Workload
Source: PLoS One. 2014 Jan 24;9(1):e87122. doi: 10.1371/journal.pone.0087122 (PMC3901771; doi:10.1371/journal.pone.0087122)
Supplement: Data S1 — (ZIP) [file pone.0087122.s002.zip › Pressure_FLow_AortaNo3_setup1_ring3_HR60_8.xls]

## Sheet: Sheet1
-0.180072
-0.375775
-0.375775
-0.216766
-0.0455258
0.0614994
0.0706729
0.0186893
0.134888
0.330591
0.339765
0.31836
0.290839
0.27555
0.293897
0.192987
0.000342139
-0.155609
-0.109741
-0.0883358
-0.0822201
-0.085278
-0.12503
-0.0699887
-0.128088
-0.265692
-0.247345
-0.12503
0.000342139
0.128772
0.0859623
0.101252
0.092078
-0.0118893
-0.0271786
0.0370365
0.125714
0.153235
0.0798465
-0.0118893
-0.146435
-0.384948
-0.366601
-0.18313
-0.0363522
-0.0271786
-0.0730465
-0.146435
-0.112799
-0.0210629
-0.0118893
-0.0271786
0.0186893
0.141004
0.162409
0.13183
0.119599
0.000342139
-0.0730465
0.205219
0.657782
1.21126
1.79225
2.50779
3.36093
4.1835
5.24152
6.52888
7.99053
9.61732
11.3083
13.0024
14.7759
16.7207
18.5249
20.0232
21.3473
22.5979
23.659
24.4541
25.032
25.3286
25.4662
25.2827
24.8271
24.2859
23.6162
22.8731
22.0292
21.1974
20.4758
19.7174
18.9346
17.8766
16.9409
16.3568
15.8156
15.2071
14.7362
14.3753
14.1399
14.0329
13.8219
13.7332
13.6445
13.8035
14.0971
14.3753
14.5711
14.7209
14.8707
14.831
14.7759
14.7453
14.4946
14.2255
13.9717
13.7515
13.3724
12.8923
12.2318
11.4979
10.7029
9.7274
8.60211
7.57466
6.61144
5.73689
4.81647
3.71564
2.54448
1.40696
0.300013
-0.748834
-1.65702
-2.35421
-2.74868
-2.84958
-2.64777
-2.1952
-1.56834
-0.877264
-0.164782
0.559931
1.18373
1.76167
1.98795
2.01241
1.88398
1.60878
1.19597
0.66084
0.171582
-0.259576
-0.672387
-0.981231
-1.21363
-1.35735
-1.33289
-1.30842
-1.03627
-0.693792
-0.329907
0.0309208
0.379517
0.670014
0.905469
0.939106
0.853485
0.700592
0.624146
0.449848
0.248029
0.208277
0.128772
-0.0210629
-0.244287
-0.412469
-0.510321
-0.452221
-0.348254
-0.244287
-0.152551
-0.085278
-0.0241208
0.0645572
0.278608
0.312244
0.284723
0.238855
0.235797
0.205219
0.171582
0.0829044
-0.0271786
-0.0699887
-0.0302365
0.104309
0.0890201
0.024805
0.00951572
-0.0363522
-0.0883358
-0.0363522
0.00951572
-0.018005
-0.0516415
-0.118914
-0.128088
-0.0761044
-0.00271572
0.0339786
0.113483
0.0981937
0.113483
0.116541
0.113483
0.0798465
0.0737308
0.107367
0.0339786
-0.0608151
0.0186893
0.00951572
-0.0363522
-0.0546994
-0.018005
0.0767887
0.0859623
0.116541
0.113483
0.116541
0.137946
0.156293
0.110425
0.156293
0.153235
-0.0149472
-0.106683
-0.0975094
-0.0944516
-0.134204
-0.149493
-0.0699887
0.0278629
0.0309208
0.0034
-0.0241208
-0.00577358
0.0492679
0.0553836
0.0645572
0.101252
0.159351
0.156293
0.13183
0.13183
0.101252
0.0431522
0.0981937
0.34588
0.740345
1.26935
1.92679
2.76771
3.76763
4.9816
6.2659
7.55938
8.9507
10.5041
12.1798
13.9381
15.6444
17.3721
19.0202
20.5155
21.8579
23.1025
24.1085
24.8057
25.1818
25.3194
25.243
24.9555
24.4938
23.9862
23.4144
22.5888
21.705
20.7602
20.0477
19.2068
18.268
17.4883
16.7177
16.0633
15.4334
14.9196
14.4701
14.198
14.0849
13.932
13.9809
14.1399
14.2867
14.4396
14.6139
14.6934
14.8034
14.9777
15.0664
14.993
14.8218
14.6842
14.4701
14.042
13.5222
13.1553
12.822
12.4091
11.8557
11.0178
10.1891
9.49194
8.60516
7.49516
6.35152
5.25375
4.1254
3.04291
1.88704
0.786212
-0.247345
-1.21363
-1.98115
-2.5071
-2.76702
-2.84653
-2.46429
-1.86801
-1.19834
-0.504205
0.21745
0.829023
1.36109
1.7525
1.95126
1.96655
1.89622
1.62101
1.01861
0.40398
-0.0730465
-0.427758
-0.647924
-0.745776
-0.874206
-0.858917
-0.785528
-0.669329
-0.510321
-0.247345
0.0462101
0.263318
0.437616
0.605799
0.654724
0.682245
0.725055
0.642493
0.474311
0.263318
0.0981937
-0.0455258
-0.192303
-0.293213
-0.29627
-0.299328
-0.351312
-0.345196
-0.378833
-0.31156
-0.146435
-0.0332943
-0.158667
-0.137262
0.0125736
0.0951358
0.150177
0.229682
0.327533
0.514063
0.529352
0.407038
0.287781
0.165467
0.0217472
-0.0394101
0.0156314
0.0431522
0.0798465
0.0890201
0.0890201
0.0859623
-0.0271786
-0.192303
-0.164782
-0.103625
-0.00271572
0.116541
0.192987
0.281665
0.293897
0.287781
0.18993
0.134888
0.0676151
-0.0149472
-0.103625
-0.146435
-0.0669308
-0.00883145
-0.0149472
-0.0455258
-0.0883358
-0.0913937
0.0737308
0.107367
0.122657
0.125714
0.159351
0.144062
0.0309208
-0.0394101
0.0125736
0.0645572
0.0553836
0.0309208
-0.0149472
-0.0149472
-0.0485836
-0.0608151
-0.146435
-0.213708
-0.256518
-0.189245
-0.164782
-0.195361
-0.155609
-0.112799
-0.0791623
0.000342139
0.024805
0.0981937
0.238855
0.251087
0.17464
0.0737308
0.17464
0.376459
0.712824
1.13481
1.70357
2.40382
3.31201
4.36391
5.46474
6.80408
8.3483
9.88029
11.4092
13.0452
14.7239
16.4669
18.1732
19.6991
21.069
22.3594
23.5122
24.4204
25.1023
25.3714
25.3898
25.1207
24.7293
24.2247
23.604
22.8884
22.0078
21.1149
20.4299
19.6869
18.8612
17.9439
16.999
16.2682
15.5924
14.9349
14.4885
14.2958
14.0757
14.0176
13.8433
13.7668
14.0696
14.4885
14.7453
14.8891
14.8157
14.6475
14.7606
14.9319
15.0175
14.8707
14.6047
14.3111
14.0726
13.7301
13.2959
12.6538
12.0453
11.4979
10.8741
10.1372
9.13723
8.0945
7.10681
6.00904
4.83788
3.73705
2.56283
1.462
0.416211
-0.666272
-1.72429
-2.35421
-2.5071
-2.52239
-2.30529
-1.88636
-1.33289
-0.61123
0.183814
0.838196
1.41307
1.84423
2.13167
2.15308
1.8687
1.49564
1.15621
0.700592
0.205219
-0.244287
-0.684619
-0.956768
-1.05156
-1.09131
-1.11884
-1.00875
-0.828338
-0.547015
-0.250402
0.0186893
0.269434
0.529352
0.706708
0.731171
0.780097
0.76175
0.57522
0.358112
0.21745
0.0523258
-0.0791623
-0.164782
-0.222882
-0.277923
-0.284039
-0.280981
-0.308502
-0.280981
-0.262634
-0.232055
-0.0577572
0.17464
0.17464
0.147119
0.165467
0.116541
0.0034
-0.0424679
-0.0608151
0.0125736
0.0890201
0.0890201
0.0523258
0.0309208
0.0462101
0.092078
-0.00577358
-0.0761044
-0.137262
-0.18313
-0.164782
-0.146435
-0.232055
-0.21065
-0.121972
-0.0149472
0.116541
0.196045
0.199103
0.171582
0.18993
0.162409
0.159351
0.150177
0.128772
-0.00577358
-0.219824
-0.262634
-0.16784
-0.118914
-0.115857
-0.112799
-0.0516415
0.104309
0.21745
0.183814
0.128772
0.0859623
0.125714
0.13183
0.0217472
-0.0149472
0.0462101
0.0737308
0.0614994
0.0645572
0.000342139
0.0156314
-0.0118893
-0.0210629
-0.0394101
-0.131146
-0.12503
-0.00271572
0.0186893
0.0859623
0.0767887
-0.00577358
0.0278629
0.0125736
0.024805
-0.00883145
0.0400943
0.0400943
0.125714
0.324475
0.605799
0.957453
1.49869
2.15308
2.84721
3.77069
4.80118
6.02127
7.36367
8.92012
10.5622
12.2807
13.9717
15.6352
17.3537
18.9988
20.6317
22.0781
23.2798
24.1574
24.7354
25.0473
25.3531
25.4815
25.1849
24.6314
24.029
23.2798
22.4664
21.6439
20.7969
19.9774
19.1395
18.3078
17.4668
16.6168
16.0602
15.6352
15.1031
14.6353
14.3142
14.2102
14.0665
14.1582
14.3203
14.3631
14.4029
14.4793
14.4671
14.4273
14.6689
14.7943
14.7545
14.5558
14.4273
14.2836
14.2255
13.9258
13.5497
13.1706
12.6538
11.978
11.1401
10.3023
9.4155
8.55012
7.56549
6.55334
5.4678
4.34251
3.153
2.04605
0.948279
-0.0730465
-1.01793
-1.77933
-2.34198
-2.66917
-2.59884
-2.29917
-1.75487
-1.12189
-0.381891
0.336707
1.02167
1.57208
1.87175
1.96349
1.93291
1.81977
1.55985
1.10423
0.630262
0.159351
-0.274865
-0.553131
-0.86809
-1.18611
-1.23809
-1.06379
-0.800818
-0.540899
-0.366601
-0.155609
0.0492679
0.34588
0.654724
0.850428
0.960511
0.899353
0.74646
0.550757
0.428443
0.355054
0.220508
0.0829044
-0.0822201
-0.170898
-0.235113
-0.265692
-0.250402
-0.177014
-0.100567
0.0156314
0.0523258
0.137946
0.21745
0.254145
0.272492
0.248029
0.296955
0.257202
0.251087
0.211335
0.202161
0.211335
0.208277
0.0645572
0.0034

## Sheet: Sheet2
93.9084
93.5252
93.1789
92.8251
92.4567
92.0662
91.6535
91.1451
90.6071
89.944
89.2292
88.4997
87.7481
86.9596
86.1785
85.4122
84.7416
84.1153
83.5773
83.0689
82.5973
82.1331
81.772
81.3372
80.9835
80.6004
80.2393
79.7898
79.2887
78.8908
78.3971
77.896
77.4023
76.9381
76.4444
75.9507
75.5454
75.0664
74.698
74.3222
73.9316
73.6148
73.2537
72.9442
72.5979
72.34
72.0231
71.7431
71.4483
71.1536
70.8662
70.6083
70.3725
70.1293
69.8862
69.6651
69.444
69.1788
68.9282
68.7366
68.6261
68.6556
68.8029
69.0535
69.4072
69.8862
70.4167
70.9841
71.6915
72.4947
73.6148
74.9043
76.4886
78.6034
81.4625
84.7121
87.5638
89.8113
91.5209
92.9652
93.9452
94.7779
95.5442
96.3032
97.2317
98.3444
99.6486
101.203
103.053
105.094
107.32
109.751
112.176
114.32
116.236
117.732
119.11
120.362
121.667
122.794
123.84
124.916
125.808
126.729
127.635
128.549
129.529
130.487
131.32
132.057
132.742
133.309
133.759
134.179
134.636
135.078
135.579
136.205
136.795
137.193
137.561
137.878
138.01
138.062
138.136
138.084
137.907
137.767
137.62
137.377
137.016
136.714
136.308
135.844
135.431
134.952
134.584
134.341
134.216
134.238
134.326
134.429
134.569
134.518
134.415
134.12
133.574
132.852
132.012
131.01
130.096
129.19
128.387
127.731
127.193
126.876
126.596
126.508
126.419
126.441
126.412
126.36
126.346
126.184
125.948
125.712
125.336
124.953
124.467
123.929
123.251
122.573
121.873
121.21
120.392
119.485
117.813
115.175
112.05
109.427
107.644
106.671
106.288
106.17
106.126
106.037
105.772
105.396
104.755
103.93
102.987
101.94
100.813
99.7371
98.6612
97.7328
96.819
96.0232
95.3084
94.6526
94.1589
93.7094
93.2968
92.9062
92.582
92.2062
91.7714
91.2777
90.8651
90.2019
89.4724
88.7576
88.0281
87.2175
86.488
85.7217
85.0216
84.329
83.7321
83.1794
82.7078
82.2362
81.8088
81.4109
81.0277
80.6667
80.2761
79.8635
79.414
79.0087
78.515
78.0508
77.5939
77.0854
76.5917
76.1201
75.6043
75.2211
74.7643
74.3737
73.9979
73.6148
73.2758
72.9589
72.6863
72.3915
72.1115
71.7873
71.5441
71.2789
70.8957
70.6304
70.3799
70.0998
69.864
69.6356
69.4367
69.2009
68.9724
68.7366
68.6261
68.604
68.6703
68.8766
69.2009
69.6061
70.0704
70.6009
71.2494
71.9641
72.8042
74.1085
75.5159
77.3655
79.8193
83.0247
86.1417
88.7134
90.7545
92.2872
93.4368
94.2768
94.9842
95.7358
96.6569
97.7475
99.0149
100.422
102.043
103.849
105.809
108.027
110.267
112.382
114.534
116.508
118.336
119.802
121.055
122.241
123.251
124.341
125.403
126.397
127.37
128.284
129.109
129.942
130.767
131.519
132.285
132.897
133.464
133.913
134.348
134.798
135.321
135.815
136.323
136.78
137.215
137.583
137.848
137.988
138.04
138.018
137.952
137.893
137.745
137.509
137.2
136.905
136.537
136.08
135.704
135.188
134.79
134.473
134.311
134.201
134.304
134.459
134.555
134.591
134.555
134.333
133.862
133.236
132.469
131.533
130.583
129.632
128.763
127.996
127.488
126.994
126.714
126.552
126.449
126.412
126.405
126.434
126.346
126.235
126.088
125.837
125.506
125.115
124.717
124.179
123.575
122.941
122.249
121.556
120.841
120.06
119.161
117.496
114.828
111.807
109.287
107.622
106.701
106.339
106.185
106.17
106.03
105.691
105.205
104.431
103.591
102.552
101.388
100.312
99.2212
98.1896
97.239
96.3769
95.64
94.9842
94.3947
93.9452
93.4662
93.1494
92.7441
92.3978
92.0293
91.5872
91.064
90.4819
89.7818
89.0818
88.3081
87.5344
86.7754
86.0017
85.3164
84.6532
84.0342
83.4815
82.9436
82.4868
82.0078
81.6025
81.1899
80.8509
80.3646
80.0182
79.5466
79.134
78.7066
78.235
77.7265
77.2476
76.8275
76.297
75.8696
75.4127
75.0222
74.4843
74.1158
73.7916
73.379
73.0326
72.7452
72.4136
72.1557
71.8315
71.5662
71.2567
70.962
70.7409
70.4757
70.203
69.9893
69.7904
69.503
69.2672
69.0535
68.7735
68.6408
68.5156
68.5082
68.6556
68.9135
69.2524
69.7609
70.2693
70.822
71.4925
72.3179
73.3937
74.5801
76.2749
78.3971
81.3004
84.5721
87.4754
89.7229
91.3588
92.6041
93.7315
94.6379
95.4411
96.1927
97.0475
98.0422
99.2728
100.835
102.714
104.807
106.973
109.176
111.232
113.377
115.55
117.407
118.933
120.311
121.438
122.492
123.641
124.629
125.734
126.736
127.724
128.615
129.47
130.384
131.268
132.057
132.83
133.383
133.847
134.289
134.65
135.041
135.483
136.028
136.493
136.957
137.391
137.723
137.907
137.988
138.062
138.003
137.952
137.745
137.524
137.318
136.994
136.625
136.249
135.785
135.358
134.923
134.54
134.275
134.134
134.186
134.282
134.422
134.518
134.547
134.459
134.12
133.582
132.867
131.968
130.988
130.015
129.08
128.217
127.569
127.075
126.722
126.471
126.397
126.368
126.375
126.368
126.338
126.257
126.125
125.911
125.646
125.277
124.842
124.378
123.811
123.251
122.521
121.888
121.18
120.399
119.596
118.211
115.838
112.817
110.053
108.056
106.892
106.332
106.155
106.089
106.045
105.802
105.382
104.74
103.945
102.994
101.992
100.864
99.796
98.7349
97.6959
96.8411
96.0085
95.2863
94.6305
94.0705
93.6578
93.1862
92.8694
92.5378
92.1693
91.764
91.3219
90.7766
90.1724
89.5387
88.7281
87.9618
87.1807
86.4069
85.6701
84.9848
84.3216
83.7026
83.1352
82.6562
82.1552
81.8162
81.3888
81.0056
80.5635
80.1951
79.8045
79.3034
78.9497
78.5003
77.9402
77.4834
77.056
76.4886
76.0391
75.5675
75.1622
74.7348
74.2632
73.9169
73.5632
73.1874
72.8779
72.5684
72.281
72.0084
71.7947
71.4483
71.1536
70.8588
70.6304
70.3651
70.0998
69.8788
69.6504
69.3924
69.1493
68.943
68.6777
68.5671
68.5008
68.5524
68.7882
69.0977
69.5472
70.0188
70.623
71.2125
71.9494
72.7821
74.0348
75.4791
77.3876
79.8045
82.9289
86.1343
88.7428
90.6735
92.1177
93.2525
94.2178
95.1095
95.8685
96.7601
97.6664
98.8823
100.393
102.154
104.018
106.074
108.196
110.223
112.198
114.099
115.897
117.577
119.073
120.473
121.902
123.155
124.349
125.439
126.552
127.503
128.387
129.249
130.074
130.929
131.725
132.403
133.096
133.626
134.061
134.422
134.82
135.269
135.756
136.308
136.78
137.333
137.686
137.804
137.893
137.974
138.003
137.885
137.826
137.716
137.45
137.2
136.913
136.448
136.109
135.675
135.24
134.783
134.481
134.238
134.216
134.223
134.407
134.488
134.584
134.518
134.304
133.906
133.302
132.521
131.607
130.649
129.662
128.77
128.07
127.458
126.972
126.685
126.552
126.434
126.441
126.405
126.412
126.309
126.301
126.11
125.837
125.528
125.159
124.717
124.187
123.605
122.934
122.263
121.578
120.826
120.045
118.992
117.054
114.18
111.166
108.83
107.334
106.597
106.295
106.17
106.141
105.949
105.639
105.116
104.416
103.525
102.486
101.439
100.327
99.2434
98.2412
97.2759
96.4358
95.6621

## Sheet: Sheet3
0
0.00500626
0.0100125
0.0150188
0.020025
0.0250313
0.0300375
0.0350438
0.0400501
0.0450563
0.0500626
0.0550688
0.0600751
0.0650814
0.0700876
0.0750939
0.0801001
0.0851064
0.0901126
0.0951189
0.100125
0.105131
0.110138
0.115144
0.12015
0.125156
0.130163
0.135169
0.140175
0.145181
0.150188
0.155194
0.1602
0.165207
0.170213
0.175219
0.180225
0.185232
0.190238
0.195244
0.20025
0.205257
0.210263
0.215269
0.220275
0.225282
0.230288
0.235294
0.2403
0.245307
0.250313
0.255319
0.260325
0.265332
0.270338
0.275344
0.28035
0.285357
0.290363
0.295369
0.300375
0.305382
0.310388
0.315394
0.320401
0.325407
0.330413
0.335419
0.340426
0.345432
0.350438
0.355444
0.360451
0.365457
0.370463
0.375469
0.380476
0.385482
0.390488
0.395494
0.400501
0.405507
0.410513
0.415519
0.420526
0.425532
0.430538
0.435544
0.440551
0.445557
0.450563
0.455569
0.460576
0.465582
0.470588
0.475594
0.480601
0.485607
0.490613
0.49562
0.500626
0.505632
0.510638
0.515645
0.520651
0.525657
0.530663
0.53567
0.540676
0.545682
0.550688
0.555695
0.560701
0.565707
0.570713
0.57572
0.580726
0.585732
0.590738
0.595745
0.600751
0.605757
0.610763
0.61577
0.620776
0.625782
0.630788
0.635795
0.640801
0.645807
0.650814
0.65582
0.660826
0.665832
0.670839
0.675845
0.680851
0.685857
0.690864
0.69587
0.700876
0.705882
0.710889
0.715895
0.720901
0.725907
0.730914
0.73592
0.740926
0.745932
0.750939
0.755945
0.760951
0.765957
0.770964
0.77597
0.780976
0.785982
0.790989
0.795995
0.801001
0.806008
0.811014
0.81602
0.821026
0.826033
0.831039
0.836045
0.841051
0.846058
0.851064
0.85607
0.861076
0.866083
0.871089
0.876095
0.881101
0.886108
0.891114
0.89612
0.901126
0.906133
0.911139
0.916145
0.921151
0.926158
0.931164
0.93617
0.941176
0.946183
0.951189
0.956195
0.961202
0.966208
0.971214
0.97622
0.981227
0.986233
0.991239
0.996245
1.00125
1.00626
1.01126
1.01627
1.02128
1.02628
1.03129
1.0363
1.0413
1.04631
1.05131
1.05632
1.06133
1.06633
1.07134
1.07635
1.08135
1.08636
1.09136
1.09637
1.10138
1.10638
1.11139
1.1164
1.1214
1.12641
1.13141
1.13642
1.14143
1.14643
1.15144
1.15645
1.16145
1.16646
1.17146
1.17647
1.18148
1.18648
1.19149
1.1965
1.2015
1.20651
1.21151
1.21652
1.22153
1.22653
1.23154
1.23655
1.24155
1.24656
1.25156
1.25657
1.26158
1.26658
1.27159
1.2766
1.2816
1.28661
1.29161
1.29662
1.30163
1.30663
1.31164
1.31665
1.32165
1.32666
1.33166
1.33667
1.34168
1.34668
1.35169
1.3567
1.3617
1.36671
1.37171
1.37672
1.38173
1.38673
1.39174
1.39675
1.40175
1.40676
1.41176
1.41677
1.42178
1.42678
1.43179
1.4368
1.4418
1.44681
1.45181
1.45682
1.46183
1.46683
1.47184
1.47685
1.48185
1.48686
1.49186
1.49687
1.50188
1.50688
1.51189
1.5169
1.5219
1.52691
1.53191
1.53692
1.54193
1.54693
1.55194
1.55695
1.56195
1.56696
1.57196
1.57697
1.58198
1.58698
1.59199
1.597
1.602
1.60701
1.61202
1.61702
1.62203
1.62703
1.63204
1.63705
1.64205
1.64706
1.65207
1.65707
1.66208
1.66708
1.67209
1.6771
1.6821
1.68711
1.69212
1.69712
1.70213
1.70713
1.71214
1.71715
1.72215
1.72716
1.73217
1.73717
1.74218
1.74718
1.75219
1.7572
1.7622
1.76721
1.77222
1.77722
1.78223
1.78723
1.79224
1.79725
1.80225
1.80726
1.81227
1.81727
1.82228
1.82728
1.83229
1.8373
1.8423
1.84731
1.85232
1.85732
1.86233
1.86733
1.87234
1.87735
1.88235
1.88736
1.89237
1.89737
1.90238
1.90738
1.91239
1.9174
1.9224
1.92741
1.93242
1.93742
1.94243
1.94743
1.95244
1.95745
1.96245
1.96746
1.97247
1.97747
1.98248
1.98748
1.99249
1.9975
2.0025
2.00751
2.01252
2.01752
2.02253
2.02753
2.03254
2.03755
2.04255
2.04756
2.05257
2.05757
2.06258
2.06758
2.07259
2.0776
2.0826
2.08761
2.09262
2.09762
2.10263
2.10763
2.11264
2.11765
2.12265
2.12766
2.13267
2.13767
2.14268
2.14768
2.15269
2.1577
2.1627
2.16771
2.17272
2.17772
2.18273
2.18773
2.19274
2.19775
2.20275
2.20776
2.21277
2.21777
2.22278
2.22778
2.23279
2.2378
2.2428
2.24781
2.25282
2.25782
2.26283
2.26783
2.27284
2.27785
2.28285
2.28786
2.29287
2.29787
2.30288
2.30788
2.31289
2.3179
2.3229
2.32791
2.33292
2.33792
2.34293
2.34793
2.35294
2.35795
2.36295
2.36796
2.37297
2.37797
2.38298
2.38798
2.39299
2.398
2.403
2.40801
2.41302
2.41802
2.42303
2.42804
2.43304
2.43805
2.44305
2.44806
2.45307
2.45807
2.46308
2.46809
2.47309
2.4781
2.4831
2.48811
2.49312
2.49812
2.50313
2.50814
2.51314
2.51815
2.52315
2.52816
2.53317
2.53817
2.54318
2.54819
2.55319
2.5582
2.5632
2.56821
2.57322
2.57822
2.58323
2.58824
2.59324
2.59825
2.60325
2.60826
2.61327
2.61827
2.62328
2.62829
2.63329
2.6383
2.6433
2.64831
2.65332
2.65832
2.66333
2.66834
2.67334
2.67835
2.68335
2.68836
2.69337
2.69837
2.70338
2.70839
2.71339
2.7184
2.7234
2.72841
2.73342
2.73842
2.74343
2.74844
2.75344
2.75845
2.76345
2.76846
2.77347
2.77847
2.78348
2.78849
2.79349
2.7985
2.8035
2.80851
2.81352
2.81852
2.82353
2.82854
2.83354
2.83855
2.84355
2.84856
2.85357
2.85857
2.86358
2.86859
2.87359
2.8786
2.8836
2.88861
2.89362
2.89862
2.90363
2.90864
2.91364
2.91865
2.92365
2.92866
2.93367
2.93867
2.94368
2.94869
2.95369
2.9587
2.9637
2.96871
2.97372
2.97872
2.98373
2.98874
2.99374
2.99875
3.00375
3.00876
3.01377
3.01877
3.02378
3.02879
3.03379
3.0388
3.0438
3.04881
3.05382
3.05882
3.06383
3.06884
3.07384
3.07885
3.08385
3.08886
3.09387
3.09887
3.10388
3.10889
3.11389
3.1189
3.1239
3.12891
3.13392
3.13892
3.14393
3.14894
3.15394
3.15895
3.16395
3.16896
3.17397
3.17897
3.18398
3.18899
3.19399
3.199
3.20401
3.20901
3.21402
3.21902
3.22403
3.22904
3.23404
3.23905
3.24406
3.24906
3.25407
3.25907
3.26408
3.26909
3.27409
3.2791
3.28411
3.28911
3.29412
3.29912
3.30413
3.30914
3.31414
3.31915
3.32416
3.32916
3.33417
3.33917
3.34418
3.34919
3.35419
3.3592
3.36421
3.36921
3.37422
3.37922
3.38423
3.38924
3.39424
3.39925
3.40426
3.40926
3.41427
3.41927
3.42428
3.42929
3.43429
3.4393
3.44431
3.44931
3.45432
3.45932
3.46433
3.46934
3.47434
3.47935
3.48436
3.48936
3.49437
3.49937
3.50438
3.50939
3.51439
3.5194
3.52441
3.52941
3.53442
3.53942
3.54443
3.54944
3.55444
3.55945
3.56446
3.56946
3.57447
3.57947
3.58448
3.58949
3.59449
3.5995
3.60451
3.60951
3.61452
3.61952
3.62453
3.62954
3.63454
3.63955
3.64456
3.64956
3.65457
3.65957
3.66458
3.66959
3.67459
3.6796
3.68461
3.68961
3.69462
3.69962
3.70463
3.70964
3.71464
3.71965
3.72466
3.72966
3.73467
3.73967
3.74468
3.74969
3.75469
3.7597
3.76471
3.76971
3.77472
3.77972
3.78473
3.78974
3.79474
3.79975
3.80476
3.80976
3.81477
3.81977
3.82478
3.82979
3.83479
3.8398
3.84481
3.84981
3.85482
3.85982
3.86483
3.86984
3.87484
3.87985
3.88486
3.88986
3.89487
3.89987
3.90488
3.90989
3.91489
3.9199
3.92491
3.92991
3.93492
3.93992
3.94493
3.94994
3.95494
3.95995
3.96496
3.96996
3.97497
3.97997
3.98498
3.98999
3.99499
4
