# Supplementary material for: A Bio-Inspired Approach for the Reduction of Left Ventricular Workload
Source: PLoS One. 2014 Jan 24;9(1):e87122. doi: 10.1371/journal.pone.0087122 (PMC3901771; doi:10.1371/journal.pone.0087122)
Supplement: Data S1 — (ZIP) [file pone.0087122.s002.zip › Pressure_FLow_AortaNo3_setup1_ring3_HR60_9.xls]

## Sheet: Sheet1
20.1914
19.3016
18.3475
17.5402
16.788
16.1
15.571
15.0573
14.8493
14.675
14.3968
14.0512
14.091
14.1827
14.1766
14.2408
14.3753
14.464
14.3906
14.5068
14.6261
14.7392
14.7087
14.5313
14.3203
14.2011
14.0084
13.6415
13.1491
12.5926
11.9321
11.1707
10.4368
9.64484
8.66326
7.64194
6.67565
5.69714
4.62383
3.44655
2.25704
1.04919
-0.0302365
-0.990405
-1.78851
-2.31752
-2.55603
-2.53157
-2.28694
-1.77933
-1.16165
-0.491974
0.192987
0.862659
1.41919
1.78613
1.90539
1.92985
1.67605
1.44059
1.13175
0.740345
0.327533
-0.085278
-0.476684
-0.764123
-0.901727
-0.975116
-0.874206
-0.699908
-0.476684
-0.128088
0.342823
0.636377
0.721997
0.841254
0.948279
0.991089
0.868775
0.648609
0.562989
0.455963
0.284723
0.0706729
-0.143377
-0.177014
-0.149493
-0.177014
-0.186187
-0.143377
-0.0699887
-0.0394101
-0.0241208
-0.0761044
0.0492679
0.134888
0.196045
0.272492
0.290839
0.196045
0.092078
0.107367
0.144062
0.220508
0.272492
0.315302
0.327533
0.330591
0.235797
0.17464
0.156293
0.159351
0.134888
0.119599
0.150177
0.238855
0.315302
0.254145
0.205219
0.192987
0.269434
0.373401
0.373401
0.342823
0.30307
0.180756
0.0981937
0.0431522
-0.0394101
-0.0302365
-0.0424679
-0.0455258
-0.0271786
-0.0241208
-0.0608151
-0.222882
-0.290155
-0.140319
0.0278629
0.202161
0.208277
0.153235
0.0706729
-0.0210629
-0.0485836
-0.0485836
0.0370365
0.107367
0.141004
0.116541
-0.0118893
-0.18313
-0.152551
-0.118914
-0.0913937
-0.0455258
-0.0118893
0.000342139
-0.109741
-0.0913937
-0.0516415
0.00645786
0.0400943
0.0553836
0.122657
0.183814
0.141004
0.238855
0.351996
0.596625
0.951337
1.37638
1.89622
2.38242
3.11019
4.0887
5.25681
6.4983
7.8988
9.47971
11.2472
13.0177
14.7239
16.473
18.1793
19.7633
21.1883
22.5276
23.7202
24.5305
25.0503
25.3408
25.3622
25.2032
24.8241
24.24
23.6927
22.9985
22.1545
21.2922
20.3076
19.3199
18.583
17.9867
17.3323
16.4792
15.7392
15.1612
14.7545
14.4365
14.2316
13.9044
13.8035
13.9625
14.0451
14.2133
14.305
14.4915
14.5191
14.5252
14.6506
14.7912
14.8096
14.7392
14.6383
14.4365
14.0757
13.6017
13.2287
12.77
12.1431
11.3756
10.6111
9.74269
8.90483
8.03946
7.07012
6.01821
4.96631
3.82573
2.62093
1.41002
0.257202
-0.822223
-1.75793
-2.39702
-2.76702
-2.88934
-2.73339
-2.21661
-1.52553
-0.816107
-0.0577572
0.679187
1.07671
1.45283
1.71886
1.8106
1.80754
1.60266
1.31522
0.816791
0.296955
-0.149493
-0.565362
-0.889496
-1.10049
-1.21669
-1.19222
-1.03627
-0.803875
-0.52561
-0.25346
0.0400943
0.321418
0.645551
0.801502
0.948279
0.936048
0.835138
0.688361
0.608857
0.584394
0.385633
0.092078
-0.0913937
-0.201477
-0.222882
-0.280981
-0.284039
-0.228997
-0.164782
-0.0975094
-0.0516415
0.0614994
0.162409
0.284723
0.278608
0.251087
0.238855
0.257202
0.272492
0.300013
0.342823
0.244971
0.137946
0.0890201
0.104309
-0.00883145
-0.103625
-0.0913937
-0.0699887
-0.0363522
0.0553836
0.0553836
0.0614994
0.284723
0.287781
0.18993
0.113483
0.141004
0.183814
0.30307
0.342823
0.31836
0.266376
0.18993
0.0981937
0.0584415
-0.00577358
-0.0638729
-0.0516415
-0.085278
-0.0822201
-0.0546994
-0.00271572
0.0339786
0.134888
0.0859623
0.0370365
-0.0424679
-0.0332943
-0.0302365
-0.137262
-0.164782
-0.0669308
0.0400943
0.0890201
0.0370365
-0.0118893
-0.0271786
-0.00577358
0.0217472
-0.0332943
-0.158667
-0.164782
-0.143377
-0.177014
-0.186187
-0.0761044
0.00951572
0.0706729
0.0309208
0.000342139
-0.0577572
-0.00883145
-0.00883145
0.0125736
0.092078
0.208277
0.501831
0.929932
1.462
2.13779
2.99093
3.83184
4.90821
6.17416
7.63276
9.15558
10.7824
12.455
14.1858
16.0113
17.7359
19.2771
20.6837
22.075
23.2309
24.1238
24.7415
25.2858
25.4509
25.3592
24.9617
24.503
23.9189
23.2646
22.3931
21.4726
20.5431
19.7235
18.8459
18.0845
17.3598
16.6473
15.9379
15.4334
14.9808
14.5894
14.3356
14.2011
14.0849
13.9228
13.8922
14.0053
14.2133
14.4732
14.6139
14.7515
14.8646
14.8738
14.7882
14.5802
14.3998
14.2041
13.9687
13.7852
13.4825
13.0299
12.3602
11.5346
10.8588
10.2105
9.35128
8.4431
7.53491
6.48607
5.43722
4.42507
3.16217
1.76473
0.449848
-0.608172
-1.47966
-2.10958
-2.51016
-2.51628
-2.38173
-2.08512
-1.5714
-0.88338
-0.186187
0.486542
1.07977
1.55374
1.83506
1.93597
1.90233
1.6577
1.32134
0.877948
0.459021
0.092078
-0.360485
-0.748834
-0.996521
-1.15859
-1.21363
-1.11272
-0.929248
-0.874206
-0.663214
-0.247345
0.183814
0.520179
0.700592
0.841254
0.939106
0.801502
0.596625
0.541584
0.4896
0.437616
0.293897
0.0737308
-0.0332943
-0.259576
-0.446106
-0.409411
-0.31156
-0.149493
-0.0730465
0.00951572
0.00951572
-0.0363522
-0.152551
-0.0516415
0.165467
0.284723
0.437616
0.452906
0.394806
0.327533
0.339765
0.321418
0.199103
0.00645786
-0.0608151
-0.0822201
-0.12503
-0.152551
-0.152551
-0.25346
-0.219824
-0.0791623
0.0156314
0.113483
0.0706729
0.0400943
0.0614994
0.165467
0.300013
0.336707
0.248029
0.183814
0.137946
-0.0424679
-0.0332943
-0.018005
0.0523258
0.0492679
-0.0730465
-0.204535
-0.112799
-0.0730465
-0.103625
-0.00271572
-0.222882
-0.409411
-0.360485
-0.118914
0.186872
0.199103
0.113483
0.141004
0.162409
0.119599
0.0767887
0.0951358
0.116541
0.113483
0.0676151
-0.0241208
0.0186893
0.211335
0.208277
0.092078
0.0584415
-0.0394101
-0.085278
-0.0149472
-0.0302365
0.0614994
0.0890201
0.147119
0.137946
0.23274
0.272492
0.370343
0.593567
0.862659
1.33969
1.95432
2.57812
3.44655
4.54127
5.84697
7.21995
8.41252
9.86806
11.5529
13.4519
15.3386
17.0907
18.6778
20.2189
21.8365
23.026
23.815
24.4357
25.0503
25.4081
25.3561
25.1054
24.9219
24.4082
23.555
22.5796
21.6317
20.7785
19.8214
18.9102
18.0142
17.3292
16.6718
16.1061
15.6566
15.1459
14.7025
14.4212
14.1307
13.9687
13.9687
13.9839
14.2225
14.3264
14.3723
14.4885
14.7209
14.8585
14.8096
14.6658
14.5863
14.6169
14.6658
14.3998
13.932
13.6017
13.247
12.6996
12.1767
11.4367
10.3971
9.54393
8.70607
7.92938
6.86524
5.59929
4.41284
3.31506
2.14696
1.04919
0.238855
-0.706024
-1.51636
-2.20743
-2.58661
-2.69669
-2.58049
-2.20132
-1.34206
-0.476684
0.223566
0.71894
1.08894
1.462
1.85646
1.9696
1.96043
1.82894
1.52316
1.04001
0.443732
-0.100567
-0.61123
-0.996521
-1.22586
-1.16165
-1.07297
-0.819165
-0.4828
-0.244287
0.0523258
0.281665
0.581336
0.853485
0.877948
0.700592
0.66084
0.737287
0.740345
0.520179
0.449848
0.26026
-0.0332943
-0.189245
-0.284039
-0.35437
-0.317675
-0.222882
-0.284039
-0.195361
-0.0761044
0.00645786
0.0981937
0.223566
0.251087
0.266376
0.309186
0.266376
0.248029
0.244971
0.208277
0.101252
0.0339786
0.0125736
-0.0699887
-0.0975094
-0.0822201
-0.118914
-0.161725
-0.112799
-0.0669308
0.0339786
0.144062
0.162409
0.177698
0.147119
0.092078
0.122657
0.229682
0.324475
0.31836
0.211335
0.141004
0.107367
0.092078
0.0462101
0.0278629
-0.21065
-0.287097
-0.250402
-0.173956
-0.118914
-0.0118893
0.00645786
-0.0118893
0.0737308
0.113483
0.122657
0.104309
0.0981937
0.13183
0.162409
0.104309
0.0431522
0.0737308
0.0951358
0.0553836
-0.0546994
-0.118914
-0.085278
-0.0424679
-0.0210629
-0.0118893
-0.0118893
-0.0363522
-0.0546994
0.0309208
0.0614994
0.024805
-0.0485836
-0.018005
0.024805
0.0492679
0.0798465
0.13183
0.162409
0.391748
0.611914
0.83208
1.18985
1.72192
2.38547
3.18358
4.1835
5.26598
6.56863
8.07615
9.6907
11.345
13.0819
14.8738
16.6504
18.3169
19.8764
21.3167
22.6041
23.6468
24.3684
24.9158
25.2858
25.4662
25.2675
24.8546
24.3042
23.604
22.8884
22.0598

## Sheet: Sheet2
107.408
109.596
111.652
113.509
115.307
117.009
118.535
119.986
121.283
122.396
123.42
124.526
125.543
126.559
127.532
128.483
129.345
130.155
130.995
131.673
132.337
132.815
133.294
133.663
134.098
134.599
135.166
135.741
136.264
136.795
137.237
137.517
137.708
137.767
137.738
137.701
137.62
137.436
137.17
136.913
136.669
136.286
135.837
135.343
134.945
134.51
134.127
133.877
133.788
133.796
133.906
134.039
134.105
134.068
133.921
133.567
132.948
132.189
131.342
130.34
129.382
128.438
127.65
127.009
126.486
126.154
125.896
125.734
125.683
125.683
125.594
125.506
125.417
125.24
124.975
124.666
124.297
123.796
123.295
122.661
122.02
121.32
120.598
119.832
119.146
118.41
117.665
116.685
114.799
112.257
109.692
107.835
106.664
106.023
105.757
105.558
105.227
104.777
104.121
103.304
102.301
101.233
100.187
99.0886
98.0496
97.0401
96.2
95.3821
94.7116
94.1368
93.5768
93.1273
92.7294
92.4125
92.0293
91.7051
91.2482
90.7987
90.2756
89.6124
88.8976
88.2197
87.4091
86.6354
85.8764
85.1616
84.4469
83.8058
83.231
82.6489
82.1625
81.7278
81.3151
80.9025
80.5193
80.1361
79.7603
79.2887
78.8761
78.5003
77.9771
77.5202
77.0486
76.5844
76.0686
75.5896
75.1475
74.6759
74.2411
73.8432
73.4747
73.0916
72.7452
72.4579
72.1336
71.861
71.581
71.3231
71.0431
70.7557
70.4536
70.1956
69.9304
69.6577
69.4882
69.1935
68.943
68.744
68.4861
68.3682
68.2208
68.2355
68.3977
68.5966
69.0093
69.444
69.9525
70.5493
71.1904
72.001
72.9589
74.3074
75.9507
78.0876
80.8877
84.1447
87.0996
89.4208
91.123
92.4346
93.4957
94.2768
94.9989
95.8316
96.8117
97.858
99.1328
100.592
102.331
104.335
106.487
108.646
110.731
112.566
114.57
116.435
118.137
119.596
120.93
122.072
123.17
124.305
125.336
126.353
127.326
128.284
129.19
130.119
130.988
131.813
132.454
133.059
133.589
133.936
134.392
134.835
135.343
135.77
136.257
136.773
137.097
137.45
137.664
137.723
137.841
137.797
137.664
137.473
137.34
137.097
136.765
136.441
136.028
135.571
135.144
134.658
134.326
134.031
133.913
133.965
134.061
134.208
134.378
134.356
134.252
133.95
133.398
132.675
131.813
130.826
129.816
128.858
127.974
127.326
126.692
126.316
126.088
125.911
125.793
125.741
125.683
125.638
125.52
125.358
125.122
124.784
124.415
123.943
123.442
122.86
122.168
121.431
120.782
120.009
119.279
118.498
117.628
116.523
114.386
111.719
109.258
107.46
106.435
105.993
105.779
105.669
105.418
105.094
104.475
103.724
102.721
101.697
100.592
99.4939
98.3517
97.3717
96.4506
95.64
94.9326
94.3284
93.8126
93.3336
92.9652
92.5893
92.2578
91.8819
91.5356
91.064
90.5261
89.9513
89.2292
88.5218
87.6817
86.8785
86.1269
85.3827
84.6605
84.0268
83.4447
82.8847
82.4204
81.9931
81.5509
81.1162
80.7035
80.3646
79.9372
79.4803
79.0676
78.6329
78.1981
77.6897
77.2255
76.7391
76.2601
75.8254
75.3759
74.8896
74.4401
74.0643
73.6884
73.2832
72.9884
72.6568
72.3179
72.0084
71.7431
71.4557
71.1536
70.8736
70.6304
70.3578
70.0704
69.8714
69.6209
69.3851
69.1566
68.8766
68.6482
68.4566
68.3019
68.324
68.3977
68.5819
68.9577
69.4293
69.8346
70.3578
71.0209
71.802
72.6642
74.0053
75.5306
77.4907
80.0035
83.1647
86.3185
88.7797
90.6514
92.1104
93.282
94.24
95.0432
95.7506
96.5095
97.4454
98.6686
100.187
101.918
103.819
106.001
108.336
110.65
112.861
114.931
116.722
118.284
119.603
120.959
122.19
123.354
124.415
125.461
126.464
127.304
128.188
129.035
129.861
130.679
131.519
132.182
132.779
133.331
133.744
134.149
134.665
135.137
135.682
136.205
136.765
137.229
137.583
137.797
137.915
137.966
137.974
137.878
137.716
137.517
137.281
137.023
136.662
136.33
135.866
135.387
134.923
134.547
134.201
134.083
134.061
134.068
134.252
134.363
134.385
134.363
134.193
133.692
133.014
132.233
131.29
130.259
129.264
128.357
127.591
126.965
126.567
126.213
126.036
125.963
125.904
125.881
125.808
125.712
125.601
125.41
125.13
124.739
124.297
123.767
123.207
122.602
121.888
121.165
120.473
119.699
119.014
118.314
117.577
116.671
114.821
112.345
109.913
108.056
106.885
106.244
105.942
105.625
105.271
104.799
104.055
103.164
102.191
101.078
99.9876
98.9412
97.8728
96.9443
96.1411
95.3895
94.741
94.1736
93.7094
93.3262
92.9431
92.6188
92.2578
91.8377
91.4472
90.9314
90.3419
89.7082
88.9786
88.227
87.3796
86.628
85.8911
85.1616
84.4837
83.9089
83.3268
82.8184
82.3615
81.8825
81.4699
81.0867
80.6814
80.2761
79.893
79.4508
79.0087
78.5224
78.0655
77.6234
77.1076
76.6065
76.157
75.6854
75.2654
74.779
74.3885
74.0053
73.6148
73.2979
72.9589
72.6273
72.3252
71.9641
71.7062
71.441
71.1094
70.8367
70.5862
70.3135
70.0777
69.864
69.5988
69.3703
69.1419
68.9356
68.6703
68.5156
68.3977
68.4935
68.5966
68.9061
69.304
69.7756
70.2472
70.9104
71.6547
72.4873
73.6442
75.1032
76.8496
79.1855
82.1773
85.3753
88.0797
90.0398
91.5946
92.8399
93.9157
94.7116
95.4632
96.2369
97.1948
98.3738
99.7592
101.432
103.355
105.522
107.74
110.017
111.991
113.9
115.639
117.267
118.741
120.244
121.482
122.698
123.84
124.924
125.948
126.906
127.856
128.77
129.595
130.472
131.253
132.005
132.602
133.169
133.619
134.039
134.503
135.026
135.549
136.102
136.647
137.111
137.473
137.679
137.745
137.819
137.826
137.76
137.679
137.532
137.303
137.023
136.714
136.308
135.94
135.468
135.019
134.577
134.23
134.046
133.928
134.017
134.112
134.275
134.333
134.275
134.142
133.722
133.11
132.329
131.423
130.413
129.411
128.556
127.724
127.024
126.515
126.154
125.999
125.83
125.727
125.771
125.675
125.601
125.528
125.307
125.027
124.695
124.275
123.767
123.243
122.617
121.983
121.254
120.524
119.832
119.095
118.373
117.614
116.722
115.042
112.559
110.061
108.13
106.958
106.303
105.964
105.757
105.433
104.954
104.269
103.466
102.508
101.432
100.356
99.3244
98.2265
97.2685
96.4137
95.6105
94.9031
94.321
93.7978
93.341
92.9062
92.6115
92.2872
91.8525
91.4767
90.9977
90.4377
89.8482
89.1481
88.4186
87.6523
86.8343
86.1269
85.3237
84.6458
84.0195
83.4226
82.8552
82.391
81.9194
81.5141
81.1677
80.7404
80.3867
79.974
79.5687
79.1413
78.6624
78.2276
77.7339
77.2402
76.7096
76.2528
75.7664
75.3243
74.8896
74.4401
74.02
73.6295
73.3495
73.0105
72.7231
72.3842
72.0894
71.8389
71.522
71.2567
70.962
70.682
70.4093
70.1662
69.9083
69.724
69.3998
69.1714
68.9577
68.744
68.5598
68.4419
68.4861
68.5966
68.8619
69.2156
69.6504
70.1588
70.7851
71.4704
72.2147
73.3053
74.6538
76.2823
78.4192
81.2856
84.5205
87.3723
89.5829
91.3146
92.5967
93.7462
94.7558
95.419
96.0895
96.9296
98.0349
99.3539
100.99
102.766

## Sheet: Sheet3
0
0.00500626
0.0100125
0.0150188
0.020025
0.0250313
0.0300375
0.0350438
0.0400501
0.0450563
0.0500626
0.0550688
0.0600751
0.0650814
0.0700876
0.0750939
0.0801001
0.0851064
0.0901126
0.0951189
0.100125
0.105131
0.110138
0.115144
0.12015
0.125156
0.130163
0.135169
0.140175
0.145181
0.150188
0.155194
0.1602
0.165207
0.170213
0.175219
0.180225
0.185232
0.190238
0.195244
0.20025
0.205257
0.210263
0.215269
0.220275
0.225282
0.230288
0.235294
0.2403
0.245307
0.250313
0.255319
0.260325
0.265332
0.270338
0.275344
0.28035
0.285357
0.290363
0.295369
0.300375
0.305382
0.310388
0.315394
0.320401
0.325407
0.330413
0.335419
0.340426
0.345432
0.350438
0.355444
0.360451
0.365457
0.370463
0.375469
0.380476
0.385482
0.390488
0.395494
0.400501
0.405507
0.410513
0.415519
0.420526
0.425532
0.430538
0.435544
0.440551
0.445557
0.450563
0.455569
0.460576
0.465582
0.470588
0.475594
0.480601
0.485607
0.490613
0.49562
0.500626
0.505632
0.510638
0.515645
0.520651
0.525657
0.530663
0.53567
0.540676
0.545682
0.550688
0.555695
0.560701
0.565707
0.570713
0.57572
0.580726
0.585732
0.590738
0.595745
0.600751
0.605757
0.610763
0.61577
0.620776
0.625782
0.630788
0.635795
0.640801
0.645807
0.650814
0.65582
0.660826
0.665832
0.670839
0.675845
0.680851
0.685857
0.690864
0.69587
0.700876
0.705882
0.710889
0.715895
0.720901
0.725907
0.730914
0.73592
0.740926
0.745932
0.750939
0.755945
0.760951
0.765957
0.770964
0.77597
0.780976
0.785982
0.790989
0.795995
0.801001
0.806008
0.811014
0.81602
0.821026
0.826033
0.831039
0.836045
0.841051
0.846058
0.851064
0.85607
0.861076
0.866083
0.871089
0.876095
0.881101
0.886108
0.891114
0.89612
0.901126
0.906133
0.911139
0.916145
0.921151
0.926158
0.931164
0.93617
0.941176
0.946183
0.951189
0.956195
0.961202
0.966208
0.971214
0.97622
0.981227
0.986233
0.991239
0.996245
1.00125
1.00626
1.01126
1.01627
1.02128
1.02628
1.03129
1.0363
1.0413
1.04631
1.05131
1.05632
1.06133
1.06633
1.07134
1.07635
1.08135
1.08636
1.09136
1.09637
1.10138
1.10638
1.11139
1.1164
1.1214
1.12641
1.13141
1.13642
1.14143
1.14643
1.15144
1.15645
1.16145
1.16646
1.17146
1.17647
1.18148
1.18648
1.19149
1.1965
1.2015
1.20651
1.21151
1.21652
1.22153
1.22653
1.23154
1.23655
1.24155
1.24656
1.25156
1.25657
1.26158
1.26658
1.27159
1.2766
1.2816
1.28661
1.29161
1.29662
1.30163
1.30663
1.31164
1.31665
1.32165
1.32666
1.33166
1.33667
1.34168
1.34668
1.35169
1.3567
1.3617
1.36671
1.37171
1.37672
1.38173
1.38673
1.39174
1.39675
1.40175
1.40676
1.41176
1.41677
1.42178
1.42678
1.43179
1.4368
1.4418
1.44681
1.45181
1.45682
1.46183
1.46683
1.47184
1.47685
1.48185
1.48686
1.49186
1.49687
1.50188
1.50688
1.51189
1.5169
1.5219
1.52691
1.53191
1.53692
1.54193
1.54693
1.55194
1.55695
1.56195
1.56696
1.57196
1.57697
1.58198
1.58698
1.59199
1.597
1.602
1.60701
1.61202
1.61702
1.62203
1.62703
1.63204
1.63705
1.64205
1.64706
1.65207
1.65707
1.66208
1.66708
1.67209
1.6771
1.6821
1.68711
1.69212
1.69712
1.70213
1.70713
1.71214
1.71715
1.72215
1.72716
1.73217
1.73717
1.74218
1.74718
1.75219
1.7572
1.7622
1.76721
1.77222
1.77722
1.78223
1.78723
1.79224
1.79725
1.80225
1.80726
1.81227
1.81727
1.82228
1.82728
1.83229
1.8373
1.8423
1.84731
1.85232
1.85732
1.86233
1.86733
1.87234
1.87735
1.88235
1.88736
1.89237
1.89737
1.90238
1.90738
1.91239
1.9174
1.9224
1.92741
1.93242
1.93742
1.94243
1.94743
1.95244
1.95745
1.96245
1.96746
1.97247
1.97747
1.98248
1.98748
1.99249
1.9975
2.0025
2.00751
2.01252
2.01752
2.02253
2.02753
2.03254
2.03755
2.04255
2.04756
2.05257
2.05757
2.06258
2.06758
2.07259
2.0776
2.0826
2.08761
2.09262
2.09762
2.10263
2.10763
2.11264
2.11765
2.12265
2.12766
2.13267
2.13767
2.14268
2.14768
2.15269
2.1577
2.1627
2.16771
2.17272
2.17772
2.18273
2.18773
2.19274
2.19775
2.20275
2.20776
2.21277
2.21777
2.22278
2.22778
2.23279
2.2378
2.2428
2.24781
2.25282
2.25782
2.26283
2.26783
2.27284
2.27785
2.28285
2.28786
2.29287
2.29787
2.30288
2.30788
2.31289
2.3179
2.3229
2.32791
2.33292
2.33792
2.34293
2.34793
2.35294
2.35795
2.36295
2.36796
2.37297
2.37797
2.38298
2.38798
2.39299
2.398
2.403
2.40801
2.41302
2.41802
2.42303
2.42804
2.43304
2.43805
2.44305
2.44806
2.45307
2.45807
2.46308
2.46809
2.47309
2.4781
2.4831
2.48811
2.49312
2.49812
2.50313
2.50814
2.51314
2.51815
2.52315
2.52816
2.53317
2.53817
2.54318
2.54819
2.55319
2.5582
2.5632
2.56821
2.57322
2.57822
2.58323
2.58824
2.59324
2.59825
2.60325
2.60826
2.61327
2.61827
2.62328
2.62829
2.63329
2.6383
2.6433
2.64831
2.65332
2.65832
2.66333
2.66834
2.67334
2.67835
2.68335
2.68836
2.69337
2.69837
2.70338
2.70839
2.71339
2.7184
2.7234
2.72841
2.73342
2.73842
2.74343
2.74844
2.75344
2.75845
2.76345
2.76846
2.77347
2.77847
2.78348
2.78849
2.79349
2.7985
2.8035
2.80851
2.81352
2.81852
2.82353
2.82854
2.83354
2.83855
2.84355
2.84856
2.85357
2.85857
2.86358
2.86859
2.87359
2.8786
2.8836
2.88861
2.89362
2.89862
2.90363
2.90864
2.91364
2.91865
2.92365
2.92866
2.93367
2.93867
2.94368
2.94869
2.95369
2.9587
2.9637
2.96871
2.97372
2.97872
2.98373
2.98874
2.99374
2.99875
3.00375
3.00876
3.01377
3.01877
3.02378
3.02879
3.03379
3.0388
3.0438
3.04881
3.05382
3.05882
3.06383
3.06884
3.07384
3.07885
3.08385
3.08886
3.09387
3.09887
3.10388
3.10889
3.11389
3.1189
3.1239
3.12891
3.13392
3.13892
3.14393
3.14894
3.15394
3.15895
3.16395
3.16896
3.17397
3.17897
3.18398
3.18899
3.19399
3.199
3.20401
3.20901
3.21402
3.21902
3.22403
3.22904
3.23404
3.23905
3.24406
3.24906
3.25407
3.25907
3.26408
3.26909
3.27409
3.2791
3.28411
3.28911
3.29412
3.29912
3.30413
3.30914
3.31414
3.31915
3.32416
3.32916
3.33417
3.33917
3.34418
3.34919
3.35419
3.3592
3.36421
3.36921
3.37422
3.37922
3.38423
3.38924
3.39424
3.39925
3.40426
3.40926
3.41427
3.41927
3.42428
3.42929
3.43429
3.4393
3.44431
3.44931
3.45432
3.45932
3.46433
3.46934
3.47434
3.47935
3.48436
3.48936
3.49437
3.49937
3.50438
3.50939
3.51439
3.5194
3.52441
3.52941
3.53442
3.53942
3.54443
3.54944
3.55444
3.55945
3.56446
3.56946
3.57447
3.57947
3.58448
3.58949
3.59449
3.5995
3.60451
3.60951
3.61452
3.61952
3.62453
3.62954
3.63454
3.63955
3.64456
3.64956
3.65457
3.65957
3.66458
3.66959
3.67459
3.6796
3.68461
3.68961
3.69462
3.69962
3.70463
3.70964
3.71464
3.71965
3.72466
3.72966
3.73467
3.73967
3.74468
3.74969
3.75469
3.7597
3.76471
3.76971
3.77472
3.77972
3.78473
3.78974
3.79474
3.79975
3.80476
3.80976
3.81477
3.81977
3.82478
3.82979
3.83479
3.8398
3.84481
3.84981
3.85482
3.85982
3.86483
3.86984
3.87484
3.87985
3.88486
3.88986
3.89487
3.89987
3.90488
3.90989
3.91489
3.9199
3.92491
3.92991
3.93492
3.93992
3.94493
3.94994
3.95494
3.95995
3.96496
3.96996
3.97497
3.97997
3.98498
3.98999
3.99499
4
