# Supplementary material for: A Bio-Inspired Approach for the Reduction of Left Ventricular Workload
Source: PLoS One. 2014 Jan 24;9(1):e87122. doi: 10.1371/journal.pone.0087122 (PMC3901771; doi:10.1371/journal.pone.0087122)
Supplement: Data S1 — (ZIP) [file pone.0087122.s002.zip › Pressure_FLow_AortaNo3_setup1_ring3_HR72_1.xls]

## Sheet: Sheet1
-0.100567
-0.0485836
0.0798465
0.110425
0.159351
0.23274
0.263318
0.342823
0.355054
0.287781
0.159351
0.0370365
0.0400943
-0.0302365
-0.25346
-0.342138
-0.265692
-0.100567
-0.0485836
-0.0699887
-0.115857
-0.0149472
0.23274
0.333649
0.281665
0.26026
0.199103
0.119599
0.141004
0.31836
0.758692
1.3244
2.05522
3.08267
4.45565
6.07325
7.89268
9.82219
11.9443
14.094
16.3049
18.5249
20.6531
22.656
24.4235
25.9127
27.1052
27.7902
28.1266
28.0929
27.7596
27.2245
26.4937
25.6436
24.6161
23.4694
22.1729
20.9131
19.6196
18.4209
17.3017
16.1673
14.9074
13.9992
13.2134
12.3541
11.66
11.0515
10.5255
10.3298
10.2809
10.3176
10.1861
10.0454
10.1188
10.3206
10.4643
10.4338
10.3298
10.3023
10.2289
9.79773
9.19839
8.52872
7.77037
6.92334
5.99681
4.75226
3.44044
2.24787
1.07671
-0.0791623
-1.08826
-2.01173
-2.65388
-2.92909
-2.81901
-2.46429
-1.93834
-1.30231
-0.598999
0.156293
0.887122
1.49258
1.7739
1.96043
1.94208
1.74027
1.39778
1.02778
0.627204
0.17464
-0.232055
-0.608172
-0.950653
-1.21363
-1.32983
-1.28702
-1.09437
-0.849743
-0.605114
-0.287097
-0.0241208
0.199103
0.431501
0.535468
0.61803
0.679187
0.743402
0.740345
0.584394
0.437616
0.177698
-0.0822201
-0.299328
-0.375775
-0.519494
-0.513379
-0.498089
-0.406353
-0.345196
-0.336023
-0.26875
-0.302386
-0.228997
-0.0455258
0.0951358
0.183814
0.254145
0.278608
0.330591
0.281665
0.266376
0.223566
0.0798465
-0.0394101
-0.134204
-0.22594
-0.317675
-0.436932
-0.43999
-0.308502
-0.219824
-0.198419
-0.180072
-0.140319
-0.140319
-0.112799
0.0217472
0.0737308
0.0767887
0.107367
0.17464
0.171582
0.0309208
-0.109741
-0.137262
-0.152551
-0.16784
-0.238171
-0.265692
-0.241229
-0.195361
-0.201477
-0.244287
-0.238171
-0.22594
-0.152551
-0.0546994
0.0859623
0.0829044
0.110425
0.104309
0.0737308
0.0676151
0.156293
0.498774
0.963568
1.5996
2.47109
3.64531
5.0978
6.8897
8.7764
10.8741
13.0329
15.256
17.424
19.6073
21.7203
23.6468
25.3561
26.6343
27.5242
28.0409
28.1694
28.0012
27.5914
26.9003
26.1206
25.1146
23.9587
22.7539
21.5888
20.4024
19.1211
17.7482
16.6045
15.5679
14.5894
13.6629
12.721
11.981
11.3878
10.8466
10.4062
10.1127
10.0057
9.95368
10.0118
10.0515
10.0179
10.1953
10.3726
10.4185
10.3451
10.2717
10.0087
9.48277
8.90178
8.11896
7.13739
6.06408
5.003
3.99391
3.01845
2.11944
0.994147
-0.18313
-1.26867
-2.10347
-2.58967
-2.80983
-2.80372
-2.52545
-2.0209
-1.27784
-0.495031
0.251087
0.893238
1.42531
1.78002
1.81977
1.79225
1.65465
1.41307
1.04919
0.602741
0.0186893
-0.39718
-0.641809
-0.947595
-1.17388
-1.27479
-1.18305
-0.956768
-0.666272
-0.485858
-0.332965
-0.0363522
0.254145
0.492658
0.673072
0.725055
0.786212
0.731171
0.572162
0.428443
0.272492
0.0584415
-0.100567
-0.256518
-0.39718
-0.424701
-0.375775
-0.241229
-0.186187
-0.21065
-0.201477
-0.0516415
0.0951358
0.21745
0.437616
0.507947
0.44679
0.431501
0.376459
0.254145
0.287781
0.248029
0.0706729
0.0217472
0.0156314
-0.0302365
-0.0699887
-0.106683
-0.118914
-0.222882
-0.415527
-0.308502
-0.173956
-0.0791623
0.00645786
0.0553836
0.0890201
0.18993
0.134888
0.0767887
0.128772
0.18993
0.180756
0.107367
0.0645572
0.0462101
0.0370365
-0.0394101
-0.0730465
-0.137262
-0.103625
-0.0730465
-0.018005
-0.0669308
-0.0546994
0.0217472
0.0951358
0.0553836
0.092078
0.159351
0.183814
0.244971
0.498774
0.614972
0.581336
0.740345
1.1134
1.89622
2.99705
4.32416
5.77358
7.50128
9.58368
11.7762
14.0359
16.3354
18.5493
20.6959
22.8609
24.717
26.0961
27.093
27.7504
28.047
28.0409
27.7229
27.3193
26.6894
25.7781
24.6681
23.445
22.2432
20.9956
19.7235
18.2588
17.0387
16.0541
15.1276
14.2683
13.302
12.4214
11.5835
11.1218
10.7762
10.4888
10.2503
10.183
9.9231
9.84666
10.1249
10.4888
10.5316
10.501
10.553
10.446
10.131
9.6907
9.10971
8.40946
7.67557
6.73987
5.64821
4.52598
3.41903
2.27233
1.14398
0.162409
-0.73966
-1.66925
-2.4276
-2.79149
-2.81289
-2.51628
-2.06066
-1.47966
-0.748834
0.0156314
0.709766
1.30605
1.68828
1.86564
1.8687
1.77084
1.52316
1.18985
0.807618
0.351996
-0.0669308
-0.488916
-0.800818
-1.01487
-1.10355
-1.09131
-0.947595
-0.73966
-0.547015
-0.284039
0.0278629
0.287781
0.559931
0.773981
0.856543
0.887122
0.777039
0.654724
0.4896
0.373401
0.220508
0.0523258
-0.0944516
-0.195361
-0.259576
-0.345196
-0.366601
-0.360485
-0.415527
-0.342138
-0.216766
-0.0577572
0.101252
0.251087
0.31836
0.44679
0.581336
0.602741
0.501831
0.355054
0.281665
0.229682
0.205219
0.162409
0.0951358
0.0309208
-0.0699887
-0.140319
-0.186187
-0.198419
-0.216766
-0.0791623
0.0278629
-0.0210629
0.0125736
0.0431522
0.0706729
0.0890201
0.104309
-0.0669308
-0.0791623
0.000342139
0.0462101
0.0859623
0.0951358
0.0645572
0.0125736
0.0523258
-0.00883145
-0.112799
-0.18313
-0.201477
-0.173956
-0.140319
-0.158667
-0.140319
-0.109741
-0.0608151
0.000342139
0.0309208
0.0309208
0.0462101
0.0981937
0.0584415
0.26026
0.721997
1.46812
2.41911
3.65449
5.19565
6.92946
8.7764
10.7671
12.8984
15.1582
17.3751
19.5462
21.6745
23.6712
25.3928
26.7169
27.567
28.0104
28.151
27.9553
27.5914
26.9523
26.194
25.1665
23.9312
22.7692
21.7326
20.3107
19.1456
17.9806
16.8522
15.73
14.5619
13.4886
12.6813
12.2226
11.7639
11.3634
11.082
10.5469
10.1677
9.88641
9.78856
9.81302
10.0118
10.3176
10.6662
10.761
10.6692
10.4185
9.99038
9.56533
9.02715
8.16789
7.28723
6.46772
5.33325
4.11928
2.80134
1.47117
0.306128
-0.598999
-1.33594
-1.99033
-2.42454
-2.59884
-2.5652
-2.42454
-1.89247
-0.996521
-0.284039
0.214392
0.755634
1.28464
1.69134
1.92679
2.08275
1.96655
1.55068
0.981916
0.370343
-0.0730465
-0.504205
-0.82528
-1.10355
-1.23809
-1.16776
-1.07297
-0.849743
-0.553131
-0.287097
0.0278629
0.330591
0.437616
0.608857
0.76175
0.83208
0.786212
0.688361
0.498774
0.355054
0.205219
0.0706729
-0.0761044
-0.22594
-0.320733
-0.409411
-0.531726
-0.479742
-0.345196
-0.31156
-0.204535
-0.131146
-0.0730465
-0.0822201
0.0125736
0.104309
0.205219
0.254145
0.296955
0.330591
0.251087
0.0829044
0.0706729
0.0614994
0.0431522
0.092078
0.0829044
0.0798465
-0.0149472
-0.106683
-0.131146
-0.085278
-0.118914
-0.115857
-0.0791623
-0.137262
-0.198419
-0.0822201
0.107367
0.165467
0.165467
0.137946
0.122657
0.0829044
0.0584415
-0.0241208
-0.115857
-0.128088
-0.118914
-0.085278
-0.0761044
-0.0485836
-0.0761044
-0.0669308
-0.0546994
-0.0455258
0.0431522
0.18993
0.379517
0.382575
0.30307
0.226624
0.119599
0.162409
0.293897
0.731171
1.21126
1.87481
2.92366
4.29052
5.92342
7.76425
9.69682
11.7517
13.9839
16.2345
18.4545
20.6378
22.705
24.4693
25.9249
27.0502
27.726
28.0746
28.0409
27.778
27.2123
26.5426
25.7567
24.7293
23.5795
22.5123
21.2586
19.8917
18.6839
17.4516
16.2712
15.045
13.8433
12.9473
12.2226
11.663
11.0912
10.605
10.2748
10.0118
9.93228
10.1249
10.2136
10.235
10.4399
10.5469
10.5653
10.6662
10.553
10.2717
9.9812
9.48277
8.88343
8.02417
6.87747
5.66962
4.52598
3.44349
2.51696
1.50175
0.443732
-0.574536
-1.42462
-2.06677
-2.4276
-2.55603
-2.2319
-1.73652
-1.16776
-0.559246
0.092078
0.734229
1.33969
1.76473
1.99713
2.12556
1.99407
1.70357
1.34886
0.905469
0.394806
-0.0546994
-0.357428
-0.553131
-0.834454
-1.01181
-1.05462
-1.00875
-0.761065
-0.488916
-0.192303
0.141004
0.520179
0.721997
0.798444
0.83208
0.792328
0.770923
0.70365
0.578278
0.31836
0.101252
-0.085278

## Sheet: Sheet2
83.4815
82.9584
82.3983
81.7941
81.1456
80.5414
79.8856
79.2298
78.6992
78.1097
77.5792
77.0928
76.6581
76.2454
75.8991
75.5748
75.1769
74.8232
74.4695
74.16
73.7842
73.4821
73.0695
72.7305
72.3547
71.9789
71.5736
71.2125
70.8294
70.5493
70.2767
70.1809
70.2767
70.6967
71.4262
72.5389
73.9095
75.8328
77.9476
80.254
82.7299
85.3164
87.9397
90.3787
92.7883
94.9253
96.5906
97.7843
98.6023
98.9854
99.2581
99.5381
100.076
100.938
102.265
103.952
105.993
108.182
110.414
112.824
115.27
117.724
120.06
122.057
123.73
124.894
125.697
126.206
126.729
127.2
127.569
127.93
128.254
128.615
129.08
129.529
129.964
130.399
130.914
131.305
131.725
131.961
132.049
132.101
131.961
131.762
131.342
130.826
130.406
129.92
129.404
128.851
128.306
127.709
127.097
126.574
126.139
125.852
125.815
125.823
126.007
126.073
126.08
125.889
125.52
124.82
123.973
122.912
121.659
120.274
118.925
117.533
116.28
115.189
114.29
113.59
113.052
112.684
112.448
112.271
112.168
112.153
112.072
111.932
111.667
111.262
110.665
109.913
108.948
107.931
106.723
105.536
104.35
103.237
102.213
101.233
100.511
99.8476
99.3318
98.8823
98.6096
98.3296
98.0643
97.7475
97.4085
96.8927
96.3106
95.6474
94.8958
94.0336
93.1789
92.2799
91.3882
90.504
89.7008
88.8829
88.1533
87.527
86.9964
86.4733
86.0385
85.648
85.2353
84.9037
84.5132
84.1005
83.6437
83.2163
82.6489
82.0667
81.4625
80.8509
80.2024
79.5761
78.994
78.3824
77.8371
77.3434
76.916
76.4002
76.0317
75.7296
75.2801
74.9411
74.6611
74.3295
73.9611
73.6295
73.2758
72.9147
72.5389
72.1705
71.802
71.3894
70.9841
70.6525
70.3725
70.1809
70.1735
70.4167
70.9767
71.9199
73.1579
74.7495
76.7981
79.0087
81.4109
83.9605
86.4806
89.1113
91.5725
93.8199
95.6695
97.1359
98.1822
98.816
99.2212
99.4939
99.7813
100.282
101.307
102.876
104.858
106.966
109.206
111.726
114.298
116.833
119.22
121.247
122.853
124.061
124.931
125.749
126.383
126.884
127.296
127.775
128.166
128.601
128.991
129.426
129.839
130.266
130.782
131.268
131.681
132.064
132.314
132.425
132.373
132.123
131.754
131.261
130.737
130.222
129.669
129.087
128.571
127.974
127.385
126.825
126.456
126.088
125.918
125.963
126.058
126.184
126.184
126.08
125.778
125.181
124.408
123.472
122.293
120.981
119.67
118.321
116.987
115.83
114.887
114.055
113.428
112.935
112.573
112.36
112.183
112.124
112.065
111.962
111.704
111.387
110.879
110.252
109.412
108.395
107.297
106.111
104.991
103.834
102.721
101.712
100.85
100.113
99.5013
99.0149
98.676
98.3591
98.1233
97.8654
97.5485
97.1359
96.6274
96.0085
95.3158
94.4905
93.6505
92.7662
91.8304
90.9387
90.0398
89.2292
88.4997
87.7628
87.2323
86.687
86.2154
85.8469
85.5006
85.1174
84.749
84.3437
83.9237
83.4668
82.9657
82.3615
81.772
81.1604
80.5119
79.8782
79.2813
78.6771
78.1392
77.5939
77.1297
76.7023
76.297
75.8696
75.5527
75.118
74.8232
74.5064
74.1822
73.8063
73.4895
73.121
72.7379
72.3915
72.001
71.6473
71.1904
70.8883
70.5641
70.2399
70.1514
70.2693
70.6894
71.382
72.48
73.8948
75.7664
77.8518
80.1435
82.6341
85.309
87.8586
90.3935
92.7072
94.7116
96.458
97.8212
98.6981
99.1033
99.2949
99.6192
100.135
101.004
102.257
103.886
105.942
108.307
110.93
113.671
116.214
118.432
120.384
121.998
123.398
124.452
125.395
126.08
126.596
127.178
127.621
128.085
128.438
128.807
129.205
129.647
130.03
130.502
130.966
131.445
131.754
132.027
132.145
132.241
132.115
131.828
131.445
130.959
130.502
129.993
129.47
128.91
128.379
127.761
127.119
126.633
126.184
125.94
125.83
125.94
125.985
126.117
126.132
125.948
125.484
124.865
124.002
122.941
121.703
120.355
118.977
117.592
116.346
115.234
114.357
113.62
113.067
112.684
112.448
112.279
112.168
112.146
112.102
111.918
111.652
111.232
110.621
109.869
108.985
107.865
106.715
105.566
104.409
103.222
102.228
101.329
100.533
99.8181
99.3023
98.9191
98.5728
98.3149
98.0422
97.777
97.3496
96.8853
96.3179
95.6769
94.94
94.1663
93.2452
92.3167
91.4103
90.5629
89.7376
88.9786
88.2123
87.5491
86.9596
86.5175
86.0238
85.6922
85.3237
84.9627
84.609
84.2037
83.7689
83.2457
82.7668
82.1478
81.5583
80.9098
80.2761
79.6277
79.0087
78.4413
77.9255
77.3949
76.9012
76.4591
76.1201
75.7812
75.4201
75.0517
74.7274
74.4401
74.0348
73.7105
73.4158
73.04
72.6273
72.2663
71.8905
71.5073
71.1536
70.8367
70.4683
70.2693
70.262
70.5051
71.0652
71.9494
73.2537
74.8232
76.8202
78.9866
81.3593
83.9605
86.547
89.1776
91.6535
93.9747
95.8463
97.2685
98.0938
98.7496
99.1402
99.4055
99.7076
100.386
101.476
102.972
104.792
107.157
109.729
112.36
114.828
117.149
119.25
121.084
122.706
124.032
125.093
125.867
126.478
126.965
127.385
127.746
128.144
128.512
128.917
129.396
129.839
130.354
130.914
131.452
131.821
132.115
132.292
132.314
132.292
132.057
131.644
131.128
130.671
130.133
129.573
129.116
128.615
128.114
127.562
126.979
126.456
126.11
125.963
125.963
126.029
126.176
126.22
126.206
125.845
125.307
124.518
123.605
122.44
121.099
119.751
118.373
117.061
115.867
114.873
114.062
113.399
112.957
112.61
112.375
112.212
112.146
112.094
111.969
111.844
111.505
111.004
110.297
109.479
108.476
107.364
106.214
105.028
103.834
102.692
101.749
100.909
100.076
99.4792
99.037
98.6539
98.4033
98.1528
97.9317
97.5412
97.158
96.6201
96.0379
95.3158
94.5863
93.6652
92.803
91.8672
90.9387
90.084
89.2587
88.4849
87.8218
87.2765
86.6943
86.2227
85.8322
85.4416
85.1174
84.7048
84.3363
83.9531
83.4447
82.951
82.3615
81.7646
81.1604
80.5267
79.9077
79.2961
78.7213
78.1244
77.5865
77.1223
76.6654
76.2675
75.8696
75.4791
75.1548
74.8674
74.4843
74.1822
73.8432
73.4969
73.1432
72.8116
72.4284
72.0673
71.6178
71.2567
70.9178
70.5125
70.2546
70.1735
70.2914
70.6746
71.441
72.5094
73.9095
75.7591
77.8813
80.1803
82.6268
85.1911
87.7923
90.3271
92.7072
94.7926
96.5611
97.7106
98.2928
98.7791
99.0665
99.3907
99.8918
100.732
102.08
103.981
106.185
108.572
110.739
112.949
115.234
117.533
119.618
121.409
122.971
124.334
125.321
126.058
126.582
127.156
127.598
127.974
128.313
128.741
129.161
129.676
130.17
130.664
131.194
131.555
131.909
132.108
132.278
132.322
132.182
131.946
131.57
131.062
130.546
129.986
129.411
128.888
128.343
127.746
127.083
126.589
126.161
125.896
125.845
125.896
126.021
126.132
126.176
125.97
125.52
124.909
124.069
122.986
121.762
120.392
118.992
117.702
116.413
115.359
114.423
113.708
113.126
112.706
112.433
112.345
112.198
112.117
112.117
111.91
111.689
111.284
110.702
109.921
109
107.946
106.811
105.639
104.483
103.348

## Sheet: Sheet3
0
0.00500626
0.0100125
0.0150188
0.020025
0.0250313
0.0300375
0.0350438
0.0400501
0.0450563
0.0500626
0.0550688
0.0600751
0.0650814
0.0700876
0.0750939
0.0801001
0.0851064
0.0901126
0.0951189
0.100125
0.105131
0.110138
0.115144
0.12015
0.125156
0.130163
0.135169
0.140175
0.145181
0.150188
0.155194
0.1602
0.165207
0.170213
0.175219
0.180225
0.185232
0.190238
0.195244
0.20025
0.205257
0.210263
0.215269
0.220275
0.225282
0.230288
0.235294
0.2403
0.245307
0.250313
0.255319
0.260325
0.265332
0.270338
0.275344
0.28035
0.285357
0.290363
0.295369
0.300375
0.305382
0.310388
0.315394
0.320401
0.325407
0.330413
0.335419
0.340426
0.345432
0.350438
0.355444
0.360451
0.365457
0.370463
0.375469
0.380476
0.385482
0.390488
0.395494
0.400501
0.405507
0.410513
0.415519
0.420526
0.425532
0.430538
0.435544
0.440551
0.445557
0.450563
0.455569
0.460576
0.465582
0.470588
0.475594
0.480601
0.485607
0.490613
0.49562
0.500626
0.505632
0.510638
0.515645
0.520651
0.525657
0.530663
0.53567
0.540676
0.545682
0.550688
0.555695
0.560701
0.565707
0.570713
0.57572
0.580726
0.585732
0.590738
0.595745
0.600751
0.605757
0.610763
0.61577
0.620776
0.625782
0.630788
0.635795
0.640801
0.645807
0.650814
0.65582
0.660826
0.665832
0.670839
0.675845
0.680851
0.685857
0.690864
0.69587
0.700876
0.705882
0.710889
0.715895
0.720901
0.725907
0.730914
0.73592
0.740926
0.745932
0.750939
0.755945
0.760951
0.765957
0.770964
0.77597
0.780976
0.785982
0.790989
0.795995
0.801001
0.806008
0.811014
0.81602
0.821026
0.826033
0.831039
0.836045
0.841051
0.846058
0.851064
0.85607
0.861076
0.866083
0.871089
0.876095
0.881101
0.886108
0.891114
0.89612
0.901126
0.906133
0.911139
0.916145
0.921151
0.926158
0.931164
0.93617
0.941176
0.946183
0.951189
0.956195
0.961202
0.966208
0.971214
0.97622
0.981227
0.986233
0.991239
0.996245
1.00125
1.00626
1.01126
1.01627
1.02128
1.02628
1.03129
1.0363
1.0413
1.04631
1.05131
1.05632
1.06133
1.06633
1.07134
1.07635
1.08135
1.08636
1.09136
1.09637
1.10138
1.10638
1.11139
1.1164
1.1214
1.12641
1.13141
1.13642
1.14143
1.14643
1.15144
1.15645
1.16145
1.16646
1.17146
1.17647
1.18148
1.18648
1.19149
1.1965
1.2015
1.20651
1.21151
1.21652
1.22153
1.22653
1.23154
1.23655
1.24155
1.24656
1.25156
1.25657
1.26158
1.26658
1.27159
1.2766
1.2816
1.28661
1.29161
1.29662
1.30163
1.30663
1.31164
1.31665
1.32165
1.32666
1.33166
1.33667
1.34168
1.34668
1.35169
1.3567
1.3617
1.36671
1.37171
1.37672
1.38173
1.38673
1.39174
1.39675
1.40175
1.40676
1.41176
1.41677
1.42178
1.42678
1.43179
1.4368
1.4418
1.44681
1.45181
1.45682
1.46183
1.46683
1.47184
1.47685
1.48185
1.48686
1.49186
1.49687
1.50188
1.50688
1.51189
1.5169
1.5219
1.52691
1.53191
1.53692
1.54193
1.54693
1.55194
1.55695
1.56195
1.56696
1.57196
1.57697
1.58198
1.58698
1.59199
1.597
1.602
1.60701
1.61202
1.61702
1.62203
1.62703
1.63204
1.63705
1.64205
1.64706
1.65207
1.65707
1.66208
1.66708
1.67209
1.6771
1.6821
1.68711
1.69212
1.69712
1.70213
1.70713
1.71214
1.71715
1.72215
1.72716
1.73217
1.73717
1.74218
1.74718
1.75219
1.7572
1.7622
1.76721
1.77222
1.77722
1.78223
1.78723
1.79224
1.79725
1.80225
1.80726
1.81227
1.81727
1.82228
1.82728
1.83229
1.8373
1.8423
1.84731
1.85232
1.85732
1.86233
1.86733
1.87234
1.87735
1.88235
1.88736
1.89237
1.89737
1.90238
1.90738
1.91239
1.9174
1.9224
1.92741
1.93242
1.93742
1.94243
1.94743
1.95244
1.95745
1.96245
1.96746
1.97247
1.97747
1.98248
1.98748
1.99249
1.9975
2.0025
2.00751
2.01252
2.01752
2.02253
2.02753
2.03254
2.03755
2.04255
2.04756
2.05257
2.05757
2.06258
2.06758
2.07259
2.0776
2.0826
2.08761
2.09262
2.09762
2.10263
2.10763
2.11264
2.11765
2.12265
2.12766
2.13267
2.13767
2.14268
2.14768
2.15269
2.1577
2.1627
2.16771
2.17272
2.17772
2.18273
2.18773
2.19274
2.19775
2.20275
2.20776
2.21277
2.21777
2.22278
2.22778
2.23279
2.2378
2.2428
2.24781
2.25282
2.25782
2.26283
2.26783
2.27284
2.27785
2.28285
2.28786
2.29287
2.29787
2.30288
2.30788
2.31289
2.3179
2.3229
2.32791
2.33292
2.33792
2.34293
2.34793
2.35294
2.35795
2.36295
2.36796
2.37297
2.37797
2.38298
2.38798
2.39299
2.398
2.403
2.40801
2.41302
2.41802
2.42303
2.42804
2.43304
2.43805
2.44305
2.44806
2.45307
2.45807
2.46308
2.46809
2.47309
2.4781
2.4831
2.48811
2.49312
2.49812
2.50313
2.50814
2.51314
2.51815
2.52315
2.52816
2.53317
2.53817
2.54318
2.54819
2.55319
2.5582
2.5632
2.56821
2.57322
2.57822
2.58323
2.58824
2.59324
2.59825
2.60325
2.60826
2.61327
2.61827
2.62328
2.62829
2.63329
2.6383
2.6433
2.64831
2.65332
2.65832
2.66333
2.66834
2.67334
2.67835
2.68335
2.68836
2.69337
2.69837
2.70338
2.70839
2.71339
2.7184
2.7234
2.72841
2.73342
2.73842
2.74343
2.74844
2.75344
2.75845
2.76345
2.76846
2.77347
2.77847
2.78348
2.78849
2.79349
2.7985
2.8035
2.80851
2.81352
2.81852
2.82353
2.82854
2.83354
2.83855
2.84355
2.84856
2.85357
2.85857
2.86358
2.86859
2.87359
2.8786
2.8836
2.88861
2.89362
2.89862
2.90363
2.90864
2.91364
2.91865
2.92365
2.92866
2.93367
2.93867
2.94368
2.94869
2.95369
2.9587
2.9637
2.96871
2.97372
2.97872
2.98373
2.98874
2.99374
2.99875
3.00375
3.00876
3.01377
3.01877
3.02378
3.02879
3.03379
3.0388
3.0438
3.04881
3.05382
3.05882
3.06383
3.06884
3.07384
3.07885
3.08385
3.08886
3.09387
3.09887
3.10388
3.10889
3.11389
3.1189
3.1239
3.12891
3.13392
3.13892
3.14393
3.14894
3.15394
3.15895
3.16395
3.16896
3.17397
3.17897
3.18398
3.18899
3.19399
3.199
3.20401
3.20901
3.21402
3.21902
3.22403
3.22904
3.23404
3.23905
3.24406
3.24906
3.25407
3.25907
3.26408
3.26909
3.27409
3.2791
3.28411
3.28911
3.29412
3.29912
3.30413
3.30914
3.31414
3.31915
3.32416
3.32916
3.33417
3.33917
3.34418
3.34919
3.35419
3.3592
3.36421
3.36921
3.37422
3.37922
3.38423
3.38924
3.39424
3.39925
3.40426
3.40926
3.41427
3.41927
3.42428
3.42929
3.43429
3.4393
3.44431
3.44931
3.45432
3.45932
3.46433
3.46934
3.47434
3.47935
3.48436
3.48936
3.49437
3.49937
3.50438
3.50939
3.51439
3.5194
3.52441
3.52941
3.53442
3.53942
3.54443
3.54944
3.55444
3.55945
3.56446
3.56946
3.57447
3.57947
3.58448
3.58949
3.59449
3.5995
3.60451
3.60951
3.61452
3.61952
3.62453
3.62954
3.63454
3.63955
3.64456
3.64956
3.65457
3.65957
3.66458
3.66959
3.67459
3.6796
3.68461
3.68961
3.69462
3.69962
3.70463
3.70964
3.71464
3.71965
3.72466
3.72966
3.73467
3.73967
3.74468
3.74969
3.75469
3.7597
3.76471
3.76971
3.77472
3.77972
3.78473
3.78974
3.79474
3.79975
3.80476
3.80976
3.81477
3.81977
3.82478
3.82979
3.83479
3.8398
3.84481
3.84981
3.85482
3.85982
3.86483
3.86984
3.87484
3.87985
3.88486
3.88986
3.89487
3.89987
3.90488
3.90989
3.91489
3.9199
3.92491
3.92991
3.93492
3.93992
3.94493
3.94994
3.95494
3.95995
3.96496
3.96996
3.97497
3.97997
3.98498
3.98999
3.99499
4
