# Supplementary material for: A Bio-Inspired Approach for the Reduction of Left Ventricular Workload
Source: PLoS One. 2014 Jan 24;9(1):e87122. doi: 10.1371/journal.pone.0087122 (PMC3901771; doi:10.1371/journal.pone.0087122)
Supplement: Data S1 — (ZIP) [file pone.0087122.s002.zip › Pressure_FLow_AortaNo3_setup1_ring3_HR72_2.xls]

## Sheet: Sheet1
-0.403296
-0.681561
-0.822223
-0.776355
-0.690735
-0.580652
-0.470569
-0.22594
-0.018005
0.315302
0.578278
0.642493
0.807618
0.905469
0.896296
0.829023
0.740345
0.611914
0.572162
0.550757
0.342823
0.0706729
-0.118914
-0.222882
-0.259576
-0.244287
-0.244287
-0.271808
-0.207592
-0.0516415
0.0645572
0.18993
0.333649
0.449848
0.614972
0.71894
0.676129
0.605799
0.553815
0.559931
0.501831
0.440674
0.471253
0.376459
0.235797
0.0553836
0.000342139
-0.0302365
-0.0516415
-0.131146
-0.085278
-0.0332943
0.0370365
0.0676151
0.101252
0.183814
0.284723
0.281665
0.244971
0.293897
0.306128
0.27555
0.26026
0.287781
0.183814
-0.018005
-0.115857
-0.109741
-0.103625
-0.106683
-0.0761044
-0.0516415
-0.16784
-0.216766
-0.085278
0.0584415
0.180756
0.223566
0.251087
0.300013
0.416211
0.376459
0.367285
0.553815
0.997205
1.69134
2.61176
3.88077
5.48309
7.27499
9.18616
11.1891
13.3326
15.5863
17.7421
19.9345
22.1117
23.9862
25.4754
26.7046
27.5547
27.9278
28.0104
27.7321
27.2642
26.619
25.8698
24.9831
23.8669
22.5826
21.3442
19.959
18.745
17.6992
16.6565
15.5587
14.4029
13.4763
12.5804
11.9321
11.3817
10.9047
10.5714
10.3787
9.93533
9.88641
10.024
10.0729
10.1861
10.2748
10.4062
10.5347
10.4766
10.2442
9.84666
9.30847
8.72442
7.98136
7.03954
6.10383
5.18953
4.13763
2.96341
1.7739
0.599683
-0.470569
-1.46132
-2.25024
-2.6814
-2.71504
-2.5438
-2.1738
-1.57446
-0.895611
-0.336023
0.293897
1.00026
1.55985
1.90233
1.93597
1.84117
1.74027
1.43142
0.969684
0.474311
0.0339786
-0.369659
-0.73966
-1.15247
-1.40016
-1.39098
-1.24421
-0.975116
-0.644867
-0.342138
0.0431522
0.459021
0.712824
0.825965
0.899353
0.936048
0.951337
0.911585
0.614972
0.428443
0.257202
0.122657
-0.0516415
-0.177014
-0.250402
-0.235113
-0.302386
-0.360485
-0.360485
-0.326849
-0.271808
-0.115857
0.0584415
0.17464
0.296955
0.336707
0.342823
0.351996
0.391748
0.452906
0.4896
0.428443
0.34588
0.214392
0.0951358
-0.0516415
-0.192303
-0.198419
-0.158667
-0.128088
-0.140319
-0.158667
-0.0791623
0.0309208
0.0400943
0.0737308
0.0676151
0.092078
0.134888
0.214392
0.251087
0.254145
0.26026
0.205219
0.21745
0.159351
0.153235
-0.018005
-0.0791623
-0.100567
-0.106683
-0.0485836
0.0798465
0.0859623
-0.0791623
-0.118914
-0.0485836
0.122657
0.156293
0.171582
0.17464
0.150177
-0.0363522
0.0492679
0.269434
0.740345
1.29993
2.09192
3.18358
4.62994
6.47078
8.31772
10.235
12.3052
14.5038
16.6657
18.8551
20.9161
22.7998
24.5305
26.0533
27.1297
27.7932
28.044
27.9767
27.6832
26.9432
26.246
25.3775
24.4204
23.341
22.0781
20.858
19.6471
18.5463
17.4118
15.9716
14.782
13.8035
12.9779
12.3082
11.608
11.1493
10.657
10.3145
10.0729
9.94145
9.95062
10.0974
10.2014
10.2503
10.4491
10.5653
10.5438
10.3206
10.0638
9.7488
9.31459
8.52566
7.53491
6.41268
5.34854
4.38532
3.44655
2.36407
1.19902
0.110425
-0.843628
-1.75793
-2.57438
-3.04529
-3.10033
-2.71504
-2.13405
-1.39098
-0.644867
0.0553836
0.792328
1.46506
1.92985
2.15002
2.13779
2.03994
1.76779
1.18679
0.566046
-0.0118893
-0.495031
-0.831396
-1.14636
-1.31454
-1.29619
-1.29008
-1.15247
-0.846685
-0.522552
-0.287097
-0.0638729
0.0737308
0.18993
0.391748
0.495716
0.511005
0.584394
0.621088
0.523236
0.223566
0.0156314
-0.134204
-0.26875
-0.421643
-0.443048
-0.360485
-0.314618
-0.238171
-0.109741
-0.100567
-0.0944516
-0.173956
-0.0975094
0.0553836
0.0981937
0.0309208
-0.00577358
0.0614994
0.0553836
0.0370365
0.0156314
-0.0363522
-0.0730465
-0.131146
-0.256518
-0.22594
-0.137262
-0.112799
-0.0975094
-0.189245
-0.244287
-0.0424679
0.0492679
-0.0455258
-0.0302365
0.024805
-0.0118893
-0.0608151
-0.085278
-0.0883358
0.0492679
0.116541
0.199103
0.238855
0.165467
0.0676151
-0.0822201
-0.140319
-0.207592
-0.265692
-0.238171
-0.161725
-0.085278
0.0370365
0.0309208
0.0186893
0.0798465
0.125714
0.150177
0.0859623
0.0492679
0.0981937
0.214392
0.342823
0.572162
1.06754
1.71274
2.56589
3.7187
5.16813
6.91111
8.91707
11.027
13.1706
15.4517
17.7726
19.9468
21.9558
23.7416
25.3989
26.6955
27.5211
27.9064
28.0409
27.8666
27.4997
26.7658
25.8393
24.9066
23.8364
22.6193
21.3993
20.3321
19.0845
17.8124
16.5495
15.3325
14.3172
13.3877
12.5131
11.9107
11.4612
10.9077
10.6815
10.3879
9.9812
9.82831
9.99343
10.2534
10.2839
10.2075
10.3787
10.5591
10.4613
10.1433
9.78856
9.50723
8.96905
8.21682
7.24442
6.22921
5.16507
4.02449
2.87473
1.75555
0.581336
-0.507263
-1.43685
-2.15851
-2.5652
-2.65082
-2.51322
-2.23801
-1.69371
-1.00569
-0.262634
0.526294
1.20208
1.65465
1.9696
2.11638
2.03076
1.77084
1.46506
1.0553
0.578278
0.110425
-0.280981
-0.577594
-0.86809
-1.03933
-1.06379
-0.972058
-0.79776
-0.476684
-0.158667
0.153235
0.44679
0.688361
0.838196
0.978858
1.02778
1.01555
0.920758
0.752576
0.642493
0.422327
0.238855
0.092078
0.0309208
-0.0455258
-0.140319
-0.256518
-0.259576
-0.180072
-0.115857
-0.018005
0.024805
0.0890201
0.128772
0.208277
0.290839
0.373401
0.400922
0.428443
0.544641
0.431501
0.327533
0.235797
0.177698
0.092078
0.000342139
-0.100567
-0.192303
-0.207592
-0.219824
-0.207592
-0.143377
-0.0363522
0.0523258
0.107367
0.122657
0.162409
0.0614994
0.147119
0.196045
0.254145
0.269434
0.248029
0.0951358
0.0125736
0.0034
0.0125736
-0.0394101
-0.115857
-0.164782
-0.21065
-0.216766
-0.219824
-0.128088
-0.0975094
-0.0669308
-0.0241208
0.00951572
0.0462101
0.0584415
0.116541
0.150177
0.110425
0.134888
0.324475
0.694477
1.24795
2.01853
3.15606
4.59937
6.18945
7.96607
9.98426
12.0942
14.2225
16.473
18.6411
20.7265
22.6652
24.4938
25.9188
27.0838
27.9186
28.2703
28.2366
27.8422
27.1817
26.4172
25.5671
24.5672
23.4327
22.1576
20.9498
19.6196
18.4301
17.1978
16.1275
15.0848
14.0818
13.195
12.5834
11.9382
11.3695
10.8955
10.3818
10.0148
9.73657
9.66013
9.99038
10.2075
10.339
10.4307
10.4582
10.3757
10.2442
9.96897
9.58062
9.06384
8.36054
7.44929
6.47078
5.50143
4.50151
3.32424
2.09498
1.06142
0.0767887
-0.880322
-1.72123
-2.32975
-2.6019
-2.56826
-2.39702
-1.98727
-1.42156
-0.727429
0.0217472
0.721997
1.18985
1.57514
1.82894
1.92374
1.832
1.62712
1.33969
0.936048
0.529352
-0.0241208
-0.491974
-0.800818
-0.981231
-1.10966
-1.04239
-0.895611
-0.650982
-0.308502
0.0278629
0.306128
0.538526
0.700592
0.859601
0.966626
0.884064
0.939106
0.945221
0.816791
0.605799
0.437616
0.27555
0.339765
0.281665
0.0829044
-0.137262
-0.219824
-0.235113
-0.170898
-0.12503
-0.0394101
0.101252
0.144062
0.251087
0.342823
0.385633
0.416211
0.511005
0.621088
0.566046
0.419269
0.336707
0.226624
0.0492679
0.0186893
0.0706729
0.0584415
-0.0149472
-0.0822201
-0.0975094
-0.158667
-0.219824
-0.238171
-0.360485
-0.302386
-0.140319
0.024805
0.196045
0.23274
0.241913
0.300013
0.223566
0.104309
0.101252
0.0981937
0.0737308
0.0309208
-0.0271786
-0.112799
-0.158667
-0.155609
-0.143377
-0.12503
-0.0363522
0.0400943
-0.0302365
-0.0424679
-0.0149472
0.0370365
0.0890201
0.0798465
0.0706729
0.168525
0.364228
0.673072
1.03696
1.68828
2.63622
3.90523
5.39441
7.05483
8.76111
10.7762
13.0452
15.3325
17.6044
19.7816
21.8671
23.7171
25.2644
26.457
27.2642
27.7596
27.9645
27.9064
27.4813
26.8881
26.2582
25.2797
24.0627
22.7784
21.5552
20.2617
19.0997
17.7971
16.4027
15.3661
14.513
13.6537
12.7883
11.978
11.3542
10.7793
10.4032
10.2411
10.18
10.131
10.0607
10.021
9.98732
10.1769
10.3879
10.5224
10.55
10.3848

## Sheet: Sheet2
115.035
114.187
113.465
112.949
112.566
112.382
112.242
112.124
112.153
112.065
111.918
111.63
111.21
110.606
109.788
108.86
107.791
106.634
105.485
104.261
103.2
102.147
101.167
100.386
99.7592
99.2065
98.8012
98.5507
98.3075
98.0275
97.7696
97.3938
96.9296
96.3253
95.6769
94.9326
94.0999
93.1862
92.2799
91.3293
90.4008
89.5903
88.8092
88.1091
87.586
86.9891
86.5543
86.1122
85.7511
85.4122
85.0879
84.6753
84.27
83.7837
83.2605
82.7299
82.1183
81.4625
80.8362
80.173
79.6277
78.994
78.4192
77.9476
77.4318
77.0044
76.5475
76.1865
75.7885
75.4643
75.1106
74.7864
74.4327
74.0569
73.7032
73.3716
72.9958
72.6126
72.2736
71.9052
71.5294
71.161
70.8588
70.5346
70.3135
70.4167
70.7262
71.2936
72.2589
73.6
75.3022
77.3065
79.6277
82.0225
84.6753
87.3133
89.8776
92.243
94.461
96.1706
97.578
98.5359
99.0518
99.376
99.7076
100.098
100.82
101.896
103.421
105.418
107.754
110.37
112.964
115.455
117.776
119.935
121.843
123.383
124.533
125.447
126.147
126.714
127.237
127.694
128.122
128.468
128.851
129.278
129.728
130.251
130.649
131.165
131.607
132.02
132.241
132.44
132.484
132.366
132.138
131.732
131.231
130.745
130.251
129.698
129.124
128.601
128.011
127.326
126.81
126.346
126.051
125.881
125.963
126.132
126.206
126.25
126.184
125.764
125.204
124.437
123.406
122.286
120.944
119.589
118.211
116.892
115.749
114.791
113.944
113.325
112.861
112.61
112.382
112.257
112.198
112.183
112.058
111.844
111.461
110.886
110.164
109.324
108.329
107.231
106.074
104.903
103.783
102.67
101.712
100.901
100.172
99.6044
99.1033
98.7865
98.5065
98.2044
97.9464
97.578
97.1875
96.6422
96.0085
95.3084
94.5642
93.6726
92.7809
91.9188
90.9682
90.1282
89.3692
88.6028
87.947
87.3575
86.8049
86.3406
85.9353
85.5816
85.2058
84.8448
84.4616
84.0416
83.5479
83.0173
82.531
81.8604
81.2562
80.6519
80.0182
79.3329
78.7434
78.1613
77.6528
77.1886
76.7317
76.297
75.9801
75.6559
75.3243
74.9706
74.6538
74.3148
73.9758
73.5926
73.2389
72.8558
72.5021
72.1336
71.6768
71.3157
70.9546
70.6378
70.4241
70.3504
70.5125
70.9325
71.721
72.8852
74.3664
76.2454
78.4413
80.7846
83.3268
85.928
88.4776
90.9461
93.2083
95.3232
96.8338
97.8728
98.6244
98.9928
99.2802
99.5602
100.113
101.078
102.559
104.335
106.317
108.55
110.724
113.082
115.396
117.746
120.126
122.005
123.59
124.761
125.624
126.353
126.943
127.473
127.893
128.239
128.674
129.124
129.477
129.861
130.332
130.73
131.246
131.718
132.086
132.344
132.477
132.418
132.233
131.916
131.467
130.966
130.45
129.89
129.367
128.822
128.195
127.591
127.038
126.589
126.147
125.963
125.896
125.985
126.073
126.125
126.132
125.911
125.432
124.784
123.936
122.809
121.571
120.244
118.837
117.533
116.309
115.263
114.357
113.612
113.097
112.699
112.448
112.242
112.22
112.146
112.102
111.947
111.645
111.225
110.606
109.847
108.948
107.872
106.752
105.595
104.416
103.252
102.176
101.27
100.467
99.8402
99.3244
98.9265
98.6391
98.3959
98.138
97.8507
97.4822
96.9811
96.4506
95.7063
94.9916
94.1663
93.2452
92.3167
91.403
90.504
89.6787
88.8976
88.2344
87.6154
87.0701
86.6354
86.1859
85.8101
85.449
85.0806
84.7269
84.2995
83.8574
83.2826
82.7594
82.1846
81.5288
80.9172
80.2909
79.7235
79.0824
78.5445
77.9844
77.4981
77.0339
76.6286
76.1938
75.8843
75.5527
75.199
74.8527
74.4401
74.1011
73.7842
73.4453
73.04
72.6937
72.3473
71.9789
71.5662
71.1978
70.8957
70.5788
70.4093
70.4462
70.7262
71.2494
72.2442
73.5337
75.1696
77.2402
79.5024
81.8752
84.4763
87.1291
89.7155
92.0514
94.2473
96.0969
97.5043
98.3812
98.9633
99.3834
99.6044
99.936
100.643
101.638
103.193
105.264
107.57
109.884
112.257
114.622
116.884
119.176
121.092
122.75
124.091
125.122
125.845
126.478
127.046
127.584
127.937
128.335
128.755
129.116
129.492
129.971
130.465
130.973
131.482
131.909
132.255
132.521
132.55
132.484
132.248
131.887
131.386
130.833
130.281
129.743
129.227
128.615
127.967
127.267
126.685
126.25
125.918
125.793
125.837
125.985
126.073
126.161
126.117
125.719
125.167
124.445
123.42
122.249
120.952
119.559
118.166
116.847
115.676
114.733
113.937
113.296
112.883
112.559
112.411
112.293
112.264
112.139
111.991
111.785
111.431
110.893
110.179
109.316
108.27
107.15
106.023
104.88
103.746
102.662
101.712
100.85
100.083
99.5307
99.0444
98.6981
98.4402
98.1822
97.917
97.578
97.1654
96.6495
95.9937
95.3232
94.5052
93.7462
92.7883
91.8967
91.0124
90.1282
89.3102
88.5439
87.8807
87.2617
86.7828
86.3112
85.9132
85.5227
85.1469
84.7637
84.3805
83.9753
83.5258
82.9584
82.4278
81.8088
81.1972
80.5561
79.9445
79.2519
78.7066
78.1834
77.5939
77.1297
76.6949
76.3412
75.9212
75.5601
75.2801
74.919
74.5432
74.2043
73.8874
73.5263
73.18
72.8337
72.4505
72.0157
71.6841
71.2936
70.962
70.623
70.3578
70.2841
70.4241
70.8809
71.5957
72.7231
74.1232
75.9064
78.1539
80.5709
83.091
85.7364
88.3818
90.8061
93.0536
95.1316
96.7453
97.7991
98.4696
98.9781
99.3244
99.5971
100.113
100.946
102.324
104.18
106.524
109.169
111.704
114.224
116.56
118.756
120.657
122.315
123.722
124.938
125.8
126.471
126.928
127.348
127.746
128.151
128.571
128.947
129.374
129.809
130.251
130.767
131.268
131.688
132.057
132.255
132.278
132.27
132.108
131.85
131.46
130.922
130.413
129.949
129.367
128.836
128.298
127.657
127.038
126.508
126.139
125.889
125.823
125.911
125.97
126.095
126.103
125.881
125.417
124.769
123.899
122.868
121.608
120.303
118.903
117.533
116.295
115.211
114.254
113.59
113.038
112.61
112.352
112.198
112.109
112.028
112.05
111.851
111.608
111.173
110.599
109.847
108.911
107.813
106.678
105.499
104.291
103.193
102.095
101.203
100.363
99.6707
99.2212
98.8012
98.4991
98.197
98.0201
97.6959
97.3201
96.8853
96.3179
95.64
94.8958
94.1442
93.2083
92.243
91.4251
90.504
89.6934
88.8755
88.1902
87.527
87.0112
86.4659
86.1196
85.7143
85.3311
84.9774
84.6163
84.2037
83.7689
83.2457
82.7299
82.1478
81.5362
80.9172
80.3056
79.6571
79.0603
78.4929
77.955
77.4391
76.9602
76.5475
76.157
75.7443
75.4496
75.1032
74.7053
74.4253
74.0348
73.7474
73.4158
73.04
72.6568
72.3105
71.8905
71.5073
71.1315
70.7778
70.5051
70.2841
70.3135
70.5936
71.2125
72.1115
73.3347
75.0001
77.0633
79.3992
81.8309
84.4247
87.0628
89.5608
91.8598
94.0926
95.9864
97.4085
98.3444
98.8749
99.2212
99.5086
99.9802
100.688
101.763
103.362
105.308
107.511
109.685
111.896
114.143
116.464
118.697
120.738
122.507
123.914
125.049
125.904
126.574
127.119
127.613
128.048
128.372
128.659
129.043
129.485
129.964
130.48
131.01
131.511
131.968

## Sheet: Sheet3
0
0.00500626
0.0100125
0.0150188
0.020025
0.0250313
0.0300375
0.0350438
0.0400501
0.0450563
0.0500626
0.0550688
0.0600751
0.0650814
0.0700876
0.0750939
0.0801001
0.0851064
0.0901126
0.0951189
0.100125
0.105131
0.110138
0.115144
0.12015
0.125156
0.130163
0.135169
0.140175
0.145181
0.150188
0.155194
0.1602
0.165207
0.170213
0.175219
0.180225
0.185232
0.190238
0.195244
0.20025
0.205257
0.210263
0.215269
0.220275
0.225282
0.230288
0.235294
0.2403
0.245307
0.250313
0.255319
0.260325
0.265332
0.270338
0.275344
0.28035
0.285357
0.290363
0.295369
0.300375
0.305382
0.310388
0.315394
0.320401
0.325407
0.330413
0.335419
0.340426
0.345432
0.350438
0.355444
0.360451
0.365457
0.370463
0.375469
0.380476
0.385482
0.390488
0.395494
0.400501
0.405507
0.410513
0.415519
0.420526
0.425532
0.430538
0.435544
0.440551
0.445557
0.450563
0.455569
0.460576
0.465582
0.470588
0.475594
0.480601
0.485607
0.490613
0.49562
0.500626
0.505632
0.510638
0.515645
0.520651
0.525657
0.530663
0.53567
0.540676
0.545682
0.550688
0.555695
0.560701
0.565707
0.570713
0.57572
0.580726
0.585732
0.590738
0.595745
0.600751
0.605757
0.610763
0.61577
0.620776
0.625782
0.630788
0.635795
0.640801
0.645807
0.650814
0.65582
0.660826
0.665832
0.670839
0.675845
0.680851
0.685857
0.690864
0.69587
0.700876
0.705882
0.710889
0.715895
0.720901
0.725907
0.730914
0.73592
0.740926
0.745932
0.750939
0.755945
0.760951
0.765957
0.770964
0.77597
0.780976
0.785982
0.790989
0.795995
0.801001
0.806008
0.811014
0.81602
0.821026
0.826033
0.831039
0.836045
0.841051
0.846058
0.851064
0.85607
0.861076
0.866083
0.871089
0.876095
0.881101
0.886108
0.891114
0.89612
0.901126
0.906133
0.911139
0.916145
0.921151
0.926158
0.931164
0.93617
0.941176
0.946183
0.951189
0.956195
0.961202
0.966208
0.971214
0.97622
0.981227
0.986233
0.991239
0.996245
1.00125
1.00626
1.01126
1.01627
1.02128
1.02628
1.03129
1.0363
1.0413
1.04631
1.05131
1.05632
1.06133
1.06633
1.07134
1.07635
1.08135
1.08636
1.09136
1.09637
1.10138
1.10638
1.11139
1.1164
1.1214
1.12641
1.13141
1.13642
1.14143
1.14643
1.15144
1.15645
1.16145
1.16646
1.17146
1.17647
1.18148
1.18648
1.19149
1.1965
1.2015
1.20651
1.21151
1.21652
1.22153
1.22653
1.23154
1.23655
1.24155
1.24656
1.25156
1.25657
1.26158
1.26658
1.27159
1.2766
1.2816
1.28661
1.29161
1.29662
1.30163
1.30663
1.31164
1.31665
1.32165
1.32666
1.33166
1.33667
1.34168
1.34668
1.35169
1.3567
1.3617
1.36671
1.37171
1.37672
1.38173
1.38673
1.39174
1.39675
1.40175
1.40676
1.41176
1.41677
1.42178
1.42678
1.43179
1.4368
1.4418
1.44681
1.45181
1.45682
1.46183
1.46683
1.47184
1.47685
1.48185
1.48686
1.49186
1.49687
1.50188
1.50688
1.51189
1.5169
1.5219
1.52691
1.53191
1.53692
1.54193
1.54693
1.55194
1.55695
1.56195
1.56696
1.57196
1.57697
1.58198
1.58698
1.59199
1.597
1.602
1.60701
1.61202
1.61702
1.62203
1.62703
1.63204
1.63705
1.64205
1.64706
1.65207
1.65707
1.66208
1.66708
1.67209
1.6771
1.6821
1.68711
1.69212
1.69712
1.70213
1.70713
1.71214
1.71715
1.72215
1.72716
1.73217
1.73717
1.74218
1.74718
1.75219
1.7572
1.7622
1.76721
1.77222
1.77722
1.78223
1.78723
1.79224
1.79725
1.80225
1.80726
1.81227
1.81727
1.82228
1.82728
1.83229
1.8373
1.8423
1.84731
1.85232
1.85732
1.86233
1.86733
1.87234
1.87735
1.88235
1.88736
1.89237
1.89737
1.90238
1.90738
1.91239
1.9174
1.9224
1.92741
1.93242
1.93742
1.94243
1.94743
1.95244
1.95745
1.96245
1.96746
1.97247
1.97747
1.98248
1.98748
1.99249
1.9975
2.0025
2.00751
2.01252
2.01752
2.02253
2.02753
2.03254
2.03755
2.04255
2.04756
2.05257
2.05757
2.06258
2.06758
2.07259
2.0776
2.0826
2.08761
2.09262
2.09762
2.10263
2.10763
2.11264
2.11765
2.12265
2.12766
2.13267
2.13767
2.14268
2.14768
2.15269
2.1577
2.1627
2.16771
2.17272
2.17772
2.18273
2.18773
2.19274
2.19775
2.20275
2.20776
2.21277
2.21777
2.22278
2.22778
2.23279
2.2378
2.2428
2.24781
2.25282
2.25782
2.26283
2.26783
2.27284
2.27785
2.28285
2.28786
2.29287
2.29787
2.30288
2.30788
2.31289
2.3179
2.3229
2.32791
2.33292
2.33792
2.34293
2.34793
2.35294
2.35795
2.36295
2.36796
2.37297
2.37797
2.38298
2.38798
2.39299
2.398
2.403
2.40801
2.41302
2.41802
2.42303
2.42804
2.43304
2.43805
2.44305
2.44806
2.45307
2.45807
2.46308
2.46809
2.47309
2.4781
2.4831
2.48811
2.49312
2.49812
2.50313
2.50814
2.51314
2.51815
2.52315
2.52816
2.53317
2.53817
2.54318
2.54819
2.55319
2.5582
2.5632
2.56821
2.57322
2.57822
2.58323
2.58824
2.59324
2.59825
2.60325
2.60826
2.61327
2.61827
2.62328
2.62829
2.63329
2.6383
2.6433
2.64831
2.65332
2.65832
2.66333
2.66834
2.67334
2.67835
2.68335
2.68836
2.69337
2.69837
2.70338
2.70839
2.71339
2.7184
2.7234
2.72841
2.73342
2.73842
2.74343
2.74844
2.75344
2.75845
2.76345
2.76846
2.77347
2.77847
2.78348
2.78849
2.79349
2.7985
2.8035
2.80851
2.81352
2.81852
2.82353
2.82854
2.83354
2.83855
2.84355
2.84856
2.85357
2.85857
2.86358
2.86859
2.87359
2.8786
2.8836
2.88861
2.89362
2.89862
2.90363
2.90864
2.91364
2.91865
2.92365
2.92866
2.93367
2.93867
2.94368
2.94869
2.95369
2.9587
2.9637
2.96871
2.97372
2.97872
2.98373
2.98874
2.99374
2.99875
3.00375
3.00876
3.01377
3.01877
3.02378
3.02879
3.03379
3.0388
3.0438
3.04881
3.05382
3.05882
3.06383
3.06884
3.07384
3.07885
3.08385
3.08886
3.09387
3.09887
3.10388
3.10889
3.11389
3.1189
3.1239
3.12891
3.13392
3.13892
3.14393
3.14894
3.15394
3.15895
3.16395
3.16896
3.17397
3.17897
3.18398
3.18899
3.19399
3.199
3.20401
3.20901
3.21402
3.21902
3.22403
3.22904
3.23404
3.23905
3.24406
3.24906
3.25407
3.25907
3.26408
3.26909
3.27409
3.2791
3.28411
3.28911
3.29412
3.29912
3.30413
3.30914
3.31414
3.31915
3.32416
3.32916
3.33417
3.33917
3.34418
3.34919
3.35419
3.3592
3.36421
3.36921
3.37422
3.37922
3.38423
3.38924
3.39424
3.39925
3.40426
3.40926
3.41427
3.41927
3.42428
3.42929
3.43429
3.4393
3.44431
3.44931
3.45432
3.45932
3.46433
3.46934
3.47434
3.47935
3.48436
3.48936
3.49437
3.49937
3.50438
3.50939
3.51439
3.5194
3.52441
3.52941
3.53442
3.53942
3.54443
3.54944
3.55444
3.55945
3.56446
3.56946
3.57447
3.57947
3.58448
3.58949
3.59449
3.5995
3.60451
3.60951
3.61452
3.61952
3.62453
3.62954
3.63454
3.63955
3.64456
3.64956
3.65457
3.65957
3.66458
3.66959
3.67459
3.6796
3.68461
3.68961
3.69462
3.69962
3.70463
3.70964
3.71464
3.71965
3.72466
3.72966
3.73467
3.73967
3.74468
3.74969
3.75469
3.7597
3.76471
3.76971
3.77472
3.77972
3.78473
3.78974
3.79474
3.79975
3.80476
3.80976
3.81477
3.81977
3.82478
3.82979
3.83479
3.8398
3.84481
3.84981
3.85482
3.85982
3.86483
3.86984
3.87484
3.87985
3.88486
3.88986
3.89487
3.89987
3.90488
3.90989
3.91489
3.9199
3.92491
3.92991
3.93492
3.93992
3.94493
3.94994
3.95494
3.95995
3.96496
3.96996
3.97497
3.97997
3.98498
3.98999
3.99499
4
