# Supplementary material for: A Bio-Inspired Approach for the Reduction of Left Ventricular Workload
Source: PLoS One. 2014 Jan 24;9(1):e87122. doi: 10.1371/journal.pone.0087122 (PMC3901771; doi:10.1371/journal.pone.0087122)
Supplement: Data S1 — (ZIP) [file pone.0087122.s002.zip › Pressure_FLow_AortaNo3_setup1_ring3_HR72_3.xls]

## Sheet: Sheet1
-0.0761044
-0.112799
-0.137262
-0.0210629
0.171582
0.244971
0.21745
0.171582
0.220508
0.153235
0.0645572
-0.0149472
-0.0455258
-0.0363522
-0.103625
-0.152551
-0.271808
-0.320733
-0.277923
-0.149493
-0.0730465
-0.0485836
-0.0638729
0.000342139
0.165467
0.315302
0.336707
0.339765
0.397864
0.339765
0.229682
0.238855
0.284723
0.196045
0.0706729
-0.103625
-0.143377
-0.177014
-0.177014
-0.128088
-0.115857
-0.0883358
-0.0394101
0.0034
0.00951572
0.0125736
-0.0302365
0.0553836
0.144062
0.150177
0.183814
0.211335
0.266376
0.449848
0.862659
1.53845
2.59647
3.82267
5.2721
6.96003
8.97822
11.0729
13.2256
15.3753
17.6748
19.9101
21.913
23.7752
25.5304
26.8361
27.6159
28.099
28.1632
27.8911
27.3162
26.6924
25.986
24.9922
23.8884
22.7692
21.6683
20.4666
19.167
18.0142
16.9745
15.8034
14.5925
13.6659
12.8556
12.1309
11.5162
10.8863
10.4215
10.0791
9.90781
9.88029
9.96591
9.97814
9.65401
9.72128
10.0821
10.4429
10.498
10.2442
9.88029
9.49806
9.01798
8.39111
7.4707
6.31788
5.1559
4.01226
2.83192
1.67605
0.648609
-0.360485
-1.33594
-2.10958
-2.57743
-2.83124
-2.83735
-2.44289
-1.78545
-1.09437
-0.308502
0.462079
1.08283
1.49258
1.74944
1.94208
2.01853
1.93597
1.59655
1.12564
0.511005
-0.0210629
-0.391064
-0.733545
-0.987347
-1.12801
-1.12801
-1.0271
-0.779412
-0.516436
-0.216766
0.0431522
0.281665
0.483484
0.685303
0.813733
0.926874
0.966626
0.939106
0.822907
0.648609
0.434558
0.202161
0.0217472
-0.0669308
-0.152551
-0.299328
-0.299328
-0.274865
-0.195361
-0.085278
0.0400943
0.116541
0.226624
0.257202
0.278608
0.36117
0.40398
0.364228
0.348938
0.358112
0.327533
0.31836
0.290839
0.21745
-0.00883145
-0.134204
-0.0577572
-0.0302365
-0.0822201
-0.146435
-0.152551
-0.216766
-0.305444
-0.271808
-0.146435
-0.0271786
0.110425
0.196045
0.235797
0.17464
0.156293
0.159351
0.150177
0.125714
0.107367
0.144062
0.150177
0.0462101
-0.0608151
-0.0302365
-0.0118893
-0.0424679
-0.112799
-0.0669308
-0.0455258
-0.018005
0.0309208
0.0553836
0.0676151
0.0706729
0.0798465
0.137946
0.214392
0.238855
0.40398
0.721997
1.25407
2.11332
3.2692
4.75837
6.36069
8.09144
9.95368
12.033
14.2286
16.47
18.7328
20.9069
22.8793
24.717
26.1451
27.1878
27.8269
28.044
27.9003
27.5639
27.0441
26.3775
25.6069
24.5519
23.393
22.0598
20.7388
19.6379
18.5432
17.3568
16.1795
15.0267
13.932
13.0635
12.348
11.7303
11.1248
10.6325
10.2717
10.1035
10.18
10.1219
10.0485
10.1433
10.1708
10.2656
10.5163
10.4491
10.2319
9.99038
9.66318
9.21674
8.64186
7.86822
6.85301
5.66044
4.52292
3.31506
2.17754
1.12869
0.092078
-0.920074
-1.81909
-2.42454
-2.66917
-2.63859
-2.49181
-2.03314
-1.43074
-0.733545
0.0645572
0.755634
1.29688
1.64241
1.86564
1.91762
1.87481
1.62101
1.29993
0.84737
0.364228
-0.0913937
-0.498089
-0.877264
-1.13107
-1.27479
-1.21057
-1.00264
-0.699908
-0.443048
-0.204535
0.159351
0.410096
0.627204
0.770923
0.838196
0.798444
0.663898
0.581336
0.520179
0.367285
0.272492
0.128772
-0.0944516
-0.299328
-0.400238
-0.562304
-0.507263
-0.455279
-0.394122
-0.274865
-0.192303
-0.128088
-0.0210629
0.137946
0.244971
0.348938
0.474311
0.474311
0.400922
0.382575
0.538526
0.514063
0.416211
0.30307
0.18993
-0.00271572
-0.173956
-0.329907
-0.222882
-0.161725
-0.177014
-0.109741
-0.112799
-0.192303
-0.155609
-0.140319
-0.180072
-0.0638729
-0.00271572
0.0737308
0.199103
0.293897
0.211335
0.238855
0.385633
0.315302
0.0645572
-0.241229
-0.458337
-0.412469
-0.21065
-0.131146
-0.204535
-0.21065
-0.0149472
0.128772
0.192987
0.254145
0.31836
0.30307
0.0676151
-0.0608151
-0.0791623
0.0523258
0.397864
0.9758
1.68522
2.58118
3.69118
5.18342
6.97227
8.78252
10.7212
12.8464
15.1857
17.5035
19.7725
21.7876
23.604
25.2094
26.6313
27.4477
27.9584
28.0195
27.8024
27.4599
26.8239
26.0961
25.136
24.0198
22.8089
21.5552
20.488
19.3016
17.8521
16.632
15.5129
14.4701
13.4244
12.611
12.0453
11.5193
11.1707
10.7151
10.2014
9.89558
9.80079
9.78244
10.1005
10.235
10.3023
10.4124
10.3115
10.235
10.0393
9.7488
9.49194
8.98128
8.17401
7.31169
6.35152
5.16813
3.8135
2.53225
1.43754
0.440674
-0.620404
-1.59586
-2.40925
-2.86182
-2.91686
-2.69975
-2.35115
-1.85272
-1.13412
-0.342138
0.422327
0.945221
1.48646
1.76779
1.88704
2.02465
1.83506
1.50481
1.00332
0.507947
-0.0638729
-0.476684
-0.819165
-0.92619
-1.03321
-1.17388
-1.07603
-0.831396
-0.681561
-0.427758
-0.0883358
0.391748
0.725055
0.816791
0.905469
0.813733
0.819849
0.734229
0.547699
0.355054
0.263318
0.0981937
0.024805
-0.0638729
-0.235113
-0.271808
-0.207592
-0.0149472
-0.0975094
-0.128088
-0.152551
-0.161725
-0.109741
0.0125736
0.128772
0.251087
0.290839
0.214392
0.202161
0.223566
0.241913
0.116541
0.0553836
0.0523258
0.0156314
-0.0332943
-0.0577572
-0.0546994
-0.112799
-0.149493
-0.137262
-0.161725
-0.207592
-0.21065
-0.177014
-0.161725
-0.177014
-0.170898
-0.018005
0.0951358
0.119599
0.168525
0.147119
0.116541
0.0614994
0.0370365
-0.0363522
-0.0791623
-0.0822201
-0.115857
-0.131146
-0.12503
-0.155609
-0.115857
-0.0608151
-0.0424679
-0.00271572
0.0034
-0.0118893
-0.180072
-0.180072
-0.0944516
0.000342139
0.0951358
0.263318
0.544641
1.04613
1.8106
2.87167
4.25689
5.84392
7.6664
9.63872
11.767
13.9167
16.1122
18.3383
20.5614
22.6438
24.4021
25.9035
26.9126
27.5211
27.888
28.044
27.8116
27.2887
26.5518
25.72
24.6681
23.4511
22.2463
20.962
19.7908
18.4423
17.2375
16.0174
14.8218
13.8249
12.9534
12.1584
11.5682
11.2441
10.8007
10.2717
9.99038
9.97203
9.96591
10.0424
10.1677
10.3604
10.55
10.5836
10.4827
10.2748
10.0026
9.7488
9.32376
8.62045
7.65111
6.4616
5.49838
4.60854
3.62085
2.52002
1.32745
0.18993
-0.806933
-1.8252
-2.58661
-2.91992
-2.87405
-2.59578
-2.16768
-1.64785
-0.938421
-0.0883358
0.700592
1.3244
1.68217
1.85952
1.87481
1.74944
1.50175
1.15927
0.893238
0.511005
0.024805
-0.449163
-0.843628
-1.13412
-1.24727
-1.23198
-1.11578
-0.944537
-0.638751
-0.262634
0.0400943
0.287781
0.526294
0.697535
0.715882
0.728113
0.728113
0.758692
0.642493
0.498774
0.342823
0.162409
-0.0332943
-0.0118893
-0.0699887
-0.155609
-0.198419
-0.180072
-0.155609
-0.100567
-0.0210629
0.000342139
0.0400943
0.092078
0.18993
0.241913
0.336707
0.348938
0.342823
0.254145
0.156293
0.150177
0.147119
0.0859623
-0.0332943
-0.100567
-0.164782
-0.213708
-0.235113
-0.329907
-0.329907
-0.287097
-0.256518
-0.192303
-0.109741
0.0278629
0.110425
0.110425
0.0890201
0.0431522
0.0431522
0.0553836
0.0798465
0.0370365
-0.0516415
-0.222882
-0.238171
-0.274865
-0.287097
-0.232055
-0.250402
-0.26875
-0.149493
0.0186893
-0.0608151
-0.137262
-0.106683
-0.0608151
0.000342139
0.0676151
0.0034
-0.161725
-0.0883358
0.0645572
0.315302
0.749518
1.33357
2.20506
3.38845
4.90209
6.73069
8.64186
10.6753
12.7333
14.9227
17.2161
19.5309
21.5797
23.4847
25.2644
26.5303
27.411
27.8513
27.9461
27.7443
27.411
26.9003
26.1756
25.2399
24.1574
22.9282
21.6347
20.595
19.5676
18.3016
17.0296
15.8339
14.7087
13.5253
12.6263
12.0391
11.3205
10.8496
10.6019
10.1524
9.80385
9.82831
9.87418
9.96897
10.024
10.1249
10.4154
10.6509
10.6815
10.4582
10.2258
9.73046
9.09748
8.36359
7.51351
6.54417
5.48003
4.3792
3.27225
2.2601
1.14704
0.0829044
-0.953711
-1.84049
-2.54074
-2.86182
-2.84653
-2.47653
-1.91082
-1.22892
-0.421643
0.27555
0.868775
1.37332
1.78002
2.00936
2.07051
1.88398
1.56902
1.15316

## Sheet: Sheet2
97.9096
97.5338
97.0696
96.5169
95.8537
95.0653
94.2842
93.3483
92.4493
91.5577
90.6882
89.8113
89.0597
88.3597
87.7481
87.2249
86.7606
86.2964
85.9206
85.5743
85.2648
84.8153
84.469
83.9974
83.4668
82.9215
82.3468
81.6983
81.1088
80.5193
79.8708
79.2519
78.7139
78.1539
77.6823
77.2255
76.7907
76.3559
76.017
75.6485
75.3243
75.0075
74.6169
74.3222
73.9758
73.6295
73.2684
72.9221
72.5831
72.1557
71.7799
71.4336
71.0578
70.7483
70.6009
70.5641
70.8294
71.4336
72.3326
73.6516
75.339
77.417
79.6866
82.1257
84.6753
87.2249
89.745
92.1104
94.2989
96.1706
97.5117
98.3296
98.9707
99.2949
99.4718
99.8476
100.636
101.763
103.304
105.227
107.305
109.427
111.697
114.187
116.656
119.117
121.269
122.963
124.253
125.167
125.859
126.493
127.053
127.569
127.915
128.225
128.608
128.984
129.36
129.743
130.2
130.664
131.121
131.474
131.806
131.975
132.071
132.071
131.865
131.533
131.069
130.524
129.971
129.463
128.947
128.438
127.805
127.23
126.699
126.316
125.963
125.867
125.83
125.977
126.058
126.08
126.036
125.697
125.086
124.364
123.406
122.241
120.93
119.552
118.13
116.818
115.646
114.696
113.892
113.281
112.839
112.529
112.352
112.205
112.183
112.131
112.058
111.881
111.505
111.019
110.326
109.471
108.484
107.364
106.185
105.035
103.864
102.744
101.734
100.96
100.201
99.6118
99.1697
98.8086
98.5212
98.2707
97.9833
97.6812
97.2833
96.7601
96.1485
95.4042
94.6821
93.8273
92.9357
91.9925
91.0788
90.2313
89.3987
88.6471
87.9691
87.4017
86.8564
86.4291
85.9943
85.648
85.3606
84.9627
84.609
84.1963
83.7395
83.2089
82.612
82.0078
81.3962
80.7256
80.1288
79.4582
78.8834
78.3455
77.7929
77.3212
76.8718
76.4959
76.1128
75.7812
75.4201
75.1401
74.7938
74.4401
74.0716
73.7621
73.379
73.04
72.62
72.2736
71.8831
71.5368
71.1388
70.8588
70.5788
70.4757
70.6894
71.102
71.8462
72.9
74.3369
76.1791
78.3529
80.6814
83.1868
85.7585
88.2934
90.8282
93.1199
95.0874
96.6643
97.9317
98.8086
99.236
99.4128
99.6339
100.12
100.931
102.183
103.768
105.802
108.196
110.658
113.229
115.72
118.034
120.009
121.792
123.317
124.548
125.417
126.11
126.64
127.171
127.613
127.967
128.335
128.689
129.087
129.551
130.001
130.539
131.04
131.438
131.828
132.108
132.211
132.248
132.086
131.762
131.32
130.848
130.31
129.765
129.264
128.667
128.144
127.554
126.965
126.427
126.051
125.778
125.69
125.815
125.896
126.021
126.021
125.771
125.366
124.71
123.84
122.764
121.541
120.23
118.815
117.415
116.147
115.064
114.15
113.399
112.905
112.507
112.286
112.139
112.058
112.036
112.036
111.932
111.623
111.225
110.635
109.884
108.948
107.857
106.723
105.536
104.343
103.222
102.139
101.24
100.422
99.7518
99.2581
98.8897
98.6391
98.3296
98.1159
97.8212
97.4675
97.0106
96.458
95.7653
94.9989
94.1663
93.3041
92.3978
91.5061
90.6293
89.7892
88.986
88.3007
87.6523
87.107
86.6722
86.1933
85.788
85.4564
85.1248
84.69
84.2921
83.8647
83.3857
82.8773
82.251
81.6983
81.0646
80.4677
79.7898
79.1929
78.655
78.0729
77.5497
77.0928
76.6581
76.2233
75.8696
75.5527
75.2285
74.8601
74.5727
74.2485
73.8874
73.5411
73.2242
72.8779
72.4726
72.0894
71.7431
71.3157
70.9767
70.6525
70.4609
70.4609
70.7262
71.301
72.2515
73.5116
75.1254
77.196
79.5098
81.8678
84.3805
86.9891
89.465
91.9114
94.0557
95.8095
97.298
98.2338
98.816
99.177
99.5086
99.9729
100.643
101.749
103.134
104.932
107.076
109.39
111.881
114.158
116.494
118.748
120.76
122.551
123.936
124.975
125.859
126.441
126.876
127.326
127.738
128.173
128.564
128.969
129.441
129.875
130.303
130.774
131.268
131.636
131.843
132.034
132.16
132.049
131.88
131.504
131.091
130.546
130.001
129.477
128.94
128.453
127.886
127.37
126.736
126.309
125.999
125.823
125.845
125.955
126.088
126.139
126.051
125.734
125.189
124.415
123.494
122.308
121.025
119.618
118.211
116.877
115.713
114.651
113.907
113.222
112.787
112.478
112.264
112.131
112.109
112.05
111.991
111.8
111.453
110.952
110.341
109.456
108.513
107.401
106.295
105.028
103.878
102.729
101.727
100.806
100.047
99.457
98.9633
98.6833
98.3738
98.1454
97.9317
97.637
97.2317
96.7748
96.1632
95.4779
94.7263
93.8863
92.9873
92.0293
91.0935
90.2313
89.3471
88.6397
87.9028
87.3502
86.8491
86.4291
85.9943
85.6259
85.3237
85.0069
84.5721
84.1816
83.7247
83.2015
82.5899
82.0299
81.3593
80.7551
80.1066
79.4877
78.9055
78.375
77.8371
77.3507
76.8718
76.5181
76.1201
75.7885
75.4569
75.1106
74.7201
74.4032
74.079
73.7032
73.4379
73.0253
72.6789
72.2736
71.9273
71.5441
71.1536
70.8367
70.5788
70.4314
70.5567
70.9473
71.6768
72.7231
74.1453
75.9949
78.1908
80.5414
83.0099
85.6111
88.1976
90.6293
92.9283
94.9474
96.6053
97.8285
98.6096
99.0518
99.376
99.6265
100.15
100.968
102.198
103.923
105.993
108.292
110.842
113.355
115.565
117.673
119.463
121.224
122.787
124.032
125.049
125.815
126.5
127.009
127.517
127.901
128.276
128.718
129.116
129.463
129.875
130.31
130.826
131.261
131.585
131.821
131.983
132.042
131.909
131.651
131.209
130.701
130.17
129.669
129.197
128.711
128.188
127.643
127.06
126.552
126.117
125.852
125.734
125.815
125.977
126.073
126.066
125.955
125.52
124.842
124.069
122.978
121.777
120.384
119.014
117.614
116.295
115.256
114.268
113.568
113.016
112.618
112.411
112.235
112.161
112.153
112.131
111.969
111.711
111.299
110.731
109.943
109.036
108.042
106.877
105.669
104.542
103.392
102.382
101.432
100.643
99.9802
99.4055
99.0223
98.6981
98.4623
98.1528
97.9022
97.5264
97.0475
96.5169
95.8906
95.1832
94.3652
93.4957
92.5451
91.6977
90.8503
90.025
89.2071
88.4849
87.8586
87.2691
86.7754
86.348
85.9353
85.5448
85.2206
84.8521
84.4247
84.0784
83.5552
82.9878
82.4204
81.8604
81.2267
80.5709
79.9593
79.3329
78.7361
78.1834
77.6971
77.2107
76.7833
76.4075
76.0612
75.6927
75.3538
75.0222
74.6611
74.3443
74.0495
73.6811
73.3347
72.9663
72.62
72.2
71.8315
71.4041
71.0652
70.7851
70.6157
70.5346
70.7999
71.3304
72.1852
73.4305
74.9927
76.9749
79.1561
81.6099
84.1079
86.6722
89.1923
91.6904
93.8494
95.6916
97.1654
98.1601
98.7349
99.1107
99.3244
99.6413
100.327
101.307
102.729
104.549
106.627
109.118
111.778
114.408
116.995
119.272
121.217
122.809
124.047
124.953
125.638
126.265
126.707
127.215
127.591
127.901
128.284
128.652
128.991
129.426
129.927
130.457
130.914
131.356
131.725
131.924
132.02
132.042
131.858
131.496
131.062
130.516
129.964
129.455
128.991
128.424
127.871
127.282
126.736
126.301
125.992
125.764
125.778
125.926
125.985
126.044
125.977
125.69
125.093
124.378
123.465
122.315
121.048
119.655

## Sheet: Sheet3
0
0.00500626
0.0100125
0.0150188
0.020025
0.0250313
0.0300375
0.0350438
0.0400501
0.0450563
0.0500626
0.0550688
0.0600751
0.0650814
0.0700876
0.0750939
0.0801001
0.0851064
0.0901126
0.0951189
0.100125
0.105131
0.110138
0.115144
0.12015
0.125156
0.130163
0.135169
0.140175
0.145181
0.150188
0.155194
0.1602
0.165207
0.170213
0.175219
0.180225
0.185232
0.190238
0.195244
0.20025
0.205257
0.210263
0.215269
0.220275
0.225282
0.230288
0.235294
0.2403
0.245307
0.250313
0.255319
0.260325
0.265332
0.270338
0.275344
0.28035
0.285357
0.290363
0.295369
0.300375
0.305382
0.310388
0.315394
0.320401
0.325407
0.330413
0.335419
0.340426
0.345432
0.350438
0.355444
0.360451
0.365457
0.370463
0.375469
0.380476
0.385482
0.390488
0.395494
0.400501
0.405507
0.410513
0.415519
0.420526
0.425532
0.430538
0.435544
0.440551
0.445557
0.450563
0.455569
0.460576
0.465582
0.470588
0.475594
0.480601
0.485607
0.490613
0.49562
0.500626
0.505632
0.510638
0.515645
0.520651
0.525657
0.530663
0.53567
0.540676
0.545682
0.550688
0.555695
0.560701
0.565707
0.570713
0.57572
0.580726
0.585732
0.590738
0.595745
0.600751
0.605757
0.610763
0.61577
0.620776
0.625782
0.630788
0.635795
0.640801
0.645807
0.650814
0.65582
0.660826
0.665832
0.670839
0.675845
0.680851
0.685857
0.690864
0.69587
0.700876
0.705882
0.710889
0.715895
0.720901
0.725907
0.730914
0.73592
0.740926
0.745932
0.750939
0.755945
0.760951
0.765957
0.770964
0.77597
0.780976
0.785982
0.790989
0.795995
0.801001
0.806008
0.811014
0.81602
0.821026
0.826033
0.831039
0.836045
0.841051
0.846058
0.851064
0.85607
0.861076
0.866083
0.871089
0.876095
0.881101
0.886108
0.891114
0.89612
0.901126
0.906133
0.911139
0.916145
0.921151
0.926158
0.931164
0.93617
0.941176
0.946183
0.951189
0.956195
0.961202
0.966208
0.971214
0.97622
0.981227
0.986233
0.991239
0.996245
1.00125
1.00626
1.01126
1.01627
1.02128
1.02628
1.03129
1.0363
1.0413
1.04631
1.05131
1.05632
1.06133
1.06633
1.07134
1.07635
1.08135
1.08636
1.09136
1.09637
1.10138
1.10638
1.11139
1.1164
1.1214
1.12641
1.13141
1.13642
1.14143
1.14643
1.15144
1.15645
1.16145
1.16646
1.17146
1.17647
1.18148
1.18648
1.19149
1.1965
1.2015
1.20651
1.21151
1.21652
1.22153
1.22653
1.23154
1.23655
1.24155
1.24656
1.25156
1.25657
1.26158
1.26658
1.27159
1.2766
1.2816
1.28661
1.29161
1.29662
1.30163
1.30663
1.31164
1.31665
1.32165
1.32666
1.33166
1.33667
1.34168
1.34668
1.35169
1.3567
1.3617
1.36671
1.37171
1.37672
1.38173
1.38673
1.39174
1.39675
1.40175
1.40676
1.41176
1.41677
1.42178
1.42678
1.43179
1.4368
1.4418
1.44681
1.45181
1.45682
1.46183
1.46683
1.47184
1.47685
1.48185
1.48686
1.49186
1.49687
1.50188
1.50688
1.51189
1.5169
1.5219
1.52691
1.53191
1.53692
1.54193
1.54693
1.55194
1.55695
1.56195
1.56696
1.57196
1.57697
1.58198
1.58698
1.59199
1.597
1.602
1.60701
1.61202
1.61702
1.62203
1.62703
1.63204
1.63705
1.64205
1.64706
1.65207
1.65707
1.66208
1.66708
1.67209
1.6771
1.6821
1.68711
1.69212
1.69712
1.70213
1.70713
1.71214
1.71715
1.72215
1.72716
1.73217
1.73717
1.74218
1.74718
1.75219
1.7572
1.7622
1.76721
1.77222
1.77722
1.78223
1.78723
1.79224
1.79725
1.80225
1.80726
1.81227
1.81727
1.82228
1.82728
1.83229
1.8373
1.8423
1.84731
1.85232
1.85732
1.86233
1.86733
1.87234
1.87735
1.88235
1.88736
1.89237
1.89737
1.90238
1.90738
1.91239
1.9174
1.9224
1.92741
1.93242
1.93742
1.94243
1.94743
1.95244
1.95745
1.96245
1.96746
1.97247
1.97747
1.98248
1.98748
1.99249
1.9975
2.0025
2.00751
2.01252
2.01752
2.02253
2.02753
2.03254
2.03755
2.04255
2.04756
2.05257
2.05757
2.06258
2.06758
2.07259
2.0776
2.0826
2.08761
2.09262
2.09762
2.10263
2.10763
2.11264
2.11765
2.12265
2.12766
2.13267
2.13767
2.14268
2.14768
2.15269
2.1577
2.1627
2.16771
2.17272
2.17772
2.18273
2.18773
2.19274
2.19775
2.20275
2.20776
2.21277
2.21777
2.22278
2.22778
2.23279
2.2378
2.2428
2.24781
2.25282
2.25782
2.26283
2.26783
2.27284
2.27785
2.28285
2.28786
2.29287
2.29787
2.30288
2.30788
2.31289
2.3179
2.3229
2.32791
2.33292
2.33792
2.34293
2.34793
2.35294
2.35795
2.36295
2.36796
2.37297
2.37797
2.38298
2.38798
2.39299
2.398
2.403
2.40801
2.41302
2.41802
2.42303
2.42804
2.43304
2.43805
2.44305
2.44806
2.45307
2.45807
2.46308
2.46809
2.47309
2.4781
2.4831
2.48811
2.49312
2.49812
2.50313
2.50814
2.51314
2.51815
2.52315
2.52816
2.53317
2.53817
2.54318
2.54819
2.55319
2.5582
2.5632
2.56821
2.57322
2.57822
2.58323
2.58824
2.59324
2.59825
2.60325
2.60826
2.61327
2.61827
2.62328
2.62829
2.63329
2.6383
2.6433
2.64831
2.65332
2.65832
2.66333
2.66834
2.67334
2.67835
2.68335
2.68836
2.69337
2.69837
2.70338
2.70839
2.71339
2.7184
2.7234
2.72841
2.73342
2.73842
2.74343
2.74844
2.75344
2.75845
2.76345
2.76846
2.77347
2.77847
2.78348
2.78849
2.79349
2.7985
2.8035
2.80851
2.81352
2.81852
2.82353
2.82854
2.83354
2.83855
2.84355
2.84856
2.85357
2.85857
2.86358
2.86859
2.87359
2.8786
2.8836
2.88861
2.89362
2.89862
2.90363
2.90864
2.91364
2.91865
2.92365
2.92866
2.93367
2.93867
2.94368
2.94869
2.95369
2.9587
2.9637
2.96871
2.97372
2.97872
2.98373
2.98874
2.99374
2.99875
3.00375
3.00876
3.01377
3.01877
3.02378
3.02879
3.03379
3.0388
3.0438
3.04881
3.05382
3.05882
3.06383
3.06884
3.07384
3.07885
3.08385
3.08886
3.09387
3.09887
3.10388
3.10889
3.11389
3.1189
3.1239
3.12891
3.13392
3.13892
3.14393
3.14894
3.15394
3.15895
3.16395
3.16896
3.17397
3.17897
3.18398
3.18899
3.19399
3.199
3.20401
3.20901
3.21402
3.21902
3.22403
3.22904
3.23404
3.23905
3.24406
3.24906
3.25407
3.25907
3.26408
3.26909
3.27409
3.2791
3.28411
3.28911
3.29412
3.29912
3.30413
3.30914
3.31414
3.31915
3.32416
3.32916
3.33417
3.33917
3.34418
3.34919
3.35419
3.3592
3.36421
3.36921
3.37422
3.37922
3.38423
3.38924
3.39424
3.39925
3.40426
3.40926
3.41427
3.41927
3.42428
3.42929
3.43429
3.4393
3.44431
3.44931
3.45432
3.45932
3.46433
3.46934
3.47434
3.47935
3.48436
3.48936
3.49437
3.49937
3.50438
3.50939
3.51439
3.5194
3.52441
3.52941
3.53442
3.53942
3.54443
3.54944
3.55444
3.55945
3.56446
3.56946
3.57447
3.57947
3.58448
3.58949
3.59449
3.5995
3.60451
3.60951
3.61452
3.61952
3.62453
3.62954
3.63454
3.63955
3.64456
3.64956
3.65457
3.65957
3.66458
3.66959
3.67459
3.6796
3.68461
3.68961
3.69462
3.69962
3.70463
3.70964
3.71464
3.71965
3.72466
3.72966
3.73467
3.73967
3.74468
3.74969
3.75469
3.7597
3.76471
3.76971
3.77472
3.77972
3.78473
3.78974
3.79474
3.79975
3.80476
3.80976
3.81477
3.81977
3.82478
3.82979
3.83479
3.8398
3.84481
3.84981
3.85482
3.85982
3.86483
3.86984
3.87484
3.87985
3.88486
3.88986
3.89487
3.89987
3.90488
3.90989
3.91489
3.9199
3.92491
3.92991
3.93492
3.93992
3.94493
3.94994
3.95494
3.95995
3.96496
3.96996
3.97497
3.97997
3.98498
3.98999
3.99499
4
