# Supplementary material for: A Bio-Inspired Approach for the Reduction of Left Ventricular Workload
Source: PLoS One. 2014 Jan 24;9(1):e87122. doi: 10.1371/journal.pone.0087122 (PMC3901771; doi:10.1371/journal.pone.0087122)
Supplement: Data S1 — (ZIP) [file pone.0087122.s002.zip › Pressure_FLow_AortaNo3_setup1_ring3_HR72_4.xls]

## Sheet: Sheet1
0.0951358
0.153235
0.300013
0.57522
1.20514
2.11944
3.23556
4.62689
6.19557
7.98442
9.97814
11.8954
14.0604
16.3018
18.5738
20.7693
22.7936
24.5825
26.0411
26.989
27.6709
28.0348
28.0073
27.7046
27.2245
26.5028
25.6741
24.7568
23.5826
22.2677
20.9131
19.5707
18.3016
17.1213
16.0786
14.8921
13.8158
12.9015
12.2471
11.7089
11.1432
10.7151
10.3084
10.0301
9.99649
10.0607
10.131
10.2044
10.2564
10.2656
10.498
10.7396
10.6356
10.2534
9.73351
9.07913
8.37582
7.6083
6.8102
5.88978
4.74614
3.52606
2.27539
1.07059
-0.0669308
-1.03016
-1.83437
-2.39702
-2.65694
-2.62942
-2.40925
-1.92611
-1.28396
-0.586767
0.153235
0.84737
1.41002
1.83812
2.11332
2.15919
2.1225
1.87787
1.43754
0.923816
0.425385
-0.00271572
-0.458337
-0.886438
-1.10355
-1.14941
-1.12801
-0.962884
-0.751892
-0.491974
-0.173956
0.272492
0.728113
0.844312
0.807618
0.777039
0.786212
0.752576
0.645551
0.410096
0.0767887
-0.18313
-0.219824
-0.21065
-0.21065
-0.302386
-0.394122
-0.391064
-0.479742
-0.592883
-0.470569
-0.25346
-0.106683
0.0186893
0.107367
0.202161
0.293897
0.248029
0.183814
0.196045
0.183814
0.144062
0.171582
0.128772
0.000342139
-0.314618
-0.336023
-0.262634
-0.0913937
-0.0424679
-0.00271572
-0.0577572
-0.0363522
-0.109741
-0.103625
-0.0638729
0.0278629
0.18993
0.220508
0.205219
0.165467
0.180756
0.134888
0.128772
0.144062
0.0981937
-0.00271572
-0.0822201
-0.085278
0.0645572
0.141004
0.0462101
-0.0638729
-0.137262
-0.152551
-0.180072
-0.0944516
0.0309208
0.0462101
0.0034
0.0462101
0.0951358
0.0981937
0.0981937
0.214392
0.61803
1.08894
1.7158
2.62093
3.78597
5.26598
7.05483
8.91401
10.9628
13.1277
15.4211
17.6931
19.9131
21.9894
23.8517
25.4265
26.4906
27.3162
27.7841
27.9737
27.8544
27.4752
26.8728
26.0411
25.084
23.9556
22.7569
21.5124
20.3045
18.9102
17.5739
16.4302
15.3569
14.3968
13.4152
12.5712
11.9229
11.3481
10.8802
10.3665
9.86806
9.75186
9.83137
10.0852
10.0332
9.95368
10.1708
10.4368
10.6876
10.7824
10.6356
10.1983
9.59591
8.9293
8.16177
7.39119
6.45855
5.34243
4.18655
2.95118
1.73109
0.514063
-0.495031
-1.32371
-2.00561
-2.49793
-2.65694
-2.5652
-2.19826
-1.67231
-0.910901
-0.164782
0.550757
1.17456
1.58431
1.85952
1.98184
2.05828
1.97572
1.64241
1.19902
0.694477
0.21745
-0.192303
-0.571478
-0.898669
-1.11884
-1.15553
-1.05768
-0.855859
-0.559246
-0.317675
-0.0638729
0.119599
0.358112
0.590509
0.783155
0.844312
0.871833
0.786212
0.627204
0.449848
0.229682
0.0462101
-0.146435
-0.256518
-0.342138
-0.378833
-0.308502
-0.314618
-0.336023
-0.287097
-0.228997
-0.173956
-0.140319
0.0034
0.180756
0.192987
0.254145
0.348938
0.382575
0.330591
0.351996
0.410096
0.391748
0.266376
0.119599
-0.0271786
-0.134204
-0.121972
-0.0546994
0.000342139
-0.0210629
-0.0669308
-0.0577572
-0.00577358
0.0156314
0.0890201
0.0981937
0.21745
0.254145
0.251087
0.248029
0.196045
0.235797
0.137946
0.024805
-0.0149472
0.00645786
-0.0546994
-0.146435
-0.244287
-0.204535
-0.112799
-0.192303
-0.25346
-0.25346
-0.137262
0.0614994
0.26026
0.339765
0.474311
0.388691
0.144062
-0.0363522
0.0492679
0.290839
0.700592
1.37332
2.11027
3.05515
4.31804
6.00292
8.01194
10.0271
12.033
14.091
16.2804
18.7573
21.069
23.075
24.717
26.0564
27.0104
27.622
27.9951
28.0134
27.7474
27.2031
26.4294
25.4723
24.396
23.1514
21.8671
20.6654
19.4116
18.2466
17.1794
16.0847
15.1368
14.2653
13.3448
12.5559
11.822
11.0545
10.4888
10.1463
9.86806
9.67847
9.76104
9.88641
9.94145
9.98426
10.1402
10.3023
10.5438
10.5989
10.3267
9.80079
9.19533
8.54706
7.95384
7.1221
6.13747
4.98771
3.67283
2.32737
1.10729
-0.0791623
-1.04545
-1.709
-2.20132
-2.5652
-2.70587
-2.50099
-2.02702
-1.36958
-0.598999
0.18993
0.984973
1.52621
1.832
1.92679
1.88704
1.6577
1.38861
1.08894
0.70365
0.254145
-0.143377
-0.605114
-0.996521
-1.24727
-1.26561
-1.19528
-1.03321
-0.715197
-0.433874
-0.146435
0.186872
0.504889
0.682245
0.829023
0.905469
0.862659
0.777039
0.654724
0.517121
0.385633
0.23274
0.0186893
-0.121972
-0.280981
-0.400238
-0.491974
-0.467511
-0.430816
-0.332965
-0.256518
-0.16784
-0.152551
-0.0363522
0.0676151
0.162409
0.287781
0.364228
0.376459
0.348938
0.370343
0.526294
0.498774
0.296955
0.162409
0.0553836
-0.0516415
-0.134204
-0.146435
-0.0638729
-0.0975094
-0.146435
-0.170898
-0.216766
-0.241229
-0.164782
-0.134204
0.107367
0.147119
0.137946
0.144062
0.119599
0.101252
0.122657
0.162409
0.348938
0.379517
0.168525
-0.0241208
-0.140319
-0.140319
-0.140319
-0.143377
-0.0883358
0.0339786
0.0676151
-0.00883145
-0.0394101
0.0186893
0.0462101
0.0400943
0.0645572
0.0829044
0.165467
0.21745
0.400922
0.737287
1.38861
2.33043
3.51077
4.97854
6.74293
8.70913
10.7946
13.0238
15.3019
17.5097
19.6257
21.6317
23.5092
25.2705
26.6343
27.5456
28.0746
28.2061
28.0042
27.4446
26.8117
26.0075
25.0993
23.9587
22.7355
21.595
20.3657
18.953
17.9102
16.6932
15.4609
14.4365
13.5161
12.7425
11.9749
11.2594
10.816
10.5194
10.2503
10.1555
10.1433
10.2686
10.2564
10.3879
10.605
10.6295
10.4643
10.394
10.29
9.99038
9.56839
8.9507
8.11896
7.23218
6.36069
5.26598
4.13151
3.00316
1.85341
0.816791
-0.244287
-1.25032
-1.99033
-2.41843
-2.56215
-2.53157
-2.36644
-1.94752
-1.26867
-0.495031
0.278608
0.926874
1.36415
1.70051
1.7739
1.84423
1.82894
1.60572
1.19291
0.651667
0.134888
-0.302386
-0.761065
-1.09437
-1.23198
-1.2595
-1.14636
-0.917016
-0.681561
-0.345196
-0.0241208
0.269434
0.498774
0.709766
0.850428
0.893238
0.825965
0.87489
0.740345
0.523236
0.355054
0.199103
0.0186893
-0.161725
-0.326849
-0.430816
-0.464453
-0.485858
-0.461395
-0.378833
-0.308502
-0.271808
-0.314618
-0.290155
-0.100567
-0.00883145
0.0767887
0.18993
0.241913
0.196045
0.092078
0.0462101
-0.0210629
-0.0302365
-0.0485836
-0.112799
-0.204535
-0.235113
-0.189245
-0.149493
-0.164782
-0.161725
-0.146435
-0.085278
-0.00271572
-0.0332943
-0.0210629
0.0309208
0.134888
0.147119
0.199103
0.186872
0.229682
0.336707
0.251087
0.092078
-0.00883145
-0.0394101
-0.0546994
-0.0332943
-0.0761044
-0.0638729
-0.0332943
-0.0424679
-0.128088
-0.18313
-0.146435
-0.0699887
-0.201477
-0.18313
-0.0791623
-0.0546994
-0.00577358
0.107367
0.31836
0.673072
1.2663
2.05522
3.10407
4.44953
5.99375
7.70309
9.55922
11.6875
13.8525
15.9716
18.2527
20.5492
22.6285
24.4327
25.9891
27.1236
27.7351
28.2397
28.3375
27.9981
27.3927
26.6221
25.7598
24.6345
23.4327
22.2126
20.7632
19.5248
18.4821
17.3568
16.1092
15.042
14.2163
13.2531
12.3969
11.8159
11.2869
10.8313
10.5072
10.2319
9.80079
9.82525
10.0729
10.183
10.3084
10.4062
10.4521
10.5041
10.4521
10.2319
9.89558
9.49194
8.79169
7.98136
7.02731
5.93259
4.77978
3.67283
2.48638
1.34274
0.312244
-0.681561
-1.49189
-2.12793
-2.49487
-2.55603
-2.41537
-2.00867
-1.55917
-0.935363
-0.109741
0.666956
1.27241
1.74638
2.11638
2.35795
2.32737
2.13167
1.70051
1.19291
0.676129
0.192987
-0.22594
-0.583709
-0.803875
-0.718255
-0.571478
-0.592883
-0.562304
-0.39718
-0.106683
0.223566
0.4896
0.70365
1.07059
1.25407
1.07977
0.859601
0.731171
0.70365
0.538526
0.367285
0.165467
-0.0883358
-0.219824
-0.235113
-0.21065
-0.12503
-0.149493
-0.213708
-0.131146
-0.0424679
-0.0424679
0.0400943
0.199103
0.324475
0.388691
0.40398
0.486542
0.501831
0.529352
0.364228
0.223566
0.147119
0.101252
0.144062
0.104309
0.024805
-0.189245
-0.348254

## Sheet: Sheet2
71.5883
71.161
70.8367
70.6157
70.5272
70.6599
71.1241
71.942
73.0916
74.6316
76.577
78.8097
81.1899
83.6363
86.2448
88.7502
91.1303
93.3189
95.2937
96.9296
97.9612
98.5286
98.9339
99.3023
99.6855
100.164
101.056
102.324
104.158
106.31
108.712
111.247
113.664
116.044
118.299
120.377
122.131
123.494
124.511
125.329
126.014
126.582
127.046
127.429
127.819
128.239
128.608
129.035
129.485
129.971
130.531
131.025
131.467
131.821
132.079
132.13
132.027
131.835
131.519
131.143
130.634
130.141
129.581
129.057
128.497
127.901
127.289
126.714
126.206
125.874
125.668
125.646
125.756
125.918
126.066
126.051
125.852
125.417
124.651
123.693
122.617
121.298
119.876
118.483
117.135
115.845
114.784
113.915
113.229
112.75
112.411
112.22
112.087
112.094
112.036
112.006
111.881
111.586
111.188
110.584
109.788
108.867
107.776
106.642
105.418
104.254
103.105
102.088
101.137
100.356
99.7223
99.2286
98.816
98.5212
98.2854
98.0643
97.8285
97.497
97.0327
96.4801
95.8169
95.0947
94.2252
93.3557
92.4125
91.5135
90.6145
89.7376
88.9418
88.2786
87.6523
87.0628
86.5912
86.2375
85.8911
85.508
85.1985
84.8374
84.4321
83.99
83.4889
82.9141
82.3468
81.713
81.1088
80.4456
79.8045
79.2298
78.6697
78.1318
77.6381
77.2107
76.7391
76.3928
76.0465
75.7001
75.3464
75.0222
74.6685
74.2927
73.9832
73.6074
73.2537
72.8705
72.5242
72.1336
71.7505
71.3894
71.0283
70.7409
70.5715
70.5936
70.8515
71.4778
72.4358
73.6811
75.4717
77.5939
79.8266
82.251
84.8079
87.3207
89.8555
92.2799
94.4536
96.1853
97.4159
98.3075
98.9339
99.2507
99.5676
99.9655
100.695
101.867
103.421
105.212
107.246
109.493
111.763
114.106
116.516
118.719
120.642
122.507
123.921
124.968
125.8
126.456
126.965
127.422
127.805
128.136
128.527
128.903
129.315
129.721
130.17
130.62
131.106
131.496
131.784
131.99
132.034
132.027
131.887
131.548
131.062
130.612
130.082
129.514
128.962
128.379
127.694
127.075
126.493
126.007
125.697
125.535
125.565
125.793
125.918
125.985
125.94
125.653
125.049
124.282
123.31
122.109
120.804
119.404
117.982
116.634
115.418
114.453
113.62
113.023
112.588
112.301
112.161
112.043
112.05
112.08
111.984
111.814
111.512
111.019
110.274
109.427
108.373
107.253
106.096
104.888
103.716
102.604
101.601
100.747
100.01
99.4349
98.9854
98.6612
98.418
98.1601
97.917
97.6517
97.2464
96.7527
96.0895
95.4042
94.601
93.7536
92.8399
91.9114
91.0051
90.1724
89.3766
88.6618
87.9691
87.4017
86.9007
86.4143
86.0164
85.6406
85.309
84.9185
84.5869
84.1816
83.6731
83.1868
82.6562
82.0373
81.4551
80.8214
80.1877
79.5761
78.9424
78.3529
77.896
77.3728
76.9307
76.5254
76.2159
75.8328
75.5012
75.1769
74.838
74.4916
74.1379
73.8358
73.4895
73.0989
72.7452
72.34
71.9494
71.5736
71.2346
70.8441
70.6451
70.5493
70.682
71.1536
71.8978
73.0031
74.4916
76.4002
78.5739
80.9098
83.4005
85.9501
88.4923
90.9314
93.2452
95.2126
96.7896
97.9317
98.757
99.1255
99.376
99.6265
100.135
101.019
102.338
104.077
106.111
108.425
110.842
113.104
115.388
117.673
119.802
121.652
123.192
124.393
125.373
126.073
126.699
127.097
127.473
127.805
128.166
128.571
128.969
129.382
129.868
130.391
130.9
131.312
131.71
131.858
131.99
131.968
131.791
131.496
131.076
130.59
130.119
129.588
129.065
128.534
127.886
127.326
126.729
126.213
125.771
125.557
125.579
125.719
125.808
125.94
125.97
125.771
125.307
124.607
123.708
122.647
121.401
120.045
118.645
117.275
115.985
114.924
114.077
113.355
112.795
112.463
112.205
112.058
112.021
111.991
111.962
111.837
111.601
111.21
110.606
109.884
108.963
107.865
106.745
105.551
104.35
103.171
102.154
101.226
100.415
99.7371
99.1549
98.8233
98.5581
98.3001
98.0717
97.8507
97.5043
97.0917
96.4727
95.8463
95.1463
94.2621
93.3925
92.4641
91.5135
90.644
89.8334
89.0008
88.2712
87.6744
87.1807
86.6575
86.2964
85.9501
85.5227
85.2058
84.8153
84.4321
83.9974
83.5552
83.0026
82.3762
81.7646
81.1677
80.5119
79.8856
79.2445
78.7066
78.1908
77.6676
77.196
76.7907
76.4002
76.017
75.7001
75.3538
75.0222
74.7053
74.3369
74.0127
73.6958
73.2905
72.9884
72.6126
72.2073
71.8241
71.4262
71.0652
70.763
70.5641
70.5862
70.7999
71.3525
72.3031
73.5779
75.2359
77.3434
79.6277
81.9783
84.5574
87.1586
89.6345
91.9556
94.1442
95.839
97.2096
98.1896
98.816
99.1991
99.5013
99.855
100.459
101.513
103.149
105.16
107.437
109.7
111.977
114.231
116.398
118.491
120.429
122.227
123.745
124.835
125.66
126.427
126.906
127.385
127.864
128.269
128.608
128.895
129.315
129.698
130.2
130.679
131.143
131.533
131.85
132.02
132.138
132.064
131.835
131.526
131.032
130.502
129.883
129.418
128.895
128.284
127.598
126.943
126.405
125.896
125.587
125.484
125.572
125.719
125.867
125.955
125.918
125.616
125.071
124.305
123.325
122.175
120.834
119.426
117.982
116.656
115.477
114.438
113.649
113.082
112.625
112.389
112.146
112.094
112.065
112.036
111.999
111.844
111.483
110.945
110.348
109.427
108.432
107.327
106.192
105.006
103.849
102.744
101.682
100.842
100.091
99.5086
99.0444
98.7202
98.4549
98.2559
97.9686
97.6812
97.2685
96.7969
96.2074
95.5
94.7189
93.842
92.9652
92.0588
91.123
90.2903
89.3987
88.6692
87.9544
87.3944
86.8638
86.4069
86.0385
85.6553
85.3164
84.9995
84.6311
84.1816
83.7247
83.231
82.6783
82.0667
81.4551
80.8214
80.1582
79.5319
78.9645
78.3824
77.8592
77.4097
76.9602
76.5549
76.1644
75.8328
75.5159
75.1475
74.838
74.4843
74.1453
73.7695
73.4379
73.1063
72.7158
72.3473
71.9494
71.5957
71.2125
70.8809
70.5936
70.5125
70.5641
71.0283
71.7283
72.8484
74.2411
76.0538
78.3308
80.6667
83.2163
85.7659
88.2786
90.7177
92.9504
95.0137
96.7601
98.0422
98.6465
98.9486
99.1181
99.317
99.8623
100.71
101.948
103.576
105.684
108.056
110.724
113.251
115.853
118.314
120.325
122.064
123.582
124.577
125.403
126.184
126.736
127.252
127.665
128.122
128.505
128.814
129.22
129.617
130.074
130.597
131.084
131.511
131.858
132.138
132.189
132.049
131.887
131.614
131.15
130.634
130.141
129.647
129.175
128.645
128.085
127.48
126.854
126.316
125.918
125.616
125.587
125.609
125.815
125.918
125.933
125.764
125.388
124.702
123.855
122.838
121.585
120.222
118.785
117.415
116.147
114.998
114.084
113.362
112.839
112.448
112.249
112.058
112.028
112.043
112.021
111.873
111.652
111.291
110.775
109.965
109.073
108.005
106.848
105.647
104.475
103.274
102.25
101.285
100.474
99.8034
99.2728
98.9118
98.6244
98.3959
98.1749
97.9317
97.5559
97.1211
96.5832
95.9053
95.2053
94.3652
93.5031
92.582
91.6314
90.7472
89.8997
89.1039
88.3891
87.7628
87.2175
86.7238
86.2817

## Sheet: Sheet3
0
0.00500626
0.0100125
0.0150188
0.020025
0.0250313
0.0300375
0.0350438
0.0400501
0.0450563
0.0500626
0.0550688
0.0600751
0.0650814
0.0700876
0.0750939
0.0801001
0.0851064
0.0901126
0.0951189
0.100125
0.105131
0.110138
0.115144
0.12015
0.125156
0.130163
0.135169
0.140175
0.145181
0.150188
0.155194
0.1602
0.165207
0.170213
0.175219
0.180225
0.185232
0.190238
0.195244
0.20025
0.205257
0.210263
0.215269
0.220275
0.225282
0.230288
0.235294
0.2403
0.245307
0.250313
0.255319
0.260325
0.265332
0.270338
0.275344
0.28035
0.285357
0.290363
0.295369
0.300375
0.305382
0.310388
0.315394
0.320401
0.325407
0.330413
0.335419
0.340426
0.345432
0.350438
0.355444
0.360451
0.365457
0.370463
0.375469
0.380476
0.385482
0.390488
0.395494
0.400501
0.405507
0.410513
0.415519
0.420526
0.425532
0.430538
0.435544
0.440551
0.445557
0.450563
0.455569
0.460576
0.465582
0.470588
0.475594
0.480601
0.485607
0.490613
0.49562
0.500626
0.505632
0.510638
0.515645
0.520651
0.525657
0.530663
0.53567
0.540676
0.545682
0.550688
0.555695
0.560701
0.565707
0.570713
0.57572
0.580726
0.585732
0.590738
0.595745
0.600751
0.605757
0.610763
0.61577
0.620776
0.625782
0.630788
0.635795
0.640801
0.645807
0.650814
0.65582
0.660826
0.665832
0.670839
0.675845
0.680851
0.685857
0.690864
0.69587
0.700876
0.705882
0.710889
0.715895
0.720901
0.725907
0.730914
0.73592
0.740926
0.745932
0.750939
0.755945
0.760951
0.765957
0.770964
0.77597
0.780976
0.785982
0.790989
0.795995
0.801001
0.806008
0.811014
0.81602
0.821026
0.826033
0.831039
0.836045
0.841051
0.846058
0.851064
0.85607
0.861076
0.866083
0.871089
0.876095
0.881101
0.886108
0.891114
0.89612
0.901126
0.906133
0.911139
0.916145
0.921151
0.926158
0.931164
0.93617
0.941176
0.946183
0.951189
0.956195
0.961202
0.966208
0.971214
0.97622
0.981227
0.986233
0.991239
0.996245
1.00125
1.00626
1.01126
1.01627
1.02128
1.02628
1.03129
1.0363
1.0413
1.04631
1.05131
1.05632
1.06133
1.06633
1.07134
1.07635
1.08135
1.08636
1.09136
1.09637
1.10138
1.10638
1.11139
1.1164
1.1214
1.12641
1.13141
1.13642
1.14143
1.14643
1.15144
1.15645
1.16145
1.16646
1.17146
1.17647
1.18148
1.18648
1.19149
1.1965
1.2015
1.20651
1.21151
1.21652
1.22153
1.22653
1.23154
1.23655
1.24155
1.24656
1.25156
1.25657
1.26158
1.26658
1.27159
1.2766
1.2816
1.28661
1.29161
1.29662
1.30163
1.30663
1.31164
1.31665
1.32165
1.32666
1.33166
1.33667
1.34168
1.34668
1.35169
1.3567
1.3617
1.36671
1.37171
1.37672
1.38173
1.38673
1.39174
1.39675
1.40175
1.40676
1.41176
1.41677
1.42178
1.42678
1.43179
1.4368
1.4418
1.44681
1.45181
1.45682
1.46183
1.46683
1.47184
1.47685
1.48185
1.48686
1.49186
1.49687
1.50188
1.50688
1.51189
1.5169
1.5219
1.52691
1.53191
1.53692
1.54193
1.54693
1.55194
1.55695
1.56195
1.56696
1.57196
1.57697
1.58198
1.58698
1.59199
1.597
1.602
1.60701
1.61202
1.61702
1.62203
1.62703
1.63204
1.63705
1.64205
1.64706
1.65207
1.65707
1.66208
1.66708
1.67209
1.6771
1.6821
1.68711
1.69212
1.69712
1.70213
1.70713
1.71214
1.71715
1.72215
1.72716
1.73217
1.73717
1.74218
1.74718
1.75219
1.7572
1.7622
1.76721
1.77222
1.77722
1.78223
1.78723
1.79224
1.79725
1.80225
1.80726
1.81227
1.81727
1.82228
1.82728
1.83229
1.8373
1.8423
1.84731
1.85232
1.85732
1.86233
1.86733
1.87234
1.87735
1.88235
1.88736
1.89237
1.89737
1.90238
1.90738
1.91239
1.9174
1.9224
1.92741
1.93242
1.93742
1.94243
1.94743
1.95244
1.95745
1.96245
1.96746
1.97247
1.97747
1.98248
1.98748
1.99249
1.9975
2.0025
2.00751
2.01252
2.01752
2.02253
2.02753
2.03254
2.03755
2.04255
2.04756
2.05257
2.05757
2.06258
2.06758
2.07259
2.0776
2.0826
2.08761
2.09262
2.09762
2.10263
2.10763
2.11264
2.11765
2.12265
2.12766
2.13267
2.13767
2.14268
2.14768
2.15269
2.1577
2.1627
2.16771
2.17272
2.17772
2.18273
2.18773
2.19274
2.19775
2.20275
2.20776
2.21277
2.21777
2.22278
2.22778
2.23279
2.2378
2.2428
2.24781
2.25282
2.25782
2.26283
2.26783
2.27284
2.27785
2.28285
2.28786
2.29287
2.29787
2.30288
2.30788
2.31289
2.3179
2.3229
2.32791
2.33292
2.33792
2.34293
2.34793
2.35294
2.35795
2.36295
2.36796
2.37297
2.37797
2.38298
2.38798
2.39299
2.398
2.403
2.40801
2.41302
2.41802
2.42303
2.42804
2.43304
2.43805
2.44305
2.44806
2.45307
2.45807
2.46308
2.46809
2.47309
2.4781
2.4831
2.48811
2.49312
2.49812
2.50313
2.50814
2.51314
2.51815
2.52315
2.52816
2.53317
2.53817
2.54318
2.54819
2.55319
2.5582
2.5632
2.56821
2.57322
2.57822
2.58323
2.58824
2.59324
2.59825
2.60325
2.60826
2.61327
2.61827
2.62328
2.62829
2.63329
2.6383
2.6433
2.64831
2.65332
2.65832
2.66333
2.66834
2.67334
2.67835
2.68335
2.68836
2.69337
2.69837
2.70338
2.70839
2.71339
2.7184
2.7234
2.72841
2.73342
2.73842
2.74343
2.74844
2.75344
2.75845
2.76345
2.76846
2.77347
2.77847
2.78348
2.78849
2.79349
2.7985
2.8035
2.80851
2.81352
2.81852
2.82353
2.82854
2.83354
2.83855
2.84355
2.84856
2.85357
2.85857
2.86358
2.86859
2.87359
2.8786
2.8836
2.88861
2.89362
2.89862
2.90363
2.90864
2.91364
2.91865
2.92365
2.92866
2.93367
2.93867
2.94368
2.94869
2.95369
2.9587
2.9637
2.96871
2.97372
2.97872
2.98373
2.98874
2.99374
2.99875
3.00375
3.00876
3.01377
3.01877
3.02378
3.02879
3.03379
3.0388
3.0438
3.04881
3.05382
3.05882
3.06383
3.06884
3.07384
3.07885
3.08385
3.08886
3.09387
3.09887
3.10388
3.10889
3.11389
3.1189
3.1239
3.12891
3.13392
3.13892
3.14393
3.14894
3.15394
3.15895
3.16395
3.16896
3.17397
3.17897
3.18398
3.18899
3.19399
3.199
3.20401
3.20901
3.21402
3.21902
3.22403
3.22904
3.23404
3.23905
3.24406
3.24906
3.25407
3.25907
3.26408
3.26909
3.27409
3.2791
3.28411
3.28911
3.29412
3.29912
3.30413
3.30914
3.31414
3.31915
3.32416
3.32916
3.33417
3.33917
3.34418
3.34919
3.35419
3.3592
3.36421
3.36921
3.37422
3.37922
3.38423
3.38924
3.39424
3.39925
3.40426
3.40926
3.41427
3.41927
3.42428
3.42929
3.43429
3.4393
3.44431
3.44931
3.45432
3.45932
3.46433
3.46934
3.47434
3.47935
3.48436
3.48936
3.49437
3.49937
3.50438
3.50939
3.51439
3.5194
3.52441
3.52941
3.53442
3.53942
3.54443
3.54944
3.55444
3.55945
3.56446
3.56946
3.57447
3.57947
3.58448
3.58949
3.59449
3.5995
3.60451
3.60951
3.61452
3.61952
3.62453
3.62954
3.63454
3.63955
3.64456
3.64956
3.65457
3.65957
3.66458
3.66959
3.67459
3.6796
3.68461
3.68961
3.69462
3.69962
3.70463
3.70964
3.71464
3.71965
3.72466
3.72966
3.73467
3.73967
3.74468
3.74969
3.75469
3.7597
3.76471
3.76971
3.77472
3.77972
3.78473
3.78974
3.79474
3.79975
3.80476
3.80976
3.81477
3.81977
3.82478
3.82979
3.83479
3.8398
3.84481
3.84981
3.85482
3.85982
3.86483
3.86984
3.87484
3.87985
3.88486
3.88986
3.89487
3.89987
3.90488
3.90989
3.91489
3.9199
3.92491
3.92991
3.93492
3.93992
3.94493
3.94994
3.95494
3.95995
3.96496
3.96996
3.97497
3.97997
3.98498
3.98999
3.99499
4
