# Supplementary material for: A Bio-Inspired Approach for the Reduction of Left Ventricular Workload
Source: PLoS One. 2014 Jan 24;9(1):e87122. doi: 10.1371/journal.pone.0087122 (PMC3901771; doi:10.1371/journal.pone.0087122)
Supplement: Data S1 — (ZIP) [file pone.0087122.s002.zip › Pressure_FLow_AortaNo3_setup1_ring3_HR72_5.xls]

## Sheet: Sheet1
-0.216766
-0.192303
-0.0699887
0.162409
0.23274
0.147119
0.18993
0.192987
0.168525
0.315302
0.40398
0.235797
0.244971
0.27555
0.315302
0.364228
0.248029
0.153235
0.113483
0.196045
0.226624
0.165467
0.0370365
-0.0271786
0.000342139
0.0492679
0.0523258
-0.0394101
0.0737308
0.0981937
0.0614994
-0.0241208
0.0034
0.0614994
0.107367
-0.0944516
-0.143377
-0.118914
0.00951572
0.128772
0.0859623
-0.0394101
-0.0546994
-0.0638729
-0.0761044
-0.0822201
-0.143377
-0.192303
-0.173956
-0.0394101
0.180756
0.379517
0.31836
0.196045
0.092078
0.0951358
0.122657
0.144062
0.257202
0.633319
1.33357
2.34878
3.56275
4.91127
6.51359
8.30244
10.2411
12.3816
14.6475
16.9623
19.2496
21.4176
23.396
25.0381
26.3346
27.3193
27.9064
28.1449
27.9798
27.5394
26.8637
26.0441
25.0626
24.0963
23.0413
21.8243
20.595
19.4697
18.1763
16.7697
15.6444
14.7392
13.7363
12.8342
12.0728
11.6324
11.3297
10.9719
10.6417
10.2289
9.98426
10.0821
10.183
10.3115
10.3818
10.5133
10.7181
10.6784
10.5408
10.2044
9.68153
9.08831
8.38194
7.45847
6.47995
5.45251
4.30581
3.05515
1.8687
0.654724
-0.488916
-1.50107
-2.50099
-3.00554
-3.14008
-2.9933
-2.6019
-2.00867
-1.25644
-0.412469
0.244971
0.902411
1.44671
1.79836
1.94514
1.93903
1.73109
1.44977
0.920758
0.449848
0.0706729
-0.332965
-0.657098
-0.849743
-0.999579
-1.10966
-0.990405
-0.865033
-0.69685
-0.495031
-0.140319
0.177698
0.474311
0.721997
0.951337
1.02778
0.902411
0.813733
0.670014
0.559931
0.416211
0.229682
0.0584415
-0.0638729
-0.134204
-0.180072
-0.204535
-0.21065
-0.16784
-0.0944516
-0.0332943
0.0034
0.0951358
0.180756
0.327533
0.410096
0.486542
0.535468
0.538526
0.477369
0.407038
0.333649
0.248029
0.208277
0.141004
0.0737308
0.125714
0.147119
0.0278629
-0.0669308
-0.0730465
-0.0913937
-0.103625
-0.0302365
-0.0302365
0.0339786
0.168525
0.26026
0.327533
0.351996
0.388691
0.31836
0.306128
0.26026
0.214392
0.13183
0.0981937
0.0523258
-0.0302365
-0.0363522
-0.0546994
-0.00883145
-0.00883145
0.0614994
0.0706729
0.0798465
0.0339786
0.0890201
0.116541
0.153235
0.137946
0.134888
0.171582
0.23274
0.34588
0.53241
1.02167
1.80142
2.80746
4.04895
5.52896
7.2597
9.20145
11.2777
13.3479
15.4976
17.7359
20.0049
22.072
23.8731
25.4662
26.8392
27.726
28.1388
28.1816
27.9064
27.3927
26.6863
25.7934
24.7629
23.6621
22.5093
21.3259
20.1578
18.9193
17.5892
16.4547
15.1704
14.25
13.4121
12.4948
11.6722
11.1371
10.8405
10.4888
10.3084
10.0943
9.90475
9.88641
10.021
10.1463
10.4154
10.7181
11.0056
10.8343
10.4827
9.97509
9.4369
8.7764
8.02417
7.19855
6.30871
5.214
4.01226
2.79217
1.56902
0.474311
-0.580652
-1.49801
-2.1371
-2.46124
-2.62025
-2.56215
-2.25942
-1.71818
-1.04545
-0.274865
0.566046
1.24183
1.74027
2.04605
2.15308
2.04911
1.81977
1.45283
0.960511
0.23274
-0.336023
-0.669329
-0.898669
-1.02098
-1.13412
-1.15859
-1.06074
-0.858917
-0.580652
-0.25346
0.0492679
0.327533
0.511005
0.670014
0.749518
0.83208
0.963568
0.810675
0.572162
0.348938
0.214392
0.104309
-0.0394101
-0.16784
-0.290155
-0.323791
-0.33908
-0.351312
-0.317675
-0.238171
-0.115857
0.0217472
0.226624
0.410096
0.443732
0.483484
0.462079
0.471253
0.4896
0.422327
0.370343
0.348938
0.284723
0.153235
0.024805
-0.0332943
-0.085278
-0.186187
-0.259576
-0.250402
-0.180072
-0.131146
-0.0699887
-0.085278
-0.0883358
-0.018005
0.110425
0.150177
0.199103
0.23274
0.324475
0.40398
0.333649
0.205219
0.141004
0.0706729
0.0217472
0.0492679
0.0462101
-0.00271572
-0.118914
-0.170898
-0.0455258
0.150177
0.205219
0.110425
0.0767887
0.128772
0.128772
0.0951358
0.0217472
-0.128088
-0.0822201
0.0431522
0.278608
0.639435
1.23266
2.05828
3.17746
4.62689
6.29036
8.09756
10.0546
12.0942
14.2806
16.5525
18.9132
21.0874
22.9955
24.6406
26.0166
27.0318
27.7168
27.9094
27.7168
27.3988
26.937
26.2918
25.4723
24.4235
23.1973
22.0842
20.7816
19.5768
18.3903
17.2314
16.0939
15.0206
14.0023
12.9963
12.1339
11.6814
11.2319
10.8619
10.5561
10.1157
9.92004
9.90781
9.97814
10.1157
10.394
10.5805
10.657
10.6356
10.5133
10.2595
9.89558
9.38186
8.71525
7.86516
6.76127
5.61458
4.35779
3.13465
2.05828
0.905469
-0.085278
-1.02098
-1.82826
-2.44289
-2.78231
-2.81595
-2.57438
-2.06677
-1.39098
-0.556189
0.248029
0.988031
1.45894
1.74332
2.01241
2.02465
1.87481
1.58737
1.19291
0.792328
0.296955
-0.25346
-0.592883
-0.828338
-1.0485
-1.17999
-1.1647
-1.01793
-0.663214
-0.35437
-0.106683
0.202161
0.474311
0.679187
0.819849
0.923816
1.10729
1.1501
0.963568
0.688361
0.443732
0.226624
0.0676151
-0.109741
-0.26875
-0.314618
-0.391064
-0.400238
-0.363543
-0.326849
-0.235113
-0.131146
0.0034
0.156293
0.269434
0.36117
0.388691
0.342823
0.342823
0.400922
0.36117
0.315302
0.229682
0.156293
0.113483
0.0614994
-0.0241208
-0.143377
-0.25346
-0.406353
-0.394122
-0.29627
-0.143377
-0.0302365
0.110425
0.107367
0.177698
0.419269
0.425385
0.358112
0.309186
0.272492
0.263318
0.226624
0.153235
0.168525
0.107367
0.104309
0.0370365
-0.0271786
-0.0883358
-0.149493
-0.186187
-0.173956
-0.109741
-0.0638729
-0.0761044
-0.0608151
-0.0241208
0.0309208
0.153235
0.235797
0.186872
0.128772
0.254145
0.480426
0.917701
1.56291
2.44357
3.55663
5.03052
6.78574
8.69384
10.8191
12.9412
15.1796
17.3843
19.7358
21.8518
23.6651
25.2613
26.5334
27.3713
27.8513
28.0165
27.729
27.3101
26.7108
26.0013
25.0932
24.0168
22.812
21.436
20.1455
19.0539
17.9072
16.7574
15.6168
14.5802
13.5987
12.7547
12.0942
11.4398
10.9872
10.6631
10.4857
10.2105
10.1524
10.1769
10.2992
10.3879
10.5469
10.5836
10.6509
10.6631
10.4276
10.1066
9.59285
8.8712
8.11896
7.36673
6.50441
5.45862
4.34556
3.10407
1.85952
0.737287
-0.384948
-1.39404
-2.21661
-2.7762
-2.96578
-2.90157
-2.53462
-2.01785
-1.23809
-0.317675
0.614972
1.27547
1.72498
2.03688
2.03688
1.92679
1.58431
1.17762
0.777039
0.290839
-0.128088
-0.476684
-0.901727
-1.15553
-1.29925
-1.36652
-1.29008
-1.07297
-0.874206
-0.52561
-0.213708
-0.00271572
0.23274
0.394806
0.572162
0.657782
0.700592
0.663898
0.679187
0.578278
0.385633
0.220508
0.183814
0.0706729
-0.0883358
-0.35437
-0.495031
-0.537841
-0.436932
-0.391064
-0.326849
-0.332965
-0.320733
-0.146435
0.0981937
0.17464
0.202161
0.241913
0.251087
0.21745
0.196045
0.199103
0.199103
0.244971
0.27555
0.122657
0.00645786
-0.0118893
0.024805
0.241913
0.241913
0.0584415
-0.0455258
-0.103625
-0.0455258
0.0400943
0.0614994
-0.0118893
-0.0669308
0.0370365
0.196045
0.269434
0.205219
0.150177
0.196045
0.153235
0.128772
-0.0210629
-0.106683
-0.155609
-0.265692
-0.323791
-0.284039
-0.0791623
0.0890201
0.162409
0.107367
0.0951358
0.171582
0.196045
0.180756
0.122657
0.0584415
0.171582
0.373401
0.648609
1.06142
1.84423
2.86862
4.11928
5.5259
7.31475
9.30236
11.5529
13.7485
15.9379
18.1365
20.1302
22.1515
24.029
25.6894
26.9309
27.7932
28.0929
27.937
27.5761
27.1878
26.6068
25.7965
24.7813
23.6101
22.3961
21.017
19.9315
18.7175
17.3721
16.2773
15.2713
14.2744
13.2806
12.2746
11.5621
11.1065
10.6784
10.3879
10.1861
10.0729
9.96591
9.88335
10.1035
10.2381
10.3512
10.4582
10.4857
10.3848
10.1433
9.865
9.48889
8.99963
8.27186
7.11599
5.76747
4.52292
3.60556
2.59952
1.56597
0.40398
-0.687677
-1.67537
-2.20743
-2.42148
-2.52851
-2.4276
-2.02702
-1.44603
-0.767181
0.0614994
0.963568
1.51704
1.87787

## Sheet: Sheet2
99.1328
98.7865
98.4991
98.2338
98.0791
97.8359
97.4675
97.0475
96.5759
95.9421
95.1316
94.3136
93.4736
92.4936
91.5504
90.6808
89.8113
89.0523
88.3302
87.7112
87.1586
86.6649
86.2596
85.869
85.5153
85.1616
84.8153
84.4469
83.9531
83.5258
82.9584
82.3468
81.772
81.1677
80.5414
79.9151
79.3329
78.6992
78.2055
77.6823
77.2181
76.7465
76.3633
75.9949
75.6191
75.339
75.0148
74.6022
74.3001
73.9537
73.6295
73.2979
72.9516
72.6126
72.2147
71.8241
71.4852
71.0873
70.763
70.5715
70.4536
70.623
71.1904
72.0968
73.2463
74.779
76.8939
79.2298
81.632
84.1816
86.6796
89.1776
91.5356
93.7462
95.6474
97.1506
98.057
98.6612
99.1255
99.376
99.5897
100.135
101.144
102.589
104.483
106.789
109.221
111.645
114.018
116.324
118.476
120.48
122.072
123.369
124.437
125.321
126.103
126.722
127.289
127.761
128.085
128.343
128.674
129.006
129.404
129.905
130.399
130.9
131.298
131.629
131.894
131.975
131.968
131.835
131.489
131.025
130.553
130.074
129.566
128.969
128.343
127.753
127.105
126.515
126.036
125.66
125.498
125.484
125.646
125.778
125.881
125.837
125.601
125.115
124.408
123.509
122.367
121.07
119.662
118.277
116.862
115.661
114.703
113.804
113.133
112.691
112.367
112.212
112.094
112.065
112.072
111.999
111.851
111.571
111.122
110.466
109.648
108.697
107.592
106.391
105.197
104.04
102.92
101.911
100.968
100.238
99.5971
99.0812
98.7496
98.4991
98.2338
98.057
97.7622
97.3938
96.9443
96.3253
95.6474
94.9105
94.0999
93.2157
92.2062
91.2998
90.4671
89.546
88.8313
88.1018
87.527
86.9449
86.4659
86.1122
85.7364
85.4195
85.0511
84.7195
84.329
83.8795
83.4005
82.8773
82.2362
81.6246
80.9835
80.3277
79.6719
79.0971
78.4781
77.9329
77.4465
76.9823
76.636
76.2675
75.9212
75.5822
75.2359
74.9117
74.5727
74.2337
73.9316
73.5337
73.1653
72.8263
72.4063
72.0157
71.6915
71.3157
70.9252
70.6894
70.542
70.5641
70.8515
71.5294
72.5315
73.8211
75.5454
77.7044
80.0551
82.4794
85.0216
87.5933
90.165
92.4272
94.5937
96.3032
97.6149
98.418
98.9412
99.2876
99.5749
99.9876
100.695
101.749
103.156
105.057
107.32
109.795
112.33
114.895
117.429
119.706
121.696
123.207
124.268
125.137
125.874
126.545
127.031
127.48
127.856
128.195
128.497
128.822
129.19
129.595
130.067
130.575
131.069
131.496
131.821
132.049
132.101
131.998
131.673
131.327
130.848
130.332
129.802
129.264
128.696
128.085
127.517
126.906
126.353
125.94
125.646
125.55
125.543
125.749
125.867
125.911
125.837
125.535
124.909
124.187
123.207
122.035
120.657
119.286
117.886
116.516
115.293
114.327
113.517
112.905
112.5
112.249
112.072
112.043
111.984
112.021
111.969
111.756
111.417
110.952
110.245
109.316
108.322
107.172
105.927
104.763
103.598
102.456
101.483
100.643
99.9581
99.4128
98.9486
98.6686
98.4549
98.2044
97.9464
97.6738
97.2243
96.7232
96.1116
95.3895
94.5568
93.6873
92.7515
91.8156
90.9682
90.1208
89.2734
88.5881
87.9249
87.3944
86.8638
86.3996
86.0164
85.6701
85.2795
84.9479
84.5058
84.1447
83.6289
83.1131
82.5604
81.9931
81.3372
80.733
80.1066
79.5614
78.8761
78.316
77.8371
77.3802
76.8939
76.4738
76.0833
75.7664
75.3833
75.0811
74.779
74.4253
74.0937
73.7842
73.4084
73.1063
72.7158
72.2884
71.9347
71.5589
71.1904
70.8441
70.6304
70.5125
70.6378
71.0799
71.861
72.9737
74.4622
76.4517
78.6403
80.9835
83.4815
86.0385
88.6544
91.0566
93.2157
95.1389
96.8117
98.1086
98.8012
99.1181
99.3465
99.7444
100.275
101.115
102.331
103.923
105.919
108.115
110.488
112.979
115.565
118.093
120.156
121.976
123.442
124.496
125.321
125.97
126.493
126.972
127.377
127.856
128.232
128.586
128.998
129.411
129.824
130.31
130.752
131.165
131.533
131.872
131.975
132.012
131.872
131.585
131.143
130.686
130.133
129.617
129.102
128.497
127.864
127.259
126.685
126.198
125.823
125.565
125.461
125.601
125.786
125.874
125.889
125.683
125.299
124.562
123.678
122.654
121.35
120.001
118.557
117.194
115.919
114.85
113.996
113.207
112.743
112.367
112.102
112.043
111.94
111.947
111.873
111.741
111.505
111.063
110.466
109.707
108.815
107.769
106.627
105.448
104.254
103.141
102.08
101.108
100.29
99.6192
99.1328
98.6833
98.4623
98.2044
97.9538
97.7106
97.4306
96.9811
96.4432
95.8021
95.0579
94.1957
93.3115
92.3757
91.4619
90.504
89.7008
88.8902
88.1533
87.5565
86.9522
86.5543
86.1122
85.7438
85.4416
85.1248
84.7711
84.3068
83.9089
83.4373
82.9068
82.2583
81.6688
80.9983
80.3719
79.7235
79.1561
78.5445
77.955
77.5497
77.0633
76.6212
76.2896
75.8917
75.5675
75.2211
74.9338
74.5506
74.2632
73.8874
73.5263
73.1653
72.8042
72.48
72.0968
71.6989
71.3231
70.9473
70.6746
70.4314
70.4609
70.7188
71.2567
72.1557
73.4158
75.0738
77.1518
79.414
81.853
84.3511
86.908
89.4355
91.823
93.9968
95.7506
97.1727
98.1675
98.7423
99.0665
99.3318
99.7076
100.459
101.425
102.802
104.424
106.583
109.051
111.741
114.342
116.715
118.719
120.591
122.072
123.339
124.504
125.373
126.007
126.545
127.178
127.591
127.937
128.35
128.704
129.08
129.463
129.942
130.443
130.944
131.379
131.725
131.939
132.012
131.998
131.821
131.46
131.003
130.494
129.971
129.441
128.881
128.313
127.657
127.016
126.427
125.918
125.579
125.484
125.491
125.55
125.778
125.852
125.786
125.594
125.071
124.371
123.413
122.249
120.915
119.537
118.107
116.707
115.462
114.423
113.62
112.957
112.5
112.212
112.05
111.999
111.991
111.977
111.903
111.77
111.461
110.997
110.311
109.456
108.469
107.371
106.185
104.947
103.797
102.707
101.646
100.776
100.083
99.4497
99.0149
98.7054
98.4107
98.2265
97.9391
97.6591
97.298
96.7527
96.2295
95.4779
94.7189
93.8568
93.002
92.0441
91.1303
90.2608
89.4281
88.7428
88.0428
87.3796
86.9007
86.4733
86.0754
85.6701
85.3901
84.9921
84.609
84.2405
83.7689
83.2457
82.6783
82.0815
81.5141
80.8288
80.2024
79.6424
79.0234
78.4413
77.9329
77.4539
76.9749
76.5181
76.1717
75.8328
75.5012
75.1843
74.8306
74.4843
74.1748
73.8284
73.5042
73.1284
72.7305
72.34
71.9568
71.5957
71.2125
70.9104
70.6304
70.4978
70.5715
70.903
71.6252
72.5905
74.0127
75.7812
77.9476
80.2319
82.7226
85.2869
87.8439
90.4303
92.7662
94.741
96.4064
97.5633
98.3886
98.8454
99.1033
99.3391
99.7518
100.481
101.557
103.252
105.33
107.798
110.459
113.016
115.418
117.71
119.714
121.482
122.956
124.216
125.24
125.985
126.582
127.016
127.377
127.709
128.048
128.357
128.726
129.124
129.551
130.045
130.524
130.973
131.386
131.784
131.916
132.02
131.858
131.548
131.143
130.723
130.17
129.64
129.146
128.586
128.026
127.392
126.832
126.309
125.852
125.587
125.513
125.594
125.69
125.808
125.896
125.734
125.38

## Sheet: Sheet3
0
0.00500626
0.0100125
0.0150188
0.020025
0.0250313
0.0300375
0.0350438
0.0400501
0.0450563
0.0500626
0.0550688
0.0600751
0.0650814
0.0700876
0.0750939
0.0801001
0.0851064
0.0901126
0.0951189
0.100125
0.105131
0.110138
0.115144
0.12015
0.125156
0.130163
0.135169
0.140175
0.145181
0.150188
0.155194
0.1602
0.165207
0.170213
0.175219
0.180225
0.185232
0.190238
0.195244
0.20025
0.205257
0.210263
0.215269
0.220275
0.225282
0.230288
0.235294
0.2403
0.245307
0.250313
0.255319
0.260325
0.265332
0.270338
0.275344
0.28035
0.285357
0.290363
0.295369
0.300375
0.305382
0.310388
0.315394
0.320401
0.325407
0.330413
0.335419
0.340426
0.345432
0.350438
0.355444
0.360451
0.365457
0.370463
0.375469
0.380476
0.385482
0.390488
0.395494
0.400501
0.405507
0.410513
0.415519
0.420526
0.425532
0.430538
0.435544
0.440551
0.445557
0.450563
0.455569
0.460576
0.465582
0.470588
0.475594
0.480601
0.485607
0.490613
0.49562
0.500626
0.505632
0.510638
0.515645
0.520651
0.525657
0.530663
0.53567
0.540676
0.545682
0.550688
0.555695
0.560701
0.565707
0.570713
0.57572
0.580726
0.585732
0.590738
0.595745
0.600751
0.605757
0.610763
0.61577
0.620776
0.625782
0.630788
0.635795
0.640801
0.645807
0.650814
0.65582
0.660826
0.665832
0.670839
0.675845
0.680851
0.685857
0.690864
0.69587
0.700876
0.705882
0.710889
0.715895
0.720901
0.725907
0.730914
0.73592
0.740926
0.745932
0.750939
0.755945
0.760951
0.765957
0.770964
0.77597
0.780976
0.785982
0.790989
0.795995
0.801001
0.806008
0.811014
0.81602
0.821026
0.826033
0.831039
0.836045
0.841051
0.846058
0.851064
0.85607
0.861076
0.866083
0.871089
0.876095
0.881101
0.886108
0.891114
0.89612
0.901126
0.906133
0.911139
0.916145
0.921151
0.926158
0.931164
0.93617
0.941176
0.946183
0.951189
0.956195
0.961202
0.966208
0.971214
0.97622
0.981227
0.986233
0.991239
0.996245
1.00125
1.00626
1.01126
1.01627
1.02128
1.02628
1.03129
1.0363
1.0413
1.04631
1.05131
1.05632
1.06133
1.06633
1.07134
1.07635
1.08135
1.08636
1.09136
1.09637
1.10138
1.10638
1.11139
1.1164
1.1214
1.12641
1.13141
1.13642
1.14143
1.14643
1.15144
1.15645
1.16145
1.16646
1.17146
1.17647
1.18148
1.18648
1.19149
1.1965
1.2015
1.20651
1.21151
1.21652
1.22153
1.22653
1.23154
1.23655
1.24155
1.24656
1.25156
1.25657
1.26158
1.26658
1.27159
1.2766
1.2816
1.28661
1.29161
1.29662
1.30163
1.30663
1.31164
1.31665
1.32165
1.32666
1.33166
1.33667
1.34168
1.34668
1.35169
1.3567
1.3617
1.36671
1.37171
1.37672
1.38173
1.38673
1.39174
1.39675
1.40175
1.40676
1.41176
1.41677
1.42178
1.42678
1.43179
1.4368
1.4418
1.44681
1.45181
1.45682
1.46183
1.46683
1.47184
1.47685
1.48185
1.48686
1.49186
1.49687
1.50188
1.50688
1.51189
1.5169
1.5219
1.52691
1.53191
1.53692
1.54193
1.54693
1.55194
1.55695
1.56195
1.56696
1.57196
1.57697
1.58198
1.58698
1.59199
1.597
1.602
1.60701
1.61202
1.61702
1.62203
1.62703
1.63204
1.63705
1.64205
1.64706
1.65207
1.65707
1.66208
1.66708
1.67209
1.6771
1.6821
1.68711
1.69212
1.69712
1.70213
1.70713
1.71214
1.71715
1.72215
1.72716
1.73217
1.73717
1.74218
1.74718
1.75219
1.7572
1.7622
1.76721
1.77222
1.77722
1.78223
1.78723
1.79224
1.79725
1.80225
1.80726
1.81227
1.81727
1.82228
1.82728
1.83229
1.8373
1.8423
1.84731
1.85232
1.85732
1.86233
1.86733
1.87234
1.87735
1.88235
1.88736
1.89237
1.89737
1.90238
1.90738
1.91239
1.9174
1.9224
1.92741
1.93242
1.93742
1.94243
1.94743
1.95244
1.95745
1.96245
1.96746
1.97247
1.97747
1.98248
1.98748
1.99249
1.9975
2.0025
2.00751
2.01252
2.01752
2.02253
2.02753
2.03254
2.03755
2.04255
2.04756
2.05257
2.05757
2.06258
2.06758
2.07259
2.0776
2.0826
2.08761
2.09262
2.09762
2.10263
2.10763
2.11264
2.11765
2.12265
2.12766
2.13267
2.13767
2.14268
2.14768
2.15269
2.1577
2.1627
2.16771
2.17272
2.17772
2.18273
2.18773
2.19274
2.19775
2.20275
2.20776
2.21277
2.21777
2.22278
2.22778
2.23279
2.2378
2.2428
2.24781
2.25282
2.25782
2.26283
2.26783
2.27284
2.27785
2.28285
2.28786
2.29287
2.29787
2.30288
2.30788
2.31289
2.3179
2.3229
2.32791
2.33292
2.33792
2.34293
2.34793
2.35294
2.35795
2.36295
2.36796
2.37297
2.37797
2.38298
2.38798
2.39299
2.398
2.403
2.40801
2.41302
2.41802
2.42303
2.42804
2.43304
2.43805
2.44305
2.44806
2.45307
2.45807
2.46308
2.46809
2.47309
2.4781
2.4831
2.48811
2.49312
2.49812
2.50313
2.50814
2.51314
2.51815
2.52315
2.52816
2.53317
2.53817
2.54318
2.54819
2.55319
2.5582
2.5632
2.56821
2.57322
2.57822
2.58323
2.58824
2.59324
2.59825
2.60325
2.60826
2.61327
2.61827
2.62328
2.62829
2.63329
2.6383
2.6433
2.64831
2.65332
2.65832
2.66333
2.66834
2.67334
2.67835
2.68335
2.68836
2.69337
2.69837
2.70338
2.70839
2.71339
2.7184
2.7234
2.72841
2.73342
2.73842
2.74343
2.74844
2.75344
2.75845
2.76345
2.76846
2.77347
2.77847
2.78348
2.78849
2.79349
2.7985
2.8035
2.80851
2.81352
2.81852
2.82353
2.82854
2.83354
2.83855
2.84355
2.84856
2.85357
2.85857
2.86358
2.86859
2.87359
2.8786
2.8836
2.88861
2.89362
2.89862
2.90363
2.90864
2.91364
2.91865
2.92365
2.92866
2.93367
2.93867
2.94368
2.94869
2.95369
2.9587
2.9637
2.96871
2.97372
2.97872
2.98373
2.98874
2.99374
2.99875
3.00375
3.00876
3.01377
3.01877
3.02378
3.02879
3.03379
3.0388
3.0438
3.04881
3.05382
3.05882
3.06383
3.06884
3.07384
3.07885
3.08385
3.08886
3.09387
3.09887
3.10388
3.10889
3.11389
3.1189
3.1239
3.12891
3.13392
3.13892
3.14393
3.14894
3.15394
3.15895
3.16395
3.16896
3.17397
3.17897
3.18398
3.18899
3.19399
3.199
3.20401
3.20901
3.21402
3.21902
3.22403
3.22904
3.23404
3.23905
3.24406
3.24906
3.25407
3.25907
3.26408
3.26909
3.27409
3.2791
3.28411
3.28911
3.29412
3.29912
3.30413
3.30914
3.31414
3.31915
3.32416
3.32916
3.33417
3.33917
3.34418
3.34919
3.35419
3.3592
3.36421
3.36921
3.37422
3.37922
3.38423
3.38924
3.39424
3.39925
3.40426
3.40926
3.41427
3.41927
3.42428
3.42929
3.43429
3.4393
3.44431
3.44931
3.45432
3.45932
3.46433
3.46934
3.47434
3.47935
3.48436
3.48936
3.49437
3.49937
3.50438
3.50939
3.51439
3.5194
3.52441
3.52941
3.53442
3.53942
3.54443
3.54944
3.55444
3.55945
3.56446
3.56946
3.57447
3.57947
3.58448
3.58949
3.59449
3.5995
3.60451
3.60951
3.61452
3.61952
3.62453
3.62954
3.63454
3.63955
3.64456
3.64956
3.65457
3.65957
3.66458
3.66959
3.67459
3.6796
3.68461
3.68961
3.69462
3.69962
3.70463
3.70964
3.71464
3.71965
3.72466
3.72966
3.73467
3.73967
3.74468
3.74969
3.75469
3.7597
3.76471
3.76971
3.77472
3.77972
3.78473
3.78974
3.79474
3.79975
3.80476
3.80976
3.81477
3.81977
3.82478
3.82979
3.83479
3.8398
3.84481
3.84981
3.85482
3.85982
3.86483
3.86984
3.87484
3.87985
3.88486
3.88986
3.89487
3.89987
3.90488
3.90989
3.91489
3.9199
3.92491
3.92991
3.93492
3.93992
3.94493
3.94994
3.95494
3.95995
3.96496
3.96996
3.97497
3.97997
3.98498
3.98999
3.99499
4
