# Supplementary material for: A Bio-Inspired Approach for the Reduction of Left Ventricular Workload
Source: PLoS One. 2014 Jan 24;9(1):e87122. doi: 10.1371/journal.pone.0087122 (PMC3901771; doi:10.1371/journal.pone.0087122)
Supplement: Data S1 — (ZIP) [file pone.0087122.s002.zip › Pressure_FLow_AortaNo3_setup1_ring3_HR72_6.xls]

## Sheet: Sheet1
10.4919
10.6203
10.6937
10.6845
10.66
10.2625
9.83442
9.55616
9.08525
8.41252
7.5869
6.74293
5.78582
4.52598
3.27837
2.11944
1.06142
0.0890201
-0.874206
-1.67537
-2.29917
-2.64471
-2.51934
-2.1952
-1.73652
-1.22892
-0.531726
0.229682
0.981916
1.58431
2.03382
2.18366
2.13473
1.90539
1.59655
1.1501
0.624146
0.024805
-0.498089
-0.742718
-0.846685
-0.996521
-1.12495
-1.1066
-0.938421
-0.724371
-0.473626
-0.204535
0.113483
0.358112
0.471253
0.614972
0.783155
0.859601
0.862659
0.816791
0.74646
0.514063
0.235797
-0.0241208
-0.137262
-0.259576
-0.284039
-0.369659
-0.421643
-0.351312
-0.235113
-0.155609
-0.109741
-0.018005
0.110425
0.165467
0.214392
0.208277
0.168525
0.272492
0.410096
0.440674
0.400922
0.358112
0.358112
0.293897
0.165467
-0.0363522
-0.18313
-0.277923
-0.22594
-0.18313
-0.177014
-0.241229
-0.137262
0.0492679
0.0951358
0.159351
0.269434
0.342823
0.23274
0.137946
0.199103
0.263318
0.165467
0.0462101
-0.00883145
-0.0363522
-0.0944516
-0.0608151
-0.115857
-0.100567
0.0034
0.0125736
-0.115857
-0.128088
-0.0516415
-0.0118893
-0.0332943
-0.0241208
-0.0302365
-0.0455258
0.0981937
0.168525
0.269434
0.315302
0.385633
0.743402
1.42225
2.46192
3.65449
5.04887
6.66036
8.5226
10.5744
12.7547
14.9196
16.999
19.1303
21.3442
23.4358
25.1727
26.46
27.3254
27.8146
27.992
27.8238
27.5425
26.9799
26.197
25.2858
24.0627
22.8334
21.65
20.4544
19.2159
18.1243
16.9378
15.7483
14.7851
13.8188
12.8831
12.0605
11.345
10.8038
10.446
10.2228
10.1769
10.1066
10.0026
10.0668
10.4246
10.7762
10.9689
10.9628
10.9047
10.6784
10.2167
9.71823
8.97517
8.19847
7.43095
6.60838
5.60846
4.44953
3.25391
2.02159
0.984973
0.0339786
-1.00264
-1.95363
-2.54991
-2.82818
-2.80372
-2.54991
-1.89247
-0.996521
-0.201477
0.44679
1.00638
1.51093
1.92068
2.16225
2.19589
1.82283
1.47117
1.13175
0.679187
0.183814
-0.305444
-0.733545
-1.03016
-1.23809
-1.40016
-1.34512
-1.1433
-0.831396
-0.488916
-0.195361
0.113483
0.339765
0.529352
0.691419
0.844312
0.948279
0.899353
0.731171
0.526294
0.296955
0.144062
-0.00883145
-0.115857
-0.0791623
-0.140319
-0.161725
-0.140319
-0.112799
-0.00271572
-0.0210629
-0.0363522
0.0614994
0.107367
0.177698
0.348938
0.355054
0.321418
0.324475
0.342823
0.27555
0.281665
0.26026
0.17464
0.110425
-0.0118893
-0.161725
-0.173956
-0.128088
-0.0791623
-0.0485836
-0.103625
-0.131146
-0.143377
-0.134204
-0.0118893
0.0767887
0.171582
0.26026
0.281665
0.30307
0.214392
0.180756
0.18993
0.162409
0.159351
0.153235
0.147119
0.0584415
0.0523258
0.183814
0.21745
0.0676151
-0.00883145
-0.018005
-0.0332943
0.00951572
0.110425
0.284723
0.376459
0.367285
0.355054
0.333649
0.21745
0.238855
0.437616
0.786212
1.43448
2.39159
3.64837
5.14978
6.87747
8.75194
10.8374
13.0054
15.3049
17.528
19.7021
21.7112
23.5856
25.2185
26.5487
27.4355
27.9706
28.0501
27.8238
27.3774
26.7811
26.0594
25.1176
23.8211
22.5429
21.4023
20.2373
19.0569
17.6962
16.5311
15.4762
14.3845
13.2898
12.5223
11.9627
11.4704
11.0515
10.553
10.3267
10.1219
9.86806
9.84971
10.0271
10.2564
10.498
10.6234
10.5653
10.5194
10.29
9.92922
9.5317
9.01492
8.27186
7.33615
6.31788
5.33937
4.07647
2.87167
1.75861
0.743402
-0.29627
-1.23198
-1.9995
-2.49487
-2.71198
-2.79149
-2.46735
-1.88636
-1.1066
-0.320733
0.514063
1.23266
1.76167
2.16531
2.34878
2.20812
1.97878
1.62101
1.12258
0.685303
0.235797
-0.21065
-0.620404
-0.880322
-1.06685
-1.1433
-1.07908
-0.895611
-0.623462
-0.342138
-0.0822201
0.324475
0.627204
0.737287
0.835138
0.841254
0.822907
0.829023
0.758692
0.636377
0.581336
0.410096
0.180756
0.000342139
-0.12503
-0.21065
-0.284039
-0.305444
-0.35437
-0.39718
-0.33908
-0.131146
-0.018005
0.101252
0.229682
0.336707
0.36117
0.419269
0.358112
0.370343
0.391748
0.355054
0.31836
0.211335
0.223566
0.186872
0.0370365
-0.152551
-0.22594
-0.222882
-0.146435
-0.0761044
-0.0271786
0.0125736
0.00951572
-0.189245
-0.232055
-0.0394101
0.0737308
0.205219
0.284723
0.290839
0.196045
0.229682
0.382575
0.31836
0.147119
0.00951572
-0.0913937
-0.155609
-0.16784
-0.152551
-0.232055
-0.299328
-0.25346
-0.186187
-0.158667
-0.106683
0.0278629
0.104309
0.199103
0.192987
0.235797
0.281665
0.315302
0.550757
1.0339
1.79836
2.83192
4.17126
5.62069
7.19549
9.01798
11.079
13.2287
15.3936
17.4883
19.6838
21.8426
23.763
25.3255
26.5579
27.4294
27.9308
28.099
27.8819
27.411
26.7475
25.9494
24.9831
23.8761
22.6713
21.4757
20.1761
19.0416
17.7787
16.5434
15.3936
14.4763
13.5161
12.6446
11.9749
11.3725
10.9353
10.657
10.3757
10.0821
9.95062
10.1188
10.3451
10.501
10.5958
10.7029
10.605
10.3971
10.2442
10.1066
9.77021
9.09748
8.31467
7.4921
6.49524
5.40053
4.34862
3.18358
1.9696
0.715882
-0.436932
-1.35429
-2.04842
-2.53462
-2.72115
-2.62636
-2.29
-1.79462
-1.15247
-0.403296
0.306128
1.01861
1.56902
1.93291
2.0277
2.00936
1.70663
1.33969
0.917701
0.394806
-0.0485836
-0.369659
-0.745776
-1.14636
-1.34206
-1.3757
-1.19528
-0.944537
-0.73966
-0.550073
-0.207592
0.17464
0.4896
0.700592
0.893238
1.02167
0.902411
0.737287
0.584394
0.425385
0.192987
0.0523258
-0.0913937
-0.228997
-0.336023
-0.360485
-0.443048
-0.458337
-0.323791
-0.232055
-0.16784
-0.085278
-0.0638729
-0.0332943
0.0645572
0.223566
0.373401
0.410096
0.465137
0.452906
0.382575
0.306128
0.183814
0.134888
0.0859623
-0.0118893
-0.192303
-0.25346
-0.26875
-0.271808
-0.271808
-0.232055
-0.213708
-0.109741
0.0034
0.0645572
0.0614994
0.0523258
0.150177
0.119599
0.165467
0.281665
0.296955
0.199103
0.107367
0.024805
-0.0730465
-0.170898
-0.201477
-0.329907
-0.336023
-0.26875
-0.250402
-0.195361
-0.189245
-0.128088
-0.0394101
0.0339786
0.0553836
0.137946
0.119599
0.092078
0.0798465
0.107367
0.287781
0.642493
1.09811
1.75555
2.77382
4.10399
5.65127
7.30557
9.13723
11.1524
13.3448
15.5893
17.8521
20.0752
22.1882
24.1024
25.5794
26.7291
27.5242
27.9431
27.9492
27.7229
27.2703
26.5793
25.8026
24.8913
23.7018
22.4512
21.176
20.0385
18.9927
17.7635
16.4302
15.204
14.3234
13.3234
12.4428
11.8006
11.3542
11.0423
10.8129
10.4705
10.1677
10.1586
10.2442
10.3176
10.391
10.235
10.2289
10.4368
10.5255
10.4338
10.1402
9.66624
9.02103
8.10367
7.25359
6.34235
5.25375
4.06424
2.85333
1.66688
0.465137
-0.550073
-1.43074
-2.22578
-2.67223
-2.78231
-2.62025
-2.24413
-1.63256
-0.923132
-0.155609
0.541584
1.0553
1.53539
2.02159
2.14696
1.97878
1.73415
1.41307
1.08283
0.608857
-0.0424679
-0.507263
-0.843628
-1.1066
-1.25338
-1.2595
-1.11884
-0.895611
-0.657098
-0.366601
-0.109741
0.21745
0.4896
0.725055
0.758692
0.758692
0.743402
0.752576
0.694477
0.578278
0.40398
0.202161
-0.018005
-0.22594
-0.345196
-0.446106
-0.421643
-0.326849
-0.131146
-0.0149472
-0.0485836
-0.085278
-0.0577572
0.0859623
0.165467
0.128772
0.177698
0.296955
0.376459
0.348938
0.306128
0.312244
0.266376
0.199103
0.141004
0.0462101
-0.0455258
-0.0913937
-0.112799
-0.0424679
-0.0669308
-0.164782
-0.195361
-0.18313
-0.109741
-0.0638729
-0.103625
-0.0608151
0.0553836
0.147119
0.238855
0.208277
0.183814
0.0890201
-0.0149472
-0.0241208
-0.0822201
-0.100567
-0.158667
-0.109741
-0.216766
-0.271808
-0.213708
-0.131146
-0.0883358
-0.0975094
-0.0913937
-0.0363522
0.000342139
0.0156314
0.0614994
0.0829044
0.119599
0.144062
0.31836
0.605799
1.16845
1.90233
2.87473
4.15598
5.67573
7.51045
9.40632
11.4979
13.6843

## Sheet: Sheet2
128.836
129.278
129.691
130.163
130.627
130.988
131.298
131.555
131.732
131.732
131.607
131.415
130.951
130.472
129.993
129.418
128.836
128.269
127.628
127.046
126.427
125.985
125.594
125.403
125.366
125.461
125.631
125.793
125.741
125.484
124.975
124.305
123.31
122.219
120.937
119.574
118.144
116.796
115.536
114.453
113.664
113.038
112.581
112.242
112.013
111.94
111.91
111.903
111.896
111.704
111.424
111.026
110.444
109.574
108.609
107.548
106.384
105.16
104.04
102.891
101.874
100.975
100.172
99.5307
99.0223
98.6465
98.3444
98.1086
97.9096
97.578
97.2464
96.7969
96.259
95.5811
94.881
93.9968
93.0978
92.2135
91.2556
90.445
89.5313
88.7723
88.0723
87.4017
86.9375
86.4512
86.0311
85.7217
85.3974
85.0069
84.6311
84.2405
83.8131
83.2973
82.811
82.1773
81.5657
80.9098
80.2761
79.6277
79.0308
78.4855
77.9181
77.4097
76.9602
76.5696
76.2086
75.8475
75.4791
75.1622
74.8453
74.4916
74.1527
73.8211
73.4526
73.0695
72.7379
72.3252
71.9052
71.5589
71.2199
70.8441
70.5493
70.3872
70.3504
70.6157
71.0946
72.001
73.2758
74.7938
76.916
79.1855
81.5878
84.0416
86.547
89.0302
91.484
93.7315
95.5737
97.0327
98.0054
98.4917
98.8012
99.0444
99.5013
100.083
100.946
102.36
104.269
106.619
109.272
111.896
114.342
116.449
118.432
120.289
121.932
123.361
124.437
125.321
125.94
126.464
126.847
127.237
127.628
128.004
128.372
128.8
129.271
129.772
130.295
130.819
131.261
131.548
131.813
131.835
131.799
131.548
131.202
130.848
130.332
129.794
129.242
128.667
128.099
127.466
126.898
126.294
125.808
125.484
125.314
125.285
125.439
125.572
125.712
125.712
125.461
125.019
124.253
123.332
122.234
120.937
119.53
118.048
116.737
115.469
114.401
113.598
112.964
112.411
112.094
111.896
111.814
111.785
111.807
111.785
111.667
111.372
110.893
110.304
109.42
108.462
107.364
106.214
104.962
103.797
102.618
101.609
100.747
100.032
99.3907
98.9412
98.5728
98.3738
98.1307
97.917
97.5559
97.2538
96.7748
96.1558
95.5074
94.7116
93.8273
92.9209
92.0146
91.1451
90.2313
89.3913
88.7134
87.9691
87.3944
86.908
86.3848
85.9943
85.6259
85.2943
84.9479
84.5721
84.1595
83.7026
83.2457
82.6489
82.111
81.4846
80.873
80.2393
79.6203
78.994
78.3971
77.8886
77.3507
76.8865
76.5402
76.098
75.7812
75.398
75.0959
74.8011
74.4695
74.1306
73.8063
73.4305
73.1505
72.6863
72.3547
71.9199
71.5368
71.2052
70.8515
70.4978
70.3062
70.3725
70.623
71.2273
72.1778
73.46
75.118
77.1886
79.4803
81.8973
84.3732
86.9154
89.4134
91.7567
93.8715
95.6548
97.0696
98.0128
98.5949
98.8749
99.177
99.5528
100.172
101.285
102.81
104.763
107.135
109.611
111.881
113.974
116.133
118.321
120.281
121.917
123.361
124.422
125.196
125.837
126.441
126.906
127.37
127.716
128.122
128.453
128.851
129.308
129.809
130.384
130.863
131.253
131.541
131.865
131.916
131.813
131.629
131.29
130.774
130.259
129.691
129.138
128.601
127.959
127.363
126.766
126.272
125.771
125.469
125.344
125.314
125.447
125.601
125.66
125.587
125.314
124.791
124.017
123.044
121.924
120.672
119.242
117.82
116.501
115.293
114.298
113.502
112.898
112.411
112.124
111.925
111.859
111.77
111.829
111.719
111.549
111.262
110.79
110.12
109.294
108.336
107.246
106.096
104.888
103.724
102.581
101.557
100.629
99.8992
99.2507
98.7865
98.4844
98.2117
97.9907
97.7696
97.5191
97.1211
96.6495
96.0453
95.3895
94.6084
93.7462
92.8178
91.9114
90.9903
90.0471
89.2587
88.4849
87.7849
87.2396
86.7164
86.2743
85.8543
85.5153
85.2058
84.8521
84.4763
84.071
83.5921
83.0836
82.5604
81.9562
81.3004
80.6519
80.0477
79.495
78.8171
78.2423
77.7265
77.2549
76.8054
76.4223
76.0465
75.7443
75.3685
75.0296
74.698
74.3885
74.0127
73.6884
73.32
72.981
72.6126
72.281
71.8757
71.4925
71.1094
70.763
70.4609
70.2767
70.343
70.6083
71.2567
72.2147
73.5779
75.3538
77.4244
79.694
82.1478
84.69
87.2175
89.6566
92.0441
94.0631
95.78
97.2096
98.0791
98.5359
98.8528
99.1918
99.6339
100.312
101.417
102.942
104.822
107.128
109.545
112.117
114.74
117.091
119.087
120.716
122.204
123.501
124.548
125.336
126.021
126.596
126.987
127.407
127.797
128.158
128.49
128.962
129.389
129.912
130.399
130.885
131.268
131.541
131.813
131.85
131.747
131.526
131.165
130.708
130.185
129.721
129.227
128.711
128.077
127.451
126.862
126.301
125.815
125.543
125.403
125.425
125.594
125.808
125.874
125.83
125.513
124.96
124.216
123.214
122.079
120.738
119.286
117.916
116.56
115.366
114.394
113.583
112.979
112.537
112.257
112.043
112.013
111.969
111.903
111.837
111.733
111.38
110.864
110.223
109.309
108.329
107.194
105.986
104.814
103.613
102.567
101.542
100.666
99.9802
99.3613
98.9486
98.5728
98.3738
98.1749
97.8875
97.5633
97.1875
96.7527
96.1116
95.3969
94.601
93.7684
92.862
91.9335
91.0493
90.1429
89.3102
88.5513
87.9028
87.3207
86.8049
86.3554
85.9796
85.6185
85.3164
84.9627
84.5574
84.1963
83.6952
83.1721
82.612
82.0225
81.3667
80.7625
80.0624
79.5024
78.9055
78.2939
77.815
77.3434
76.8865
76.4738
76.1422
75.7591
75.4422
75.1106
74.7717
74.4327
74.0864
73.7474
73.379
72.9663
72.6347
72.2589
71.9273
71.4999
71.161
70.8073
70.5199
70.3872
70.4314
70.7925
71.4115
72.4063
73.7695
75.538
77.756
80.0403
82.4204
84.9037
87.4533
89.9882
92.2799
94.4021
96.1779
97.4527
98.2044
98.7202
99.037
99.1991
99.6118
100.43
101.749
103.451
105.352
107.482
109.795
111.94
114.231
116.383
118.476
120.546
122.308
123.708
124.644
125.358
126.014
126.537
127.083
127.547
127.937
128.357
128.777
129.197
129.64
130.104
130.59
131.069
131.408
131.71
131.909
131.983
131.946
131.614
131.224
130.76
130.222
129.61
129.043
128.49
127.915
127.274
126.67
126.161
125.741
125.461
125.388
125.432
125.579
125.727
125.786
125.638
125.351
124.769
124.025
122.963
121.821
120.502
119.029
117.665
116.346
115.189
114.202
113.421
112.817
112.411
112.117
112.006
111.859
111.881
111.844
111.792
111.652
111.24
110.746
110.024
109.184
108.182
107.017
105.868
104.696
103.503
102.486
101.439
100.548
99.8329
99.2949
98.8454
98.4696
98.2486
98.0496
97.7991
97.5117
97.1211
96.5759
95.979
95.2863
94.5126
93.6283
92.7146
91.8083
90.9019
90.0692
89.2513
88.4923
87.8291
87.2175
86.7606
86.2596
85.8838
85.5669
85.169
84.8595
84.41
84.0047
83.5921
83.0468
82.5236
81.9194
81.352
80.7109
80.0698
79.4287
78.8392
78.2939
77.7265
77.2918
76.8128
76.4075
76.0243
75.7149
75.339
75.0443
74.7274
74.3811
74.079
73.7253
73.4011
73.0031
72.6273
72.2663
71.8389
71.4852
71.1094
70.7336
70.4536
70.3946
70.4388
70.8441
71.5589
72.6052
74.0053
75.8549
78.0213
80.313

## Sheet: Sheet3
0
0.00500626
0.0100125
0.0150188
0.020025
0.0250313
0.0300375
0.0350438
0.0400501
0.0450563
0.0500626
0.0550688
0.0600751
0.0650814
0.0700876
0.0750939
0.0801001
0.0851064
0.0901126
0.0951189
0.100125
0.105131
0.110138
0.115144
0.12015
0.125156
0.130163
0.135169
0.140175
0.145181
0.150188
0.155194
0.1602
0.165207
0.170213
0.175219
0.180225
0.185232
0.190238
0.195244
0.20025
0.205257
0.210263
0.215269
0.220275
0.225282
0.230288
0.235294
0.2403
0.245307
0.250313
0.255319
0.260325
0.265332
0.270338
0.275344
0.28035
0.285357
0.290363
0.295369
0.300375
0.305382
0.310388
0.315394
0.320401
0.325407
0.330413
0.335419
0.340426
0.345432
0.350438
0.355444
0.360451
0.365457
0.370463
0.375469
0.380476
0.385482
0.390488
0.395494
0.400501
0.405507
0.410513
0.415519
0.420526
0.425532
0.430538
0.435544
0.440551
0.445557
0.450563
0.455569
0.460576
0.465582
0.470588
0.475594
0.480601
0.485607
0.490613
0.49562
0.500626
0.505632
0.510638
0.515645
0.520651
0.525657
0.530663
0.53567
0.540676
0.545682
0.550688
0.555695
0.560701
0.565707
0.570713
0.57572
0.580726
0.585732
0.590738
0.595745
0.600751
0.605757
0.610763
0.61577
0.620776
0.625782
0.630788
0.635795
0.640801
0.645807
0.650814
0.65582
0.660826
0.665832
0.670839
0.675845
0.680851
0.685857
0.690864
0.69587
0.700876
0.705882
0.710889
0.715895
0.720901
0.725907
0.730914
0.73592
0.740926
0.745932
0.750939
0.755945
0.760951
0.765957
0.770964
0.77597
0.780976
0.785982
0.790989
0.795995
0.801001
0.806008
0.811014
0.81602
0.821026
0.826033
0.831039
0.836045
0.841051
0.846058
0.851064
0.85607
0.861076
0.866083
0.871089
0.876095
0.881101
0.886108
0.891114
0.89612
0.901126
0.906133
0.911139
0.916145
0.921151
0.926158
0.931164
0.93617
0.941176
0.946183
0.951189
0.956195
0.961202
0.966208
0.971214
0.97622
0.981227
0.986233
0.991239
0.996245
1.00125
1.00626
1.01126
1.01627
1.02128
1.02628
1.03129
1.0363
1.0413
1.04631
1.05131
1.05632
1.06133
1.06633
1.07134
1.07635
1.08135
1.08636
1.09136
1.09637
1.10138
1.10638
1.11139
1.1164
1.1214
1.12641
1.13141
1.13642
1.14143
1.14643
1.15144
1.15645
1.16145
1.16646
1.17146
1.17647
1.18148
1.18648
1.19149
1.1965
1.2015
1.20651
1.21151
1.21652
1.22153
1.22653
1.23154
1.23655
1.24155
1.24656
1.25156
1.25657
1.26158
1.26658
1.27159
1.2766
1.2816
1.28661
1.29161
1.29662
1.30163
1.30663
1.31164
1.31665
1.32165
1.32666
1.33166
1.33667
1.34168
1.34668
1.35169
1.3567
1.3617
1.36671
1.37171
1.37672
1.38173
1.38673
1.39174
1.39675
1.40175
1.40676
1.41176
1.41677
1.42178
1.42678
1.43179
1.4368
1.4418
1.44681
1.45181
1.45682
1.46183
1.46683
1.47184
1.47685
1.48185
1.48686
1.49186
1.49687
1.50188
1.50688
1.51189
1.5169
1.5219
1.52691
1.53191
1.53692
1.54193
1.54693
1.55194
1.55695
1.56195
1.56696
1.57196
1.57697
1.58198
1.58698
1.59199
1.597
1.602
1.60701
1.61202
1.61702
1.62203
1.62703
1.63204
1.63705
1.64205
1.64706
1.65207
1.65707
1.66208
1.66708
1.67209
1.6771
1.6821
1.68711
1.69212
1.69712
1.70213
1.70713
1.71214
1.71715
1.72215
1.72716
1.73217
1.73717
1.74218
1.74718
1.75219
1.7572
1.7622
1.76721
1.77222
1.77722
1.78223
1.78723
1.79224
1.79725
1.80225
1.80726
1.81227
1.81727
1.82228
1.82728
1.83229
1.8373
1.8423
1.84731
1.85232
1.85732
1.86233
1.86733
1.87234
1.87735
1.88235
1.88736
1.89237
1.89737
1.90238
1.90738
1.91239
1.9174
1.9224
1.92741
1.93242
1.93742
1.94243
1.94743
1.95244
1.95745
1.96245
1.96746
1.97247
1.97747
1.98248
1.98748
1.99249
1.9975
2.0025
2.00751
2.01252
2.01752
2.02253
2.02753
2.03254
2.03755
2.04255
2.04756
2.05257
2.05757
2.06258
2.06758
2.07259
2.0776
2.0826
2.08761
2.09262
2.09762
2.10263
2.10763
2.11264
2.11765
2.12265
2.12766
2.13267
2.13767
2.14268
2.14768
2.15269
2.1577
2.1627
2.16771
2.17272
2.17772
2.18273
2.18773
2.19274
2.19775
2.20275
2.20776
2.21277
2.21777
2.22278
2.22778
2.23279
2.2378
2.2428
2.24781
2.25282
2.25782
2.26283
2.26783
2.27284
2.27785
2.28285
2.28786
2.29287
2.29787
2.30288
2.30788
2.31289
2.3179
2.3229
2.32791
2.33292
2.33792
2.34293
2.34793
2.35294
2.35795
2.36295
2.36796
2.37297
2.37797
2.38298
2.38798
2.39299
2.398
2.403
2.40801
2.41302
2.41802
2.42303
2.42804
2.43304
2.43805
2.44305
2.44806
2.45307
2.45807
2.46308
2.46809
2.47309
2.4781
2.4831
2.48811
2.49312
2.49812
2.50313
2.50814
2.51314
2.51815
2.52315
2.52816
2.53317
2.53817
2.54318
2.54819
2.55319
2.5582
2.5632
2.56821
2.57322
2.57822
2.58323
2.58824
2.59324
2.59825
2.60325
2.60826
2.61327
2.61827
2.62328
2.62829
2.63329
2.6383
2.6433
2.64831
2.65332
2.65832
2.66333
2.66834
2.67334
2.67835
2.68335
2.68836
2.69337
2.69837
2.70338
2.70839
2.71339
2.7184
2.7234
2.72841
2.73342
2.73842
2.74343
2.74844
2.75344
2.75845
2.76345
2.76846
2.77347
2.77847
2.78348
2.78849
2.79349
2.7985
2.8035
2.80851
2.81352
2.81852
2.82353
2.82854
2.83354
2.83855
2.84355
2.84856
2.85357
2.85857
2.86358
2.86859
2.87359
2.8786
2.8836
2.88861
2.89362
2.89862
2.90363
2.90864
2.91364
2.91865
2.92365
2.92866
2.93367
2.93867
2.94368
2.94869
2.95369
2.9587
2.9637
2.96871
2.97372
2.97872
2.98373
2.98874
2.99374
2.99875
3.00375
3.00876
3.01377
3.01877
3.02378
3.02879
3.03379
3.0388
3.0438
3.04881
3.05382
3.05882
3.06383
3.06884
3.07384
3.07885
3.08385
3.08886
3.09387
3.09887
3.10388
3.10889
3.11389
3.1189
3.1239
3.12891
3.13392
3.13892
3.14393
3.14894
3.15394
3.15895
3.16395
3.16896
3.17397
3.17897
3.18398
3.18899
3.19399
3.199
3.20401
3.20901
3.21402
3.21902
3.22403
3.22904
3.23404
3.23905
3.24406
3.24906
3.25407
3.25907
3.26408
3.26909
3.27409
3.2791
3.28411
3.28911
3.29412
3.29912
3.30413
3.30914
3.31414
3.31915
3.32416
3.32916
3.33417
3.33917
3.34418
3.34919
3.35419
3.3592
3.36421
3.36921
3.37422
3.37922
3.38423
3.38924
3.39424
3.39925
3.40426
3.40926
3.41427
3.41927
3.42428
3.42929
3.43429
3.4393
3.44431
3.44931
3.45432
3.45932
3.46433
3.46934
3.47434
3.47935
3.48436
3.48936
3.49437
3.49937
3.50438
3.50939
3.51439
3.5194
3.52441
3.52941
3.53442
3.53942
3.54443
3.54944
3.55444
3.55945
3.56446
3.56946
3.57447
3.57947
3.58448
3.58949
3.59449
3.5995
3.60451
3.60951
3.61452
3.61952
3.62453
3.62954
3.63454
3.63955
3.64456
3.64956
3.65457
3.65957
3.66458
3.66959
3.67459
3.6796
3.68461
3.68961
3.69462
3.69962
3.70463
3.70964
3.71464
3.71965
3.72466
3.72966
3.73467
3.73967
3.74468
3.74969
3.75469
3.7597
3.76471
3.76971
3.77472
3.77972
3.78473
3.78974
3.79474
3.79975
3.80476
3.80976
3.81477
3.81977
3.82478
3.82979
3.83479
3.8398
3.84481
3.84981
3.85482
3.85982
3.86483
3.86984
3.87484
3.87985
3.88486
3.88986
3.89487
3.89987
3.90488
3.90989
3.91489
3.9199
3.92491
3.92991
3.93492
3.93992
3.94493
3.94994
3.95494
3.95995
3.96496
3.96996
3.97497
3.97997
3.98498
3.98999
3.99499
4
