# Supplementary material for: A Bio-Inspired Approach for the Reduction of Left Ventricular Workload
Source: PLoS One. 2014 Jan 24;9(1):e87122. doi: 10.1371/journal.pone.0087122 (PMC3901771; doi:10.1371/journal.pone.0087122)
Supplement: Data S1 — (ZIP) [file pone.0087122.s002.zip › Pressure_FLow_AortaNo3_setup1_ring3_HR72_7.xls]

## Sheet: Sheet1
-0.161725
-0.16784
-0.213708
-0.222882
-0.155609
-0.100567
-0.0424679
0.000342139
0.0645572
0.0706729
0.092078
0.00951572
0.134888
0.53241
1.2082
2.11332
3.20498
4.57184
6.23226
8.21987
10.2319
12.2746
14.3937
16.5709
18.7695
20.9467
22.8701
24.5427
25.9463
27.0502
27.7535
28.0654
28.0073
27.6251
27.0899
26.2582
25.4112
24.3593
23.2217
21.9833
20.8611
19.745
18.3659
17.1641
16.1825
15.0725
13.9411
13.0024
12.3113
11.7609
11.1126
10.7579
10.4368
10.2625
10.1494
10.1157
10.076
10.1157
10.3115
10.7334
10.9414
10.8313
10.5867
10.3023
9.90781
9.32376
8.66938
7.90797
7.06094
6.02433
4.88069
3.7187
2.5506
1.43754
0.379517
-0.605114
-1.55305
-2.26248
-2.73033
-2.95355
-2.82818
-2.38479
-1.69371
-0.907843
-0.164782
0.538526
1.21737
1.67911
1.97266
2.04911
1.99407
1.75861
1.16845
0.584394
0.125714
-0.277923
-0.638751
-0.941479
-1.17999
-1.31454
-1.26255
-0.978173
-0.745776
-0.485858
-0.170898
0.17464
0.44679
0.697535
0.841254
0.896296
0.859601
0.792328
0.66084
0.53241
0.348938
0.180756
0.0767887
-0.164782
-0.436932
-0.556189
-0.504205
-0.449163
-0.363543
-0.378833
-0.357428
-0.198419
0.0767887
0.128772
0.153235
0.186872
0.257202
0.376459
0.449848
0.382575
0.410096
0.465137
0.327533
0.208277
0.165467
0.147119
0.153235
0.0676151
-0.00883145
-0.146435
-0.18313
-0.189245
-0.128088
-0.106683
-0.00271572
0.0737308
0.128772
0.31836
0.348938
0.333649
0.333649
0.355054
0.333649
0.23274
0.183814
0.0890201
0.0492679
0.024805
0.0125736
0.0767887
0.0890201
0.0614994
-0.0332943
-0.0546994
0.0798465
0.162409
0.144062
0.147119
0.199103
0.223566
0.202161
0.18993
0.348938
0.388691
0.34588
0.385633
0.639435
1.18679
2.01241
3.07655
4.4954
6.13441
7.87128
9.69682
11.7211
13.883
16.0725
18.3445
20.5339
22.5245
24.3103
25.8423
26.9768
27.7107
28.0501
27.9614
27.6098
27.0869
26.408
25.5457
24.5183
23.3746
22.2096
20.8366
19.6563
18.638
17.5494
16.2926
15.1612
14.039
12.9932
12.3908
11.8679
11.3725
10.8129
10.4705
10.1341
9.9812
10.0118
10.131
10.2656
10.391
10.3543
10.5316
10.709
10.7732
10.6325
10.2564
9.62343
8.75806
8.015
7.18632
6.21697
5.07028
3.97556
2.87779
1.7739
0.639435
-0.280981
-1.12189
-1.93528
-2.47347
-2.69669
-2.55909
-2.20132
-1.71512
-1.06379
-0.336023
0.44679
1.16845
1.72803
2.14085
2.25704
2.14696
1.92679
1.44977
0.988031
0.498774
0.0614994
-0.375775
-0.742718
-1.02404
-1.18611
-1.34206
-1.22892
-0.950653
-0.623462
-0.305444
0.0034
0.379517
0.596625
0.737287
0.801502
0.89018
0.896296
0.813733
0.685303
0.483484
0.287781
0.241913
0.192987
0.0186893
-0.118914
-0.26875
-0.372717
-0.375775
-0.31156
-0.250402
-0.0791623
-0.0669308
-0.0302365
0.0462101
0.153235
0.263318
0.306128
0.367285
0.452906
0.44679
0.358112
0.226624
0.177698
0.165467
0.0951358
0.0645572
-0.0302365
-0.0699887
-0.0761044
-0.103625
-0.164782
-0.158667
-0.0791623
0.0645572
-0.00577358
-0.0516415
0.0339786
0.0186893
0.0278629
0.0829044
0.165467
0.125714
0.101252
0.0767887
-0.0485836
-0.128088
-0.085278
-0.0332943
-0.0699887
-0.140319
-0.0791623
-0.0546994
-0.177014
-0.213708
-0.146435
-0.0424679
0.0584415
0.0614994
0.199103
0.370343
0.30307
0.180756
0.180756
0.192987
0.336707
0.630262
1.24183
2.11027
3.10407
4.28441
5.70325
7.38814
9.33293
11.3817
13.4794
15.733
17.9653
20.1455
22.176
24.029
25.5977
26.7933
27.5394
28.0868
28.1694
27.8513
27.307
26.6129
25.7934
24.766
23.5245
22.3961
21.2433
20.1394
19.0355
17.7268
16.2315
14.9227
14.0665
13.3051
12.4672
11.7334
11.1707
10.8772
10.605
10.4276
10.2228
10.183
10.1708
10.128
10.2381
10.5163
10.6478
10.709
10.5897
10.3604
10.0057
9.49806
8.94459
8.20153
7.28111
6.19863
5.09168
4.01226
2.92977
1.7158
0.511005
-0.583709
-1.54694
-2.28694
-2.71504
-2.88016
-2.7762
-2.37256
-1.79156
-1.08214
-0.277923
0.462079
1.02167
1.50481
1.8901
2.05217
1.97572
1.80142
1.54762
1.10117
0.611914
0.128772
-0.317675
-0.721313
-1.00264
-1.11578
-1.09437
-1.0485
-0.917016
-0.71214
-0.427758
-0.134204
0.153235
0.416211
0.541584
0.688361
0.80456
0.871833
0.792328
0.633319
0.492658
0.339765
0.226624
0.156293
-0.0363522
-0.213708
-0.378833
-0.400238
-0.421643
-0.430816
-0.293213
-0.0302365
0.0523258
0.0767887
0.104309
0.125714
0.220508
0.257202
0.263318
0.17464
-0.0271786
-0.0241208
0.0676151
0.177698
0.156293
0.024805
-0.118914
-0.180072
-0.177014
-0.100567
-0.170898
-0.228997
-0.250402
-0.22594
-0.164782
-0.170898
-0.146435
-0.0241208
0.128772
0.238855
0.339765
0.315302
0.23274
0.107367
0.0767887
-0.0822201
-0.348254
-0.400238
-0.290155
-0.204535
-0.177014
-0.180072
-0.228997
-0.256518
-0.155609
-0.0271786
-0.0363522
-0.0485836
-0.0210629
0.0309208
0.0278629
0.0431522
0.0156314
0.0645572
0.113483
0.183814
0.416211
0.951337
1.74027
2.77382
4.07647
5.52896
7.12822
8.94764
11.03
13.2409
15.4823
17.6625
19.7541
21.7784
23.7171
25.5946
26.7964
27.4997
27.8513
27.9675
27.7932
27.3651
26.7261
25.8484
24.7996
23.6621
22.4634
21.3626
20.0569
18.904
17.791
16.6535
15.4273
14.2377
13.1706
12.3419
11.7609
11.2991
10.8863
10.3971
10.1127
10.1861
10.1372
10.1066
10.0729
10.1524
10.2778
10.4705
10.6417
10.6723
10.5683
10.2839
9.79161
9.13723
8.29938
7.31169
6.30871
5.1559
3.92664
2.63316
1.49258
0.391748
-0.644867
-1.64479
-2.33892
-2.68446
-2.7976
-2.82818
-2.60496
-2.01173
-1.32065
-0.562304
0.211335
0.9758
1.55374
1.93291
2.04299
2.03688
1.90845
1.62712
1.19291
0.670014
0.156293
-0.271808
-0.504205
-0.736602
-0.981231
-1.15859
-1.13412
-1.00264
-0.699908
-0.314618
-0.0394101
0.220508
0.492658
0.663898
0.777039
0.862659
0.865717
0.798444
0.679187
0.605799
0.440674
0.171582
-0.0761044
-0.186187
-0.29627
-0.348254
-0.326849
-0.323791
-0.265692
-0.170898
-0.085278
0.0034
0.0859623
0.113483
0.092078
0.153235
0.248029
0.263318
0.351996
0.440674
0.44679
0.351996
0.278608
0.254145
0.192987
0.0614994
-0.0363522
-0.106683
-0.152551
-0.109741
-0.085278
-0.0975094
-0.0944516
0.0125736
0.0492679
0.0462101
0.0339786
0.220508
0.278608
0.34588
0.324475
0.339765
0.355054
0.367285
0.449848
0.269434
0.168525
0.0676151
0.000342139
-0.0485836
-0.0577572
-0.238171
-0.323791
-0.222882
-0.146435
-0.00271572
0.0767887
0.110425
-0.0302365
-0.204535
-0.186187
-0.0761044
0.0645572
0.0737308
0.156293
0.394806
0.76175
1.45894
2.39771
3.63614
5.10085
6.77656
8.6174
10.5958
12.8403
14.9839
17.2711
19.3902
21.3748
23.341
25.0901
26.671
27.5761
28.0287
28.0654
28.0012
27.5914
26.9126
26.2735
25.3836
24.1605
22.9007
21.6989
20.2464
18.9621
17.9653
16.9654
15.7575
14.516
13.5008
12.7119
12.03
11.3053
10.6295
10.2442
10.131
10.1127
10.0821
9.99955
10.024
10.2014
10.2595
10.3237
10.4521
10.3512
10.2442
10.024
9.55004
9.08219
8.37582
7.36673
6.40656
5.50143
4.44341
3.23556
1.94514
0.786212
-0.427758
-1.58363
-2.31446
-2.59272
-2.70281
-2.60496
-2.39396
-1.89859
-1.32065
-0.595941
0.168525
0.917701
1.47423
1.94208
2.19589
2.18366
1.89927
1.43448
0.984973
0.477369
0.0798465
-0.351312
-0.727429
-0.978173
-1.22892
-1.28702
-1.24727
-1.00875
-0.690735
-0.391064
-0.131146
0.196045
0.44679
0.608857
0.813733
0.908527
0.896296
0.737287
0.666956
0.562989
0.382575
0.278608
0.290839
0.238855
0.119599
-0.018005
-0.232055
-0.418585
-0.479742
-0.336023
-0.100567
0.257202
0.4896
0.599683
0.590509
0.526294
0.535468

## Sheet: Sheet2
74.7495
74.4401
74.0421
73.7474
73.4379
73.0621
72.6937
72.34
71.9641
71.5368
71.2125
70.822
70.4536
70.2325
70.1588
70.2914
70.7557
71.5515
72.7158
74.2632
76.2086
78.4708
80.814
83.2973
85.7585
88.2786
90.6808
92.8915
94.9031
96.4285
97.5485
98.4033
98.8897
99.0739
99.2802
99.7739
100.651
101.985
103.783
105.875
108.152
110.304
112.507
114.887
117.334
119.64
121.585
123.074
124.246
125.049
125.653
126.154
126.618
127.068
127.436
127.819
128.203
128.645
129.057
129.529
129.942
130.428
130.855
131.261
131.519
131.666
131.71
131.592
131.275
130.885
130.399
129.868
129.308
128.718
128.166
127.517
126.913
126.353
125.845
125.506
125.277
125.226
125.307
125.491
125.668
125.69
125.491
125.086
124.459
123.546
122.455
121.254
119.861
118.439
117.046
115.786
114.703
113.738
113.03
112.544
112.139
111.925
111.792
111.733
111.719
111.652
111.557
111.321
110.967
110.378
109.648
108.72
107.695
106.568
105.345
104.173
103.06
101.962
101.012
100.142
99.5234
98.9928
98.5875
98.2854
98.057
97.8801
97.5633
97.2538
96.8411
96.3253
95.699
94.9768
94.1294
93.2673
92.3462
91.3956
90.504
89.6197
88.8018
88.0649
87.4533
86.8933
86.4512
86.0017
85.6701
85.309
84.9627
84.6163
84.2553
83.8058
83.3342
82.811
82.192
81.632
80.9762
80.3424
79.6645
79.0529
78.4118
77.9329
77.4318
76.9675
76.5107
76.2086
75.8401
75.4496
75.1548
74.8601
74.4916
74.1085
73.7769
73.4379
73.0768
72.6937
72.3326
71.9273
71.5736
71.2125
70.822
70.5199
70.2325
70.1441
70.2472
70.6672
71.4041
72.4947
73.9021
75.8328
78.095
80.4309
82.8773
85.368
87.9102
90.4082
92.6778
94.5789
96.1632
97.3643
98.2854
98.8528
99.0886
99.3097
99.7223
100.518
101.741
103.488
105.544
107.762
110.009
112.161
114.519
116.781
118.859
120.701
122.271
123.45
124.349
125.093
125.786
126.309
126.81
127.333
127.716
128.158
128.578
128.998
129.418
129.92
130.376
130.826
131.187
131.452
131.659
131.71
131.659
131.342
130.966
130.48
129.979
129.433
128.903
128.343
127.731
127.142
126.552
125.963
125.535
125.336
125.233
125.27
125.461
125.675
125.638
125.506
125.181
124.467
123.663
122.588
121.372
119.994
118.601
117.186
115.889
114.733
113.804
113.067
112.529
112.131
111.866
111.792
111.77
111.763
111.719
111.645
111.431
111.122
110.547
109.781
108.867
107.791
106.612
105.47
104.261
103.112
102.043
101.071
100.304
99.5749
99.0665
98.6612
98.3296
98.1601
97.9096
97.637
97.3201
96.8706
96.3548
95.6916
94.9842
94.1294
93.2452
92.4125
91.4325
90.5703
89.7671
88.8976
88.227
87.5417
87.0186
86.4733
86.0827
85.6701
85.3311
84.9627
84.6311
84.2332
83.85
83.3784
82.8257
82.2731
81.6983
81.0425
80.4088
79.7751
79.1855
78.5592
78.036
77.4834
77.0191
76.577
76.2012
75.8401
75.5012
75.1106
74.8601
74.4916
74.1453
73.8727
73.5337
73.1432
72.7821
72.4358
72.0305
71.6694
71.3083
70.9252
70.542
70.2693
70.1514
70.2399
70.5641
71.3083
72.3105
73.7179
75.5085
77.6971
80.0772
82.5015
84.9921
87.5049
89.944
92.2062
94.1957
96.0085
97.3422
98.1086
98.5875
98.9486
99.1033
99.5013
100.246
101.439
102.95
104.91
107.121
109.538
111.881
114.217
116.354
118.55
120.524
122.131
123.553
124.54
125.307
125.918
126.375
126.758
127.171
127.584
127.967
128.365
128.836
129.337
129.853
130.354
130.892
131.305
131.555
131.688
131.681
131.526
131.29
130.959
130.45
129.934
129.382
128.91
128.343
127.746
127.156
126.618
126.058
125.624
125.329
125.24
125.277
125.461
125.587
125.631
125.513
125.204
124.629
123.848
122.875
121.696
120.392
118.933
117.525
116.214
115.049
114.062
113.288
112.699
112.249
111.954
111.814
111.756
111.682
111.667
111.652
111.476
111.151
110.65
109.95
109.095
108.101
107.017
105.802
104.623
103.444
102.324
101.329
100.452
99.7002
99.0886
98.6539
98.3959
98.1307
97.9464
97.7106
97.4085
97.0401
96.4948
95.9495
95.2421
94.3873
93.5104
92.6262
91.6756
90.725
89.8703
89.0744
88.3228
87.6744
87.0849
86.5985
86.2227
85.8027
85.4785
85.1027
84.7784
84.3953
84.0047
83.5184
83.0026
82.4131
81.8604
81.2709
80.6372
79.974
79.3992
78.6992
78.176
77.6749
77.1518
76.7391
76.3486
76.0022
75.6264
75.3169
74.9559
74.6611
74.2927
73.9979
73.6369
73.2979
72.9074
72.5389
72.1705
71.802
71.3968
71.0283
70.6746
70.3799
70.1883
70.262
70.5493
71.1757
72.1852
73.5337
75.2433
77.3949
79.7308
82.1036
84.6163
87.1291
89.5534
91.9188
94.1073
95.9127
97.2096
97.9612
98.418
98.7939
99.1623
99.5971
100.246
101.373
102.825
104.623
106.642
108.911
111.313
113.951
116.494
118.771
120.709
122.271
123.487
124.386
125.071
125.66
126.184
126.655
127.09
127.554
127.959
128.372
128.8
129.293
129.839
130.317
130.826
131.216
131.57
131.784
131.931
131.858
131.681
131.32
130.76
130.185
129.669
129.138
128.483
127.945
127.296
126.707
126.125
125.638
125.403
125.211
125.262
125.403
125.609
125.734
125.697
125.461
124.872
124.098
123.14
121.969
120.686
119.25
117.857
116.479
115.293
114.209
113.443
112.831
112.397
112.043
111.903
111.873
111.8
111.77
111.741
111.586
111.225
110.761
110.12
109.243
108.292
107.187
105.993
104.799
103.635
102.545
101.528
100.629
99.8771
99.2581
98.7791
98.4623
98.197
97.9612
97.7033
97.4748
97.0475
96.5759
96.0011
95.3232
94.4979
93.6578
92.7736
91.8156
90.9019
90.0029
89.1923
88.4702
87.7702
87.1438
86.6575
86.2154
85.7953
85.4637
85.1174
84.7563
84.4026
84.0195
83.5258
82.9952
82.5015
81.8973
81.2635
80.593
79.9961
79.3403
78.7582
78.2055
77.6823
77.2107
76.7244
76.3559
75.9359
75.6117
75.2359
74.9117
74.558
74.2411
73.9169
73.5042
73.1726
72.8484
72.4431
72.0968
71.721
71.3525
70.9988
70.6157
70.3283
70.1809
70.1367
70.3651
70.8883
71.8462
73.0547
74.6832
76.7096
79.1487
81.5583
84.0563
86.5543
89.0892
91.4325
93.562
95.3379
96.878
97.9022
98.4844
98.676
98.9265
99.1991
99.855
100.887
102.346
104.158
106.413
108.955
111.63
114.187
116.457
118.505
120.377
121.895
123.185
124.26
125.034
125.675
126.235
126.699
127.112
127.569
127.923
128.372
128.792
129.22
129.691
130.222
130.745
131.135
131.401
131.651
131.695
131.673
131.504
131.216
130.73
130.222
129.743
129.227
128.63
128.055
127.451
126.832
126.235
125.786
125.469
125.277
125.255
125.388
125.565
125.69
125.668
125.403
124.96
124.246
123.295
122.175
120.878
119.456
118.078
116.707
115.418
114.327
113.524
112.853
112.33
112.028
111.844
111.763
111.748
111.778
111.704
111.601
111.299
110.834
110.238
109.427
108.425
107.356
106.148
104.939
103.812
102.67
101.594
100.702
99.9876
99.3097
98.8233
98.4991
98.2338
97.9759
97.7401
97.5264
97.1138
96.7085
96.119
95.4484

## Sheet: Sheet3
0
0.00500626
0.0100125
0.0150188
0.020025
0.0250313
0.0300375
0.0350438
0.0400501
0.0450563
0.0500626
0.0550688
0.0600751
0.0650814
0.0700876
0.0750939
0.0801001
0.0851064
0.0901126
0.0951189
0.100125
0.105131
0.110138
0.115144
0.12015
0.125156
0.130163
0.135169
0.140175
0.145181
0.150188
0.155194
0.1602
0.165207
0.170213
0.175219
0.180225
0.185232
0.190238
0.195244
0.20025
0.205257
0.210263
0.215269
0.220275
0.225282
0.230288
0.235294
0.2403
0.245307
0.250313
0.255319
0.260325
0.265332
0.270338
0.275344
0.28035
0.285357
0.290363
0.295369
0.300375
0.305382
0.310388
0.315394
0.320401
0.325407
0.330413
0.335419
0.340426
0.345432
0.350438
0.355444
0.360451
0.365457
0.370463
0.375469
0.380476
0.385482
0.390488
0.395494
0.400501
0.405507
0.410513
0.415519
0.420526
0.425532
0.430538
0.435544
0.440551
0.445557
0.450563
0.455569
0.460576
0.465582
0.470588
0.475594
0.480601
0.485607
0.490613
0.49562
0.500626
0.505632
0.510638
0.515645
0.520651
0.525657
0.530663
0.53567
0.540676
0.545682
0.550688
0.555695
0.560701
0.565707
0.570713
0.57572
0.580726
0.585732
0.590738
0.595745
0.600751
0.605757
0.610763
0.61577
0.620776
0.625782
0.630788
0.635795
0.640801
0.645807
0.650814
0.65582
0.660826
0.665832
0.670839
0.675845
0.680851
0.685857
0.690864
0.69587
0.700876
0.705882
0.710889
0.715895
0.720901
0.725907
0.730914
0.73592
0.740926
0.745932
0.750939
0.755945
0.760951
0.765957
0.770964
0.77597
0.780976
0.785982
0.790989
0.795995
0.801001
0.806008
0.811014
0.81602
0.821026
0.826033
0.831039
0.836045
0.841051
0.846058
0.851064
0.85607
0.861076
0.866083
0.871089
0.876095
0.881101
0.886108
0.891114
0.89612
0.901126
0.906133
0.911139
0.916145
0.921151
0.926158
0.931164
0.93617
0.941176
0.946183
0.951189
0.956195
0.961202
0.966208
0.971214
0.97622
0.981227
0.986233
0.991239
0.996245
1.00125
1.00626
1.01126
1.01627
1.02128
1.02628
1.03129
1.0363
1.0413
1.04631
1.05131
1.05632
1.06133
1.06633
1.07134
1.07635
1.08135
1.08636
1.09136
1.09637
1.10138
1.10638
1.11139
1.1164
1.1214
1.12641
1.13141
1.13642
1.14143
1.14643
1.15144
1.15645
1.16145
1.16646
1.17146
1.17647
1.18148
1.18648
1.19149
1.1965
1.2015
1.20651
1.21151
1.21652
1.22153
1.22653
1.23154
1.23655
1.24155
1.24656
1.25156
1.25657
1.26158
1.26658
1.27159
1.2766
1.2816
1.28661
1.29161
1.29662
1.30163
1.30663
1.31164
1.31665
1.32165
1.32666
1.33166
1.33667
1.34168
1.34668
1.35169
1.3567
1.3617
1.36671
1.37171
1.37672
1.38173
1.38673
1.39174
1.39675
1.40175
1.40676
1.41176
1.41677
1.42178
1.42678
1.43179
1.4368
1.4418
1.44681
1.45181
1.45682
1.46183
1.46683
1.47184
1.47685
1.48185
1.48686
1.49186
1.49687
1.50188
1.50688
1.51189
1.5169
1.5219
1.52691
1.53191
1.53692
1.54193
1.54693
1.55194
1.55695
1.56195
1.56696
1.57196
1.57697
1.58198
1.58698
1.59199
1.597
1.602
1.60701
1.61202
1.61702
1.62203
1.62703
1.63204
1.63705
1.64205
1.64706
1.65207
1.65707
1.66208
1.66708
1.67209
1.6771
1.6821
1.68711
1.69212
1.69712
1.70213
1.70713
1.71214
1.71715
1.72215
1.72716
1.73217
1.73717
1.74218
1.74718
1.75219
1.7572
1.7622
1.76721
1.77222
1.77722
1.78223
1.78723
1.79224
1.79725
1.80225
1.80726
1.81227
1.81727
1.82228
1.82728
1.83229
1.8373
1.8423
1.84731
1.85232
1.85732
1.86233
1.86733
1.87234
1.87735
1.88235
1.88736
1.89237
1.89737
1.90238
1.90738
1.91239
1.9174
1.9224
1.92741
1.93242
1.93742
1.94243
1.94743
1.95244
1.95745
1.96245
1.96746
1.97247
1.97747
1.98248
1.98748
1.99249
1.9975
2.0025
2.00751
2.01252
2.01752
2.02253
2.02753
2.03254
2.03755
2.04255
2.04756
2.05257
2.05757
2.06258
2.06758
2.07259
2.0776
2.0826
2.08761
2.09262
2.09762
2.10263
2.10763
2.11264
2.11765
2.12265
2.12766
2.13267
2.13767
2.14268
2.14768
2.15269
2.1577
2.1627
2.16771
2.17272
2.17772
2.18273
2.18773
2.19274
2.19775
2.20275
2.20776
2.21277
2.21777
2.22278
2.22778
2.23279
2.2378
2.2428
2.24781
2.25282
2.25782
2.26283
2.26783
2.27284
2.27785
2.28285
2.28786
2.29287
2.29787
2.30288
2.30788
2.31289
2.3179
2.3229
2.32791
2.33292
2.33792
2.34293
2.34793
2.35294
2.35795
2.36295
2.36796
2.37297
2.37797
2.38298
2.38798
2.39299
2.398
2.403
2.40801
2.41302
2.41802
2.42303
2.42804
2.43304
2.43805
2.44305
2.44806
2.45307
2.45807
2.46308
2.46809
2.47309
2.4781
2.4831
2.48811
2.49312
2.49812
2.50313
2.50814
2.51314
2.51815
2.52315
2.52816
2.53317
2.53817
2.54318
2.54819
2.55319
2.5582
2.5632
2.56821
2.57322
2.57822
2.58323
2.58824
2.59324
2.59825
2.60325
2.60826
2.61327
2.61827
2.62328
2.62829
2.63329
2.6383
2.6433
2.64831
2.65332
2.65832
2.66333
2.66834
2.67334
2.67835
2.68335
2.68836
2.69337
2.69837
2.70338
2.70839
2.71339
2.7184
2.7234
2.72841
2.73342
2.73842
2.74343
2.74844
2.75344
2.75845
2.76345
2.76846
2.77347
2.77847
2.78348
2.78849
2.79349
2.7985
2.8035
2.80851
2.81352
2.81852
2.82353
2.82854
2.83354
2.83855
2.84355
2.84856
2.85357
2.85857
2.86358
2.86859
2.87359
2.8786
2.8836
2.88861
2.89362
2.89862
2.90363
2.90864
2.91364
2.91865
2.92365
2.92866
2.93367
2.93867
2.94368
2.94869
2.95369
2.9587
2.9637
2.96871
2.97372
2.97872
2.98373
2.98874
2.99374
2.99875
3.00375
3.00876
3.01377
3.01877
3.02378
3.02879
3.03379
3.0388
3.0438
3.04881
3.05382
3.05882
3.06383
3.06884
3.07384
3.07885
3.08385
3.08886
3.09387
3.09887
3.10388
3.10889
3.11389
3.1189
3.1239
3.12891
3.13392
3.13892
3.14393
3.14894
3.15394
3.15895
3.16395
3.16896
3.17397
3.17897
3.18398
3.18899
3.19399
3.199
3.20401
3.20901
3.21402
3.21902
3.22403
3.22904
3.23404
3.23905
3.24406
3.24906
3.25407
3.25907
3.26408
3.26909
3.27409
3.2791
3.28411
3.28911
3.29412
3.29912
3.30413
3.30914
3.31414
3.31915
3.32416
3.32916
3.33417
3.33917
3.34418
3.34919
3.35419
3.3592
3.36421
3.36921
3.37422
3.37922
3.38423
3.38924
3.39424
3.39925
3.40426
3.40926
3.41427
3.41927
3.42428
3.42929
3.43429
3.4393
3.44431
3.44931
3.45432
3.45932
3.46433
3.46934
3.47434
3.47935
3.48436
3.48936
3.49437
3.49937
3.50438
3.50939
3.51439
3.5194
3.52441
3.52941
3.53442
3.53942
3.54443
3.54944
3.55444
3.55945
3.56446
3.56946
3.57447
3.57947
3.58448
3.58949
3.59449
3.5995
3.60451
3.60951
3.61452
3.61952
3.62453
3.62954
3.63454
3.63955
3.64456
3.64956
3.65457
3.65957
3.66458
3.66959
3.67459
3.6796
3.68461
3.68961
3.69462
3.69962
3.70463
3.70964
3.71464
3.71965
3.72466
3.72966
3.73467
3.73967
3.74468
3.74969
3.75469
3.7597
3.76471
3.76971
3.77472
3.77972
3.78473
3.78974
3.79474
3.79975
3.80476
3.80976
3.81477
3.81977
3.82478
3.82979
3.83479
3.8398
3.84481
3.84981
3.85482
3.85982
3.86483
3.86984
3.87484
3.87985
3.88486
3.88986
3.89487
3.89987
3.90488
3.90989
3.91489
3.9199
3.92491
3.92991
3.93492
3.93992
3.94493
3.94994
3.95494
3.95995
3.96496
3.96996
3.97497
3.97997
3.98498
3.98999
3.99499
4
