# Supplementary material for: A Bio-Inspired Approach for the Reduction of Left Ventricular Workload
Source: PLoS One. 2014 Jan 24;9(1):e87122. doi: 10.1371/journal.pone.0087122 (PMC3901771; doi:10.1371/journal.pone.0087122)
Supplement: Data S1 — (ZIP) [file pone.0087122.s002.zip › Pressure_FLow_AortaNo3_setup1_ring3_HR72_8.xls]

## Sheet: Sheet1
0.235797
-0.0424679
-0.219824
-0.366601
-0.436932
-0.443048
-0.348254
-0.0699887
0.162409
0.205219
0.0553836
-0.0638729
-0.112799
-0.18313
-0.219824
-0.0975094
0.168525
0.556873
1.02778
1.6944
2.44357
3.56581
4.90515
6.58698
8.51037
10.4246
12.4764
14.7759
16.9837
19.0325
21.0048
22.8334
24.4877
25.8698
26.934
27.5914
27.885
27.9492
27.5792
26.9401
26.2307
25.2613
23.9801
22.6683
21.5063
20.3107
19.1303
18.0326
16.9501
15.6474
14.2653
13.2501
12.4061
11.7456
11.3267
11.0392
10.8282
10.4582
10.2534
10.3726
10.3726
10.2564
10.1891
10.4552
10.7793
10.7854
10.6845
10.6692
10.446
10.0485
9.5898
9.19839
8.27491
7.17103
5.96011
4.74003
3.66978
2.64233
1.41613
0.125714
-0.969
-1.76099
-2.28388
-2.60496
-2.77925
-2.65694
-2.10958
-1.17082
-0.134204
0.547699
0.981916
1.45588
1.89927
2.19894
2.37018
2.43746
2.20812
1.65159
1.05225
0.633319
0.134888
-0.238171
-0.577594
-0.956768
-1.14941
-1.01487
-0.923132
-0.785528
-0.470569
-0.0271786
0.376459
0.590509
0.84737
0.954395
1.00332
1.09506
1.07671
0.859601
0.572162
0.324475
0.0767887
-0.0455258
-0.0332943
-0.018005
0.0309208
0.0309208
-0.140319
-0.18313
-0.12503
0.134888
0.214392
0.263318
0.348938
0.336707
0.266376
0.391748
0.642493
0.764807
0.688361
0.544641
0.419269
0.229682
0.113483
0.137946
-0.0363522
-0.0975094
0.0125736
0.134888
0.205219
0.199103
0.0492679
-0.085278
0.0217472
-0.0118893
-0.118914
-0.00271572
0.208277
0.440674
0.602741
0.673072
0.627204
0.614972
0.437616
0.23274
0.0859623
-0.0913937
-0.192303
-0.198419
-0.192303
-0.22594
-0.177014
-0.118914
0.0339786
0.119599
0.128772
0.147119
0.134888
0.162409
0.0951358
0.199103
0.23274
0.162409
0.162409
0.290839
0.223566
0.0981937
0.462079
1.27853
2.3182
3.37928
4.54432
6.02739
7.79483
9.6907
11.8251
14.0329
16.2009
18.2588
20.384
22.4328
24.2889
25.8148
26.8942
27.5486
27.888
27.9645
27.7321
27.1908
26.197
25.1941
24.3348
23.3043
22.0659
20.7235
19.4055
18.3506
17.2895
16.0633
14.9196
13.9687
13.0605
12.3174
11.7272
11.1279
10.7029
10.3971
10.18
10.0943
10.1555
10.2136
10.4154
10.5989
10.7793
10.8802
10.9414
10.7885
10.5255
10.2075
9.74269
9.10971
8.19847
7.08846
5.9754
4.94796
3.98168
3.01234
2.11027
1.00638
0.0156314
-1.00875
-1.88942
-2.50405
-2.74868
-2.63859
-2.41843
-2.00867
-1.32371
-0.580652
0.104309
0.706708
1.33357
1.77084
2.07357
2.11944
1.9482
1.6944
1.27241
0.712824
0.177698
-0.213708
-0.574536
-0.944537
-1.2595
-1.29313
-1.18305
-0.920074
-0.626519
-0.287097
0.0278629
0.358112
0.627204
0.780097
0.951337
0.926874
0.902411
0.758692
0.614972
0.486542
0.455963
0.226624
0.024805
-0.164782
-0.29627
-0.357428
-0.406353
-0.531726
-0.531726
-0.427758
-0.271808
-0.0577572
0.0553836
0.104309
0.17464
0.177698
0.202161
0.281665
0.333649
0.351996
0.355054
0.244971
0.168525
0.0981937
0.0798465
0.0278629
-0.0363522
-0.115857
-0.177014
-0.216766
-0.25346
-0.332965
-0.326849
-0.195361
0.000342139
0.150177
0.177698
0.141004
0.13183
0.0981937
0.0553836
0.0859623
0.162409
0.202161
0.17464
0.110425
0.0309208
-0.177014
-0.305444
-0.247345
-0.201477
-0.152551
-0.149493
-0.112799
0.00645786
0.0798465
0.119599
0.0584415
0.0492679
0.0523258
0.0706729
0.113483
0.0951358
0.141004
0.0951358
0.226624
0.486542
0.954395
1.66382
2.75853
4.1254
5.69102
7.43095
9.39409
11.4796
13.6476
15.8798
18.002
20.115
22.2004
24.0076
25.4356
26.5395
27.252
27.6404
27.7321
27.463
26.9218
26.2154
25.4815
24.5458
23.4083
22.2279
21.014
19.7725
18.5371
17.4363
16.5097
15.4701
14.4334
13.4641
12.6385
11.8159
11.131
10.8741
10.5989
10.2534
10.18
10.1372
10.1738
10.29
10.3298
10.3359
10.4919
10.7059
10.7732
10.6478
10.3604
9.83442
9.16475
8.29326
7.38508
6.45549
5.40664
4.28746
3.12548
1.93291
0.829023
-0.25346
-1.41239
-2.21049
-2.67223
-2.77925
-2.66611
-2.36338
-1.90471
-1.26255
-0.553131
0.208277
0.920758
1.53539
1.92679
2.11332
2.05828
1.89316
1.67299
1.15927
0.688361
0.229682
-0.238171
-0.583709
-0.828338
-1.08214
-1.24421
-1.24115
-1.06991
-0.745776
-0.378833
-0.0271786
0.208277
0.452906
0.712824
1.02473
1.04919
0.951337
0.813733
0.709766
0.492658
0.300013
0.0951358
-0.0302365
-0.143377
-0.186187
-0.222882
-0.33908
-0.372717
-0.388006
-0.372717
-0.452221
-0.31156
-0.0302365
0.150177
0.278608
0.348938
0.44679
0.562989
0.53241
0.434558
0.431501
0.422327
0.358112
0.229682
0.144062
0.0553836
-0.00271572
-0.0913937
-0.12503
-0.180072
-0.16784
-0.146435
-0.134204
-0.152551
-0.170898
-0.0638729
0.0553836
0.147119
0.248029
0.31836
0.306128
0.272492
0.272492
0.281665
0.214392
0.134888
0.0553836
-0.00577358
-0.0363522
-0.0546994
-0.0669308
-0.0730465
-0.0699887
-0.12503
-0.131146
-0.0241208
0.128772
0.153235
0.162409
0.171582
0.186872
0.171582
0.202161
0.214392
0.116541
0.150177
0.370343
0.838196
1.50175
2.43134
3.44655
4.84094
6.50747
8.45839
10.4949
12.6079
14.7912
16.944
18.9958
21.1118
23.1117
24.8363
26.1542
27.0349
27.515
27.6679
27.5364
27.1603
26.567
25.8423
25.0259
23.9801
22.7631
21.5552
20.1853
18.9224
17.739
16.6871
15.5985
14.5191
13.5681
12.6752
11.8924
11.4306
11.0912
10.7243
10.3818
10.0943
9.92616
10.0485
10.3023
10.4521
10.5714
10.6111
10.5622
10.5591
10.5836
10.4674
10.0791
9.495
8.66632
7.75814
7.04871
6.23532
5.07945
3.86854
2.63928
1.47423
0.290839
-0.944537
-1.97504
-2.5652
-2.80066
-2.75479
-2.46124
-1.97198
-1.30231
-0.657098
0.0339786
0.737287
1.4039
1.85646
2.12861
2.25704
2.22035
1.84729
1.41002
0.920758
0.419269
-0.0791623
-0.488916
-0.822223
-1.10966
-1.0852
-0.981231
-0.861975
-0.672387
-0.384948
-0.0516415
0.27555
0.590509
0.920758
1.13175
1.10729
0.991089
0.868775
0.798444
0.697535
0.501831
0.327533
0.165467
-0.0822201
-0.250402
-0.329907
-0.345196
-0.308502
-0.284039
-0.207592
-0.0761044
0.0278629
0.0829044
0.134888
0.226624
0.324475
0.364228
0.459021
0.57522
0.590509
0.535468
0.443732
0.327533
0.196045
0.13183
-0.0883358
-0.29627
-0.29627
-0.219824
-0.201477
-0.186187
-0.201477
-0.164782
-0.140319
-0.085278
-0.0455258
0.000342139
0.092078
0.134888
0.0829044
0.0462101
0.128772
0.0125736
-0.0394101
-0.0302365
-0.00577358
-0.0332943
-0.0516415
-0.0669308
-0.103625
-0.329907
-0.421643
-0.403296
-0.348254
-0.213708
-0.140319
-0.0761044
-0.0608151
-0.00577358
-0.018005
0.00951572
0.0553836
0.0431522
0.00951572
-0.00577358
0.0400943
0.177698
0.514063
1.10423
1.99101
3.10713
4.54127
6.16499
8.04558
9.99038
12.0116
14.1063
16.2315
18.4515
20.6256
22.5949
24.2736
25.7139
26.5884
27.2
27.5608
27.6189
27.3651
26.8728
26.1848
25.2675
24.1544
23.0566
21.8946
20.7296
19.7205
18.5249
17.1091
15.9746
15.0909
14.1338
13.1858
12.4275
11.7945
11.3053
10.9781
10.7487
10.6386
10.5714
10.391
10.3329
10.4032
10.5133
10.6417
10.6998
10.8099
10.816
10.4735
10.131
9.67542
9.0669
8.30549
7.39119
6.45549
5.34854
4.17738
2.942
1.75555
0.642493
-0.415527
-1.44603
-2.27776
-2.82512
-2.9352
-2.62636
-2.22272
-1.68148
-1.03321
-0.332965
0.223566
0.780097
1.42836
1.91151
2.11332
2.10721
1.82894
1.47117
1.04307
0.459021
0.000342139
-0.427758
-0.730487
-0.920074
-1.02404
-1.12495
-1.0852
-1.03933
-0.776355
-0.421643
-0.0577572
0.281665
0.581336
0.798444
1.02778
1.05836
1.01249
0.991089
0.881006
0.676129
0.44679
0.26026
0.168525
-0.0455258
-0.320733
-0.348254
-0.323791

## Sheet: Sheet2
75.5454
75.1548
74.7864
74.4548
74.1822
73.8211
73.4747
73.2095
72.7673
72.4505
72.0968
71.7431
71.3304
70.9473
70.5936
70.203
69.8346
69.5693
69.3703
69.3703
69.6209
70.2177
71.0873
72.34
73.9611
76.0907
78.3087
80.674
83.1131
85.6111
88.0281
90.4156
92.6851
94.4758
95.92
97.0106
97.6001
98.057
98.2854
98.5802
99.2876
100.334
101.741
103.51
105.544
107.791
110.164
112.669
115.16
117.348
119.235
120.863
122.212
123.214
124.002
124.695
125.292
125.8
126.287
126.707
127.09
127.466
127.923
128.379
128.932
129.485
130.052
130.516
130.929
131.209
131.334
131.334
131.158
130.848
130.435
129.949
129.396
128.888
128.328
127.738
127.105
126.53
125.955
125.447
125.108
124.798
124.754
124.835
124.968
125.086
125.167
125.019
124.562
123.943
123.126
122.079
120.782
119.426
118.071
116.656
115.322
114.261
113.332
112.588
112.131
111.726
111.483
111.402
111.321
111.321
111.277
111.122
110.915
110.525
110.002
109.272
108.351
107.334
106.185
105.006
103.79
102.64
101.594
100.592
99.8255
99.1402
98.5359
98.1233
97.8212
97.6001
97.4159
97.1359
96.819
96.3622
95.8611
95.2126
94.4979
93.6947
92.7883
91.8819
90.8872
90.0471
89.1923
88.3744
87.6744
87.0112
86.4291
85.9575
85.5743
85.1395
84.8227
84.5132
84.1153
83.7616
83.3121
82.8405
82.3025
81.7499
81.1456
80.5119
79.8561
79.2298
78.6034
78.0065
77.476
76.9897
76.4959
76.0612
75.6559
75.2948
74.9632
74.6243
74.2632
73.9316
73.6295
73.2832
72.8926
72.5831
72.2
71.8462
71.441
71.102
70.6967
70.3062
69.9598
69.6282
69.3924
69.3482
69.5177
69.9967
70.7778
71.9347
73.4232
75.339
77.5865
79.9372
82.3983
84.9037
87.387
89.7082
92.0146
93.8936
95.5884
96.738
97.4896
97.9686
98.3075
98.5212
99.0444
100.047
101.41
103.082
105.013
107.172
109.552
111.814
114.032
116.199
118.255
120.06
121.585
122.846
123.671
124.305
124.946
125.594
126.11
126.582
126.987
127.414
127.805
128.276
128.726
129.249
129.75
130.281
130.679
130.959
131.172
131.268
131.187
130.922
130.605
130.067
129.61
129.043
128.527
127.915
127.348
126.744
126.117
125.601
125.159
124.865
124.82
124.813
124.953
125.093
125.196
125.093
124.769
124.216
123.398
122.448
121.239
119.92
118.476
117.054
115.742
114.504
113.509
112.706
112.139
111.748
111.439
111.306
111.254
111.225
111.21
111.166
110.974
110.635
110.134
109.434
108.594
107.6
106.428
105.337
104.151
102.965
101.867
100.857
100.017
99.317
98.6981
98.197
97.9096
97.6517
97.4159
97.1727
96.9001
96.5022
96.0306
95.4337
94.7263
93.9084
93.0683
92.1767
91.2335
90.3345
89.4208
88.6249
87.9028
87.1807
86.5838
86.0975
85.6259
85.3164
84.9332
84.5869
84.2405
83.85
83.4742
83.0247
82.472
81.9194
81.3741
80.6888
80.0551
79.4213
78.7876
78.2276
77.6086
77.0781
76.636
76.2159
75.7959
75.4496
75.118
74.7422
74.3958
74.0716
73.7105
73.3568
73.0326
72.7158
72.2736
71.8905
71.5662
71.2052
70.7925
70.4609
70.0777
69.724
69.5325
69.444
69.5325
69.9009
70.5715
71.6547
73.0105
74.838
77.0044
79.2961
81.6541
84.1668
86.6427
89.0302
91.4398
93.6431
95.2937
96.5243
97.4159
97.917
98.1601
98.4844
98.8897
99.7371
100.916
102.567
104.6
106.774
109.044
111.196
113.502
115.816
118.048
119.846
121.445
122.757
123.737
124.548
125.137
125.653
126.117
126.559
126.906
127.34
127.783
128.239
128.696
129.19
129.684
130.155
130.612
130.9
131.099
131.165
131.135
130.981
130.679
130.229
129.684
129.234
128.704
128.136
127.517
126.928
126.309
125.756
125.255
124.879
124.747
124.725
124.85
124.96
125.056
125.012
124.732
124.26
123.516
122.595
121.49
120.171
118.785
117.363
116.022
114.858
113.782
112.964
112.308
111.8
111.461
111.277
111.196
111.166
111.159
111.144
111.048
110.731
110.289
109.626
108.837
107.88
106.87
105.647
104.431
103.237
102.066
101.063
100.179
99.4497
98.8454
98.337
97.9612
97.7254
97.4675
97.2538
96.9959
96.6201
96.119
95.5442
94.8737
94.0852
93.2599
92.3904
91.4398
90.5703
89.6713
88.846
88.0797
87.3575
86.7533
86.2006
85.7069
85.309
84.9921
84.6458
84.27
83.9163
83.5626
83.1057
82.6194
82.0815
81.5288
80.8804
80.2172
79.6277
79.0234
78.3602
77.8002
77.2181
76.6949
76.238
75.8254
75.4717
75.1106
74.779
74.4843
74.16
73.8137
73.5116
73.1726
72.7968
72.4505
72.1042
71.6989
71.2494
70.9252
70.5125
70.1514
69.8125
69.5251
69.3851
69.4146
69.6725
70.2841
71.1904
72.4652
74.0643
76.1791
78.456
80.8288
83.2826
85.7732
88.2491
90.5924
92.6999
94.4831
95.8832
96.9148
97.5043
97.8875
98.2191
98.6391
99.2728
100.334
101.763
103.503
105.492
107.681
110.031
112.551
115.079
117.378
119.316
120.93
122.138
123
123.84
124.592
125.211
125.786
126.257
126.788
127.149
127.525
127.923
128.379
128.851
129.374
129.875
130.288
130.723
131.032
131.158
131.202
131.135
130.811
130.362
129.949
129.337
128.792
128.262
127.65
127.038
126.464
125.926
125.484
125.108
124.887
124.776
124.909
125.049
125.152
125.145
124.953
124.621
123.951
123.133
122.042
120.775
119.412
118.004
116.589
115.315
114.172
113.244
112.529
111.999
111.63
111.424
111.277
111.218
111.277
111.254
111.122
110.952
110.606
110.024
109.287
108.381
107.32
106.148
104.969
103.753
102.604
101.535
100.592
99.7444
99.0518
98.5507
98.138
97.8728
97.6738
97.4527
97.1654
96.8485
96.4432
95.9274
95.279
94.4905
93.6357
92.803
91.8377
90.9314
90.025
89.1923
88.426
87.6817
87.0701
86.4954
86.0164
85.6111
85.2427
84.8374
84.4984
84.1668
83.7468
83.3047
82.8331
82.2878
81.7499
81.1162
80.5119
79.9151
79.2445
78.6771
78.0802
77.5423
77.0118
76.5549
76.1422
75.7075
75.339
74.9706
74.6169
74.2927
73.9611
73.6811
73.3126
72.9442
72.6421
72.281
71.8905
71.522
71.1241
70.7115
70.343
69.9672
69.6946
69.4293
69.3924
69.5472
70.0262
70.8073
71.8978
73.4158
75.2801
77.5939
79.9298
82.4057
84.8374
87.3428
89.7229
91.8746
93.7978
95.4853
96.6053
97.3791
97.8949
98.2117
98.5507
98.9781
99.8476
101.041
102.67
104.689
107.04
109.552
112.19
114.747
117.091
119.146
120.915
122.403
123.605
124.474
125.086
125.594
126.058
126.471
126.825
127.2
127.547
127.974
128.357
128.792
129.271
129.794
130.317
130.701
130.914
131.135
131.32
131.202
130.973
130.583
130.052
129.5
128.998
128.424
127.834
127.215
126.626
126.021
125.55
125.064
124.813
124.732
124.754
124.872
125.034
125.115
125.041
124.688
124.12
123.391
122.381
121.232
119.942
118.505
117.113
115.772
114.615
113.612
112.817
112.264
111.807
111.527
111.38
111.299
111.218
111.196
111.151
110.945
110.613
110.149
109.501
108.646
107.658
106.59
105.433
104.232
103.075
101.918
100.894
100.024
99.3097
98.7054

## Sheet: Sheet3
0
0.00500626
0.0100125
0.0150188
0.020025
0.0250313
0.0300375
0.0350438
0.0400501
0.0450563
0.0500626
0.0550688
0.0600751
0.0650814
0.0700876
0.0750939
0.0801001
0.0851064
0.0901126
0.0951189
0.100125
0.105131
0.110138
0.115144
0.12015
0.125156
0.130163
0.135169
0.140175
0.145181
0.150188
0.155194
0.1602
0.165207
0.170213
0.175219
0.180225
0.185232
0.190238
0.195244
0.20025
0.205257
0.210263
0.215269
0.220275
0.225282
0.230288
0.235294
0.2403
0.245307
0.250313
0.255319
0.260325
0.265332
0.270338
0.275344
0.28035
0.285357
0.290363
0.295369
0.300375
0.305382
0.310388
0.315394
0.320401
0.325407
0.330413
0.335419
0.340426
0.345432
0.350438
0.355444
0.360451
0.365457
0.370463
0.375469
0.380476
0.385482
0.390488
0.395494
0.400501
0.405507
0.410513
0.415519
0.420526
0.425532
0.430538
0.435544
0.440551
0.445557
0.450563
0.455569
0.460576
0.465582
0.470588
0.475594
0.480601
0.485607
0.490613
0.49562
0.500626
0.505632
0.510638
0.515645
0.520651
0.525657
0.530663
0.53567
0.540676
0.545682
0.550688
0.555695
0.560701
0.565707
0.570713
0.57572
0.580726
0.585732
0.590738
0.595745
0.600751
0.605757
0.610763
0.61577
0.620776
0.625782
0.630788
0.635795
0.640801
0.645807
0.650814
0.65582
0.660826
0.665832
0.670839
0.675845
0.680851
0.685857
0.690864
0.69587
0.700876
0.705882
0.710889
0.715895
0.720901
0.725907
0.730914
0.73592
0.740926
0.745932
0.750939
0.755945
0.760951
0.765957
0.770964
0.77597
0.780976
0.785982
0.790989
0.795995
0.801001
0.806008
0.811014
0.81602
0.821026
0.826033
0.831039
0.836045
0.841051
0.846058
0.851064
0.85607
0.861076
0.866083
0.871089
0.876095
0.881101
0.886108
0.891114
0.89612
0.901126
0.906133
0.911139
0.916145
0.921151
0.926158
0.931164
0.93617
0.941176
0.946183
0.951189
0.956195
0.961202
0.966208
0.971214
0.97622
0.981227
0.986233
0.991239
0.996245
1.00125
1.00626
1.01126
1.01627
1.02128
1.02628
1.03129
1.0363
1.0413
1.04631
1.05131
1.05632
1.06133
1.06633
1.07134
1.07635
1.08135
1.08636
1.09136
1.09637
1.10138
1.10638
1.11139
1.1164
1.1214
1.12641
1.13141
1.13642
1.14143
1.14643
1.15144
1.15645
1.16145
1.16646
1.17146
1.17647
1.18148
1.18648
1.19149
1.1965
1.2015
1.20651
1.21151
1.21652
1.22153
1.22653
1.23154
1.23655
1.24155
1.24656
1.25156
1.25657
1.26158
1.26658
1.27159
1.2766
1.2816
1.28661
1.29161
1.29662
1.30163
1.30663
1.31164
1.31665
1.32165
1.32666
1.33166
1.33667
1.34168
1.34668
1.35169
1.3567
1.3617
1.36671
1.37171
1.37672
1.38173
1.38673
1.39174
1.39675
1.40175
1.40676
1.41176
1.41677
1.42178
1.42678
1.43179
1.4368
1.4418
1.44681
1.45181
1.45682
1.46183
1.46683
1.47184
1.47685
1.48185
1.48686
1.49186
1.49687
1.50188
1.50688
1.51189
1.5169
1.5219
1.52691
1.53191
1.53692
1.54193
1.54693
1.55194
1.55695
1.56195
1.56696
1.57196
1.57697
1.58198
1.58698
1.59199
1.597
1.602
1.60701
1.61202
1.61702
1.62203
1.62703
1.63204
1.63705
1.64205
1.64706
1.65207
1.65707
1.66208
1.66708
1.67209
1.6771
1.6821
1.68711
1.69212
1.69712
1.70213
1.70713
1.71214
1.71715
1.72215
1.72716
1.73217
1.73717
1.74218
1.74718
1.75219
1.7572
1.7622
1.76721
1.77222
1.77722
1.78223
1.78723
1.79224
1.79725
1.80225
1.80726
1.81227
1.81727
1.82228
1.82728
1.83229
1.8373
1.8423
1.84731
1.85232
1.85732
1.86233
1.86733
1.87234
1.87735
1.88235
1.88736
1.89237
1.89737
1.90238
1.90738
1.91239
1.9174
1.9224
1.92741
1.93242
1.93742
1.94243
1.94743
1.95244
1.95745
1.96245
1.96746
1.97247
1.97747
1.98248
1.98748
1.99249
1.9975
2.0025
2.00751
2.01252
2.01752
2.02253
2.02753
2.03254
2.03755
2.04255
2.04756
2.05257
2.05757
2.06258
2.06758
2.07259
2.0776
2.0826
2.08761
2.09262
2.09762
2.10263
2.10763
2.11264
2.11765
2.12265
2.12766
2.13267
2.13767
2.14268
2.14768
2.15269
2.1577
2.1627
2.16771
2.17272
2.17772
2.18273
2.18773
2.19274
2.19775
2.20275
2.20776
2.21277
2.21777
2.22278
2.22778
2.23279
2.2378
2.2428
2.24781
2.25282
2.25782
2.26283
2.26783
2.27284
2.27785
2.28285
2.28786
2.29287
2.29787
2.30288
2.30788
2.31289
2.3179
2.3229
2.32791
2.33292
2.33792
2.34293
2.34793
2.35294
2.35795
2.36295
2.36796
2.37297
2.37797
2.38298
2.38798
2.39299
2.398
2.403
2.40801
2.41302
2.41802
2.42303
2.42804
2.43304
2.43805
2.44305
2.44806
2.45307
2.45807
2.46308
2.46809
2.47309
2.4781
2.4831
2.48811
2.49312
2.49812
2.50313
2.50814
2.51314
2.51815
2.52315
2.52816
2.53317
2.53817
2.54318
2.54819
2.55319
2.5582
2.5632
2.56821
2.57322
2.57822
2.58323
2.58824
2.59324
2.59825
2.60325
2.60826
2.61327
2.61827
2.62328
2.62829
2.63329
2.6383
2.6433
2.64831
2.65332
2.65832
2.66333
2.66834
2.67334
2.67835
2.68335
2.68836
2.69337
2.69837
2.70338
2.70839
2.71339
2.7184
2.7234
2.72841
2.73342
2.73842
2.74343
2.74844
2.75344
2.75845
2.76345
2.76846
2.77347
2.77847
2.78348
2.78849
2.79349
2.7985
2.8035
2.80851
2.81352
2.81852
2.82353
2.82854
2.83354
2.83855
2.84355
2.84856
2.85357
2.85857
2.86358
2.86859
2.87359
2.8786
2.8836
2.88861
2.89362
2.89862
2.90363
2.90864
2.91364
2.91865
2.92365
2.92866
2.93367
2.93867
2.94368
2.94869
2.95369
2.9587
2.9637
2.96871
2.97372
2.97872
2.98373
2.98874
2.99374
2.99875
3.00375
3.00876
3.01377
3.01877
3.02378
3.02879
3.03379
3.0388
3.0438
3.04881
3.05382
3.05882
3.06383
3.06884
3.07384
3.07885
3.08385
3.08886
3.09387
3.09887
3.10388
3.10889
3.11389
3.1189
3.1239
3.12891
3.13392
3.13892
3.14393
3.14894
3.15394
3.15895
3.16395
3.16896
3.17397
3.17897
3.18398
3.18899
3.19399
3.199
3.20401
3.20901
3.21402
3.21902
3.22403
3.22904
3.23404
3.23905
3.24406
3.24906
3.25407
3.25907
3.26408
3.26909
3.27409
3.2791
3.28411
3.28911
3.29412
3.29912
3.30413
3.30914
3.31414
3.31915
3.32416
3.32916
3.33417
3.33917
3.34418
3.34919
3.35419
3.3592
3.36421
3.36921
3.37422
3.37922
3.38423
3.38924
3.39424
3.39925
3.40426
3.40926
3.41427
3.41927
3.42428
3.42929
3.43429
3.4393
3.44431
3.44931
3.45432
3.45932
3.46433
3.46934
3.47434
3.47935
3.48436
3.48936
3.49437
3.49937
3.50438
3.50939
3.51439
3.5194
3.52441
3.52941
3.53442
3.53942
3.54443
3.54944
3.55444
3.55945
3.56446
3.56946
3.57447
3.57947
3.58448
3.58949
3.59449
3.5995
3.60451
3.60951
3.61452
3.61952
3.62453
3.62954
3.63454
3.63955
3.64456
3.64956
3.65457
3.65957
3.66458
3.66959
3.67459
3.6796
3.68461
3.68961
3.69462
3.69962
3.70463
3.70964
3.71464
3.71965
3.72466
3.72966
3.73467
3.73967
3.74468
3.74969
3.75469
3.7597
3.76471
3.76971
3.77472
3.77972
3.78473
3.78974
3.79474
3.79975
3.80476
3.80976
3.81477
3.81977
3.82478
3.82979
3.83479
3.8398
3.84481
3.84981
3.85482
3.85982
3.86483
3.86984
3.87484
3.87985
3.88486
3.88986
3.89487
3.89987
3.90488
3.90989
3.91489
3.9199
3.92491
3.92991
3.93492
3.93992
3.94493
3.94994
3.95494
3.95995
3.96496
3.96996
3.97497
3.97997
3.98498
3.98999
3.99499
4
