# Supplementary material for: A Bio-Inspired Approach for the Reduction of Left Ventricular Workload
Source: PLoS One. 2014 Jan 24;9(1):e87122. doi: 10.1371/journal.pone.0087122 (PMC3901771; doi:10.1371/journal.pone.0087122)
Supplement: Data S1 — (ZIP) [file pone.0087122.s002.zip › Pressure_FLow_AortaNo3_setup1_ring3_HR72_9.xls]

## Sheet: Sheet1
1.92068
1.43754
1.0339
0.706708
0.34588
-0.0913937
-0.543957
-0.901727
-1.04239
-1.06379
-1.06379
-0.935363
-0.663214
-0.345196
-0.0302365
0.364228
0.605799
0.829023
0.93299
0.9758
0.981916
0.917701
0.76175
0.614972
0.501831
0.388691
0.272492
0.0645572
-0.100567
-0.277923
-0.391064
-0.449163
-0.488916
-0.467511
-0.363543
-0.336023
-0.345196
-0.137262
-0.00883145
0.107367
0.244971
0.394806
0.40398
0.333649
0.330591
0.342823
0.333649
0.339765
0.281665
0.208277
0.13183
0.0156314
-0.115857
-0.228997
-0.232055
-0.195361
-0.155609
-0.164782
-0.109741
-0.0363522
0.0798465
0.196045
0.278608
0.416211
0.611914
0.562989
0.327533
0.199103
0.159351
0.119599
0.000342139
-0.140319
-0.186187
-0.103625
-0.0791623
-0.0577572
-0.0485836
-0.0546994
-0.0516415
-0.0241208
0.0553836
0.137946
0.235797
0.251087
0.263318
0.244971
0.251087
0.296955
0.324475
0.422327
0.725055
1.16539
1.84117
2.81969
4.15903
5.80416
7.62053
9.57451
11.5438
13.5834
15.7575
18.1457
20.4177
22.5245
24.3287
25.8056
26.9401
27.6648
27.9308
27.8727
27.6465
27.1694
26.5365
25.6864
24.6559
23.4266
22.2279
21.1026
19.9315
18.7175
17.5953
16.366
15.1062
13.9595
12.8801
12.2073
11.7364
11.3419
10.9719
10.6631
10.3451
10.183
10.1708
10.287
10.4888
10.5041
10.446
10.5867
10.6142
10.3604
10.1555
9.83748
9.45831
8.92624
8.2321
7.31475
6.29954
5.20482
3.93275
2.59035
1.40084
0.355054
-0.605114
-1.47966
-2.26859
-2.81595
-3.03306
-2.88628
-2.45818
-1.84661
-1.15553
-0.381891
0.339765
1.02167
1.63018
2.01547
2.1439
2.07663
1.82894
1.41919
0.936048
0.355054
-0.219824
-0.687677
-0.959826
-1.10355
-1.18917
-1.23198
-1.21669
-0.996521
-0.608172
-0.280981
-0.0332943
0.269434
0.569104
0.752576
0.825965
0.813733
0.734229
0.734229
0.725055
0.611914
0.514063
0.367285
0.27555
0.199103
0.110425
-0.0455258
-0.155609
-0.305444
-0.29627
-0.213708
-0.164782
-0.00883145
0.18993
0.254145
0.281665
0.293897
0.355054
0.382575
0.422327
0.462079
0.367285
0.367285
0.306128
0.287781
0.269434
0.159351
0.0553836
0.104309
0.0829044
0.0156314
-0.0363522
-0.0730465
-0.0424679
-0.0455258
0.0186893
-0.0424679
0.0309208
0.199103
0.330591
0.355054
0.34588
0.348938
0.376459
0.434558
0.391748
0.358112
0.26026
0.137946
-0.0241208
-0.0791623
-0.238171
-0.39718
-0.351312
-0.22594
-0.0394101
0.128772
0.153235
0.162409
0.272492
0.40398
0.483484
0.428443
0.315302
0.272492
0.266376
0.443732
0.801502
1.29076
2.18977
3.41597
4.85928
6.48912
8.34525
10.3971
12.5926
14.7882
16.9103
19.0967
21.2036
23.1575
24.8118
26.2093
27.1786
27.7351
27.9125
27.8208
27.4385
26.8239
26.0717
25.2124
24.2125
22.9741
21.7784
20.7326
19.3872
18.0906
16.9256
15.7514
14.513
13.461
12.5559
11.8924
11.4826
11.1096
10.6172
10.339
10.1769
10.0913
10.1127
10.1677
10.2044
10.3848
10.7212
10.7151
10.4001
10.2319
10.1586
9.93533
9.5317
8.89566
8.05475
7.07012
5.99069
4.87152
3.73093
2.52614
1.39473
0.324475
-0.666272
-1.58975
-2.3114
-2.72421
-2.84347
-2.66917
-2.31752
-1.62032
-0.846685
-0.0455258
0.70365
1.37332
1.99713
2.28456
2.30903
2.13473
1.8687
1.42225
0.893238
0.416211
-0.0424679
-0.491974
-0.877264
-1.1066
-1.17388
-1.11578
-0.904785
-0.638751
-0.35437
-0.0394101
0.290839
0.550757
0.697535
0.862659
0.957453
0.991089
0.902411
0.712824
0.553815
0.44679
0.373401
0.257202
0.0400943
-0.0822201
-0.21065
-0.222882
-0.173956
-0.195361
-0.164782
-0.0577572
0.104309
0.141004
0.134888
0.192987
0.324475
0.407038
0.468195
0.507947
0.501831
0.413153
0.327533
0.208277
0.199103
0.23274
0.156293
0.0186893
-0.143377
-0.222882
-0.332965
-0.329907
-0.256518
-0.198419
-0.12503
-0.018005
-0.00883145
0.0339786
0.0951358
0.122657
0.183814
0.223566
0.266376
0.192987
0.0859623
0.0400943
0.0370365
0.0217472
-0.0822201
-0.25346
-0.274865
-0.287097
-0.244287
-0.173956
-0.128088
-0.131146
-0.112799
-0.0883358
-0.0516415
0.0339786
0.0523258
0.0553836
0.0125736
-0.0241208
0.0156314
0.0951358
0.147119
0.452906
0.978858
1.82589
2.85333
4.08259
5.53201
7.27499
9.20145
11.2258
13.299
15.4058
17.5464
19.748
21.8518
23.815
25.3255
26.3836
27.2092
27.6679
27.7718
27.6556
27.2459
26.616
25.7995
24.8241
23.7079
22.5215
21.2983
20.1333
19.0019
17.791
16.4058
15.1949
14.2377
13.5375
12.77
12.2318
11.6508
10.9995
10.5316
10.2381
10.1494
10.1769
10.2503
10.342
10.4491
10.712
10.8282
10.7915
10.6784
10.4827
10.0913
9.53475
8.96293
8.14954
7.36061
6.50136
5.42499
4.19267
3.01845
1.85035
0.767865
-0.287097
-1.21669
-2.04842
-2.59272
-2.7976
-2.77008
-2.49181
-1.80991
-1.02098
-0.342138
0.327533
0.957453
1.46812
1.85646
2.11944
2.12556
1.92068
1.56902
1.14092
0.621088
0.0645572
-0.336023
-0.635693
-0.917016
-1.16165
-1.24115
-1.21669
-1.0271
-0.75495
-0.366601
0.0767887
0.339765
0.486542
0.642493
0.783155
0.783155
0.74646
0.666956
0.584394
0.471253
0.373401
0.223566
0.0584415
-0.152551
-0.247345
-0.409411
-0.476684
-0.433874
-0.320733
-0.204535
-0.0944516
-0.0332943
0.0217472
0.00951572
0.104309
0.211335
0.358112
0.468195
0.455963
0.355054
0.196045
0.128772
0.162409
0.165467
0.116541
0.0339786
0.000342139
-0.0975094
-0.16784
-0.216766
-0.189245
-0.180072
-0.16784
-0.173956
-0.085278
0.0400943
0.122657
0.223566
0.27555
0.312244
0.367285
0.336707
0.284723
0.31836
0.235797
0.153235
0.0706729
0.0339786
0.0309208
0.00951572
-0.00577358
0.0125736
0.0462101
0.0645572
0.0859623
0.0523258
0.0156314
-0.146435
-0.140319
-0.018005
0.110425
0.165467
0.177698
0.168525
0.177698
0.287781
0.657782
1.25712
2.07051
3.18969
4.52903
6.16193
7.78566
9.76104
11.9352
14.1215
16.3813
18.6013
20.6959
22.5888
24.2828
25.7537
26.8789
27.5761
27.8942
27.9064
27.6281
27.0013
26.2032
25.4142
24.4724
23.3869
22.1362
20.962
19.6716
18.32
16.999
15.7697
14.7148
13.9075
13.0024
12.1829
11.6722
11.2808
10.9353
10.5897
10.3695
10.2014
10.0974
10.1066
10.2748
10.4093
10.5744
10.7304
10.7365
10.553
10.339
9.9598
9.49194
8.97211
8.23516
7.21995
6.10383
4.99689
3.9725
2.91143
1.73721
0.587452
-0.513379
-1.47049
-2.14628
-2.51628
-2.57743
-2.51322
-2.21967
-1.63867
-0.871148
-0.0608151
0.673072
1.07059
1.51704
1.82589
2.02465
2.08886
1.98795
1.64241
1.07365
0.449848
-0.0485836
-0.449163
-0.761065
-1.02098
-1.22892
-1.22892
-1.05156
-0.773297
-0.443048
-0.112799
0.119599
0.385633
0.71894
0.926874
1.00026
0.9758
0.93299
0.871833
0.749518
0.44679
0.251087
0.0492679
-0.177014
-0.290155
-0.388006
-0.433874
-0.534784
-0.510321
-0.421643
-0.308502
-0.213708
-0.109741
-0.0332943
0.0645572
0.159351
0.257202
0.36117
0.449848
0.410096
0.376459
0.223566
0.150177
0.17464
0.137946
0.0798465
0.0859623
0.0309208
-0.164782
-0.213708
-0.186187
-0.134204
-0.085278
-0.018005
0.0859623
0.241913
0.202161
0.153235
0.159351
0.165467
0.134888
0.141004
0.269434
0.315302
0.315302
0.23274
0.0706729
-0.0271786
-0.0210629
0.0186893
0.000342139
-0.0975094
-0.16784
-0.18313
-0.152551
-0.131146
-0.18313
-0.158667
-0.134204
0.00951572
0.144062
0.223566
0.183814
0.180756
0.21745
0.269434
0.40398
0.728113
1.3458
2.29068
3.48325
5.01523
6.85301
8.81921
10.8924
12.9687
15.1245
17.3078
19.323
21.3412
23.3746
25.1329
26.4814
27.3376
27.8024
27.9951
27.9247
27.4722
26.7933
25.9708
25.0014
23.9006
22.8089
21.5919
20.1394
18.8398
17.8277
16.7635
15.5343
14.4426
13.6139
12.9229
12.3266
11.6875
11.1524
10.6967

## Sheet: Sheet2
121.924
120.569
119.176
117.761
116.368
115.13
114.099
113.281
112.573
112.072
111.807
111.593
111.534
111.512
111.498
111.49
111.343
111.048
110.643
110.039
109.272
108.292
107.305
106.104
104.88
103.76
102.574
101.535
100.643
99.8623
99.2065
98.6833
98.3591
98.0643
97.8507
97.6296
97.3643
97.018
96.6053
96.0453
95.4116
94.6673
93.7905
92.9504
92.0735
91.123
90.1945
89.3397
88.566
87.8291
87.2249
86.6575
86.1859
85.8101
85.4416
85.1321
84.8227
84.4984
84.1079
83.7173
83.1868
82.6562
82.0962
81.4551
80.7551
80.1288
79.5098
78.8908
78.2718
77.815
77.2623
76.8423
76.4223
76.0759
75.7222
75.3612
75.0811
74.7569
74.359
74.079
73.7327
73.4158
72.9737
72.6494
72.281
71.8315
71.4704
71.102
70.7336
70.3946
70.1956
70.0925
70.203
70.5862
71.2641
72.3473
73.7548
75.6043
77.756
80.0477
82.4647
84.9627
87.4975
89.8776
92.0735
94.1515
95.8685
96.9959
97.7696
98.3223
98.5433
98.7128
99.1476
99.8623
101.115
102.766
104.822
107.062
109.538
111.962
114.246
116.398
118.365
120.215
121.836
123.067
124.061
124.828
125.425
125.948
126.412
126.832
127.282
127.657
128.099
128.608
129.08
129.536
130.104
130.605
130.944
131.253
131.334
131.408
131.283
131.054
130.664
130.133
129.581
129.161
128.659
128.063
127.451
126.928
126.301
125.771
125.373
125.049
124.916
124.99
125.181
125.344
125.425
125.388
125.056
124.481
123.737
122.735
121.556
120.23
118.793
117.415
116.029
114.88
113.87
113.097
112.515
112.043
111.822
111.674
111.579
111.534
111.586
111.534
111.38
111.085
110.577
109.891
109.014
108.005
106.877
105.721
104.453
103.326
102.213
101.226
100.386
99.6044
99.0591
98.5654
98.3296
98.0496
97.7843
97.637
97.3127
96.9296
96.4137
95.8169
95.1021
94.2989
93.4589
92.5378
91.6535
90.7619
89.8776
89.1039
88.3155
87.6596
87.0849
86.5838
86.1122
85.729
85.3901
85.0437
84.6532
84.3142
83.9089
83.4668
82.9584
82.4425
81.8604
81.1972
80.5561
79.9961
79.3108
78.6918
78.1613
77.6234
77.0928
76.6507
76.2601
75.8622
75.5233
75.2211
74.8674
74.5432
74.2411
73.8653
73.5632
73.1947
72.8631
72.5094
72.082
71.6841
71.3378
70.9178
70.5567
70.2399
70.0925
70.0409
70.2325
70.7704
71.6252
72.8705
74.4253
76.4149
78.6624
80.9688
83.4079
85.9132
88.426
90.7766
93.0094
94.8958
96.3769
97.4896
98.2854
98.5433
98.5802
98.8233
99.3981
100.386
101.793
103.694
105.993
108.432
110.864
113.104
115.234
117.312
119.25
120.966
122.411
123.501
124.356
125.019
125.579
126.08
126.53
126.891
127.2
127.569
128.011
128.453
128.925
129.485
130.03
130.421
130.841
131.158
131.283
131.239
131.121
130.796
130.34
129.839
129.36
128.866
128.276
127.702
127.127
126.508
125.889
125.432
124.997
124.798
124.776
124.894
125.093
125.196
125.277
125.056
124.673
123.958
123.103
122.072
120.834
119.419
117.99
116.641
115.388
114.276
113.421
112.728
112.198
111.77
111.616
111.476
111.35
111.417
111.402
111.299
111.048
110.709
110.134
109.398
108.528
107.467
106.295
105.094
103.93
102.744
101.66
100.791
99.9286
99.236
98.6981
98.3296
98.1159
97.858
97.7033
97.4527
97.1064
96.7085
96.1927
95.5442
94.7852
93.9157
93.0241
92.162
91.1819
90.2829
89.5313
88.6913
87.9618
87.3502
86.8196
86.3259
85.928
85.589
85.2279
84.8963
84.5353
84.1816
83.6879
83.231
82.7152
82.1404
81.5141
80.8583
80.2761
79.635
79.0161
78.4929
77.9034
77.3876
76.9307
76.5107
76.1644
75.7738
75.4569
75.1106
74.7938
74.4253
74.079
73.7769
73.4011
73.0842
72.6937
72.3621
71.9273
71.5662
71.1683
70.8367
70.4536
70.1809
70.0556
70.0851
70.4388
71.1094
72.0599
73.3716
75.0443
77.2328
79.5319
81.9488
84.4395
86.9596
89.4208
91.7935
93.8347
95.5148
96.8559
97.7328
98.2191
98.5802
98.8823
99.1991
99.8329
100.864
102.353
104.151
106.339
108.779
111.35
113.723
116.081
118.24
120.001
121.527
122.757
123.678
124.548
125.255
125.815
126.265
126.744
127.134
127.584
128.004
128.35
128.814
129.256
129.713
130.177
130.59
130.951
131.231
131.253
131.15
130.959
130.679
130.281
129.75
129.19
128.674
128.085
127.547
126.876
126.346
125.756
125.329
125.019
124.901
124.916
125.115
125.277
125.388
125.366
125.108
124.577
123.818
122.882
121.74
120.429
119.006
117.577
116.25
115.013
113.988
113.185
112.5
112.08
111.778
111.638
111.557
111.557
111.571
111.52
111.409
111.114
110.599
110.002
109.14
108.204
107.069
105.934
104.682
103.532
102.449
101.425
100.54
99.7223
99.1549
98.6686
98.2854
98.0496
97.8507
97.6738
97.4012
97.0327
96.5685
95.9642
95.3011
94.5494
93.7389
92.7809
91.8819
90.9682
90.0545
89.2881
88.4776
87.8144
87.1807
86.628
86.1859
85.8027
85.4269
85.11
84.7563
84.4321
84.0268
83.5773
83.0836
82.5015
81.9783
81.3446
80.6961
80.0698
79.4213
78.8245
78.3013
77.7486
77.2623
76.8202
76.3707
75.9949
75.6559
75.3243
74.978
74.6832
74.3295
74.0127
73.6516
73.3274
72.9442
72.6052
72.1778
71.7873
71.4778
71.0725
70.6894
70.3504
70.203
70.1146
70.2472
70.6894
71.4483
72.561
74.0495
75.9433
78.1981
80.4677
82.9363
85.4564
87.9102
90.3713
92.582
94.4758
96.0453
97.2612
98.1822
98.5065
98.6612
98.7644
99.2876
100.253
101.557
103.215
105.293
107.6
110.179
112.772
115.116
117.157
119.132
120.9
122.344
123.494
124.364
125.049
125.572
126.044
126.552
126.987
127.355
127.761
128.158
128.659
129.116
129.647
130.192
130.597
131.003
131.224
131.408
131.445
131.312
131.003
130.597
130.089
129.603
129.065
128.512
127.989
127.385
126.751
126.103
125.616
125.145
124.901
124.85
124.938
125.078
125.211
125.344
125.167
124.813
124.275
123.479
122.455
121.254
119.972
118.505
117.113
115.801
114.688
113.679
112.993
112.419
112.013
111.778
111.601
111.593
111.586
111.586
111.498
111.343
110.974
110.422
109.751
108.823
107.806
106.686
105.47
104.291
103.097
102.021
101.027
100.231
99.5086
98.9781
98.5949
98.2928
98.0496
97.8359
97.6001
97.2759
96.8927
96.3916
95.7284
94.94
94.2105
93.3483
92.4272
91.5209
90.6293
89.7671
88.9123
88.227
87.527
86.967
86.4512
86.0459
85.6848
85.2574
84.9774
84.6458
84.27
83.8795
83.4594
82.892
82.3541
81.7204
81.0867
80.5488
79.7972
79.2003
78.5887
78.0581
77.5349
77.0339
76.636
76.2454
75.8106
75.4569
75.1843
74.8527
74.558
74.219
73.88
73.5263
73.1579
72.8042
72.3694
72.0378
71.6399
71.2199
70.8883
70.5125
70.2472
70.0556
70.0998
70.3578
70.9841
71.8462
73.1579
74.7422
76.7833
79.0824
81.4846
83.9531
86.3996
88.8534
91.2114
93.3041
95.1758
96.539
97.5264
98.1233
98.5065
98.8528
99.317
99.8476
100.732
102.147
103.871
105.905
108.093
110.518
112.979
115.351
117.665
119.603
121.21
122.426
123.435
124.201
124.894
125.528

## Sheet: Sheet3
0
0.00500626
0.0100125
0.0150188
0.020025
0.0250313
0.0300375
0.0350438
0.0400501
0.0450563
0.0500626
0.0550688
0.0600751
0.0650814
0.0700876
0.0750939
0.0801001
0.0851064
0.0901126
0.0951189
0.100125
0.105131
0.110138
0.115144
0.12015
0.125156
0.130163
0.135169
0.140175
0.145181
0.150188
0.155194
0.1602
0.165207
0.170213
0.175219
0.180225
0.185232
0.190238
0.195244
0.20025
0.205257
0.210263
0.215269
0.220275
0.225282
0.230288
0.235294
0.2403
0.245307
0.250313
0.255319
0.260325
0.265332
0.270338
0.275344
0.28035
0.285357
0.290363
0.295369
0.300375
0.305382
0.310388
0.315394
0.320401
0.325407
0.330413
0.335419
0.340426
0.345432
0.350438
0.355444
0.360451
0.365457
0.370463
0.375469
0.380476
0.385482
0.390488
0.395494
0.400501
0.405507
0.410513
0.415519
0.420526
0.425532
0.430538
0.435544
0.440551
0.445557
0.450563
0.455569
0.460576
0.465582
0.470588
0.475594
0.480601
0.485607
0.490613
0.49562
0.500626
0.505632
0.510638
0.515645
0.520651
0.525657
0.530663
0.53567
0.540676
0.545682
0.550688
0.555695
0.560701
0.565707
0.570713
0.57572
0.580726
0.585732
0.590738
0.595745
0.600751
0.605757
0.610763
0.61577
0.620776
0.625782
0.630788
0.635795
0.640801
0.645807
0.650814
0.65582
0.660826
0.665832
0.670839
0.675845
0.680851
0.685857
0.690864
0.69587
0.700876
0.705882
0.710889
0.715895
0.720901
0.725907
0.730914
0.73592
0.740926
0.745932
0.750939
0.755945
0.760951
0.765957
0.770964
0.77597
0.780976
0.785982
0.790989
0.795995
0.801001
0.806008
0.811014
0.81602
0.821026
0.826033
0.831039
0.836045
0.841051
0.846058
0.851064
0.85607
0.861076
0.866083
0.871089
0.876095
0.881101
0.886108
0.891114
0.89612
0.901126
0.906133
0.911139
0.916145
0.921151
0.926158
0.931164
0.93617
0.941176
0.946183
0.951189
0.956195
0.961202
0.966208
0.971214
0.97622
0.981227
0.986233
0.991239
0.996245
1.00125
1.00626
1.01126
1.01627
1.02128
1.02628
1.03129
1.0363
1.0413
1.04631
1.05131
1.05632
1.06133
1.06633
1.07134
1.07635
1.08135
1.08636
1.09136
1.09637
1.10138
1.10638
1.11139
1.1164
1.1214
1.12641
1.13141
1.13642
1.14143
1.14643
1.15144
1.15645
1.16145
1.16646
1.17146
1.17647
1.18148
1.18648
1.19149
1.1965
1.2015
1.20651
1.21151
1.21652
1.22153
1.22653
1.23154
1.23655
1.24155
1.24656
1.25156
1.25657
1.26158
1.26658
1.27159
1.2766
1.2816
1.28661
1.29161
1.29662
1.30163
1.30663
1.31164
1.31665
1.32165
1.32666
1.33166
1.33667
1.34168
1.34668
1.35169
1.3567
1.3617
1.36671
1.37171
1.37672
1.38173
1.38673
1.39174
1.39675
1.40175
1.40676
1.41176
1.41677
1.42178
1.42678
1.43179
1.4368
1.4418
1.44681
1.45181
1.45682
1.46183
1.46683
1.47184
1.47685
1.48185
1.48686
1.49186
1.49687
1.50188
1.50688
1.51189
1.5169
1.5219
1.52691
1.53191
1.53692
1.54193
1.54693
1.55194
1.55695
1.56195
1.56696
1.57196
1.57697
1.58198
1.58698
1.59199
1.597
1.602
1.60701
1.61202
1.61702
1.62203
1.62703
1.63204
1.63705
1.64205
1.64706
1.65207
1.65707
1.66208
1.66708
1.67209
1.6771
1.6821
1.68711
1.69212
1.69712
1.70213
1.70713
1.71214
1.71715
1.72215
1.72716
1.73217
1.73717
1.74218
1.74718
1.75219
1.7572
1.7622
1.76721
1.77222
1.77722
1.78223
1.78723
1.79224
1.79725
1.80225
1.80726
1.81227
1.81727
1.82228
1.82728
1.83229
1.8373
1.8423
1.84731
1.85232
1.85732
1.86233
1.86733
1.87234
1.87735
1.88235
1.88736
1.89237
1.89737
1.90238
1.90738
1.91239
1.9174
1.9224
1.92741
1.93242
1.93742
1.94243
1.94743
1.95244
1.95745
1.96245
1.96746
1.97247
1.97747
1.98248
1.98748
1.99249
1.9975
2.0025
2.00751
2.01252
2.01752
2.02253
2.02753
2.03254
2.03755
2.04255
2.04756
2.05257
2.05757
2.06258
2.06758
2.07259
2.0776
2.0826
2.08761
2.09262
2.09762
2.10263
2.10763
2.11264
2.11765
2.12265
2.12766
2.13267
2.13767
2.14268
2.14768
2.15269
2.1577
2.1627
2.16771
2.17272
2.17772
2.18273
2.18773
2.19274
2.19775
2.20275
2.20776
2.21277
2.21777
2.22278
2.22778
2.23279
2.2378
2.2428
2.24781
2.25282
2.25782
2.26283
2.26783
2.27284
2.27785
2.28285
2.28786
2.29287
2.29787
2.30288
2.30788
2.31289
2.3179
2.3229
2.32791
2.33292
2.33792
2.34293
2.34793
2.35294
2.35795
2.36295
2.36796
2.37297
2.37797
2.38298
2.38798
2.39299
2.398
2.403
2.40801
2.41302
2.41802
2.42303
2.42804
2.43304
2.43805
2.44305
2.44806
2.45307
2.45807
2.46308
2.46809
2.47309
2.4781
2.4831
2.48811
2.49312
2.49812
2.50313
2.50814
2.51314
2.51815
2.52315
2.52816
2.53317
2.53817
2.54318
2.54819
2.55319
2.5582
2.5632
2.56821
2.57322
2.57822
2.58323
2.58824
2.59324
2.59825
2.60325
2.60826
2.61327
2.61827
2.62328
2.62829
2.63329
2.6383
2.6433
2.64831
2.65332
2.65832
2.66333
2.66834
2.67334
2.67835
2.68335
2.68836
2.69337
2.69837
2.70338
2.70839
2.71339
2.7184
2.7234
2.72841
2.73342
2.73842
2.74343
2.74844
2.75344
2.75845
2.76345
2.76846
2.77347
2.77847
2.78348
2.78849
2.79349
2.7985
2.8035
2.80851
2.81352
2.81852
2.82353
2.82854
2.83354
2.83855
2.84355
2.84856
2.85357
2.85857
2.86358
2.86859
2.87359
2.8786
2.8836
2.88861
2.89362
2.89862
2.90363
2.90864
2.91364
2.91865
2.92365
2.92866
2.93367
2.93867
2.94368
2.94869
2.95369
2.9587
2.9637
2.96871
2.97372
2.97872
2.98373
2.98874
2.99374
2.99875
3.00375
3.00876
3.01377
3.01877
3.02378
3.02879
3.03379
3.0388
3.0438
3.04881
3.05382
3.05882
3.06383
3.06884
3.07384
3.07885
3.08385
3.08886
3.09387
3.09887
3.10388
3.10889
3.11389
3.1189
3.1239
3.12891
3.13392
3.13892
3.14393
3.14894
3.15394
3.15895
3.16395
3.16896
3.17397
3.17897
3.18398
3.18899
3.19399
3.199
3.20401
3.20901
3.21402
3.21902
3.22403
3.22904
3.23404
3.23905
3.24406
3.24906
3.25407
3.25907
3.26408
3.26909
3.27409
3.2791
3.28411
3.28911
3.29412
3.29912
3.30413
3.30914
3.31414
3.31915
3.32416
3.32916
3.33417
3.33917
3.34418
3.34919
3.35419
3.3592
3.36421
3.36921
3.37422
3.37922
3.38423
3.38924
3.39424
3.39925
3.40426
3.40926
3.41427
3.41927
3.42428
3.42929
3.43429
3.4393
3.44431
3.44931
3.45432
3.45932
3.46433
3.46934
3.47434
3.47935
3.48436
3.48936
3.49437
3.49937
3.50438
3.50939
3.51439
3.5194
3.52441
3.52941
3.53442
3.53942
3.54443
3.54944
3.55444
3.55945
3.56446
3.56946
3.57447
3.57947
3.58448
3.58949
3.59449
3.5995
3.60451
3.60951
3.61452
3.61952
3.62453
3.62954
3.63454
3.63955
3.64456
3.64956
3.65457
3.65957
3.66458
3.66959
3.67459
3.6796
3.68461
3.68961
3.69462
3.69962
3.70463
3.70964
3.71464
3.71965
3.72466
3.72966
3.73467
3.73967
3.74468
3.74969
3.75469
3.7597
3.76471
3.76971
3.77472
3.77972
3.78473
3.78974
3.79474
3.79975
3.80476
3.80976
3.81477
3.81977
3.82478
3.82979
3.83479
3.8398
3.84481
3.84981
3.85482
3.85982
3.86483
3.86984
3.87484
3.87985
3.88486
3.88986
3.89487
3.89987
3.90488
3.90989
3.91489
3.9199
3.92491
3.92991
3.93492
3.93992
3.94493
3.94994
3.95494
3.95995
3.96496
3.96996
3.97497
3.97997
3.98498
3.98999
3.99499
4
