# Supplementary material for: A Bio-Inspired Approach for the Reduction of Left Ventricular Workload
Source: PLoS One. 2014 Jan 24;9(1):e87122. doi: 10.1371/journal.pone.0087122 (PMC3901771; doi:10.1371/journal.pone.0087122)
Supplement: Data S1 — (ZIP) [file pone.0087122.s002.zip › Pressure_FLow_AortaNo3_setup1_ring4_HR60_1.xls]

## Sheet: Sheet1
14.6506
14.3539
14.1644
14.0084
13.8647
13.4977
12.9657
12.2563
11.5958
10.8894
10.0852
9.21062
8.27491
7.26276
6.18334
5.08862
3.94193
2.783
1.56902
0.440674
-0.537841
-1.42462
-2.20743
-2.64777
-2.67529
-2.47041
-2.04537
-1.44297
-0.742718
-0.0485836
0.654724
1.23878
1.64853
1.90845
2.02465
1.92985
1.64241
1.30605
0.914643
0.550757
0.092078
-0.299328
-0.550073
-0.758007
-0.892553
-0.880322
-0.779412
-0.681561
-0.528668
-0.238171
0.0156314
0.358112
0.57522
0.758692
0.868775
0.835138
0.752576
0.651667
0.529352
0.26026
0.0523258
-0.121972
-0.250402
-0.336023
-0.433874
-0.52561
-0.495031
-0.366601
-0.250402
-0.177014
0.0309208
0.0951358
0.092078
0.119599
0.159351
0.208277
0.226624
0.287781
0.333649
0.312244
0.244971
0.186872
0.137946
0.141004
0.141004
0.0951358
0.0492679
0.0767887
0.00951572
-0.0485836
-0.100567
-0.100567
-0.0699887
0.0370365
0.171582
0.208277
0.171582
0.150177
0.092078
0.0767887
0.125714
0.199103
0.281665
0.348938
0.348938
0.367285
0.238855
0.0645572
0.0034
0.024805
0.0156314
0.0125736
0.00951572
0.0156314
-0.00577358
0.0125736
0.0645572
0.113483
0.17464
0.119599
0.0676151
0.0614994
-0.00883145
-0.0332943
-0.00577358
0.0370365
0.0829044
0.0767887
0.0309208
0.0125736
0.0339786
0.0309208
0.0125736
0.0278629
0.0400943
0.113483
0.18993
0.125714
0.00951572
-0.0363522
0.0156314
-0.00577358
-0.0424679
-0.0118893
0.0125736
0.092078
0.23274
0.541584
1.01555
1.5782
2.31209
3.19275
4.22936
5.40053
6.78879
8.27186
9.73657
11.3481
13.0819
14.831
16.4792
18.1487
19.8734
21.3931
22.6836
23.7385
24.6436
25.2185
25.4601
25.4723
25.243
24.7721
24.3409
23.8027
23.0383
22.1454
21.1699
20.2678
19.6043
18.8245
17.8124
16.9531
16.2254
15.6138
15.0939
14.727
14.5191
14.2591
13.935
13.883
13.9106
14.0879
14.305
14.6261
14.8493
14.8249
14.7912
14.8615
14.8738
14.7025
14.5925
14.409
14.2806
14.0482
13.7332
13.3601
12.7791
12.1584
11.4123
10.5438
9.56227
8.46756
7.52574
6.68483
5.63292
4.54432
3.38539
2.2601
1.2082
0.125714
-0.923132
-1.73041
-2.38173
-2.74256
-2.79454
-2.58049
-2.11876
-1.38487
-0.547015
0.281665
0.963568
1.3458
1.63324
1.80448
1.86564
1.72803
1.41613
1.1134
0.731171
0.21745
-0.259576
-0.65404
-0.904785
-1.12495
-1.30231
-1.18611
-0.993463
-0.678503
-0.372717
-0.0791623
0.0706729
0.315302
0.562989
0.731171
0.810675
0.767865
0.813733
0.743402
0.556873
0.34588
0.147119
-0.0730465
-0.256518
-0.39718
-0.418585
-0.430816
-0.406353
-0.314618
-0.0822201
0.159351
0.128772
0.0523258
0.00951572
0.0492679
0.116541
0.272492
0.30307
0.30307
0.278608
0.272492
0.23274
0.272492
0.284723
0.251087
0.162409
0.0890201
0.00645786
-0.00883145
0.0951358
0.0217472
-0.0730465
-0.109741
-0.143377
-0.085278
-0.00271572
0.000342139
0.0400943
0.101252
0.128772
0.104309
0.137946
0.153235
0.0981937
0.0584415
0.0645572
0.113483
0.0706729
0.0156314
-0.0363522
-0.115857
-0.152551
-0.198419
-0.320733
-0.320733
-0.256518
-0.173956
-0.106683
-0.0485836
0.0278629
0.0492679
0.0584415
0.0676151
0.0614994
0.0492679
0.00645786
-0.0822201
-0.146435
-0.173956
-0.198419
-0.262634
-0.336023
-0.35437
-0.235113
-0.103625
-0.00883145
0.0156314
0.000342139
-0.0302365
0.00951572
0.00951572
0.0400943
0.110425
0.116541
0.101252
0.186872
0.27555
0.440674
0.813733
1.25407
1.87787
2.84721
3.78903
4.70639
5.78276
7.08235
8.54095
10.2686
12.1095
13.8953
15.6749
17.3231
18.8826
20.384
21.8212
22.8884
23.9526
24.7996
25.3989
25.717
25.6069
25.2094
24.714
24.185
23.4511
22.601
21.6775
20.7388
19.7908
18.956
18.2099
17.4516
16.6168
15.944
15.3019
14.7453
14.4243
14.3662
14.3295
14.1215
13.9136
13.9228
14.2011
14.3968
14.6108
14.6995
14.727
14.7882
14.7025
14.6995
14.727
14.6261
14.4732
14.2286
13.9595
13.4672
12.932
12.4305
11.8159
10.9811
10.0546
9.22897
8.4431
7.56855
6.60838
5.4892
4.21102
2.92977
1.70051
0.483484
-0.605114
-1.49189
-2.12181
-2.47347
-2.56826
-2.43066
-2.15545
-1.65396
-1.00875
-0.262634
0.355054
0.948279
1.47117
1.81671
1.99713
2.05522
1.85035
1.45588
0.951337
0.504889
0.0676151
-0.421643
-0.813049
-1.10355
-1.21363
-1.19528
-0.935363
-0.678503
-0.409411
-0.228997
-0.0363522
0.144062
0.431501
0.700592
0.807618
0.80456
0.758692
0.679187
0.535468
0.413153
0.244971
0.119599
-0.0241208
-0.155609
-0.348254
-0.436932
-0.467511
-0.430816
-0.35437
-0.26875
-0.21065
-0.12503
0.0339786
0.0798465
-0.0118893
-0.0546994
0.0217472
0.0400943
0.122657
0.196045
0.183814
0.125714
0.0278629
-0.0638729
-0.155609
-0.198419
-0.149493
-0.128088
-0.0332943
0.0523258
0.0125736
-0.0761044
-0.146435
-0.106683
-0.0669308
-0.109741
-0.085278
-0.0516415
0.024805
0.104309
0.159351
0.141004
0.144062
0.150177
0.186872
0.186872
0.141004
0.168525
0.116541
-0.115857
-0.22594
-0.207592
-0.134204
-0.00577358
0.134888
0.21745
0.183814
0.211335
0.211335
0.199103
0.17464
0.180756
0.125714
0.0462101
-0.0118893
-0.00883145
0.0370365
0.0217472
-0.00883145
-0.0791623
-0.277923
-0.35437
-0.274865
-0.228997
-0.137262
-0.0913937
-0.0332943
0.00951572
-0.0332943
-0.00271572
0.0492679
0.0981937
0.0584415
0.0278629
0.180756
0.376459
0.474311
0.700592
1.02473
1.56902
2.25704
2.98176
3.76763
4.92961
6.25061
7.88962
9.46137
10.975
12.8342
14.7209
16.3416
17.8002
19.2618
20.7051
22.2249
23.607
24.5794
25.2552
25.509
25.4968
25.2399
24.7507
24.1544
23.7905
23.3043
22.601
21.6898
20.7112
19.8092
18.6869
17.5188
16.8186
16.3813
15.9196
15.412
14.8463
14.2622
13.9717
13.932
13.7974
13.831
13.9717
14.1215
14.2989
14.5007
14.5374
14.5588
14.7759
14.9808
14.9288
14.7759
14.6383
14.3417
13.8983
13.4152
13.1461
12.8525
12.4153
11.6447
10.6234
9.90781
9.23508
8.17706
7.00284
5.95706
4.9235
3.66672
2.24175
1.01555
-0.0516415
-0.935363
-1.67537
-2.26553
-2.73339
-2.93215
-2.63553
-2.18603
-1.52859
-0.828338
-0.0608151
0.767865
1.41919
1.75861
1.94208
1.98795
1.92985
1.5782
1.04613
0.61803
0.223566
-0.192303
-0.537841
-0.758007
-0.950653
-1.07603
-1.0271
-0.88338
-0.681561
-0.455279
-0.222882
0.0798465
0.388691
0.670014
0.838196
0.853485
0.862659
0.822907
0.813733
0.673072
0.471253
0.208277
0.000342139
-0.106683
-0.0363522
0.0034
-0.085278
-0.186187
-0.265692
-0.265692
-0.207592
-0.085278
-0.0241208
0.0400943
0.0614994
0.110425
0.263318
0.34588
0.26026
0.153235
0.199103
0.235797
0.223566
0.192987
0.192987
0.159351
0.107367
0.0492679
-0.0332943
-0.0883358
-0.109741
-0.143377
-0.0944516
-0.0149472
0.0034
0.0859623
0.116541
0.134888
0.122657
0.104309
0.153235
0.220508
0.137946
0.0523258
0.0492679
0.0370365
0.0523258
0.0951358
0.0400943
0.0217472
0.119599
0.107367
0.0339786
-0.0363522
-0.0302365
-0.0332943
0.0523258
0.125714
0.147119
0.13183
0.13183
0.125714
0.0125736
0.0034
0.0339786
0.0829044
0.183814
0.113483
0.0278629
-0.00577358
-0.0241208
-0.0730465
-0.137262
-0.228997
-0.29627
-0.213708
-0.177014
-0.16784
-0.0791623
-0.00271572
-0.0118893
0.0400943
0.0156314
-0.00883145
0.024805
0.0798465
0.223566
0.413153
0.764807
1.2296
1.74638
2.43746
3.33035
4.39143
5.63904
6.92028
8.32996
9.88641
11.5499
13.3051
15.1276
16.9745
18.7083
20.3198
21.7356
22.8915
23.8975
24.662
25.1421
25.402
25.4907
25.246
24.8241
24.2798
23.6407
22.8181
21.9283
20.9406
20.011
19.0906
18.1273
17.3598
16.7268
16.2315
15.6199
14.9166
14.3968
14.1246
14.0268
14.0084
13.9472
14.0298
14.2622
14.4824
14.6322
14.7209
14.8249
14.9472
14.9258
14.8432
14.7087
14.5374

## Sheet: Sheet2
134.599
134.967
135.402
135.903
136.426
137.016
137.59
138.136
138.416
138.6
138.725
138.688
138.644
138.548
138.43
138.32
138.003
137.664
137.369
136.927
136.493
136.006
135.549
135.181
134.901
134.717
134.658
134.79
134.857
135.004
135.011
134.893
134.643
134.179
133.434
132.609
131.666
130.723
129.706
128.807
128.114
127.422
126.884
126.5
126.25
126.073
125.985
125.97
125.808
125.638
125.513
125.27
124.924
124.526
124.01
123.413
122.779
122.035
121.305
120.502
119.699
118.933
118.137
117.474
116.84
116.361
115.882
115.455
115.108
114.747
114.298
113.856
112.898
111.114
108.815
106.561
104.6
103.075
101.896
100.806
99.855
98.9044
97.9538
97.0548
96.2295
95.4779
94.8221
94.3136
93.7978
93.4073
93.0462
92.6557
92.2946
91.8746
91.4325
90.8651
90.2313
89.6124
88.8902
88.1533
87.3944
86.6427
85.8764
85.2132
84.5205
83.8942
83.2605
82.7741
82.251
81.8604
81.4625
81.0498
80.6667
80.3056
79.8782
79.4435
79.0234
78.5739
78.0655
77.5792
77.0707
76.5549
76.0907
75.6412
75.1917
74.7495
74.3811
74.0274
73.6663
73.3274
73.0547
72.7158
72.3326
72.0673
71.7505
71.4557
71.1831
70.9325
70.6378
70.4093
70.1588
69.9156
69.6798
69.5177
69.2377
69.0019
68.8398
68.7366
68.685
68.7882
69.0166
69.3998
69.8198
70.3283
70.962
71.6915
72.4947
73.6221
75.0148
76.7317
79.0824
82.0667
85.3237
88.1681
90.364
91.9851
93.2525
94.38
95.3084
96.2295
96.9369
97.6443
98.5949
99.8034
101.336
103.259
105.286
107.275
109.339
111.579
113.612
115.646
117.592
119.404
120.819
122.057
123.118
124.142
125.27
126.287
127.318
128.254
129.197
130.17
131.106
131.998
132.815
133.516
134.076
134.547
134.886
135.262
135.667
136.198
136.684
137.17
137.657
138.092
138.342
138.467
138.504
138.489
138.467
138.386
138.305
138.128
137.915
137.605
137.237
136.795
136.294
135.851
135.431
135.107
134.857
134.702
134.761
134.842
134.938
135.011
135.019
134.849
134.488
133.891
133.154
132.233
131.275
130.288
129.293
128.49
127.834
127.171
126.795
126.434
126.257
126.125
126.036
125.97
125.764
125.653
125.498
125.189
124.798
124.408
123.885
123.266
122.602
121.851
121.055
120.281
119.441
118.69
117.945
117.304
116.737
116.184
115.735
115.366
115.005
114.637
114.187
113.377
111.881
109.722
107.423
105.492
103.915
102.655
101.557
100.526
99.5455
98.5654
97.5854
96.7306
95.9274
95.1979
94.5715
94.0705
93.6283
93.282
92.9652
92.5746
92.1841
91.7198
91.2335
90.5556
89.9882
89.266
88.5144
87.7849
87.0186
86.3185
85.5964
84.8742
84.2184
83.6731
83.1278
82.5973
82.1036
81.6983
81.3078
80.9393
80.4972
80.1288
79.7014
79.2519
78.8392
78.3529
77.8739
77.3655
76.9086
76.4149
75.9433
75.4864
75.0811
74.6169
74.2116
73.88
73.5705
73.1726
72.8631
72.561
72.2368
71.9052
71.5662
71.3599
71.0725
70.8441
70.5715
70.3357
70.0704
69.864
69.584
69.3851
69.1124
68.9135
68.7514
68.6556
68.6556
68.8472
69.1566
69.5693
70.0925
70.623
71.2715
72.0378
72.9147
74.1895
75.7517
77.7044
80.2909
83.4521
86.5691
89.0744
90.8577
92.3167
93.5768
94.5494
95.3747
96.1853
96.9811
97.9243
99.0149
100.4
102.066
103.9
106.059
108.417
110.805
112.964
114.968
116.737
118.402
119.898
121.313
122.595
123.722
124.798
125.867
126.928
127.886
128.77
129.698
130.605
131.489
132.344
133.147
133.818
134.304
134.753
135.137
135.446
135.91
136.389
136.846
137.355
137.9
138.254
138.46
138.622
138.733
138.733
138.652
138.534
138.394
138.18
137.87
137.554
137.082
136.655
136.139
135.711
135.306
134.997
134.761
134.687
134.783
134.879
135.011
135.063
135.019
134.739
134.333
133.648
132.779
131.813
130.819
129.853
128.91
128.122
127.399
126.935
126.523
126.257
126.117
126.007
125.926
125.918
125.771
125.579
125.358
125.049
124.614
124.135
123.553
122.875
122.204
121.46
120.679
119.854
119.132
118.328
117.673
117.054
116.464
115.993
115.558
115.175
114.762
114.408
113.988
113.273
111.756
109.538
107.194
105.131
103.503
102.206
101.122
100.083
99.1549
98.1601
97.2169
96.4064
95.6327
94.9547
94.3505
93.9157
93.4441
93.1346
92.7515
92.3241
92.0293
91.5061
91.0198
90.3935
89.7671
89.0597
88.3228
87.5344
86.7975
86.0459
85.3016
84.5942
83.9531
83.3857
82.892
82.4057
81.9341
81.5509
81.212
80.7404
80.3351
79.9887
79.5466
79.1266
78.6845
78.2202
77.6897
77.2107
76.717
76.2086
75.7664
75.339
74.8969
74.4769
74.1379
73.7253
73.379
73.04
72.7305
72.3989
72.0599
71.7947
71.522
71.1831
70.9915
70.7409
70.5051
70.2546
70.0188
69.7904
69.5546
69.2893
69.0166
68.8472
68.6703
68.6629
68.7219
68.943
69.2819
69.7388
70.2767
70.8736
71.5662
72.3768
73.4158
74.7717
76.4296
78.6182
81.4993
84.7048
87.6228
89.8482
91.5209
92.9283
94.0852
95.2421
96.0158
96.7822
97.4675
98.3444
99.5307
101.063
102.891
104.947
107.091
109.169
111.313
113.443
115.366
117.312
119.183
120.701
121.947
123.126
124.179
125.226
126.191
127.208
128.217
129.146
130.045
130.914
131.718
132.454
133.191
133.751
134.245
134.68
135.1
135.468
135.962
136.47
137.045
137.598
138.055
138.408
138.534
138.674
138.74
138.644
138.504
138.372
138.187
137.9
137.613
137.207
136.817
136.353
135.896
135.409
135.041
134.761
134.672
134.613
134.768
134.893
134.975
135.019
134.952
134.584
134.024
133.309
132.454
131.474
130.48
129.581
128.696
127.989
127.407
126.928
126.604
126.427
126.265
126.191
126.095
125.992
125.874
125.705
125.447
125.1
124.629
124.15
123.538
122.853
122.153
121.401
120.62
119.802
119.021
118.299
117.599
117.024
116.486
116.029
115.602
115.153
114.674
113.892
112.257
110.142
108.027
106.236
104.866
103.746
102.773
101.8
100.828
99.7813
98.8012
97.8138
96.8559
96.0453
95.3305
94.6821
94.1221
93.7241
93.2452
92.9209
92.5672
92.1767
91.7714
91.2924
90.725
90.1503
89.465
88.7281
87.9986
87.1733
86.4733
85.7217
84.9406
84.3363
83.71
83.1278
82.5899
82.1404
81.7278
81.3372
80.9467
80.5709
80.1582
79.7751
79.3477
78.8761
78.4708
77.9476
77.4318
76.9454
76.4149
75.9801
75.4864
75.059
74.639
74.2558
73.8948
73.5705
73.2168
72.8852
72.5389
72.2515
71.942
71.6178
71.3157
71.0209
70.8073
70.5346
70.2767
70.0335
69.8125
69.5619
69.3851
69.1124
68.8766
68.744
68.6335
68.685
68.8398
69.083
69.4956
69.9009
70.5051
71.0652
71.8094
72.6052
73.8432
75.3169
77.0707
79.4582
82.5973
85.8469
88.5734
90.725
92.2356
93.4589
94.52
95.3453
96.0969
96.7748
97.6075
98.7496
100.054
101.712
103.584
105.573
107.784
110.127
112.522
114.843
116.847
118.424
119.824
121.062
122.16
123.31
124.364
125.469
126.633
127.738
128.689
129.647
130.494
131.29
132.042
132.712
133.317
133.899
134.319
134.753

## Sheet: Sheet3
0
0.00500626
0.0100125
0.0150188
0.020025
0.0250313
0.0300375
0.0350438
0.0400501
0.0450563
0.0500626
0.0550688
0.0600751
0.0650814
0.0700876
0.0750939
0.0801001
0.0851064
0.0901126
0.0951189
0.100125
0.105131
0.110138
0.115144
0.12015
0.125156
0.130163
0.135169
0.140175
0.145181
0.150188
0.155194
0.1602
0.165207
0.170213
0.175219
0.180225
0.185232
0.190238
0.195244
0.20025
0.205257
0.210263
0.215269
0.220275
0.225282
0.230288
0.235294
0.2403
0.245307
0.250313
0.255319
0.260325
0.265332
0.270338
0.275344
0.28035
0.285357
0.290363
0.295369
0.300375
0.305382
0.310388
0.315394
0.320401
0.325407
0.330413
0.335419
0.340426
0.345432
0.350438
0.355444
0.360451
0.365457
0.370463
0.375469
0.380476
0.385482
0.390488
0.395494
0.400501
0.405507
0.410513
0.415519
0.420526
0.425532
0.430538
0.435544
0.440551
0.445557
0.450563
0.455569
0.460576
0.465582
0.470588
0.475594
0.480601
0.485607
0.490613
0.49562
0.500626
0.505632
0.510638
0.515645
0.520651
0.525657
0.530663
0.53567
0.540676
0.545682
0.550688
0.555695
0.560701
0.565707
0.570713
0.57572
0.580726
0.585732
0.590738
0.595745
0.600751
0.605757
0.610763
0.61577
0.620776
0.625782
0.630788
0.635795
0.640801
0.645807
0.650814
0.65582
0.660826
0.665832
0.670839
0.675845
0.680851
0.685857
0.690864
0.69587
0.700876
0.705882
0.710889
0.715895
0.720901
0.725907
0.730914
0.73592
0.740926
0.745932
0.750939
0.755945
0.760951
0.765957
0.770964
0.77597
0.780976
0.785982
0.790989
0.795995
0.801001
0.806008
0.811014
0.81602
0.821026
0.826033
0.831039
0.836045
0.841051
0.846058
0.851064
0.85607
0.861076
0.866083
0.871089
0.876095
0.881101
0.886108
0.891114
0.89612
0.901126
0.906133
0.911139
0.916145
0.921151
0.926158
0.931164
0.93617
0.941176
0.946183
0.951189
0.956195
0.961202
0.966208
0.971214
0.97622
0.981227
0.986233
0.991239
0.996245
1.00125
1.00626
1.01126
1.01627
1.02128
1.02628
1.03129
1.0363
1.0413
1.04631
1.05131
1.05632
1.06133
1.06633
1.07134
1.07635
1.08135
1.08636
1.09136
1.09637
1.10138
1.10638
1.11139
1.1164
1.1214
1.12641
1.13141
1.13642
1.14143
1.14643
1.15144
1.15645
1.16145
1.16646
1.17146
1.17647
1.18148
1.18648
1.19149
1.1965
1.2015
1.20651
1.21151
1.21652
1.22153
1.22653
1.23154
1.23655
1.24155
1.24656
1.25156
1.25657
1.26158
1.26658
1.27159
1.2766
1.2816
1.28661
1.29161
1.29662
1.30163
1.30663
1.31164
1.31665
1.32165
1.32666
1.33166
1.33667
1.34168
1.34668
1.35169
1.3567
1.3617
1.36671
1.37171
1.37672
1.38173
1.38673
1.39174
1.39675
1.40175
1.40676
1.41176
1.41677
1.42178
1.42678
1.43179
1.4368
1.4418
1.44681
1.45181
1.45682
1.46183
1.46683
1.47184
1.47685
1.48185
1.48686
1.49186
1.49687
1.50188
1.50688
1.51189
1.5169
1.5219
1.52691
1.53191
1.53692
1.54193
1.54693
1.55194
1.55695
1.56195
1.56696
1.57196
1.57697
1.58198
1.58698
1.59199
1.597
1.602
1.60701
1.61202
1.61702
1.62203
1.62703
1.63204
1.63705
1.64205
1.64706
1.65207
1.65707
1.66208
1.66708
1.67209
1.6771
1.6821
1.68711
1.69212
1.69712
1.70213
1.70713
1.71214
1.71715
1.72215
1.72716
1.73217
1.73717
1.74218
1.74718
1.75219
1.7572
1.7622
1.76721
1.77222
1.77722
1.78223
1.78723
1.79224
1.79725
1.80225
1.80726
1.81227
1.81727
1.82228
1.82728
1.83229
1.8373
1.8423
1.84731
1.85232
1.85732
1.86233
1.86733
1.87234
1.87735
1.88235
1.88736
1.89237
1.89737
1.90238
1.90738
1.91239
1.9174
1.9224
1.92741
1.93242
1.93742
1.94243
1.94743
1.95244
1.95745
1.96245
1.96746
1.97247
1.97747
1.98248
1.98748
1.99249
1.9975
2.0025
2.00751
2.01252
2.01752
2.02253
2.02753
2.03254
2.03755
2.04255
2.04756
2.05257
2.05757
2.06258
2.06758
2.07259
2.0776
2.0826
2.08761
2.09262
2.09762
2.10263
2.10763
2.11264
2.11765
2.12265
2.12766
2.13267
2.13767
2.14268
2.14768
2.15269
2.1577
2.1627
2.16771
2.17272
2.17772
2.18273
2.18773
2.19274
2.19775
2.20275
2.20776
2.21277
2.21777
2.22278
2.22778
2.23279
2.2378
2.2428
2.24781
2.25282
2.25782
2.26283
2.26783
2.27284
2.27785
2.28285
2.28786
2.29287
2.29787
2.30288
2.30788
2.31289
2.3179
2.3229
2.32791
2.33292
2.33792
2.34293
2.34793
2.35294
2.35795
2.36295
2.36796
2.37297
2.37797
2.38298
2.38798
2.39299
2.398
2.403
2.40801
2.41302
2.41802
2.42303
2.42804
2.43304
2.43805
2.44305
2.44806
2.45307
2.45807
2.46308
2.46809
2.47309
2.4781
2.4831
2.48811
2.49312
2.49812
2.50313
2.50814
2.51314
2.51815
2.52315
2.52816
2.53317
2.53817
2.54318
2.54819
2.55319
2.5582
2.5632
2.56821
2.57322
2.57822
2.58323
2.58824
2.59324
2.59825
2.60325
2.60826
2.61327
2.61827
2.62328
2.62829
2.63329
2.6383
2.6433
2.64831
2.65332
2.65832
2.66333
2.66834
2.67334
2.67835
2.68335
2.68836
2.69337
2.69837
2.70338
2.70839
2.71339
2.7184
2.7234
2.72841
2.73342
2.73842
2.74343
2.74844
2.75344
2.75845
2.76345
2.76846
2.77347
2.77847
2.78348
2.78849
2.79349
2.7985
2.8035
2.80851
2.81352
2.81852
2.82353
2.82854
2.83354
2.83855
2.84355
2.84856
2.85357
2.85857
2.86358
2.86859
2.87359
2.8786
2.8836
2.88861
2.89362
2.89862
2.90363
2.90864
2.91364
2.91865
2.92365
2.92866
2.93367
2.93867
2.94368
2.94869
2.95369
2.9587
2.9637
2.96871
2.97372
2.97872
2.98373
2.98874
2.99374
2.99875
3.00375
3.00876
3.01377
3.01877
3.02378
3.02879
3.03379
3.0388
3.0438
3.04881
3.05382
3.05882
3.06383
3.06884
3.07384
3.07885
3.08385
3.08886
3.09387
3.09887
3.10388
3.10889
3.11389
3.1189
3.1239
3.12891
3.13392
3.13892
3.14393
3.14894
3.15394
3.15895
3.16395
3.16896
3.17397
3.17897
3.18398
3.18899
3.19399
3.199
3.20401
3.20901
3.21402
3.21902
3.22403
3.22904
3.23404
3.23905
3.24406
3.24906
3.25407
3.25907
3.26408
3.26909
3.27409
3.2791
3.28411
3.28911
3.29412
3.29912
3.30413
3.30914
3.31414
3.31915
3.32416
3.32916
3.33417
3.33917
3.34418
3.34919
3.35419
3.3592
3.36421
3.36921
3.37422
3.37922
3.38423
3.38924
3.39424
3.39925
3.40426
3.40926
3.41427
3.41927
3.42428
3.42929
3.43429
3.4393
3.44431
3.44931
3.45432
3.45932
3.46433
3.46934
3.47434
3.47935
3.48436
3.48936
3.49437
3.49937
3.50438
3.50939
3.51439
3.5194
3.52441
3.52941
3.53442
3.53942
3.54443
3.54944
3.55444
3.55945
3.56446
3.56946
3.57447
3.57947
3.58448
3.58949
3.59449
3.5995
3.60451
3.60951
3.61452
3.61952
3.62453
3.62954
3.63454
3.63955
3.64456
3.64956
3.65457
3.65957
3.66458
3.66959
3.67459
3.6796
3.68461
3.68961
3.69462
3.69962
3.70463
3.70964
3.71464
3.71965
3.72466
3.72966
3.73467
3.73967
3.74468
3.74969
3.75469
3.7597
3.76471
3.76971
3.77472
3.77972
3.78473
3.78974
3.79474
3.79975
3.80476
3.80976
3.81477
3.81977
3.82478
3.82979
3.83479
3.8398
3.84481
3.84981
3.85482
3.85982
3.86483
3.86984
3.87484
3.87985
3.88486
3.88986
3.89487
3.89987
3.90488
3.90989
3.91489
3.9199
3.92491
3.92991
3.93492
3.93992
3.94493
3.94994
3.95494
3.95995
3.96496
3.96996
3.97497
3.97997
3.98498
3.98999
3.99499
4
