# Supplementary material for: A Bio-Inspired Approach for the Reduction of Left Ventricular Workload
Source: PLoS One. 2014 Jan 24;9(1):e87122. doi: 10.1371/journal.pone.0087122 (PMC3901771; doi:10.1371/journal.pone.0087122)
Supplement: Data S1 — (ZIP) [file pone.0087122.s002.zip › Pressure_FLow_AortaNo3_setup1_ring4_HR60_2.xls]

## Sheet: Sheet1
9.37574
8.47368
7.69086
6.76739
5.82557
4.74309
3.62391
2.59341
1.30911
0.0462101
-0.929248
-1.72735
-2.39396
-2.65388
-2.73644
-2.56826
-2.10041
-1.40627
-0.650982
0.113483
0.78927
1.26018
1.68828
1.91762
1.98184
1.81671
1.56902
1.10117
0.642493
0.125714
-0.277923
-0.632635
-0.843628
-1.11578
-1.40627
-1.36652
-1.16776
-0.996521
-0.745776
-0.458337
-0.0699887
0.254145
0.459021
0.688361
0.688361
0.57522
0.407038
0.407038
0.367285
0.272492
0.113483
0.0553836
-0.0975094
-0.284039
-0.403296
-0.443048
-0.409411
-0.357428
-0.262634
-0.164782
-0.164782
-0.0699887
0.0186893
0.125714
0.196045
0.269434
0.290839
0.321418
0.281665
0.214392
0.186872
0.196045
0.119599
0.0645572
0.0309208
-0.00883145
0.0492679
-0.00577358
-0.018005
-0.0455258
0.00951572
0.0462101
-0.0149472
-0.0485836
0.0400943
0.0553836
0.0278629
0.0156314
0.0859623
0.199103
0.263318
0.21745
0.186872
0.168525
0.180756
0.159351
0.153235
0.153235
0.092078
0.0981937
0.092078
0.0645572
0.0156314
-0.118914
-0.18313
-0.109741
-0.0210629
0.0798465
0.156293
0.147119
0.229682
0.309186
0.284723
0.18993
0.156293
0.153235
0.116541
-0.00883145
-0.112799
-0.112799
-0.12503
-0.137262
-0.121972
-0.0546994
0.0278629
0.254145
0.272492
0.226624
0.153235
0.113483
0.119599
0.208277
0.355054
0.422327
0.452906
0.526294
0.697535
0.954395
1.39167
1.92374
2.60258
3.56887
4.69722
5.91425
7.22913
8.68773
10.339
12.0789
13.8433
15.5893
17.2925
18.9163
20.4146
21.8396
23.0536
24.0504
24.821
25.3898
25.5365
25.4479
25.1421
24.61
23.8333
23.0658
22.3625
21.5797
20.7632
19.8673
19.0875
18.2986
17.5555
16.7911
15.9257
15.3844
14.993
14.6597
14.2714
13.9534
13.8494
13.9044
14.1185
14.357
14.6108
14.7729
14.6934
14.6506
14.7209
14.7943
14.8157
14.727
14.5221
14.2683
13.9748
13.7424
13.4886
13.0819
12.5559
11.8985
11.1096
10.1096
9.01492
8.07004
7.21995
6.22615
5.0978
3.92969
2.7463
1.67299
0.581336
-0.39718
-1.34206
-2.12181
-2.67834
-2.9138
-2.82818
-2.50405
-1.82826
-1.04239
-0.241229
0.4896
1.15621
1.68522
1.94208
2.01241
1.91456
1.63324
1.28464
0.862659
0.40398
-0.146435
-0.678503
-0.941479
-1.07603
-1.1066
-1.12801
-1.00264
-0.858917
-0.73966
-0.458337
-0.0699887
0.251087
0.514063
0.715882
0.853485
0.877948
0.83208
0.651667
0.462079
0.293897
0.128772
0.0156314
-0.118914
-0.152551
-0.106683
-0.137262
-0.228997
-0.329907
-0.366601
-0.29627
-0.21065
-0.137262
-0.0332943
0.0186893
0.0767887
0.147119
0.214392
0.306128
0.413153
0.358112
0.257202
0.162409
0.162409
0.134888
0.0829044
0.0981937
0.0676151
0.0309208
-0.00271572
-0.018005
-0.0210629
-0.0669308
-0.131146
-0.134204
-0.0669308
0.0431522
0.119599
0.13183
0.180756
0.321418
0.355054
0.300013
0.263318
0.220508
0.147119
0.0523258
-0.0118893
-0.0302365
-0.0546994
-0.0822201
-0.109741
-0.121972
-0.121972
-0.16784
-0.100567
0.000342139
0.0798465
0.13183
0.192987
0.192987
0.0767887
0.116541
0.134888
0.137946
0.092078
0.0400943
0.000342139
-0.0791623
-0.0761044
-0.0485836
-0.0730465
-0.0822201
-0.0638729
-0.0363522
-0.0455258
-0.085278
-0.0363522
-0.00577358
0.0309208
0.0156314
-0.103625
-0.250402
-0.180072
-0.0944516
0.024805
0.183814
0.339765
0.526294
0.93299
1.55679
2.24787
3.07961
4.05201
5.14061
6.30871
7.76731
9.36046
11.0484
12.8189
14.5374
16.1978
17.7665
19.4239
20.962
22.3961
23.5673
24.4388
24.9984
25.3072
25.3806
25.2552
24.8118
24.2431
23.607
22.9404
22.4267
21.5644
20.595
19.5401
18.7481
18.0326
17.1335
16.2192
15.6168
15.201
14.8432
14.5833
14.3417
14.0849
13.9564
13.9901
14.1735
14.3998
14.6261
14.8799
14.9808
14.9349
14.8432
14.7912
14.7973
14.7453
14.4793
14.143
13.9472
13.7393
13.5589
13.0605
12.3358
11.556
10.7671
9.91699
8.97211
7.99359
6.95086
5.79499
4.58102
3.43432
2.33961
1.21737
0.0645572
-1.07908
-1.9995
-2.54686
-2.80066
-2.81595
-2.58661
-2.09735
-1.39404
-0.540899
0.235797
0.89018
1.43754
1.91762
2.0644
2.06134
2.01241
1.84117
1.38555
0.770923
0.214392
-0.26875
-0.614288
-0.828338
-1.09743
-1.22892
-1.19834
-1.01181
-0.809991
-0.504205
-0.213708
0.107367
0.520179
0.725055
0.819849
0.801502
0.783155
0.728113
0.673072
0.413153
0.147119
-0.0302365
-0.106683
-0.232055
-0.332965
-0.39718
-0.342138
-0.372717
-0.388006
-0.314618
-0.207592
-0.106683
0.000342139
0.128772
0.241913
0.434558
0.590509
0.602741
0.428443
0.226624
0.113483
0.137946
0.128772
-0.0761044
-0.219824
-0.219824
-0.195361
-0.115857
-0.0302365
0.0186893
0.0584415
0.101252
0.137946
0.162409
0.0614994
0.0614994
0.122657
0.128772
0.162409
0.024805
0.0370365
0.137946
0.235797
0.306128
0.238855
0.156293
0.0951358
-0.018005
-0.018005
-0.0638729
-0.0791623
-0.0485836
0.00951572
-0.0485836
-0.00271572
-0.0271786
0.0645572
0.0981937
0.119599
0.0859623
0.107367
0.0462101
0.0798465
0.0278629
-0.0149472
0.00645786
-0.018005
0.0676151
-0.0302365
-0.26875
-0.363543
-0.228997
-0.180072
-0.137262
-0.0669308
-0.115857
-0.0608151
0.0829044
0.156293
0.199103
0.150177
-0.00577358
0.024805
0.107367
0.0584415
0.202161
0.324475
0.465137
0.752576
1.27853
1.88093
2.56589
3.55358
4.55961
5.66044
6.98756
8.63268
10.3237
11.9077
13.6262
15.3661
17.0479
18.586
20.0232
21.4635
22.8884
23.9342
24.6406
25.0809
25.3072
25.3133
25.1635
24.8149
24.1819
23.4847
22.5796
21.7264
20.9161
20.1455
19.1792
18.2986
17.4332
16.5128
15.7239
15.2132
15.0267
14.7239
14.412
14.2102
13.9992
13.8372
13.8096
13.9472
14.1613
14.2561
14.4334
14.516
14.6567
14.8707
14.8677
14.6475
14.3539
14.1552
13.9197
13.6537
13.2348
12.8311
12.452
11.874
10.9842
10.1096
9.21368
8.21987
7.35144
6.56557
5.55036
4.25994
2.89614
1.57208
0.373401
-0.540899
-1.34817
-2.14628
-2.75173
-3.07892
-2.96884
-2.57438
-2.04842
-1.25032
-0.247345
0.608857
1.2082
1.63324
1.90233
2.13167
2.202
2.13473
1.92679
1.32134
0.550757
0.0339786
-0.458337
-0.843628
-1.0485
-1.2595
-1.36346
-1.38793
-1.15553
-0.702966
-0.192303
0.177698
0.339765
0.462079
0.783155
1.05225
0.951337
0.666956
0.523236
0.492658
0.416211
0.351996
0.407038
0.229682
-0.0913937
-0.198419
-0.18313
-0.137262
-0.228997
-0.213708
-0.177014
-0.109741
0.0553836
0.223566
0.278608
0.21745
0.244971
0.455963
0.715882
0.74646
0.611914
0.364228
0.177698
0.0706729
0.0645572
-0.0271786
-0.0883358
0.0309208
0.205219
0.266376
0.211335
0.0829044
-0.0455258
0.0859623
0.0676151
0.00645786
0.0278629
0.183814
0.284723
0.370343
0.312244
0.413153
0.385633
0.23274
0.241913
0.183814
0.211335
0.134888
0.113483
0.000342139
-0.00883145
-0.018005
-0.0424679
-0.0485836
-0.0485836
-0.0455258
-0.0546994
-0.0577572
-0.0608151
0.0676151
0.125714
0.17464
0.235797
0.287781
0.27555
0.290839
0.156293
0.0859623
0.0645572
0.0645572
0.0798465
0.0370365
-0.149493
-0.195361
-0.106683
-0.0332943
-0.0516415
-0.0424679
0.0859623
0.196045
0.257202
0.196045
0.116541
0.0737308
0.0492679
0.110425
0.17464
0.501831
0.725055
1.02167
1.50481
2.1806
2.9787
3.91746
5.10697
6.47383
7.85599
9.32988
10.9291
12.5834
14.2683
16.0297
17.9439
19.5707
21.0323
22.3258
23.5275
24.4602
25.0167
25.1451
25.1788
25.1298
24.9097
24.5244
23.9342
23.1912
22.2218
21.2311
20.3688
19.5737
18.7848
18.0417
17.2834
16.3568
15.4823
15.0664
14.779
14.4915
14.2836
14.198
13.9962
13.8616
13.9534
14.0726
14.2255
14.3906
14.4854
14.5925
14.7178
14.8463
14.8615
14.7392
14.5466
14.357
14.094
13.8463
13.4488
12.9259
12.2746
11.6019
10.8741
10.0118
9.14029

## Sheet: Sheet2
138.143
138.18
138.114
138.025
137.834
137.642
137.436
137.134
136.787
136.353
135.896
135.395
134.982
134.621
134.422
134.289
134.319
134.363
134.54
134.606
134.665
134.451
134.083
133.523
132.727
131.806
130.782
129.787
128.77
127.893
127.142
126.493
126.029
125.697
125.454
125.27
125.174
125.027
124.96
124.806
124.607
124.253
123.848
123.406
122.809
122.182
121.445
120.716
119.913
119.014
118.255
117.452
116.788
116.155
115.58
115.108
114.681
114.276
113.922
113.59
113.237
112.912
112.522
112.021
111.461
110.893
110.252
109.574
108.786
107.946
107.084
105.824
103.724
100.953
98.2265
96.06
94.6231
93.7831
93.2525
92.9799
92.7294
92.5157
92.2356
91.8819
91.3809
90.8798
90.2166
89.5239
88.7797
88.0576
87.2838
86.4954
85.8027
85.0511
84.3584
83.7837
83.2384
82.7447
82.2362
81.8825
81.4772
81.0941
80.7404
80.3351
79.8782
79.4656
79.0455
78.6034
78.0729
77.5644
77.0928
76.5917
76.1054
75.6633
75.2138
74.8601
74.4401
74.079
73.7179
73.4526
73.121
72.7895
72.4873
72.2073
71.8831
71.6031
71.3231
71.0062
70.7925
70.5715
70.3062
70.0556
69.8272
69.6061
69.3335
69.1419
68.9872
68.9503
68.943
69.1345
69.4809
69.8125
70.3283
70.8736
71.4557
72.2663
73.2537
74.3737
75.8622
77.8592
80.4751
83.6658
86.8049
89.266
91.0788
92.442
93.6062
94.6158
95.4779
96.2811
97.0917
98.0643
99.1697
100.452
102.021
103.886
105.905
108.064
110.355
112.573
114.57
116.442
118.24
119.729
120.937
122.094
123.266
124.334
125.366
126.471
127.525
128.468
129.374
130.236
131.054
131.821
132.624
133.228
133.722
134.157
134.518
134.871
135.314
135.8
136.353
136.898
137.436
137.893
138.099
138.165
138.254
138.254
138.165
137.981
137.804
137.568
137.325
136.913
136.544
136.146
135.682
135.203
134.776
134.54
134.319
134.333
134.385
134.496
134.628
134.709
134.621
134.356
133.891
133.184
132.351
131.438
130.428
129.382
128.446
127.613
126.884
126.316
125.852
125.587
125.358
125.167
125.1
124.96
124.828
124.658
124.422
124.091
123.686
123.192
122.595
121.924
121.21
120.362
119.581
118.741
117.938
117.149
116.457
115.853
115.3
114.85
114.438
114.04
113.701
113.436
113.082
112.728
112.323
111.851
111.254
110.613
109.972
109.235
108.373
107.474
106.111
103.79
100.938
98.2338
96.2443
94.8958
94.1147
93.6431
93.3631
93.1346
92.8988
92.5746
92.2283
91.7714
91.2409
90.6587
89.944
89.2218
88.4923
87.7112
86.9522
86.2375
85.5301
84.8963
84.27
83.6584
83.1278
82.6341
82.2141
81.8088
81.3741
80.9541
80.5267
80.1656
79.7308
79.3256
78.8761
78.4118
77.8592
77.4391
76.9675
76.4591
75.958
75.5527
75.1254
74.7348
74.359
74.0495
73.6811
73.3568
72.9884
72.6568
72.3547
72.0526
71.7873
71.4704
71.2346
70.9473
70.7557
70.4757
70.203
70.0041
69.783
69.5325
69.3409
69.083
68.9651
69.0019
69.0314
69.2598
69.6356
70.0335
70.5862
71.1978
71.861
72.6568
73.7842
75.0148
76.6286
78.8318
81.6909
84.9185
87.8439
90.0987
91.6904
93.0094
94.0189
94.8958
95.6105
96.3695
97.2022
98.2117
99.5381
101.13
102.979
104.998
107.113
109.287
111.394
113.539
115.388
117.289
119.124
120.605
121.851
122.927
123.943
124.865
125.845
126.766
127.672
128.571
129.492
130.376
131.268
132.108
132.838
133.457
133.877
134.282
134.65
135.041
135.579
136.161
136.691
137.207
137.576
137.966
138.121
138.232
138.224
138.187
138.077
137.907
137.701
137.502
137.2
136.839
136.434
135.999
135.527
135.063
134.68
134.437
134.311
134.37
134.532
134.672
134.835
134.842
134.695
134.363
133.773
133.044
132.123
131.091
130.037
128.998
128.136
127.333
126.655
126.154
125.8
125.594
125.417
125.248
125.196
125.078
124.894
124.68
124.393
124.002
123.509
122.956
122.293
121.703
120.863
120.126
119.323
118.505
117.687
116.995
116.324
115.749
115.219
114.843
114.386
114.055
113.738
113.421
113.06
112.655
112.227
111.726
111.092
110.518
109.854
109.081
108.263
107.401
106.244
104.254
101.52
98.7054
96.4285
94.8884
93.9526
93.3999
93.0978
92.8915
92.6925
92.3462
91.9925
91.5356
90.983
90.3345
89.7008
88.9344
88.1976
87.4238
86.6427
85.869
85.2279
84.5648
83.9605
83.371
82.8773
82.4057
81.8973
81.5657
81.1604
80.7256
80.3498
79.9666
79.5024
79.1192
78.6403
78.176
77.6602
77.2402
76.776
76.2086
75.7738
75.3612
74.9485
74.5359
74.1969
73.8284
73.46
73.1137
72.7673
72.4505
72.1631
71.8905
71.5736
71.3304
71.0873
70.8809
70.6378
70.3504
70.1367
69.9009
69.643
69.4072
69.1935
68.9945
68.9061
68.9135
69.0609
69.3703
69.7388
70.1883
70.7557
71.3968
72.1484
72.9884
74.2264
75.678
77.4907
79.8782
83.0173
86.1343
88.7723
90.6808
92.0662
93.2599
94.3873
95.2274
95.9053
96.6717
97.6075
98.7865
100.142
101.763
103.746
105.993
108.388
110.702
112.824
114.644
116.287
117.938
119.449
120.782
121.954
123.177
124.386
125.461
126.419
127.267
128.129
128.998
129.89
130.87
131.747
132.513
133.221
133.729
134.061
134.525
134.975
135.417
135.94
136.529
137.001
137.421
137.767
137.952
138.047
138.047
138.069
137.996
137.841
137.753
137.502
137.288
136.935
136.537
136.154
135.711
135.262
134.805
134.473
134.282
134.223
134.275
134.4
134.562
134.65
134.636
134.437
133.936
133.324
132.543
131.578
130.502
129.551
128.556
127.613
126.928
126.309
125.808
125.513
125.299
125.174
125.041
124.968
124.842
124.68
124.445
124.135
123.708
123.221
122.654
121.976
121.283
120.473
119.684
118.866
118.107
117.341
116.685
116.066
115.447
115.049
114.651
114.305
113.907
113.598
113.296
112.89
112.441
111.977
111.49
110.886
110.274
109.56
108.771
107.939
106.914
105.249
102.581
99.7076
97.1801
95.3747
94.2473
93.5989
93.2746
93.0315
92.8694
92.6188
92.2725
91.8819
91.3661
90.8135
90.1503
89.4797
88.7134
87.9323
87.1586
86.4069
85.6553
84.9774
84.2995
83.7321
83.1942
82.6931
82.2804
81.8678
81.5067
81.0572
80.674
80.3351
79.9519
79.5098
79.0529
78.5813
78.1097
77.5423
77.0781
76.5623
76.1128
75.6559
75.1917
74.8159
74.4401
74.1158
73.7474
73.4011
73.0989
72.7821
72.4431
72.141
71.7873
71.5147
71.242
70.9841
70.7778
70.5272
70.2472
69.9746
69.783
69.5693
69.3556
69.1051
68.9945
68.9577
69.024
69.1935
69.5325
69.9746
70.483
71.0431
71.7283
72.4947
73.3642
74.7495
76.4002
78.4413
81.1972
84.3658
87.2838
89.5903
91.4325
92.8767
93.9231
94.8295
95.5221
96.3179
97.1211
98.138
99.317
100.732
102.434
104.247
106.31
108.557
110.893
113.34
115.499
117.511
119.095
120.465
121.652
122.713
123.767
124.761
125.778
126.751
127.672
128.623
129.514
130.421
131.32
132.049
132.712
133.346
133.796
134.193
134.628
135.019
135.527
136.014
136.669
137.104
137.546
137.952
138.165
138.202
138.158

## Sheet: Sheet3
0
0.00500626
0.0100125
0.0150188
0.020025
0.0250313
0.0300375
0.0350438
0.0400501
0.0450563
0.0500626
0.0550688
0.0600751
0.0650814
0.0700876
0.0750939
0.0801001
0.0851064
0.0901126
0.0951189
0.100125
0.105131
0.110138
0.115144
0.12015
0.125156
0.130163
0.135169
0.140175
0.145181
0.150188
0.155194
0.1602
0.165207
0.170213
0.175219
0.180225
0.185232
0.190238
0.195244
0.20025
0.205257
0.210263
0.215269
0.220275
0.225282
0.230288
0.235294
0.2403
0.245307
0.250313
0.255319
0.260325
0.265332
0.270338
0.275344
0.28035
0.285357
0.290363
0.295369
0.300375
0.305382
0.310388
0.315394
0.320401
0.325407
0.330413
0.335419
0.340426
0.345432
0.350438
0.355444
0.360451
0.365457
0.370463
0.375469
0.380476
0.385482
0.390488
0.395494
0.400501
0.405507
0.410513
0.415519
0.420526
0.425532
0.430538
0.435544
0.440551
0.445557
0.450563
0.455569
0.460576
0.465582
0.470588
0.475594
0.480601
0.485607
0.490613
0.49562
0.500626
0.505632
0.510638
0.515645
0.520651
0.525657
0.530663
0.53567
0.540676
0.545682
0.550688
0.555695
0.560701
0.565707
0.570713
0.57572
0.580726
0.585732
0.590738
0.595745
0.600751
0.605757
0.610763
0.61577
0.620776
0.625782
0.630788
0.635795
0.640801
0.645807
0.650814
0.65582
0.660826
0.665832
0.670839
0.675845
0.680851
0.685857
0.690864
0.69587
0.700876
0.705882
0.710889
0.715895
0.720901
0.725907
0.730914
0.73592
0.740926
0.745932
0.750939
0.755945
0.760951
0.765957
0.770964
0.77597
0.780976
0.785982
0.790989
0.795995
0.801001
0.806008
0.811014
0.81602
0.821026
0.826033
0.831039
0.836045
0.841051
0.846058
0.851064
0.85607
0.861076
0.866083
0.871089
0.876095
0.881101
0.886108
0.891114
0.89612
0.901126
0.906133
0.911139
0.916145
0.921151
0.926158
0.931164
0.93617
0.941176
0.946183
0.951189
0.956195
0.961202
0.966208
0.971214
0.97622
0.981227
0.986233
0.991239
0.996245
1.00125
1.00626
1.01126
1.01627
1.02128
1.02628
1.03129
1.0363
1.0413
1.04631
1.05131
1.05632
1.06133
1.06633
1.07134
1.07635
1.08135
1.08636
1.09136
1.09637
1.10138
1.10638
1.11139
1.1164
1.1214
1.12641
1.13141
1.13642
1.14143
1.14643
1.15144
1.15645
1.16145
1.16646
1.17146
1.17647
1.18148
1.18648
1.19149
1.1965
1.2015
1.20651
1.21151
1.21652
1.22153
1.22653
1.23154
1.23655
1.24155
1.24656
1.25156
1.25657
1.26158
1.26658
1.27159
1.2766
1.2816
1.28661
1.29161
1.29662
1.30163
1.30663
1.31164
1.31665
1.32165
1.32666
1.33166
1.33667
1.34168
1.34668
1.35169
1.3567
1.3617
1.36671
1.37171
1.37672
1.38173
1.38673
1.39174
1.39675
1.40175
1.40676
1.41176
1.41677
1.42178
1.42678
1.43179
1.4368
1.4418
1.44681
1.45181
1.45682
1.46183
1.46683
1.47184
1.47685
1.48185
1.48686
1.49186
1.49687
1.50188
1.50688
1.51189
1.5169
1.5219
1.52691
1.53191
1.53692
1.54193
1.54693
1.55194
1.55695
1.56195
1.56696
1.57196
1.57697
1.58198
1.58698
1.59199
1.597
1.602
1.60701
1.61202
1.61702
1.62203
1.62703
1.63204
1.63705
1.64205
1.64706
1.65207
1.65707
1.66208
1.66708
1.67209
1.6771
1.6821
1.68711
1.69212
1.69712
1.70213
1.70713
1.71214
1.71715
1.72215
1.72716
1.73217
1.73717
1.74218
1.74718
1.75219
1.7572
1.7622
1.76721
1.77222
1.77722
1.78223
1.78723
1.79224
1.79725
1.80225
1.80726
1.81227
1.81727
1.82228
1.82728
1.83229
1.8373
1.8423
1.84731
1.85232
1.85732
1.86233
1.86733
1.87234
1.87735
1.88235
1.88736
1.89237
1.89737
1.90238
1.90738
1.91239
1.9174
1.9224
1.92741
1.93242
1.93742
1.94243
1.94743
1.95244
1.95745
1.96245
1.96746
1.97247
1.97747
1.98248
1.98748
1.99249
1.9975
2.0025
2.00751
2.01252
2.01752
2.02253
2.02753
2.03254
2.03755
2.04255
2.04756
2.05257
2.05757
2.06258
2.06758
2.07259
2.0776
2.0826
2.08761
2.09262
2.09762
2.10263
2.10763
2.11264
2.11765
2.12265
2.12766
2.13267
2.13767
2.14268
2.14768
2.15269
2.1577
2.1627
2.16771
2.17272
2.17772
2.18273
2.18773
2.19274
2.19775
2.20275
2.20776
2.21277
2.21777
2.22278
2.22778
2.23279
2.2378
2.2428
2.24781
2.25282
2.25782
2.26283
2.26783
2.27284
2.27785
2.28285
2.28786
2.29287
2.29787
2.30288
2.30788
2.31289
2.3179
2.3229
2.32791
2.33292
2.33792
2.34293
2.34793
2.35294
2.35795
2.36295
2.36796
2.37297
2.37797
2.38298
2.38798
2.39299
2.398
2.403
2.40801
2.41302
2.41802
2.42303
2.42804
2.43304
2.43805
2.44305
2.44806
2.45307
2.45807
2.46308
2.46809
2.47309
2.4781
2.4831
2.48811
2.49312
2.49812
2.50313
2.50814
2.51314
2.51815
2.52315
2.52816
2.53317
2.53817
2.54318
2.54819
2.55319
2.5582
2.5632
2.56821
2.57322
2.57822
2.58323
2.58824
2.59324
2.59825
2.60325
2.60826
2.61327
2.61827
2.62328
2.62829
2.63329
2.6383
2.6433
2.64831
2.65332
2.65832
2.66333
2.66834
2.67334
2.67835
2.68335
2.68836
2.69337
2.69837
2.70338
2.70839
2.71339
2.7184
2.7234
2.72841
2.73342
2.73842
2.74343
2.74844
2.75344
2.75845
2.76345
2.76846
2.77347
2.77847
2.78348
2.78849
2.79349
2.7985
2.8035
2.80851
2.81352
2.81852
2.82353
2.82854
2.83354
2.83855
2.84355
2.84856
2.85357
2.85857
2.86358
2.86859
2.87359
2.8786
2.8836
2.88861
2.89362
2.89862
2.90363
2.90864
2.91364
2.91865
2.92365
2.92866
2.93367
2.93867
2.94368
2.94869
2.95369
2.9587
2.9637
2.96871
2.97372
2.97872
2.98373
2.98874
2.99374
2.99875
3.00375
3.00876
3.01377
3.01877
3.02378
3.02879
3.03379
3.0388
3.0438
3.04881
3.05382
3.05882
3.06383
3.06884
3.07384
3.07885
3.08385
3.08886
3.09387
3.09887
3.10388
3.10889
3.11389
3.1189
3.1239
3.12891
3.13392
3.13892
3.14393
3.14894
3.15394
3.15895
3.16395
3.16896
3.17397
3.17897
3.18398
3.18899
3.19399
3.199
3.20401
3.20901
3.21402
3.21902
3.22403
3.22904
3.23404
3.23905
3.24406
3.24906
3.25407
3.25907
3.26408
3.26909
3.27409
3.2791
3.28411
3.28911
3.29412
3.29912
3.30413
3.30914
3.31414
3.31915
3.32416
3.32916
3.33417
3.33917
3.34418
3.34919
3.35419
3.3592
3.36421
3.36921
3.37422
3.37922
3.38423
3.38924
3.39424
3.39925
3.40426
3.40926
3.41427
3.41927
3.42428
3.42929
3.43429
3.4393
3.44431
3.44931
3.45432
3.45932
3.46433
3.46934
3.47434
3.47935
3.48436
3.48936
3.49437
3.49937
3.50438
3.50939
3.51439
3.5194
3.52441
3.52941
3.53442
3.53942
3.54443
3.54944
3.55444
3.55945
3.56446
3.56946
3.57447
3.57947
3.58448
3.58949
3.59449
3.5995
3.60451
3.60951
3.61452
3.61952
3.62453
3.62954
3.63454
3.63955
3.64456
3.64956
3.65457
3.65957
3.66458
3.66959
3.67459
3.6796
3.68461
3.68961
3.69462
3.69962
3.70463
3.70964
3.71464
3.71965
3.72466
3.72966
3.73467
3.73967
3.74468
3.74969
3.75469
3.7597
3.76471
3.76971
3.77472
3.77972
3.78473
3.78974
3.79474
3.79975
3.80476
3.80976
3.81477
3.81977
3.82478
3.82979
3.83479
3.8398
3.84481
3.84981
3.85482
3.85982
3.86483
3.86984
3.87484
3.87985
3.88486
3.88986
3.89487
3.89987
3.90488
3.90989
3.91489
3.9199
3.92491
3.92991
3.93492
3.93992
3.94493
3.94994
3.95494
3.95995
3.96496
3.96996
3.97497
3.97997
3.98498
3.98999
3.99499
4
