# Supplementary material for: A Bio-Inspired Approach for the Reduction of Left Ventricular Workload
Source: PLoS One. 2014 Jan 24;9(1):e87122. doi: 10.1371/journal.pone.0087122 (PMC3901771; doi:10.1371/journal.pone.0087122)
Supplement: Data S1 — (ZIP) [file pone.0087122.s002.zip › Pressure_FLow_AortaNo3_setup1_ring4_HR60_3.xls]

## Sheet: Sheet1
-0.228997
-0.140319
0.0034
0.141004
0.266376
0.364228
0.336707
0.321418
0.34588
0.413153
0.434558
0.483484
0.391748
0.23274
0.0737308
0.00645786
-0.0363522
-0.0302365
-0.0302365
-0.0271786
0.0156314
0.0370365
0.0523258
0.0462101
0.0859623
0.0370365
0.0339786
0.0584415
0.141004
0.211335
0.23274
0.27555
0.355054
0.36117
0.300013
0.254145
0.300013
0.309186
0.238855
0.159351
0.0431522
-0.0271786
-0.12503
-0.12503
-0.238171
-0.287097
-0.216766
-0.103625
-0.0302365
0.0492679
0.128772
0.144062
0.0676151
0.0309208
0.0431522
0.0614994
0.0981937
0.0798465
0.0553836
0.144062
0.226624
0.128772
0.0462101
-0.018005
-0.00883145
0.0125736
0.0523258
0.0492679
0.0156314
0.000342139
-0.137262
-0.250402
-0.219824
-0.115857
-0.198419
-0.219824
0.0309208
0.364228
0.697535
1.07977
1.62101
2.32126
3.36399
4.46176
5.55342
6.6726
8.08839
9.59897
11.2349
12.8801
14.5711
16.3997
18.1916
19.8275
21.2892
22.5276
23.6621
24.5947
25.1237
25.347
25.3103
25.136
24.8516
24.506
23.8211
23.0077
22.0873
21.1179
20.1241
19.3688
18.7206
17.8644
17.0051
16.1978
15.5587
15.0909
14.7637
14.3203
14.0604
13.9901
14.0237
14.1001
14.042
14.2286
14.7148
14.9625
14.9961
14.9044
14.883
14.8463
14.6689
14.409
14.1521
13.9748
13.831
13.6262
13.2256
12.5682
11.9352
11.1462
10.3848
9.64178
8.79169
7.77648
6.70623
5.70937
4.77672
3.64837
2.32737
1.01555
-0.180072
-1.07603
-1.89247
-2.58355
-2.85876
-2.7976
-2.49487
-2.02702
-1.44297
-0.82528
-0.170898
0.566046
1.32134
1.79836
1.98184
2.0063
1.86564
1.48952
1.04001
0.590509
0.18993
-0.241229
-0.647924
-0.923132
-1.07908
-1.15247
-1.08826
-0.965942
-0.745776
-0.247345
0.281665
0.57522
0.679187
0.801502
0.838196
0.881006
0.853485
0.685303
0.440674
0.251087
0.134888
0.0370365
-0.0546994
-0.16784
-0.143377
-0.161725
-0.189245
-0.29627
-0.342138
-0.293213
-0.247345
-0.180072
-0.018005
0.0981937
0.196045
0.214392
0.205219
0.186872
0.171582
0.324475
0.364228
0.263318
0.147119
0.0890201
-0.00271572
-0.0210629
-0.152551
-0.201477
-0.16784
-0.0485836
-0.0210629
-0.103625
-0.146435
-0.155609
-0.100567
-0.140319
-0.0944516
-0.0363522
0.0859623
0.205219
0.229682
0.180756
0.183814
0.183814
0.153235
0.147119
0.144062
0.156293
0.141004
0.0798465
0.0370365
0.0492679
0.0217472
0.0584415
0.104309
0.0462101
-0.0241208
-0.0241208
0.0553836
0.0951358
0.0829044
0.0890201
0.156293
0.293897
0.263318
0.180756
0.125714
0.0462101
0.0156314
0.0614994
0.0584415
-0.00271572
0.0186893
0.0553836
0.0125736
0.0431522
0.0309208
0.122657
0.0706729
0.0645572
0.0645572
0.0217472
0.0034
-0.0363522
0.0278629
0.0829044
0.21745
0.370343
0.725055
1.21126
1.79836
2.42217
3.25696
4.36697
5.61763
7.00896
8.54401
10.1738
11.8801
13.5864
15.3386
17.0938
18.8123
20.3565
21.6806
22.9282
23.977
24.7751
25.2491
25.4815
25.457
25.1482
24.6528
24.2003
23.5581
22.7386
21.8243
20.806
19.8245
19.1456
18.5585
17.8185
16.8797
16.0572
15.308
14.8493
14.4487
14.0818
13.8555
13.9228
14.0512
14.1766
14.1919
14.1949
14.3172
14.5252
14.7209
14.7759
14.7973
14.8096
14.8157
14.7331
14.5711
14.412
14.0543
13.5925
13.1308
12.611
11.9505
11.1187
10.3053
9.39103
8.4645
7.63276
6.62673
5.40664
4.12845
2.93895
1.81671
0.715882
-0.388006
-1.35123
-2.16462
-2.6814
-2.93826
-2.80677
-2.32363
-1.66008
-1.01181
-0.366601
0.263318
0.856543
1.41613
1.84729
2.0063
1.92679
1.75555
1.37026
0.923816
0.523236
0.171582
-0.247345
-0.614288
-0.913958
-1.09743
-1.16776
-1.24421
-0.984289
-0.598999
-0.207592
0.0370365
0.36117
0.786212
1.04307
1.12869
1.10729
1.02167
0.89018
0.673072
0.483484
0.339765
0.159351
-0.0241208
-0.177014
-0.155609
-0.128088
-0.216766
-0.26875
-0.198419
-0.146435
0.0400943
0.229682
0.241913
0.241913
0.220508
0.257202
0.309186
0.263318
0.26026
0.27555
0.269434
0.27555
0.266376
0.266376
0.284723
0.257202
0.171582
0.116541
0.0706729
0.0492679
0.0553836
-0.109741
-0.35437
-0.329907
-0.192303
-0.121972
-0.018005
0.0400943
0.0767887
0.235797
0.296955
0.238855
0.223566
0.229682
0.263318
0.251087
0.306128
0.248029
0.0951358
-0.0424679
-0.103625
-0.0485836
-0.0913937
-0.152551
-0.238171
-0.192303
-0.109741
-0.0516415
0.0156314
0.0951358
0.156293
0.0859623
-0.00577358
0.00951572
0.0553836
0.0890201
0.107367
0.0767887
0.0767887
0.0339786
0.0186893
0.0186893
-0.0149472
-0.018005
0.0186893
0.0737308
0.162409
0.27555
0.223566
0.144062
0.104309
0.101252
0.0431522
0.0767887
0.23274
0.364228
0.498774
0.670014
1.02167
1.47117
2.11638
2.80746
3.58416
4.73085
6.13135
7.60219
9.20145
10.8221
12.455
14.1858
16.0144
17.7879
19.4514
21.0078
22.3136
23.4174
24.4388
25.1298
25.4448
25.5365
25.3531
24.9555
24.4449
23.8639
23.1117
22.3472
21.5521
20.6776
19.6716
18.7175
17.9439
17.3415
16.7972
16.1458
15.5557
15.0634
14.5099
14.1277
13.8525
13.8769
13.9625
14.3142
14.5527
14.5558
14.5435
14.6567
14.8615
14.9686
14.9227
14.9135
14.8615
14.672
14.4396
14.0726
13.7424
13.3234
12.8403
12.2012
11.4459
10.6325
9.8436
8.9293
7.92938
6.89888
5.86838
4.6697
3.49548
2.37018
1.23266
0.0859623
-0.92619
-1.66008
-2.28388
-2.6814
-2.81289
-2.61719
-2.20743
-1.63256
-0.990405
-0.250402
0.471253
1.12564
1.66382
1.89316
1.88398
1.67911
1.46506
1.13481
0.694477
0.18993
-0.247345
-0.724371
-1.04545
-1.19528
-1.27479
-1.22586
-1.06074
-0.941479
-0.69685
-0.293213
0.0676151
0.364228
0.544641
0.816791
0.954395
0.862659
0.706708
0.587452
0.566046
0.480426
0.367285
0.122657
-0.0608151
-0.21065
-0.29627
-0.29627
-0.488916
-0.580652
-0.430816
-0.198419
-0.0394101
0.0431522
0.107367
0.122657
0.0676151
0.0431522
0.0706729
0.241913
0.26026
0.092078
-0.0149472
0.00645786
0.141004
0.202161
0.13183
0.192987
0.235797
0.165467
0.0706729
0.0156314
-0.0424679
0.0370365
0.0553836
-0.0363522
-0.0822201
-0.0424679
0.0370365
-0.0791623
0.00645786
0.153235
0.137946
0.162409
0.171582
0.186872
0.336707
0.30307
0.156293
0.0706729
0.0553836
0.0614994
-0.0424679
-0.204535
-0.280981
-0.137262
-0.0516415
-0.018005
0.0523258
0.0706729
0.144062
0.229682
0.177698
0.0614994
0.0217472
0.0553836
0.092078
0.0431522
-0.0730465
-0.0302365
-0.0332943
-0.0455258
-0.0577572
-0.0699887
-0.0699887
-0.0302365
-0.0699887
-0.164782
-0.235113
-0.271808
-0.274865
-0.195361
-0.085278
0.0217472
0.092078
0.147119
0.134888
0.168525
0.355054
0.608857
0.981916
1.55985
2.34878
3.25391
4.27523
5.42193
6.78574
8.17095
9.82525
11.6019
13.3571
15.0481
16.6779
18.3934
20.2159
21.7326
22.8854
23.8884
24.6987
25.3103
25.5457
25.4693
25.1054
24.6559
24.1452
23.5398
22.8487
22.0322
21.1607
20.1119
19.2343
18.3873
17.583
16.8216
16.1764
15.5496
15.1031
14.8126
14.5374
14.1307
13.7729
13.7271
13.8953
14.0787
14.3203
14.4732
14.4701
14.4732
14.5344
14.7056
14.9258
14.9839
14.834
14.62
14.3876
14.091
13.8005
13.3999
12.6385
11.9015
11.1707
10.3451
9.5317
8.55624
7.4707
6.20474
5.18953
4.24465
3.20804
2.08886
0.972742
-0.0516415
-1.02098
-1.84355
-2.39396
-2.72115
-2.81595
-2.54074
-2.00561
-1.32371
-0.626519
0.13183
0.84737
1.42225
1.77696
1.87787
1.82283
1.55068
1.21126
0.856543
0.394806
-0.128088
-0.617346
-0.944537
-1.17388
-1.339
-1.38793
-1.30536
-1.11884
-0.831396
-0.537841
-0.247345
0.0523258
0.358112
0.544641
0.685303
0.822907
0.807618
0.682245
0.477369
0.327533
0.192987
-0.00577358
-0.121972
-0.164782
-0.189245
-0.232055
-0.265692
-0.189245
-0.213708
-0.228997
-0.180072

## Sheet: Sheet2
112.75
112.456
112.058
111.63
111.137
110.65
110.09
109.39
108.764
108.064
107.334
106.509
105.706
105.02
104.284
103.635
102.957
102.36
101.786
101.24
100.747
100.179
99.4644
98.197
96.3769
94.2989
92.4788
91.0566
90.025
89.1776
88.507
87.866
87.1659
86.4806
85.8396
85.169
84.5205
83.9826
83.4668
82.9363
82.4941
82.111
81.6909
81.3299
80.9098
80.5267
80.0993
79.7087
79.2224
78.7434
78.2866
77.756
77.3065
76.8423
76.3486
75.9433
75.4938
75.0811
74.7201
74.3001
73.9537
73.659
73.2905
73.0031
72.6716
72.421
72.082
71.8757
71.5589
71.3231
71.0946
70.8294
70.6009
70.2914
70.0851
69.8567
69.5472
69.3556
69.2672
69.1861
69.304
69.5472
69.8788
70.3357
70.8809
71.4778
72.1852
72.9663
74.0274
75.4054
77.1297
79.2666
82.2067
85.368
88.1239
90.2313
91.8598
93.0462
93.9599
94.8
95.6769
96.5243
97.3422
98.3001
99.5676
101.181
103.031
105.043
107.143
109.169
111.107
112.927
114.814
116.582
118.358
120.045
121.497
122.809
123.98
125.034
125.963
126.832
127.657
128.49
129.389
130.295
131.216
131.968
132.58
133.154
133.552
133.965
134.356
134.768
135.255
135.851
136.36
136.839
137.281
137.524
137.708
137.804
137.753
137.723
137.62
137.45
137.274
137.023
136.743
136.308
135.977
135.498
135.048
134.613
134.26
134.009
133.877
133.936
134.105
134.208
134.348
134.385
134.23
133.906
133.317
132.639
131.71
130.642
129.529
128.49
127.51
126.729
126.029
125.506
125.122
124.887
124.644
124.562
124.43
124.297
124.165
123.936
123.627
123.251
122.787
122.204
121.556
120.826
120.038
119.213
118.38
117.569
116.759
115.956
115.315
114.681
114.143
113.664
113.244
112.817
112.441
112.161
111.726
111.299
110.827
110.289
109.722
109.014
108.381
107.658
106.929
106.163
105.367
104.615
103.9
103.267
102.581
101.992
101.439
100.901
100.43
99.8992
99.2876
98.2559
96.5832
94.4979
92.5451
90.983
89.7671
88.8681
88.1091
87.4681
86.8491
86.1343
85.4269
84.8227
84.2111
83.6363
83.1057
82.6636
82.2215
81.8309
81.492
81.0867
80.674
80.3203
79.893
79.4213
78.9497
78.4634
77.9844
77.4834
76.997
76.5033
76.0538
75.6117
75.2138
74.8232
74.4695
74.1158
73.7769
73.4526
73.1063
72.8042
72.5463
72.1852
71.8684
71.6031
71.3673
71.102
70.8515
70.6525
70.3872
70.0925
69.8935
69.6946
69.4293
69.2819
69.1861
69.2524
69.3556
69.6209
70.0188
70.4757
71.0136
71.6841
72.3915
73.2316
74.4106
75.9507
77.7855
80.3203
83.4005
86.4438
88.9418
90.8872
92.2651
93.2746
94.2694
95.1611
95.8685
96.6569
97.5633
98.6317
99.9876
101.719
103.569
105.603
107.703
109.744
111.638
113.495
115.285
117.054
118.623
120.193
121.556
122.706
123.87
124.872
125.896
126.869
127.842
128.851
129.824
130.737
131.614
132.366
133.066
133.56
134.031
134.407
134.812
135.291
135.704
136.124
136.588
136.971
137.318
137.546
137.723
137.775
137.819
137.745
137.568
137.436
137.207
136.979
136.574
136.22
135.792
135.38
134.886
134.496
134.142
133.943
133.862
133.958
134.142
134.245
134.319
134.326
134.134
133.685
133.044
132.292
131.356
130.288
129.19
128.203
127.318
126.552
125.94
125.469
125.137
124.85
124.695
124.621
124.445
124.341
124.246
123.98
123.649
123.207
122.72
122.109
121.423
120.672
119.913
119.043
118.152
117.356
116.575
115.772
115.138
114.578
114.047
113.649
113.259
112.861
112.492
112.183
111.778
111.269
110.775
110.238
109.574
108.941
108.204
107.46
106.693
105.89
105.183
104.394
103.694
103.038
102.382
101.815
101.218
100.526
99.4718
97.7622
95.699
93.8715
92.4788
91.4619
90.6808
90.0545
89.4945
88.8239
88.1165
87.4091
86.6575
85.9427
85.2648
84.6532
84.0416
83.511
83.0099
82.5089
82.0815
81.7351
81.3593
80.9393
80.5561
80.173
79.6793
79.2887
78.8024
78.316
77.815
77.3212
76.8349
76.4002
75.9654
75.5306
75.0885
74.7201
74.3443
73.9906
73.659
73.3716
73.0031
72.7084
72.421
72.0968
71.7947
71.4999
71.2641
71.0209
70.7557
70.5199
70.3135
70.063
69.8272
69.6209
69.4219
69.2672
69.2377
69.3114
69.4882
69.783
70.2546
70.7115
71.2862
72.0084
72.7526
73.74
75.0664
76.6802
78.7508
81.492
84.6827
87.586
89.8703
91.543
92.8694
93.982
94.8221
95.5884
96.3916
97.1359
98.0865
99.1402
100.511
102.132
103.989
106.222
108.661
111.004
113.17
115.101
116.781
118.27
119.655
120.974
122.241
123.42
124.548
125.601
126.552
127.488
128.402
129.249
130.17
131.054
131.858
132.543
133.162
133.604
134.024
134.4
134.776
135.225
135.667
136.19
136.669
137.163
137.384
137.59
137.73
137.812
137.848
137.73
137.532
137.377
137.156
136.868
136.507
136.065
135.557
135.144
134.724
134.311
134.068
133.936
133.936
134.024
134.201
134.341
134.363
134.238
133.95
133.309
132.653
131.806
130.804
129.64
128.615
127.731
126.832
126.117
125.528
125.1
124.85
124.695
124.496
124.393
124.209
124.091
123.907
123.634
123.302
122.801
122.322
121.644
120.944
120.156
119.36
118.513
117.665
116.855
116.052
115.359
114.733
114.165
113.664
113.251
112.927
112.478
112.176
111.8
111.358
110.893
110.392
109.795
109.169
108.462
107.703
106.988
106.199
105.44
104.696
103.981
103.296
102.677
102.073
101.542
101.027
100.555
100.047
99.5086
98.8897
97.7401
95.9421
93.7757
91.8304
90.2461
89.126
88.2639
87.5123
86.9154
86.2448
85.589
85.0069
84.4026
83.8352
83.2973
82.8257
82.332
81.8899
81.4993
81.1162
80.7256
80.3646
79.9519
79.5245
79.075
78.6182
78.176
77.6602
77.1665
76.7023
76.2454
75.7443
75.3317
74.9338
74.5064
74.1379
73.7916
73.4379
73.1947
72.8852
72.5905
72.281
71.9863
71.721
71.4115
71.242
70.9399
70.7041
70.5051
70.2767
69.9967
69.724
69.503
69.3409
69.2009
69.223
69.3851
69.5693
69.9525
70.483
71.0283
71.5736
72.3621
73.1505
74.2706
75.7885
77.5644
79.8708
82.8257
85.9869
88.5807
90.5482
92.0588
93.282
94.3431
95.2568
95.9642
96.6127
97.3938
98.4402
99.8329
101.631
103.576
105.676
107.798
109.847
111.756
113.48
115.153
116.973
118.572
120.045
121.387
122.617
123.745
124.997
126.147
127.156
128.063
128.991
129.897
130.774
131.659
132.351
132.933
133.449
133.847
134.23
134.613
135.004
135.505
135.991
136.493
136.935
137.399
137.701
137.804
137.9
137.885
137.812
137.672
137.568
137.355
137.082
136.773
136.411
135.94
135.446
135.026
134.606
134.245
134.046
133.972
134.053
134.127
134.304
134.429
134.363
134.26
133.862
133.199
132.44
131.533
130.48
129.367
128.343
127.451
126.655
126.051
125.498
125.137
124.901
124.725
124.636
124.504
124.327
124.165
123.951
123.619
123.199
122.706
122.131
121.445
120.731
119.891
119.139
118.27
117.444
116.671
115.897
115.219
114.615
114.114
113.635
113.273
112.876
112.485

## Sheet: Sheet3
0
0.00500626
0.0100125
0.0150188
0.020025
0.0250313
0.0300375
0.0350438
0.0400501
0.0450563
0.0500626
0.0550688
0.0600751
0.0650814
0.0700876
0.0750939
0.0801001
0.0851064
0.0901126
0.0951189
0.100125
0.105131
0.110138
0.115144
0.12015
0.125156
0.130163
0.135169
0.140175
0.145181
0.150188
0.155194
0.1602
0.165207
0.170213
0.175219
0.180225
0.185232
0.190238
0.195244
0.20025
0.205257
0.210263
0.215269
0.220275
0.225282
0.230288
0.235294
0.2403
0.245307
0.250313
0.255319
0.260325
0.265332
0.270338
0.275344
0.28035
0.285357
0.290363
0.295369
0.300375
0.305382
0.310388
0.315394
0.320401
0.325407
0.330413
0.335419
0.340426
0.345432
0.350438
0.355444
0.360451
0.365457
0.370463
0.375469
0.380476
0.385482
0.390488
0.395494
0.400501
0.405507
0.410513
0.415519
0.420526
0.425532
0.430538
0.435544
0.440551
0.445557
0.450563
0.455569
0.460576
0.465582
0.470588
0.475594
0.480601
0.485607
0.490613
0.49562
0.500626
0.505632
0.510638
0.515645
0.520651
0.525657
0.530663
0.53567
0.540676
0.545682
0.550688
0.555695
0.560701
0.565707
0.570713
0.57572
0.580726
0.585732
0.590738
0.595745
0.600751
0.605757
0.610763
0.61577
0.620776
0.625782
0.630788
0.635795
0.640801
0.645807
0.650814
0.65582
0.660826
0.665832
0.670839
0.675845
0.680851
0.685857
0.690864
0.69587
0.700876
0.705882
0.710889
0.715895
0.720901
0.725907
0.730914
0.73592
0.740926
0.745932
0.750939
0.755945
0.760951
0.765957
0.770964
0.77597
0.780976
0.785982
0.790989
0.795995
0.801001
0.806008
0.811014
0.81602
0.821026
0.826033
0.831039
0.836045
0.841051
0.846058
0.851064
0.85607
0.861076
0.866083
0.871089
0.876095
0.881101
0.886108
0.891114
0.89612
0.901126
0.906133
0.911139
0.916145
0.921151
0.926158
0.931164
0.93617
0.941176
0.946183
0.951189
0.956195
0.961202
0.966208
0.971214
0.97622
0.981227
0.986233
0.991239
0.996245
1.00125
1.00626
1.01126
1.01627
1.02128
1.02628
1.03129
1.0363
1.0413
1.04631
1.05131
1.05632
1.06133
1.06633
1.07134
1.07635
1.08135
1.08636
1.09136
1.09637
1.10138
1.10638
1.11139
1.1164
1.1214
1.12641
1.13141
1.13642
1.14143
1.14643
1.15144
1.15645
1.16145
1.16646
1.17146
1.17647
1.18148
1.18648
1.19149
1.1965
1.2015
1.20651
1.21151
1.21652
1.22153
1.22653
1.23154
1.23655
1.24155
1.24656
1.25156
1.25657
1.26158
1.26658
1.27159
1.2766
1.2816
1.28661
1.29161
1.29662
1.30163
1.30663
1.31164
1.31665
1.32165
1.32666
1.33166
1.33667
1.34168
1.34668
1.35169
1.3567
1.3617
1.36671
1.37171
1.37672
1.38173
1.38673
1.39174
1.39675
1.40175
1.40676
1.41176
1.41677
1.42178
1.42678
1.43179
1.4368
1.4418
1.44681
1.45181
1.45682
1.46183
1.46683
1.47184
1.47685
1.48185
1.48686
1.49186
1.49687
1.50188
1.50688
1.51189
1.5169
1.5219
1.52691
1.53191
1.53692
1.54193
1.54693
1.55194
1.55695
1.56195
1.56696
1.57196
1.57697
1.58198
1.58698
1.59199
1.597
1.602
1.60701
1.61202
1.61702
1.62203
1.62703
1.63204
1.63705
1.64205
1.64706
1.65207
1.65707
1.66208
1.66708
1.67209
1.6771
1.6821
1.68711
1.69212
1.69712
1.70213
1.70713
1.71214
1.71715
1.72215
1.72716
1.73217
1.73717
1.74218
1.74718
1.75219
1.7572
1.7622
1.76721
1.77222
1.77722
1.78223
1.78723
1.79224
1.79725
1.80225
1.80726
1.81227
1.81727
1.82228
1.82728
1.83229
1.8373
1.8423
1.84731
1.85232
1.85732
1.86233
1.86733
1.87234
1.87735
1.88235
1.88736
1.89237
1.89737
1.90238
1.90738
1.91239
1.9174
1.9224
1.92741
1.93242
1.93742
1.94243
1.94743
1.95244
1.95745
1.96245
1.96746
1.97247
1.97747
1.98248
1.98748
1.99249
1.9975
2.0025
2.00751
2.01252
2.01752
2.02253
2.02753
2.03254
2.03755
2.04255
2.04756
2.05257
2.05757
2.06258
2.06758
2.07259
2.0776
2.0826
2.08761
2.09262
2.09762
2.10263
2.10763
2.11264
2.11765
2.12265
2.12766
2.13267
2.13767
2.14268
2.14768
2.15269
2.1577
2.1627
2.16771
2.17272
2.17772
2.18273
2.18773
2.19274
2.19775
2.20275
2.20776
2.21277
2.21777
2.22278
2.22778
2.23279
2.2378
2.2428
2.24781
2.25282
2.25782
2.26283
2.26783
2.27284
2.27785
2.28285
2.28786
2.29287
2.29787
2.30288
2.30788
2.31289
2.3179
2.3229
2.32791
2.33292
2.33792
2.34293
2.34793
2.35294
2.35795
2.36295
2.36796
2.37297
2.37797
2.38298
2.38798
2.39299
2.398
2.403
2.40801
2.41302
2.41802
2.42303
2.42804
2.43304
2.43805
2.44305
2.44806
2.45307
2.45807
2.46308
2.46809
2.47309
2.4781
2.4831
2.48811
2.49312
2.49812
2.50313
2.50814
2.51314
2.51815
2.52315
2.52816
2.53317
2.53817
2.54318
2.54819
2.55319
2.5582
2.5632
2.56821
2.57322
2.57822
2.58323
2.58824
2.59324
2.59825
2.60325
2.60826
2.61327
2.61827
2.62328
2.62829
2.63329
2.6383
2.6433
2.64831
2.65332
2.65832
2.66333
2.66834
2.67334
2.67835
2.68335
2.68836
2.69337
2.69837
2.70338
2.70839
2.71339
2.7184
2.7234
2.72841
2.73342
2.73842
2.74343
2.74844
2.75344
2.75845
2.76345
2.76846
2.77347
2.77847
2.78348
2.78849
2.79349
2.7985
2.8035
2.80851
2.81352
2.81852
2.82353
2.82854
2.83354
2.83855
2.84355
2.84856
2.85357
2.85857
2.86358
2.86859
2.87359
2.8786
2.8836
2.88861
2.89362
2.89862
2.90363
2.90864
2.91364
2.91865
2.92365
2.92866
2.93367
2.93867
2.94368
2.94869
2.95369
2.9587
2.9637
2.96871
2.97372
2.97872
2.98373
2.98874
2.99374
2.99875
3.00375
3.00876
3.01377
3.01877
3.02378
3.02879
3.03379
3.0388
3.0438
3.04881
3.05382
3.05882
3.06383
3.06884
3.07384
3.07885
3.08385
3.08886
3.09387
3.09887
3.10388
3.10889
3.11389
3.1189
3.1239
3.12891
3.13392
3.13892
3.14393
3.14894
3.15394
3.15895
3.16395
3.16896
3.17397
3.17897
3.18398
3.18899
3.19399
3.199
3.20401
3.20901
3.21402
3.21902
3.22403
3.22904
3.23404
3.23905
3.24406
3.24906
3.25407
3.25907
3.26408
3.26909
3.27409
3.2791
3.28411
3.28911
3.29412
3.29912
3.30413
3.30914
3.31414
3.31915
3.32416
3.32916
3.33417
3.33917
3.34418
3.34919
3.35419
3.3592
3.36421
3.36921
3.37422
3.37922
3.38423
3.38924
3.39424
3.39925
3.40426
3.40926
3.41427
3.41927
3.42428
3.42929
3.43429
3.4393
3.44431
3.44931
3.45432
3.45932
3.46433
3.46934
3.47434
3.47935
3.48436
3.48936
3.49437
3.49937
3.50438
3.50939
3.51439
3.5194
3.52441
3.52941
3.53442
3.53942
3.54443
3.54944
3.55444
3.55945
3.56446
3.56946
3.57447
3.57947
3.58448
3.58949
3.59449
3.5995
3.60451
3.60951
3.61452
3.61952
3.62453
3.62954
3.63454
3.63955
3.64456
3.64956
3.65457
3.65957
3.66458
3.66959
3.67459
3.6796
3.68461
3.68961
3.69462
3.69962
3.70463
3.70964
3.71464
3.71965
3.72466
3.72966
3.73467
3.73967
3.74468
3.74969
3.75469
3.7597
3.76471
3.76971
3.77472
3.77972
3.78473
3.78974
3.79474
3.79975
3.80476
3.80976
3.81477
3.81977
3.82478
3.82979
3.83479
3.8398
3.84481
3.84981
3.85482
3.85982
3.86483
3.86984
3.87484
3.87985
3.88486
3.88986
3.89487
3.89987
3.90488
3.90989
3.91489
3.9199
3.92491
3.92991
3.93492
3.93992
3.94493
3.94994
3.95494
3.95995
3.96496
3.96996
3.97497
3.97997
3.98498
3.98999
3.99499
4
