# Supplementary material for: A Bio-Inspired Approach for the Reduction of Left Ventricular Workload
Source: PLoS One. 2014 Jan 24;9(1):e87122. doi: 10.1371/journal.pone.0087122 (PMC3901771; doi:10.1371/journal.pone.0087122)
Supplement: Data S1 — (ZIP) [file pone.0087122.s002.zip › Pressure_FLow_AortaNo3_setup1_ring4_HR60_4.xls]

## Sheet: Sheet1
0.177698
0.850428
1.31522
1.66688
1.88704
1.9482
1.88398
1.65465
1.16539
0.602741
0.122657
-0.326849
-0.589825
-0.849743
-0.932306
-0.969
-0.987347
-0.846685
-0.598999
-0.323791
-0.0271786
0.309186
0.452906
0.581336
0.740345
0.801502
0.737287
0.648609
0.434558
0.367285
0.177698
0.0125736
-0.222882
-0.375775
-0.305444
-0.22594
-0.284039
-0.510321
-0.412469
-0.131146
0.0981937
0.18993
0.125714
0.180756
0.388691
0.550757
0.614972
0.480426
0.290839
0.211335
0.229682
0.101252
0.0829044
-0.0271786
-0.158667
-0.262634
-0.348254
-0.378833
-0.388006
-0.498089
-0.479742
-0.336023
-0.109741
0.141004
0.244971
0.251087
0.0339786
-0.155609
-0.137262
0.0034
0.196045
0.312244
0.263318
0.23274
0.220508
0.0492679
-0.018005
-0.121972
-0.0761044
0.0125736
0.134888
0.0584415
0.024805
0.0156314
-0.112799
-0.0975094
-0.155609
-0.170898
-0.121972
-0.0822201
0.0400943
0.107367
0.171582
0.248029
0.17464
0.0890201
0.119599
0.13183
0.0523258
0.0523258
0.196045
0.17464
0.107367
0.0951358
-0.00271572
-0.100567
-0.00577358
0.137946
0.266376
0.159351
-0.0424679
-0.198419
-0.22594
-0.213708
-0.173956
-0.109741
0.0614994
0.523236
1.05836
1.52316
2.11944
3.04903
4.0887
5.1773
6.36069
7.62971
8.94153
10.3971
12.0239
13.8922
15.889
17.8277
19.485
20.8488
22.124
23.2493
24.1574
24.8638
25.2583
25.3684
25.2032
24.977
24.5764
23.977
23.2095
22.4022
21.4543
20.7174
19.8214
18.8276
18.1457
17.4363
16.7146
16.0358
15.4639
14.9747
14.4457
14.1032
14.0757
14.1307
14.2286
14.2255
14.2683
14.1888
14.513
14.7484
14.8493
14.8524
14.8157
14.8126
14.8524
14.6383
14.3264
14.0634
13.6996
13.3815
12.9963
12.4489
11.66
10.868
10.0913
9.26872
8.29938
7.14656
6.04268
5.10085
4.1468
3.09796
1.9482
0.83208
-0.21065
-1.1647
-1.96892
-2.49181
-2.7395
-2.66611
-2.2533
-1.65702
-0.981231
-0.247345
0.471253
1.092
1.46506
1.71886
1.85035
1.86564
1.73109
1.44671
1.10729
0.816791
0.407038
-0.0699887
-0.479742
-0.78247
-0.929248
-1.0852
-1.07908
-0.849743
-0.519494
-0.180072
0.159351
0.40398
0.697535
0.859601
0.954395
0.957453
0.881006
0.773981
0.581336
0.410096
0.278608
0.134888
-0.0394101
-0.112799
-0.21065
-0.39718
-0.378833
-0.259576
-0.180072
-0.121972
-0.0455258
0.110425
0.31836
0.336707
0.351996
0.367285
0.355054
0.312244
0.257202
0.153235
0.192987
0.208277
0.183814
0.180756
0.107367
-0.018005
-0.0546994
0.0125736
0.0492679
0.0584415
-0.0669308
-0.0638729
-0.0608151
-0.0546994
-0.0485836
0.0156314
0.092078
0.0706729
0.0951358
0.199103
0.269434
0.287781
0.284723
0.293897
0.269434
0.21745
0.156293
0.0859623
0.0767887
0.0217472
-0.00271572
-0.0455258
-0.189245
-0.256518
-0.170898
-0.0791623
-0.0394101
0.0737308
0.128772
0.119599
0.0829044
0.0492679
0.0309208
0.0462101
0.0584415
0.0981937
0.0981937
-0.0118893
-0.0546994
-0.0485836
-0.00577358
-0.0210629
-0.0577572
-0.0913937
-0.170898
-0.140319
-0.0332943
-0.018005
0.0186893
0.00645786
0.0339786
0.092078
0.150177
0.183814
0.150177
0.13183
0.300013
0.624146
1.07977
1.65465
2.2968
3.08878
4.0887
5.31185
6.65425
8.10062
9.64484
11.3205
13.0544
14.779
16.473
18.1365
19.8275
21.4207
22.812
23.8027
24.5489
25.1054
25.4356
25.4203
25.1421
24.7079
24.2553
23.6468
22.8609
22.0292
21.121
20.3045
19.6073
18.7695
17.8002
16.9103
16.2987
15.6902
15.1092
14.5252
14.2897
14.1154
14.0696
14.1307
14.1644
14.2133
14.2072
14.3906
14.5649
14.7729
14.8554
14.7759
14.6292
14.461
14.4732
14.5588
14.4304
14.1093
13.7668
13.2592
12.611
12.0177
11.3236
10.5989
9.81302
8.90789
7.79789
6.6726
5.68185
4.67581
3.6392
2.46498
1.25712
0.110425
-0.837512
-1.68454
-2.33892
-2.71504
-2.75173
-2.45818
-1.9628
-1.39404
-0.718255
-0.0241208
0.666956
1.26935
1.62712
1.7739
1.87175
1.78308
1.47423
1.05836
0.553815
0.0553836
-0.332965
-0.718255
-0.975116
-1.06991
-1.06685
-1.01793
-0.803875
-0.507263
-0.25346
0.0584415
0.358112
0.61803
0.734229
0.633319
0.621088
0.621088
0.57522
0.452906
0.31836
0.315302
0.171582
0.0523258
-0.0577572
-0.158667
-0.25346
-0.314618
-0.461395
-0.400238
-0.158667
-0.0394101
0.110425
0.13183
0.150177
0.23274
0.330591
0.293897
0.31836
0.394806
0.379517
0.434558
0.400922
0.244971
0.0034
-0.164782
-0.213708
-0.244287
-0.244287
-0.12503
-0.0363522
0.0400943
0.0737308
0.0584415
0.00645786
0.0156314
0.0859623
0.125714
0.0676151
0.0462101
0.177698
0.333649
0.315302
0.211335
0.241913
0.18993
0.116541
-0.0944516
-0.131146
-0.152551
-0.195361
-0.140319
-0.0271786
0.18993
0.205219
0.0798465
0.0339786
0.0125736
-0.0149472
-0.0210629
-0.0332943
0.0034
0.0217472
0.0339786
-0.0394101
0.000342139
0.113483
0.214392
0.229682
0.199103
0.0584415
-0.0241208
0.0370365
0.0523258
0.220508
0.17464
0.134888
0.0400943
-0.0302365
0.0400943
0.0859623
0.0614994
0.00951572
0.0278629
0.0645572
0.0798465
0.122657
0.257202
0.501831
0.881006
1.29993
1.84117
2.56895
3.44655
4.51375
5.74606
7.03954
8.40335
10.0607
11.874
13.7118
15.5098
17.2987
19.0019
20.5981
21.9558
23.1178
24.0412
24.7323
25.1941
25.3775
25.4723
25.2919
24.8241
24.1085
23.3869
22.6499
21.8396
20.9589
20.2801
19.2312
18.2466
17.4668
16.7758
16.103
15.5159
14.9502
14.5649
14.3478
14.0359
13.9503
13.9442
14.0084
14.0176
13.9411
14.146
14.5405
14.7668
14.8004
14.8004
14.7637
14.6873
14.513
14.3295
14.1277
13.8891
13.4825
13.0452
12.5437
11.8587
11.0056
10.1341
9.22897
8.26268
7.39425
6.47995
5.51061
4.4373
3.27837
2.01241
0.813733
-0.280981
-1.30231
-2.20743
-2.75479
-3.02082
-2.87711
-2.42454
-1.78239
-0.965942
-0.149493
0.541584
1.08894
1.58431
1.93291
2.06134
2.01853
1.77084
1.43754
1.01249
0.477369
-0.22594
-0.702966
-0.892553
-0.895611
-0.929248
-0.920074
-0.865033
-0.730487
-0.470569
-0.106683
0.220508
0.501831
0.691419
0.819849
0.920758
0.948279
1.06754
1.14092
0.945221
0.676129
0.416211
0.205219
0.0339786
-0.0822201
-0.207592
-0.351312
-0.360485
-0.326849
-0.219824
-0.128088
-0.0363522
0.101252
0.192987
0.159351
0.134888
0.254145
0.31836
0.34588
0.40398
0.462079
0.315302
0.0676151
0.0767887
0.122657
0.024805
-0.0546994
-0.0669308
-0.0913937
-0.152551
-0.250402
-0.22594
-0.140319
-0.0546994
-0.0241208
-0.0302365
0.0462101
0.159351
0.287781
0.321418
0.324475
0.257202
0.257202
0.251087
0.177698
0.116541
0.208277
0.153235
0.0584415
-0.0241208
-0.0975094
-0.121972
-0.103625
-0.0669308
0.141004
0.266376
0.226624
0.156293
0.0400943
0.0462101
0.150177
0.168525
0.150177
0.180756
0.147119
0.122657
0.0859623
0.0339786
-0.0394101
-0.085278
-0.250402
-0.21065
-0.140319
-0.0669308
-0.0485836
-0.0577572
0.0278629
0.0859623
0.342823
0.431501
0.27555
0.159351
0.156293
0.153235
0.13183
0.137946
0.214392
0.391748
0.581336
0.960511
1.42531
2.07663
2.96953
3.94193
4.92044
6.19557
7.6664
9.20756
10.8986
12.6568
14.461
16.2254
17.9989
19.6349
21.1026
22.3931
23.4572
24.2736
24.9617
25.3959
25.4387
25.2705
24.9127
24.4051
23.8272
23.1086
22.283
21.4329
20.5155
19.6685
18.7175
17.7176
16.8706
16.1153
15.5832
15.0787
14.7698
14.5955
14.4334
14.2836
14.0451
13.8891
13.9044
14.1154
14.3631
14.5619
14.7576
14.8554
14.8371
14.7759
14.727
14.6475
14.464
14.4212
14.412
14.0543
13.4121
12.7639
12.0208
11.3939
10.7426
9.90475
8.97517
8.00582
7.03037
6.03962
4.97242
3.76457
2.6087
1.4039
0.229682
-0.736602
-1.58669
-2.24413
-2.5652
-2.60496
-2.38479
-2.05148
-1.57446
-0.901727
-0.192303
0.535468

## Sheet: Sheet2
134.429
134.348
134.164
133.737
133.184
132.381
131.401
130.317
129.242
128.151
127.259
126.434
125.815
125.351
124.997
124.71
124.585
124.459
124.297
124.194
124.01
123.752
123.457
123.037
122.477
121.939
121.247
120.524
119.684
118.866
118.026
117.194
116.376
115.676
114.954
114.364
113.841
113.355
112.979
112.522
112.153
111.8
111.365
110.938
110.414
109.84
109.228
108.594
107.85
107.157
106.428
105.625
104.925
104.166
103.444
102.758
102.183
101.609
101.1
100.614
100.172
99.7371
99.2949
98.8602
98.3591
97.8728
97.3348
96.7969
96.1411
95.4411
94.6452
93.4515
91.6019
89.3029
87.1143
85.3974
84.2111
83.4226
82.8847
82.5236
82.2141
81.912
81.5951
81.2562
80.8435
80.4382
79.9887
79.5614
79.0455
78.5739
78.0508
77.5497
77.0339
76.5917
76.1349
75.737
75.3022
74.8969
74.558
74.2337
73.8727
73.5411
73.2168
72.9516
72.5758
72.2589
72.0305
71.7505
71.4631
71.2273
71.0357
70.7704
70.5346
70.2914
70.0114
69.724
69.5472
69.3556
69.2745
69.3998
69.5619
69.8419
70.2914
70.8146
71.3452
72.0378
72.7526
73.6811
74.978
76.6065
78.6255
81.2635
84.4395
87.3723
89.5387
91.3293
92.6188
93.6652
94.4831
95.4337
96.2664
97.0548
97.9391
99.1697
100.526
102.139
103.945
105.971
108.145
110.4
112.669
114.799
116.752
118.373
119.677
120.768
121.843
123.044
124.201
125.321
126.331
127.274
128.195
129.116
129.971
130.811
131.636
132.307
132.897
133.42
133.862
134.275
134.702
135.218
135.711
136.212
136.625
136.971
137.237
137.436
137.576
137.517
137.568
137.443
137.31
137.148
136.986
136.699
136.382
136.036
135.616
135.166
134.709
134.326
134.017
133.788
133.796
133.921
134.053
134.245
134.304
134.275
133.972
133.508
132.83
131.998
131.003
129.883
128.881
127.878
126.994
126.191
125.579
125.152
124.791
124.614
124.415
124.327
124.209
124.083
123.921
123.641
123.317
122.868
122.3
121.63
120.996
120.208
119.375
118.572
117.746
116.847
116.059
115.359
114.688
114.121
113.649
113.2
112.78
112.404
112.058
111.638
111.218
110.731
110.208
109.626
108.963
108.307
107.563
106.833
106.067
105.308
104.564
103.834
103.171
102.515
101.933
101.373
100.901
100.467
100.032
99.5455
99.1402
98.6833
98.1528
97.6149
97.1285
96.539
95.8758
95.1905
94.38
93.1125
91.2114
88.8976
86.768
85.1248
83.9753
83.3121
82.752
82.4425
82.0888
81.7794
81.4699
81.1162
80.7404
80.3277
79.9224
79.4287
78.9497
78.4413
77.9623
77.3876
76.9454
76.5181
76.0391
75.597
75.1548
74.8306
74.4253
74.16
73.8358
73.4969
73.2021
72.8852
72.5831
72.2
71.9494
71.6989
71.4041
71.1462
70.9399
70.6304
70.4462
70.2177
69.9967
69.7093
69.5251
69.4072
69.3261
69.4882
69.7535
70.0483
70.4757
71.0136
71.6326
72.3547
73.1579
74.1822
75.6559
77.3655
79.5687
82.5162
85.648
88.3449
90.2977
91.9409
93.3262
94.2842
95.0432
95.7432
96.4653
97.2833
98.3075
99.5381
100.997
102.736
104.704
107.084
109.545
111.977
114.128
115.948
117.474
118.889
120.193
121.372
122.448
123.487
124.555
125.594
126.611
127.576
128.453
129.36
130.192
131.025
131.835
132.491
133.051
133.508
133.906
134.319
134.798
135.247
135.711
136.286
136.809
137.266
137.561
137.716
137.76
137.738
137.76
137.649
137.502
137.296
137.023
136.714
136.308
135.925
135.505
135.026
134.569
134.26
134.039
133.913
133.921
134.002
134.142
134.23
134.282
134.127
133.737
133.169
132.44
131.541
130.465
129.448
128.394
127.495
126.699
125.977
125.432
125.034
124.769
124.614
124.437
124.334
124.128
124.047
123.833
123.56
123.17
122.683
122.131
121.401
120.709
119.883
119.065
118.225
117.393
116.516
115.742
115.079
114.489
113.937
113.465
113.075
112.64
112.301
111.888
111.52
111.07
110.569
110.031
109.412
108.705
107.997
107.32
106.516
105.765
104.939
104.269
103.539
102.898
102.324
101.756
101.285
100.761
100.378
99.936
99.4055
98.9781
98.4917
97.9907
97.4527
96.8559
96.2295
95.5516
94.9326
94.1884
93.061
91.2409
89.0671
86.8933
85.169
83.9531
83.1868
82.6636
82.3025
81.9931
81.6615
81.352
80.9983
80.5782
80.1803
79.7235
79.2445
78.7876
78.2645
77.7781
77.2918
76.776
76.3265
75.8696
75.4422
75.0517
74.6611
74.3001
73.939
73.6811
73.2979
72.981
72.7305
72.4063
72.1263
71.8831
71.6326
71.3231
71.0799
70.8146
70.542
70.3135
70.0925
69.8125
69.643
69.4367
69.3335
69.3924
69.5472
69.8419
70.2399
70.7115
71.2641
71.8536
72.62
73.4821
74.6906
76.1496
78.1244
80.6225
83.7395
86.8122
89.2955
91.064
92.4493
93.6431
94.5863
95.3305
95.9569
96.6864
97.5264
98.6465
100.039
101.734
103.731
105.993
108.263
110.392
112.33
114.077
115.801
117.474
118.992
120.421
121.608
122.75
123.84
124.916
126.021
126.972
128.004
128.881
129.802
130.656
131.533
132.241
132.955
133.434
133.862
134.179
134.518
134.952
135.409
135.91
136.389
136.824
137.111
137.333
137.495
137.524
137.48
137.421
137.303
137.126
136.913
136.655
136.367
135.932
135.527
135.07
134.68
134.26
134.024
133.832
133.818
133.936
134.09
134.282
134.333
134.37
134.142
133.656
133.044
132.204
131.246
130.163
129.072
128.07
127.171
126.405
125.786
125.299
124.975
124.695
124.562
124.489
124.312
124.142
123.966
123.737
123.31
122.904
122.403
121.74
121.062
120.318
119.574
118.69
117.835
117.032
116.221
115.477
114.828
114.231
113.664
113.273
112.824
112.485
112.05
111.726
111.277
110.805
110.297
109.729
109.11
108.484
107.717
106.981
106.229
105.492
104.704
103.974
103.274
102.604
102.036
101.506
100.975
100.518
100.061
99.656
99.236
98.7865
98.3075
97.7401
97.239
96.6274
95.979
95.2347
94.2915
92.7367
90.4966
88.1755
86.2448
84.83
83.8647
83.2457
82.7815
82.4425
82.1625
81.8383
81.4404
81.1162
80.6961
80.2835
79.8487
79.414
78.8908
78.4118
77.9697
77.4391
76.9381
76.4738
76.0686
75.5601
75.1769
74.8085
74.4032
74.02
73.7327
73.4379
73.0842
72.7747
72.5021
72.1631
71.8757
71.6399
71.3746
71.1462
70.903
70.6525
70.4093
70.1883
69.9156
69.643
69.4514
69.3409
69.2893
69.4146
69.5914
69.8714
70.3578
70.8588
71.4852
72.1042
72.8926
73.8948
75.2064
76.8791
79.0013
81.8162
84.9627
87.7481
89.9661
91.5504
92.9504
94.1368
94.9621
95.5884
96.1264
96.8632
97.8875
99.1991
100.761
102.5
104.453
106.494
108.594
110.665
112.743
114.755
116.737
118.586
120.156
121.527
122.647
123.671
124.562
125.476
126.412
127.37
128.321
129.242
130.119
130.981
131.732
132.462
133.081
133.516
133.958
134.37
134.79
135.262
135.734
136.198
136.736
137.119
137.428
137.576
137.672
137.716
137.642
137.532
137.443
137.281
137.06
136.765
136.478
136.006
135.601
135.144
134.672
134.311
134.053
133.928
133.891
134.017
134.142
134.275
134.333

## Sheet: Sheet3
0
0.00500626
0.0100125
0.0150188
0.020025
0.0250313
0.0300375
0.0350438
0.0400501
0.0450563
0.0500626
0.0550688
0.0600751
0.0650814
0.0700876
0.0750939
0.0801001
0.0851064
0.0901126
0.0951189
0.100125
0.105131
0.110138
0.115144
0.12015
0.125156
0.130163
0.135169
0.140175
0.145181
0.150188
0.155194
0.1602
0.165207
0.170213
0.175219
0.180225
0.185232
0.190238
0.195244
0.20025
0.205257
0.210263
0.215269
0.220275
0.225282
0.230288
0.235294
0.2403
0.245307
0.250313
0.255319
0.260325
0.265332
0.270338
0.275344
0.28035
0.285357
0.290363
0.295369
0.300375
0.305382
0.310388
0.315394
0.320401
0.325407
0.330413
0.335419
0.340426
0.345432
0.350438
0.355444
0.360451
0.365457
0.370463
0.375469
0.380476
0.385482
0.390488
0.395494
0.400501
0.405507
0.410513
0.415519
0.420526
0.425532
0.430538
0.435544
0.440551
0.445557
0.450563
0.455569
0.460576
0.465582
0.470588
0.475594
0.480601
0.485607
0.490613
0.49562
0.500626
0.505632
0.510638
0.515645
0.520651
0.525657
0.530663
0.53567
0.540676
0.545682
0.550688
0.555695
0.560701
0.565707
0.570713
0.57572
0.580726
0.585732
0.590738
0.595745
0.600751
0.605757
0.610763
0.61577
0.620776
0.625782
0.630788
0.635795
0.640801
0.645807
0.650814
0.65582
0.660826
0.665832
0.670839
0.675845
0.680851
0.685857
0.690864
0.69587
0.700876
0.705882
0.710889
0.715895
0.720901
0.725907
0.730914
0.73592
0.740926
0.745932
0.750939
0.755945
0.760951
0.765957
0.770964
0.77597
0.780976
0.785982
0.790989
0.795995
0.801001
0.806008
0.811014
0.81602
0.821026
0.826033
0.831039
0.836045
0.841051
0.846058
0.851064
0.85607
0.861076
0.866083
0.871089
0.876095
0.881101
0.886108
0.891114
0.89612
0.901126
0.906133
0.911139
0.916145
0.921151
0.926158
0.931164
0.93617
0.941176
0.946183
0.951189
0.956195
0.961202
0.966208
0.971214
0.97622
0.981227
0.986233
0.991239
0.996245
1.00125
1.00626
1.01126
1.01627
1.02128
1.02628
1.03129
1.0363
1.0413
1.04631
1.05131
1.05632
1.06133
1.06633
1.07134
1.07635
1.08135
1.08636
1.09136
1.09637
1.10138
1.10638
1.11139
1.1164
1.1214
1.12641
1.13141
1.13642
1.14143
1.14643
1.15144
1.15645
1.16145
1.16646
1.17146
1.17647
1.18148
1.18648
1.19149
1.1965
1.2015
1.20651
1.21151
1.21652
1.22153
1.22653
1.23154
1.23655
1.24155
1.24656
1.25156
1.25657
1.26158
1.26658
1.27159
1.2766
1.2816
1.28661
1.29161
1.29662
1.30163
1.30663
1.31164
1.31665
1.32165
1.32666
1.33166
1.33667
1.34168
1.34668
1.35169
1.3567
1.3617
1.36671
1.37171
1.37672
1.38173
1.38673
1.39174
1.39675
1.40175
1.40676
1.41176
1.41677
1.42178
1.42678
1.43179
1.4368
1.4418
1.44681
1.45181
1.45682
1.46183
1.46683
1.47184
1.47685
1.48185
1.48686
1.49186
1.49687
1.50188
1.50688
1.51189
1.5169
1.5219
1.52691
1.53191
1.53692
1.54193
1.54693
1.55194
1.55695
1.56195
1.56696
1.57196
1.57697
1.58198
1.58698
1.59199
1.597
1.602
1.60701
1.61202
1.61702
1.62203
1.62703
1.63204
1.63705
1.64205
1.64706
1.65207
1.65707
1.66208
1.66708
1.67209
1.6771
1.6821
1.68711
1.69212
1.69712
1.70213
1.70713
1.71214
1.71715
1.72215
1.72716
1.73217
1.73717
1.74218
1.74718
1.75219
1.7572
1.7622
1.76721
1.77222
1.77722
1.78223
1.78723
1.79224
1.79725
1.80225
1.80726
1.81227
1.81727
1.82228
1.82728
1.83229
1.8373
1.8423
1.84731
1.85232
1.85732
1.86233
1.86733
1.87234
1.87735
1.88235
1.88736
1.89237
1.89737
1.90238
1.90738
1.91239
1.9174
1.9224
1.92741
1.93242
1.93742
1.94243
1.94743
1.95244
1.95745
1.96245
1.96746
1.97247
1.97747
1.98248
1.98748
1.99249
1.9975
2.0025
2.00751
2.01252
2.01752
2.02253
2.02753
2.03254
2.03755
2.04255
2.04756
2.05257
2.05757
2.06258
2.06758
2.07259
2.0776
2.0826
2.08761
2.09262
2.09762
2.10263
2.10763
2.11264
2.11765
2.12265
2.12766
2.13267
2.13767
2.14268
2.14768
2.15269
2.1577
2.1627
2.16771
2.17272
2.17772
2.18273
2.18773
2.19274
2.19775
2.20275
2.20776
2.21277
2.21777
2.22278
2.22778
2.23279
2.2378
2.2428
2.24781
2.25282
2.25782
2.26283
2.26783
2.27284
2.27785
2.28285
2.28786
2.29287
2.29787
2.30288
2.30788
2.31289
2.3179
2.3229
2.32791
2.33292
2.33792
2.34293
2.34793
2.35294
2.35795
2.36295
2.36796
2.37297
2.37797
2.38298
2.38798
2.39299
2.398
2.403
2.40801
2.41302
2.41802
2.42303
2.42804
2.43304
2.43805
2.44305
2.44806
2.45307
2.45807
2.46308
2.46809
2.47309
2.4781
2.4831
2.48811
2.49312
2.49812
2.50313
2.50814
2.51314
2.51815
2.52315
2.52816
2.53317
2.53817
2.54318
2.54819
2.55319
2.5582
2.5632
2.56821
2.57322
2.57822
2.58323
2.58824
2.59324
2.59825
2.60325
2.60826
2.61327
2.61827
2.62328
2.62829
2.63329
2.6383
2.6433
2.64831
2.65332
2.65832
2.66333
2.66834
2.67334
2.67835
2.68335
2.68836
2.69337
2.69837
2.70338
2.70839
2.71339
2.7184
2.7234
2.72841
2.73342
2.73842
2.74343
2.74844
2.75344
2.75845
2.76345
2.76846
2.77347
2.77847
2.78348
2.78849
2.79349
2.7985
2.8035
2.80851
2.81352
2.81852
2.82353
2.82854
2.83354
2.83855
2.84355
2.84856
2.85357
2.85857
2.86358
2.86859
2.87359
2.8786
2.8836
2.88861
2.89362
2.89862
2.90363
2.90864
2.91364
2.91865
2.92365
2.92866
2.93367
2.93867
2.94368
2.94869
2.95369
2.9587
2.9637
2.96871
2.97372
2.97872
2.98373
2.98874
2.99374
2.99875
3.00375
3.00876
3.01377
3.01877
3.02378
3.02879
3.03379
3.0388
3.0438
3.04881
3.05382
3.05882
3.06383
3.06884
3.07384
3.07885
3.08385
3.08886
3.09387
3.09887
3.10388
3.10889
3.11389
3.1189
3.1239
3.12891
3.13392
3.13892
3.14393
3.14894
3.15394
3.15895
3.16395
3.16896
3.17397
3.17897
3.18398
3.18899
3.19399
3.199
3.20401
3.20901
3.21402
3.21902
3.22403
3.22904
3.23404
3.23905
3.24406
3.24906
3.25407
3.25907
3.26408
3.26909
3.27409
3.2791
3.28411
3.28911
3.29412
3.29912
3.30413
3.30914
3.31414
3.31915
3.32416
3.32916
3.33417
3.33917
3.34418
3.34919
3.35419
3.3592
3.36421
3.36921
3.37422
3.37922
3.38423
3.38924
3.39424
3.39925
3.40426
3.40926
3.41427
3.41927
3.42428
3.42929
3.43429
3.4393
3.44431
3.44931
3.45432
3.45932
3.46433
3.46934
3.47434
3.47935
3.48436
3.48936
3.49437
3.49937
3.50438
3.50939
3.51439
3.5194
3.52441
3.52941
3.53442
3.53942
3.54443
3.54944
3.55444
3.55945
3.56446
3.56946
3.57447
3.57947
3.58448
3.58949
3.59449
3.5995
3.60451
3.60951
3.61452
3.61952
3.62453
3.62954
3.63454
3.63955
3.64456
3.64956
3.65457
3.65957
3.66458
3.66959
3.67459
3.6796
3.68461
3.68961
3.69462
3.69962
3.70463
3.70964
3.71464
3.71965
3.72466
3.72966
3.73467
3.73967
3.74468
3.74969
3.75469
3.7597
3.76471
3.76971
3.77472
3.77972
3.78473
3.78974
3.79474
3.79975
3.80476
3.80976
3.81477
3.81977
3.82478
3.82979
3.83479
3.8398
3.84481
3.84981
3.85482
3.85982
3.86483
3.86984
3.87484
3.87985
3.88486
3.88986
3.89487
3.89987
3.90488
3.90989
3.91489
3.9199
3.92491
3.92991
3.93492
3.93992
3.94493
3.94994
3.95494
3.95995
3.96496
3.96996
3.97497
3.97997
3.98498
3.98999
3.99499
4
