# Supplementary material for: A Bio-Inspired Approach for the Reduction of Left Ventricular Workload
Source: PLoS One. 2014 Jan 24;9(1):e87122. doi: 10.1371/journal.pone.0087122 (PMC3901771; doi:10.1371/journal.pone.0087122)
Supplement: Data S1 — (ZIP) [file pone.0087122.s002.zip › Pressure_FLow_AortaNo3_setup1_ring4_HR60_5.xls]

## Sheet: Sheet1
-0.16784
-0.100567
-0.0302365
0.0217472
0.186872
0.269434
0.220508
0.153235
0.177698
0.168525
0.220508
0.205219
0.0186893
-0.189245
-0.170898
-0.0761044
0.0309208
0.0339786
-0.018005
-0.0791623
-0.103625
0.0186893
-0.0302365
-0.0975094
-0.170898
-0.106683
-0.0394101
-0.00271572
0.0309208
0.0186893
0.00951572
0.0706729
0.168525
0.226624
0.296955
0.263318
0.192987
0.101252
0.128772
0.0981937
0.092078
-0.0149472
-0.16784
-0.213708
-0.128088
-0.0822201
0.116541
0.177698
0.144062
0.0584415
-0.00271572
0.0523258
0.092078
0.122657
0.168525
0.208277
0.156293
0.0798465
-0.0302365
-0.0638729
-0.0455258
0.024805
-0.0363522
-0.232055
-0.290155
-0.256518
-0.12503
-0.0241208
-0.0332943
-0.109741
-0.0913937
0.0400943
0.0767887
0.0829044
0.0645572
-0.0271786
-0.0363522
0.107367
0.238855
0.422327
0.844312
1.34274
1.84423
2.58729
3.50771
4.62689
5.90201
7.36061
8.86814
10.4643
12.1156
13.8494
15.5832
17.2742
18.9805
20.5675
21.8824
23.0352
24.0412
24.7384
25.1268
25.2827
25.246
24.9861
24.3776
23.7202
23.1422
22.4817
21.6867
20.8458
19.9284
19.1395
18.3139
17.3292
16.5311
16.0939
15.6382
15.1735
14.672
14.3509
14.0084
13.9075
14.0359
14.2408
14.464
14.6444
14.7943
14.8799
14.8585
14.782
14.7882
14.8646
14.8126
14.7331
14.4915
14.2683
13.935
13.4794
12.9167
12.3266
11.7853
11.1126
10.2472
9.38798
8.57153
7.59301
6.57169
5.46168
4.22631
2.9206
1.79225
0.697535
-0.394122
-1.33289
-2.07289
-2.53462
-2.61719
-2.52545
-2.22884
-1.71206
-0.996521
-0.247345
0.474311
1.04613
1.50481
1.8687
2.01853
1.96043
1.67911
1.31522
0.893238
0.410096
-0.0424679
-0.433874
-0.785528
-1.06379
-1.23198
-1.25032
-1.08826
-0.895611
-0.650982
-0.271808
0.0645572
0.31836
0.468195
0.550757
0.682245
0.685303
0.53241
0.455963
0.452906
0.422327
0.290839
0.0737308
-0.192303
-0.26875
-0.302386
-0.274865
-0.274865
-0.222882
-0.204535
-0.109741
0.0125736
0.0951358
0.162409
0.238855
0.171582
0.196045
0.284723
0.290839
0.327533
0.284723
0.186872
0.0859623
0.0706729
0.00645786
-0.0669308
-0.128088
-0.155609
-0.207592
-0.235113
-0.158667
-0.0455258
-0.085278
-0.238171
-0.290155
-0.219824
-0.115857
-0.0210629
0.0737308
0.150177
0.229682
0.281665
0.257202
0.211335
0.168525
0.144062
0.0767887
0.128772
0.150177
0.0829044
0.000342139
-0.0424679
-0.0913937
-0.0761044
-0.0516415
0.0798465
0.125714
0.0034
-0.0699887
-0.00271572
0.0829044
0.134888
0.180756
0.220508
0.165467
0.128772
0.0890201
0.0798465
0.024805
-0.0241208
-0.0883358
-0.0730465
-0.0883358
-0.0730465
-0.00577358
0.0400943
0.0339786
0.0737308
0.0034
0.0125736
0.00645786
0.0462101
0.0829044
0.0553836
0.0370365
-0.0424679
-0.00271572
0.21745
0.572162
1.04919
1.60572
2.19589
3.00316
4.05812
5.25069
6.52582
7.87739
9.39103
11.0178
12.7272
14.4946
16.2712
17.9836
19.534
20.9283
22.2279
23.3685
24.2431
24.7354
25.1298
25.295
25.1971
24.8424
24.3103
23.7049
22.8823
21.9588
21.1088
20.3565
19.4697
18.7206
17.9225
17.2406
16.5892
15.9685
15.3844
14.8279
14.409
14.2989
14.2439
14.0115
13.9962
14.146
14.357
14.4977
14.6475
14.672
14.7668
14.8921
14.9349
14.9472
14.7912
14.5741
14.4182
14.2286
13.8708
13.4794
12.8831
12.1462
11.3205
10.6967
9.88335
8.85591
7.8407
6.92334
5.81945
4.62994
3.48325
2.42828
1.38861
0.300013
-0.816107
-1.80074
-2.43066
-2.77925
-2.84347
-2.74868
-2.45818
-1.89859
-1.18305
-0.357428
0.388691
1.01555
1.50175
1.84729
1.8901
1.84117
1.6577
1.31216
0.816791
0.407038
0.0462101
-0.412469
-0.806933
-1.03016
-1.12189
-1.11884
-1.09131
-1.06074
-0.724371
-0.326849
0.0462101
0.351996
0.654724
0.819849
0.810675
0.709766
0.624146
0.553815
0.44679
0.309186
0.0676151
-0.186187
-0.259576
-0.262634
-0.345196
-0.394122
-0.366601
-0.33908
-0.348254
-0.247345
-0.0913937
0.000342139
0.0492679
0.122657
0.315302
0.477369
0.416211
0.312244
0.26026
0.272492
0.290839
0.171582
0.0492679
0.0186893
0.024805
0.0431522
0.0492679
0.00951572
-0.180072
-0.287097
-0.25346
-0.180072
-0.103625
-0.0271786
-0.0271786
-0.0577572
-0.0699887
0.0125736
0.0798465
0.162409
0.186872
0.101252
-0.0332943
0.0767887
0.180756
0.159351
0.113483
0.0859623
0.134888
0.266376
0.26026
0.177698
0.024805
-0.112799
-0.155609
0.0034
0.119599
0.141004
0.144062
0.153235
0.101252
0.122657
0.0400943
0.0125736
0.024805
0.0400943
0.0645572
0.024805
-0.018005
0.0309208
0.226624
0.214392
0.122657
0.0829044
0.0584415
0.0278629
0.0034
-0.0638729
-0.0608151
0.0034
0.0553836
0.0706729
0.0737308
0.0431522
-0.0699887
-0.0913937
0.165467
0.645551
1.16845
1.76167
2.44357
3.32118
4.18961
5.37912
6.82549
8.385
9.99955
11.6263
13.3357
14.9716
16.7054
18.4301
20.0538
21.5155
22.8517
23.8884
24.6895
25.136
25.3408
25.3561
25.1727
24.8149
24.2492
23.5673
22.7417
21.8121
20.8886
20.0844
19.271
18.5432
17.7787
16.8247
15.9563
15.3875
14.9869
14.5527
14.3784
14.2806
14.2439
14.2897
14.4182
14.5068
14.7331
14.7453
14.7178
14.7576
14.8677
14.8768
14.8432
14.8524
14.7729
14.5068
14.25
13.9839
13.5314
12.9963
12.5009
11.8954
11.1615
10.3818
9.55004
8.73971
7.62971
6.53805
5.49838
4.44953
3.35176
2.21423
1.07365
-0.128088
-1.29313
-2.15239
-2.6233
-2.78231
-2.71504
-2.41231
-1.90471
-1.18611
-0.400238
0.238855
0.74646
1.24183
1.65159
1.91151
1.92068
1.78919
1.44977
1.01861
0.520179
0.0584415
-0.342138
-0.709082
-0.978173
-1.09437
-1.12495
-1.04545
-0.794702
-0.602057
-0.378833
-0.12503
0.150177
0.413153
0.636377
0.74646
0.749518
0.697535
0.721997
0.676129
0.4896
0.34588
0.220508
0.024805
-0.247345
-0.403296
-0.458337
-0.433874
-0.360485
-0.274865
-0.16784
-0.0302365
0.110425
0.226624
0.287781
0.272492
0.226624
0.269434
0.315302
0.196045
0.092078
0.153235
0.27555
0.263318
0.23274
0.162409
0.0829044
0.168525
0.0859623
-0.0699887
-0.158667
-0.155609
-0.118914
-0.112799
-0.232055
-0.241229
-0.213708
-0.0944516
0.00951572
0.00951572
0.0431522
0.211335
0.358112
0.342823
0.263318
0.168525
0.134888
0.101252
0.0798465
0.0339786
-0.00577358
-0.0302365
-0.0913937
-0.0913937
-0.0730465
-0.216766
-0.305444
-0.213708
-0.0944516
0.0156314
0.000342139
0.0125736
0.0217472
0.110425
0.128772
0.0981937
0.0034
-0.018005
-0.0424679
-0.0210629
0.0125736
-0.0241208
0.0278629
0.0034
-0.0302365
-0.0516415
-0.164782
-0.235113
-0.115857
-0.0485836
-0.0241208
-0.0241208
-0.0883358
-0.121972
-0.161725
-0.0791623
0.0156314
0.18993
0.468195
0.877948
1.35192
1.87787
2.68209
3.69118
4.8073
6.05491
7.42789
8.93847
10.6448
12.4275
14.1307
15.7942
17.5005
19.1548
20.699
22.0964
23.3441
24.2522
24.9189
25.3133
25.4968
25.4387
25.1268
24.5427
23.9434
23.2646
22.4573
21.6102
20.6776
19.8642
19.0661
18.213
17.3935
16.6259
15.8584
15.3416
14.8677
14.3753
14.1215
13.88
13.7791
13.9197
14.2041
14.25
14.2775
14.3325
14.4457
14.5649
14.7087
14.7882
14.8065
14.6934
14.6567
14.4426
14.1521
13.8249
13.3907
12.9045
12.3633
11.7548
11.027
10.128
9.21368
8.27186
7.23524
6.19863
5.07945
3.7768
2.59035
1.48952
0.391748
-0.663214
-1.57751
-2.3114
-2.67223
-2.76396
-2.61719
-2.25024
-1.68454
-0.956768
-0.21065
0.495716
1.12564
1.58737
1.85341
1.90233
1.73415
1.45588
1.04919
0.572162
0.116541
-0.299328
-0.660156
-1.03321
-1.30842
-1.39098
-1.339
-1.2228
-1.01487
-0.748834
-0.342138
0.024805
0.296955
0.501831
0.645551
0.749518
0.758692
0.758692
0.706708
0.673072
0.541584
0.407038
0.107367
-0.0455258
-0.177014
-0.247345
-0.332965
-0.35437
-0.29627
-0.293213

## Sheet: Sheet2
113.951
113.561
113.251
112.898
112.537
112.124
111.667
111.181
110.599
109.921
109.272
108.476
107.717
106.848
105.971
104.704
102.67
100.091
97.5559
95.6916
94.4536
93.7241
93.3704
93.1273
92.9062
92.663
92.3462
91.8525
91.3146
90.7472
90.0471
89.3545
88.6176
87.8291
87.0701
86.3259
85.7217
85.0511
84.4174
83.8795
83.3342
82.8478
82.3983
82.0667
81.6467
81.2709
80.9541
80.5414
80.1435
79.6571
79.2813
78.7803
78.2423
77.815
77.2623
76.8349
76.3707
75.877
75.5012
75.0517
74.7053
74.3737
74.0716
73.7548
73.4232
73.1653
72.8189
72.62
72.2663
71.9789
71.7136
71.4262
71.1904
70.9546
70.682
70.4093
70.2104
69.9893
69.7019
69.5619
69.4661
69.5398
69.7019
69.9746
70.3725
70.8736
71.441
72.0452
72.7526
73.6516
74.838
76.3191
78.1613
80.5193
83.5331
86.5838
89.1039
90.924
92.2872
93.5104
94.4536
95.1758
95.8463
96.6569
97.5043
98.6465
99.9139
101.483
103.429
105.654
107.85
109.884
111.733
113.708
115.484
117.208
118.778
120.193
121.475
122.661
123.774
124.813
125.83
126.832
127.775
128.689
129.573
130.435
131.224
131.902
132.454
132.926
133.324
133.619
134.061
134.473
134.93
135.505
136.014
136.478
136.89
137.17
137.318
137.31
137.266
137.318
137.222
137.038
136.773
136.515
136.235
135.815
135.409
134.982
134.562
134.142
133.847
133.67
133.611
133.707
133.906
134.017
134.068
134.09
133.847
133.412
132.793
132.005
131.025
129.986
129.006
128.07
127.208
126.589
126.014
125.624
125.314
125.13
125.027
124.901
124.784
124.68
124.518
124.223
123.914
123.531
123.052
122.455
121.807
121.129
120.318
119.544
118.756
117.967
117.208
116.435
115.816
115.234
114.747
114.342
113.922
113.583
113.244
112.935
112.551
112.131
111.682
111.151
110.518
109.847
109.125
108.373
107.504
106.73
105.883
104.851
103.245
100.916
98.3149
96.1558
94.6894
93.8052
93.3557
93.0683
92.8767
92.6115
92.2946
91.7862
91.2114
90.6219
89.8924
89.1334
88.3965
87.6154
86.8049
86.1269
85.4343
84.8448
84.2847
83.7616
83.2678
82.8257
82.3615
81.9931
81.5878
81.2341
80.8288
80.4088
79.9666
79.5245
79.0603
78.5518
78.1097
77.6013
77.1444
76.6802
76.2528
75.8549
75.398
75.0148
74.6022
74.3074
73.9316
73.5926
73.2832
72.9958
72.7158
72.4063
72.1042
71.8462
71.581
71.3231
71.0652
70.8588
70.5862
70.3651
70.1146
69.8935
69.7093
69.5546
69.503
69.5619
69.7461
70.122
70.5199
71.0357
71.6326
72.2736
73.0916
74.0053
75.3317
76.8791
78.9424
81.573
84.6974
87.5786
89.8261
91.4988
92.803
93.8494
94.6526
95.279
95.9274
96.7674
97.7696
99.0739
100.621
102.301
104.114
105.986
107.975
110.164
112.419
114.615
116.589
118.439
120.068
121.394
122.426
123.383
124.319
125.189
126.08
126.979
127.812
128.696
129.573
130.465
131.268
131.946
132.565
133.037
133.427
133.796
134.223
134.702
135.24
135.756
136.22
136.633
137.06
137.193
137.318
137.281
137.222
137.134
137.038
136.883
136.574
136.294
136.021
135.52
135.092
134.628
134.179
133.744
133.508
133.442
133.442
133.619
133.84
133.965
133.98
133.95
133.626
133.118
132.403
131.57
130.612
129.544
128.608
127.687
126.847
126.198
125.66
125.314
125.064
124.909
124.791
124.666
124.592
124.452
124.29
124.039
123.663
123.214
122.691
122.079
121.357
120.628
119.854
118.992
118.196
117.407
116.685
115.978
115.374
114.858
114.394
113.996
113.59
113.259
112.89
112.522
112.124
111.638
111.1
110.532
109.928
109.206
108.499
107.725
106.958
106.133
105.315
104.431
103.178
101.13
98.6833
96.458
94.8147
93.7684
93.2231
92.8251
92.6115
92.3167
91.963
91.4988
90.9166
90.2534
89.5608
88.8165
88.0428
87.247
86.5543
85.8764
85.2058
84.5721
83.99
83.4889
83.0173
82.5678
82.1994
81.8309
81.4404
81.0056
80.6888
80.254
79.7824
79.3698
78.854
78.3824
77.8739
77.3949
76.916
76.4959
76.0465
75.6117
75.2211
74.8232
74.4769
74.1527
73.8063
73.5116
73.1726
72.8484
72.5905
72.2736
71.9715
71.7283
71.4999
71.2052
70.9988
70.7704
70.5199
70.2767
70.063
69.8051
69.6061
69.4735
69.5251
69.5988
69.8272
70.2767
70.6967
71.2199
71.8168
72.6273
73.3716
74.499
75.8991
77.6676
79.8635
82.7962
85.9427
88.6618
90.5998
92.0146
93.1641
94.0631
94.9179
95.7432
96.539
97.3791
98.3665
99.6707
101.248
103.164
105.094
107.091
109.191
111.225
113.229
115.197
117.083
118.741
120.134
121.305
122.352
123.317
124.4
125.425
126.5
127.488
128.461
129.301
130.089
130.9
131.651
132.174
132.675
133.118
133.508
133.906
134.311
134.849
135.395
135.896
136.294
136.721
137.03
137.126
137.244
137.281
137.251
137.126
136.979
136.824
136.551
136.249
135.91
135.49
135.019
134.65
134.186
133.825
133.597
133.523
133.538
133.759
133.913
133.98
133.98
133.847
133.479
132.889
132.115
131.253
130.244
129.168
128.269
127.348
126.582
125.94
125.469
125.159
124.901
124.776
124.673
124.599
124.481
124.305
124.157
123.885
123.435
122.963
122.44
121.829
121.04
120.311
119.507
118.66
117.879
117.061
116.317
115.668
115.101
114.615
114.165
113.826
113.436
113.126
112.728
112.397
111.991
111.498
110.945
110.363
109.685
109.007
108.263
107.445
106.649
105.846
104.77
103.149
100.791
98.197
96.0453
94.6379
93.7905
93.3262
93.1125
92.8473
92.6262
92.2799
91.8525
91.3146
90.7103
90.0176
89.2955
88.5734
87.7996
87.0186
86.3038
85.648
84.9921
84.3805
83.8205
83.2973
82.8699
82.4204
82.0594
81.6615
81.3372
80.9688
80.5635
80.1877
79.7087
79.2666
78.7876
78.2939
77.8002
77.3139
76.8128
76.378
75.9064
75.4643
75.0959
74.698
74.3737
74.0495
73.7621
73.4084
73.1358
72.8558
72.5242
72.2073
71.9641
71.7062
71.4557
71.1315
70.903
70.6599
70.4093
70.1441
69.9746
69.7977
69.6135
69.5398
69.6061
69.7609
70.0409
70.4388
70.9841
71.5147
72.1631
72.8926
73.8211
75.0517
76.6212
78.4855
80.9835
84.0784
87.0775
89.3839
91.0935
92.442
93.621
94.5642
95.279
95.8832
96.7085
97.7033
98.8381
100.253
101.889
103.694
105.654
107.754
110.009
112.235
114.276
116.088
117.732
119.132
120.421
121.644
122.698
123.781
124.776
125.705
126.648
127.598
128.527
129.47
130.391
131.231
131.983
132.594
133.051
133.449
133.81
134.245
134.628
135.107
135.66
136.198
136.669
137.008
137.156
137.31
137.325
137.369
137.318
137.193
137.023
136.846
136.5
136.198
135.829
135.314
134.857
134.444
134.046
133.707
133.589
133.574
133.641
133.803
133.994
134.009
133.95
133.751
133.272
132.528
131.725
130.804
129.794
128.785
127.878
127.06
126.368
125.815
125.461
125.196
125.005
124.894
124.761
124.651
124.518
124.327
124.135
123.826
123.347
122.868
122.322
121.718
120.93
120.156
119.331
118.491
117.702
116.892
116.184
115.558
114.99
114.482
114.055
113.708

## Sheet: Sheet3
0
0.00500626
0.0100125
0.0150188
0.020025
0.0250313
0.0300375
0.0350438
0.0400501
0.0450563
0.0500626
0.0550688
0.0600751
0.0650814
0.0700876
0.0750939
0.0801001
0.0851064
0.0901126
0.0951189
0.100125
0.105131
0.110138
0.115144
0.12015
0.125156
0.130163
0.135169
0.140175
0.145181
0.150188
0.155194
0.1602
0.165207
0.170213
0.175219
0.180225
0.185232
0.190238
0.195244
0.20025
0.205257
0.210263
0.215269
0.220275
0.225282
0.230288
0.235294
0.2403
0.245307
0.250313
0.255319
0.260325
0.265332
0.270338
0.275344
0.28035
0.285357
0.290363
0.295369
0.300375
0.305382
0.310388
0.315394
0.320401
0.325407
0.330413
0.335419
0.340426
0.345432
0.350438
0.355444
0.360451
0.365457
0.370463
0.375469
0.380476
0.385482
0.390488
0.395494
0.400501
0.405507
0.410513
0.415519
0.420526
0.425532
0.430538
0.435544
0.440551
0.445557
0.450563
0.455569
0.460576
0.465582
0.470588
0.475594
0.480601
0.485607
0.490613
0.49562
0.500626
0.505632
0.510638
0.515645
0.520651
0.525657
0.530663
0.53567
0.540676
0.545682
0.550688
0.555695
0.560701
0.565707
0.570713
0.57572
0.580726
0.585732
0.590738
0.595745
0.600751
0.605757
0.610763
0.61577
0.620776
0.625782
0.630788
0.635795
0.640801
0.645807
0.650814
0.65582
0.660826
0.665832
0.670839
0.675845
0.680851
0.685857
0.690864
0.69587
0.700876
0.705882
0.710889
0.715895
0.720901
0.725907
0.730914
0.73592
0.740926
0.745932
0.750939
0.755945
0.760951
0.765957
0.770964
0.77597
0.780976
0.785982
0.790989
0.795995
0.801001
0.806008
0.811014
0.81602
0.821026
0.826033
0.831039
0.836045
0.841051
0.846058
0.851064
0.85607
0.861076
0.866083
0.871089
0.876095
0.881101
0.886108
0.891114
0.89612
0.901126
0.906133
0.911139
0.916145
0.921151
0.926158
0.931164
0.93617
0.941176
0.946183
0.951189
0.956195
0.961202
0.966208
0.971214
0.97622
0.981227
0.986233
0.991239
0.996245
1.00125
1.00626
1.01126
1.01627
1.02128
1.02628
1.03129
1.0363
1.0413
1.04631
1.05131
1.05632
1.06133
1.06633
1.07134
1.07635
1.08135
1.08636
1.09136
1.09637
1.10138
1.10638
1.11139
1.1164
1.1214
1.12641
1.13141
1.13642
1.14143
1.14643
1.15144
1.15645
1.16145
1.16646
1.17146
1.17647
1.18148
1.18648
1.19149
1.1965
1.2015
1.20651
1.21151
1.21652
1.22153
1.22653
1.23154
1.23655
1.24155
1.24656
1.25156
1.25657
1.26158
1.26658
1.27159
1.2766
1.2816
1.28661
1.29161
1.29662
1.30163
1.30663
1.31164
1.31665
1.32165
1.32666
1.33166
1.33667
1.34168
1.34668
1.35169
1.3567
1.3617
1.36671
1.37171
1.37672
1.38173
1.38673
1.39174
1.39675
1.40175
1.40676
1.41176
1.41677
1.42178
1.42678
1.43179
1.4368
1.4418
1.44681
1.45181
1.45682
1.46183
1.46683
1.47184
1.47685
1.48185
1.48686
1.49186
1.49687
1.50188
1.50688
1.51189
1.5169
1.5219
1.52691
1.53191
1.53692
1.54193
1.54693
1.55194
1.55695
1.56195
1.56696
1.57196
1.57697
1.58198
1.58698
1.59199
1.597
1.602
1.60701
1.61202
1.61702
1.62203
1.62703
1.63204
1.63705
1.64205
1.64706
1.65207
1.65707
1.66208
1.66708
1.67209
1.6771
1.6821
1.68711
1.69212
1.69712
1.70213
1.70713
1.71214
1.71715
1.72215
1.72716
1.73217
1.73717
1.74218
1.74718
1.75219
1.7572
1.7622
1.76721
1.77222
1.77722
1.78223
1.78723
1.79224
1.79725
1.80225
1.80726
1.81227
1.81727
1.82228
1.82728
1.83229
1.8373
1.8423
1.84731
1.85232
1.85732
1.86233
1.86733
1.87234
1.87735
1.88235
1.88736
1.89237
1.89737
1.90238
1.90738
1.91239
1.9174
1.9224
1.92741
1.93242
1.93742
1.94243
1.94743
1.95244
1.95745
1.96245
1.96746
1.97247
1.97747
1.98248
1.98748
1.99249
1.9975
2.0025
2.00751
2.01252
2.01752
2.02253
2.02753
2.03254
2.03755
2.04255
2.04756
2.05257
2.05757
2.06258
2.06758
2.07259
2.0776
2.0826
2.08761
2.09262
2.09762
2.10263
2.10763
2.11264
2.11765
2.12265
2.12766
2.13267
2.13767
2.14268
2.14768
2.15269
2.1577
2.1627
2.16771
2.17272
2.17772
2.18273
2.18773
2.19274
2.19775
2.20275
2.20776
2.21277
2.21777
2.22278
2.22778
2.23279
2.2378
2.2428
2.24781
2.25282
2.25782
2.26283
2.26783
2.27284
2.27785
2.28285
2.28786
2.29287
2.29787
2.30288
2.30788
2.31289
2.3179
2.3229
2.32791
2.33292
2.33792
2.34293
2.34793
2.35294
2.35795
2.36295
2.36796
2.37297
2.37797
2.38298
2.38798
2.39299
2.398
2.403
2.40801
2.41302
2.41802
2.42303
2.42804
2.43304
2.43805
2.44305
2.44806
2.45307
2.45807
2.46308
2.46809
2.47309
2.4781
2.4831
2.48811
2.49312
2.49812
2.50313
2.50814
2.51314
2.51815
2.52315
2.52816
2.53317
2.53817
2.54318
2.54819
2.55319
2.5582
2.5632
2.56821
2.57322
2.57822
2.58323
2.58824
2.59324
2.59825
2.60325
2.60826
2.61327
2.61827
2.62328
2.62829
2.63329
2.6383
2.6433
2.64831
2.65332
2.65832
2.66333
2.66834
2.67334
2.67835
2.68335
2.68836
2.69337
2.69837
2.70338
2.70839
2.71339
2.7184
2.7234
2.72841
2.73342
2.73842
2.74343
2.74844
2.75344
2.75845
2.76345
2.76846
2.77347
2.77847
2.78348
2.78849
2.79349
2.7985
2.8035
2.80851
2.81352
2.81852
2.82353
2.82854
2.83354
2.83855
2.84355
2.84856
2.85357
2.85857
2.86358
2.86859
2.87359
2.8786
2.8836
2.88861
2.89362
2.89862
2.90363
2.90864
2.91364
2.91865
2.92365
2.92866
2.93367
2.93867
2.94368
2.94869
2.95369
2.9587
2.9637
2.96871
2.97372
2.97872
2.98373
2.98874
2.99374
2.99875
3.00375
3.00876
3.01377
3.01877
3.02378
3.02879
3.03379
3.0388
3.0438
3.04881
3.05382
3.05882
3.06383
3.06884
3.07384
3.07885
3.08385
3.08886
3.09387
3.09887
3.10388
3.10889
3.11389
3.1189
3.1239
3.12891
3.13392
3.13892
3.14393
3.14894
3.15394
3.15895
3.16395
3.16896
3.17397
3.17897
3.18398
3.18899
3.19399
3.199
3.20401
3.20901
3.21402
3.21902
3.22403
3.22904
3.23404
3.23905
3.24406
3.24906
3.25407
3.25907
3.26408
3.26909
3.27409
3.2791
3.28411
3.28911
3.29412
3.29912
3.30413
3.30914
3.31414
3.31915
3.32416
3.32916
3.33417
3.33917
3.34418
3.34919
3.35419
3.3592
3.36421
3.36921
3.37422
3.37922
3.38423
3.38924
3.39424
3.39925
3.40426
3.40926
3.41427
3.41927
3.42428
3.42929
3.43429
3.4393
3.44431
3.44931
3.45432
3.45932
3.46433
3.46934
3.47434
3.47935
3.48436
3.48936
3.49437
3.49937
3.50438
3.50939
3.51439
3.5194
3.52441
3.52941
3.53442
3.53942
3.54443
3.54944
3.55444
3.55945
3.56446
3.56946
3.57447
3.57947
3.58448
3.58949
3.59449
3.5995
3.60451
3.60951
3.61452
3.61952
3.62453
3.62954
3.63454
3.63955
3.64456
3.64956
3.65457
3.65957
3.66458
3.66959
3.67459
3.6796
3.68461
3.68961
3.69462
3.69962
3.70463
3.70964
3.71464
3.71965
3.72466
3.72966
3.73467
3.73967
3.74468
3.74969
3.75469
3.7597
3.76471
3.76971
3.77472
3.77972
3.78473
3.78974
3.79474
3.79975
3.80476
3.80976
3.81477
3.81977
3.82478
3.82979
3.83479
3.8398
3.84481
3.84981
3.85482
3.85982
3.86483
3.86984
3.87484
3.87985
3.88486
3.88986
3.89487
3.89987
3.90488
3.90989
3.91489
3.9199
3.92491
3.92991
3.93492
3.93992
3.94493
3.94994
3.95494
3.95995
3.96496
3.96996
3.97497
3.97997
3.98498
3.98999
3.99499
4
