# Supplementary material for: A Bio-Inspired Approach for the Reduction of Left Ventricular Workload
Source: PLoS One. 2014 Jan 24;9(1):e87122. doi: 10.1371/journal.pone.0087122 (PMC3901771; doi:10.1371/journal.pone.0087122)
Supplement: Data S1 — (ZIP) [file pone.0087122.s002.zip › Pressure_FLow_AortaNo3_setup1_ring4_HR60_6.xls]

## Sheet: Sheet1
0.159351
0.119599
0.0981937
0.0706729
0.0829044
0.119599
0.244971
0.394806
0.679187
1.17762
1.72803
2.3763
3.16829
4.0673
5.17424
6.51664
8.06698
9.68765
11.3939
13.14
14.8585
16.6076
18.3292
19.9407
21.3779
22.6988
23.763
24.555
25.0809
25.2797
25.2766
25.1176
24.662
24.029
23.4725
22.8273
22.0383
21.176
20.3259
19.5523
18.7083
17.7818
17.0235
16.3263
15.6107
15.0328
14.6475
14.4396
14.1552
14.0726
14.1001
14.0268
14.0696
14.253
14.5313
14.7148
14.8371
14.9839
15.0083
14.8615
14.6689
14.4824
14.357
14.1766
13.9197
13.4916
12.9901
12.5009
11.9199
11.3603
10.6631
9.84971
8.91095
8.06698
7.13433
6.04879
4.81342
3.59333
2.44357
1.35497
0.281665
-0.56842
-1.38487
-2.09124
-2.58049
-2.83735
-2.66
-2.14322
-1.43379
-0.614288
0.192987
0.887122
1.35803
1.68522
1.85035
1.84117
1.70663
1.44977
1.12564
0.743402
0.306128
-0.137262
-0.534784
-0.886438
-1.14024
-1.25338
-1.22892
-1.03321
-0.758007
-0.443048
-0.189245
0.0676151
0.34588
0.391748
0.355054
0.507947
0.670014
0.682245
0.633319
0.468195
0.287781
0.192987
0.183814
-0.0149472
-0.262634
-0.345196
-0.363543
-0.348254
-0.299328
-0.186187
-0.0424679
0.024805
0.00951572
0.0553836
0.0737308
0.134888
0.21745
0.30307
0.36117
0.312244
0.211335
0.150177
0.144062
0.0859623
-0.00577358
-0.0699887
-0.0608151
-0.0332943
-0.0669308
-0.137262
-0.149493
-0.085278
-0.0271786
0.00951572
0.0981937
0.128772
0.0706729
0.0951358
0.0676151
0.0676151
0.0859623
0.0217472
-0.0363522
0.0186893
0.0614994
0.0767887
0.150177
0.244971
0.220508
0.251087
0.244971
0.0951358
0.0034
-0.018005
-0.0638729
-0.0791623
-0.0883358
-0.228997
-0.213708
-0.0332943
0.0492679
0.0951358
0.13183
0.165467
0.199103
0.351996
0.336707
0.208277
0.0829044
0.0523258
-0.00577358
-0.0516415
-0.100567
-0.207592
-0.16784
-0.0546994
0.024805
0.0125736
0.0859623
0.116541
0.104309
0.113483
0.125714
0.0645572
0.0492679
0.0890201
0.226624
0.471253
0.859601
1.3244
1.92068
2.65151
3.4863
4.47094
5.72772
7.14656
8.64492
10.2319
11.874
13.6048
15.3416
17.103
18.8368
20.4177
21.6898
22.8915
23.9862
24.766
25.2124
25.3408
25.3164
25.0993
24.8669
24.3165
23.5214
22.6132
21.809
20.8978
20.0324
19.1578
18.1793
17.4546
16.7054
16.1397
15.5159
15.0787
14.6995
14.4212
14.1644
14.091
14.0665
14.0696
14.2714
14.464
14.412
14.5282
14.7882
14.9196
14.9777
14.8768
14.7331
14.4243
14.3509
14.3172
14.1185
13.7546
13.1583
12.4397
11.7976
11.1738
10.3145
9.36046
8.43392
7.59301
6.54722
5.49226
4.40366
3.2692
2.1225
1.01861
-0.0516415
-0.956768
-1.68454
-2.34504
-2.73339
-2.78231
-2.48264
-1.85272
-0.941479
-0.186187
0.480426
1.04307
1.45588
1.78613
1.83812
1.72498
1.54456
1.22043
0.752576
0.281665
-0.12503
-0.336023
-0.577594
-0.84057
-1.07908
-1.09131
-0.953711
-0.806933
-0.626519
-0.412469
-0.146435
0.177698
0.514063
0.725055
0.685303
0.709766
0.758692
0.673072
0.569104
0.4896
0.44679
0.440674
0.214392
-0.0822201
-0.293213
-0.348254
-0.31156
-0.262634
-0.250402
-0.204535
-0.146435
-0.103625
-0.018005
0.0981937
0.107367
0.171582
0.254145
0.27555
0.266376
0.229682
0.196045
0.0859623
0.0400943
-0.0241208
-0.0822201
-0.0975094
-0.0546994
-0.137262
-0.280981
-0.250402
-0.189245
-0.198419
-0.146435
-0.0975094
-0.0944516
-0.018005
0.116541
0.192987
0.183814
0.171582
0.141004
0.122657
0.180756
0.165467
0.144062
0.110425
0.147119
0.092078
-0.0975094
-0.247345
-0.201477
-0.152551
-0.103625
-0.106683
-0.140319
-0.118914
-0.140319
-0.0913937
0.0034
0.101252
0.119599
0.0706729
0.0217472
0.134888
0.119599
0.101252
0.0798465
0.0890201
0.0492679
0.0859623
0.153235
0.17464
0.13183
0.0523258
0.0339786
0.0370365
0.0492679
0.0614994
0.092078
0.107367
0.168525
0.248029
0.272492
0.229682
0.183814
0.159351
0.26026
0.523236
0.899353
1.43142
2.10415
2.93589
3.90829
5.07028
6.33929
7.79177
9.31459
10.923
12.6018
14.4549
16.2376
17.846
19.4392
20.9161
22.2218
23.3441
24.3409
25.1329
25.506
25.5213
25.3347
24.9555
24.4479
23.8945
23.3624
22.5826
21.6194
20.6562
19.7144
18.8888
18.1059
17.2283
16.4272
15.8125
15.3386
14.8157
14.5435
14.3998
14.3295
14.3142
14.2163
14.1277
14.1644
14.3387
14.623
14.7209
14.7515
14.7301
14.7668
14.7209
14.6628
14.5252
14.3815
14.0359
13.6568
13.2776
12.8709
12.2624
11.5224
10.8221
9.99955
9.22897
8.18318
7.09152
6.00904
4.96937
3.82878
2.65457
1.63018
0.602741
-0.467511
-1.54388
-2.3481
-2.79149
-2.82818
-2.65388
-2.21355
-1.66925
-1.00569
-0.271808
0.422327
0.948279
1.39167
1.71886
1.74638
1.67299
1.41002
1.0339
0.682245
0.27555
-0.121972
-0.479742
-1.06991
-1.33289
-1.35429
-1.29925
-1.0485
-0.828338
-0.666272
-0.39718
-0.375775
-0.26875
0.229682
0.517121
0.682245
0.648609
0.569104
0.559931
0.333649
0.241913
0.168525
0.0706729
-0.0118893
-0.232055
-0.455279
-0.52561
-0.598999
-0.528668
-0.43999
-0.305444
-0.238171
-0.207592
-0.103625
0.0370365
0.21745
0.422327
0.523236
0.511005
0.394806
0.272492
0.27555
0.153235
0.186872
0.272492
0.17464
0.0462101
0.0553836
0.0767887
0.092078
0.110425
0.113483
0.263318
0.263318
0.251087
0.220508
0.177698
0.104309
0.119599
0.180756
0.40398
0.44679
0.358112
0.254145
0.235797
0.177698
0.107367
0.0553836
-0.00577358
-0.0913937
-0.0822201
-0.0455258
-0.140319
-0.195361
-0.164782
-0.112799
-0.0761044
0.0125736
0.0278629
0.0614994
0.0492679
0.0339786
0.0339786
0.0125736
0.107367
0.205219
0.165467
0.0829044
0.024805
-0.018005
0.024805
-0.0302365
-0.0822201
-0.0608151
-0.0149472
-0.00271572
0.0431522
0.0553836
0.0553836
-0.0302365
-0.0608151
-0.00271572
0.024805
0.116541
0.17464
0.156293
0.248029
0.455963
0.813733
1.30299
1.77696
2.3763
3.16829
4.16515
5.39441
6.76739
8.33607
9.89252
11.5315
13.2623
14.9777
16.7024
18.3934
20.118
21.6317
22.8793
23.8669
24.6284
25.1665
25.4937
25.4203
25.0473
24.6131
24.1269
23.4939
22.8089
22.0017
21.0782
20.0905
19.2465
18.4301
17.684
16.9623
16.2651
15.6933
15.0909
14.4885
14.2011
14.1766
14.1735
14.1552
14.2591
14.4182
14.302
14.3417
14.6139
14.8493
14.9472
14.9044
14.8371
14.7056
14.4732
14.3111
14.2041
13.9717
13.6017
13.143
12.614
11.9077
11.0759
10.3145
9.4736
8.5807
7.66028
6.68483
5.61458
4.41284
3.27837
2.17754
1.08894
0.00645786
-1.0271
-1.86495
-2.30529
-2.50405
-2.53157
-2.39702
-1.9995
-1.41239
-0.724371
0.0614994
0.807618
1.43448
1.87481
2.13167
2.12556
1.89622
1.50787
1.22043
0.743402
0.180756
-0.357428
-0.727429
-0.950653
-1.03321
-0.904785
-0.751892
-0.629577
-0.43999
-0.204535
0.0706729
0.36117
0.572162
0.798444
0.936048
0.978858
1.01249
1.03084
0.862659
0.706708
0.584394
0.410096
0.192987
0.0278629
-0.109741
-0.186187
-0.173956
-0.152551
-0.100567
-0.137262
-0.109741
0.0523258
0.263318
0.388691
0.379517
0.324475
0.309186
0.333649
0.413153
0.507947
0.559931
0.599683
0.578278
0.498774
0.367285
0.21745
0.134888
0.0951358
0.0462101
0.00951572
-0.265692
-0.433874
-0.381891
-0.259576
-0.085278
-0.0302365
0.0706729
0.0737308
0.0890201
0.0706729
0.113483
0.13183
0.183814
0.147119
0.153235
0.263318
0.208277
0.0767887
-0.00883145
-0.0638729
-0.198419
-0.21065
-0.158667
-0.0975094
-0.0485836
-0.0638729
-0.0455258
-0.0302365
-0.0394101
0.110425
0.266376
0.208277
0.13183
0.0798465
0.0981937
0.0981937
0.153235
0.235797
0.226624
0.141004
0.0767887
0.0462101
0.092078
0.104309
0.092078
0.0553836
0.0309208
0.0400943
0.0645572
0.153235
0.27555

## Sheet: Sheet2
71.3599
71.1094
70.8367
70.6525
70.4241
70.1662
69.9083
69.7093
69.5988
69.5546
69.6798
69.9377
70.2399
70.7262
71.2125
71.8462
72.5537
73.32
74.3958
75.7075
77.3212
79.3919
82.0962
85.2353
88.0723
90.2313
91.7272
92.9652
93.9157
94.8295
95.6474
96.3253
97.018
98.0422
99.3244
100.791
102.604
104.578
106.752
108.815
110.694
112.551
114.342
116.066
117.717
119.227
120.583
121.851
123
124.061
125.086
126.117
127.053
127.93
128.873
129.75
130.59
131.327
131.953
132.477
132.919
133.39
133.751
134.201
134.761
135.306
135.874
136.419
136.839
137.097
137.207
137.31
137.259
137.2
137.126
136.971
136.854
136.61
136.249
135.925
135.505
135.1
134.665
134.208
133.832
133.626
133.508
133.457
133.582
133.751
133.884
133.877
133.751
133.427
132.941
132.204
131.379
130.457
129.36
128.357
127.48
126.655
125.94
125.498
125.078
124.835
124.717
124.57
124.526
124.422
124.334
124.165
123.877
123.501
123.059
122.566
121.91
121.195
120.465
119.625
118.778
117.938
117.149
116.383
115.735
115.175
114.674
114.172
113.841
113.465
113.111
112.75
112.419
112.036
111.527
111.033
110.414
109.818
109.051
108.3
107.555
106.804
105.956
105.138
104.151
102.648
100.437
97.9833
95.9274
94.4536
93.702
93.2452
92.9062
92.6851
92.3904
91.963
91.4619
90.8503
90.2313
89.5166
88.765
88.0133
87.2617
86.5396
85.8101
85.2132
84.5648
84.0121
83.5552
83.0468
82.5826
82.1846
81.8236
81.4699
81.0646
80.7035
80.2835
79.8266
79.4066
78.8687
78.4192
77.9623
77.4391
76.9454
76.5328
76.1054
75.6117
75.258
74.8674
74.5064
74.1969
73.8653
73.5411
73.18
72.9516
72.6494
72.3252
72.0157
71.7652
71.5294
71.2862
71.0504
70.822
70.5641
70.3578
70.0556
69.864
69.6504
69.5767
69.584
69.724
69.9598
70.3799
70.8441
71.4041
72.0305
72.7968
73.6737
74.838
76.2823
78.1023
80.453
83.4815
86.547
89.0597
90.8724
92.2283
93.3483
94.2768
95.08
95.7211
96.539
97.3717
98.4623
99.7886
101.329
103.164
105.227
107.518
109.818
111.977
113.885
115.558
117.12
118.645
119.942
121.202
122.389
123.531
124.592
125.594
126.53
127.503
128.438
129.382
130.244
131.084
131.791
132.41
132.86
133.339
133.729
134.09
134.532
134.952
135.461
135.94
136.404
136.817
137.016
137.178
137.185
137.163
137.163
137.045
136.876
136.662
136.382
136.139
135.748
135.314
134.871
134.422
134.017
133.678
133.508
133.493
133.567
133.692
133.869
134.009
133.936
133.759
133.28
132.675
131.85
130.892
129.92
128.866
127.908
127.053
126.287
125.727
125.314
125.012
124.761
124.673
124.562
124.548
124.319
124.216
123.988
123.656
123.236
122.787
122.249
121.608
120.922
120.082
119.294
118.461
117.665
116.862
116.14
115.506
114.961
114.467
114.055
113.671
113.303
112.993
112.61
112.271
111.8
111.387
110.82
110.215
109.545
108.815
108.034
107.261
106.479
105.617
104.718
103.576
101.631
99.096
96.8338
95.1389
94.0263
93.3925
93.061
92.7662
92.4862
92.1693
91.7567
91.1967
90.5777
89.9219
89.1997
88.4481
87.6891
86.9817
86.2375
85.5301
84.8669
84.3142
83.7837
83.2678
82.811
82.3689
81.9857
81.632
81.2341
80.8656
80.4898
80.0919
79.6571
79.1855
78.655
78.2202
77.7634
77.2255
76.7612
76.3044
75.8622
75.4127
75.0369
74.6832
74.3295
74.0274
73.7032
73.3937
73.0916
72.7895
72.5315
72.2221
71.9494
71.6841
71.4041
71.1462
70.903
70.6525
70.4388
70.1514
69.9009
69.724
69.5619
69.503
69.643
69.8125
70.1072
70.5862
71.0725
71.6031
72.2957
73.0179
74.0127
75.2801
76.8128
78.795
81.4257
84.4984
87.4607
89.7892
91.3293
92.6115
93.8052
94.6968
95.4779
96.2295
96.9738
97.858
99.0444
100.437
102.029
103.797
105.824
108.101
110.488
112.699
114.733
116.486
118.048
119.419
120.613
121.807
122.941
124.01
125.108
126.103
127.06
127.989
128.873
129.662
130.539
131.268
131.961
132.499
132.948
133.398
133.759
134.12
134.621
135.159
135.594
136.087
136.566
136.905
137.053
137.17
137.222
137.251
137.111
137.023
136.846
136.596
136.33
135.977
135.616
135.173
134.717
134.304
133.899
133.656
133.501
133.56
133.685
133.869
133.994
134.09
134.002
133.648
133.118
132.469
131.563
130.583
129.536
128.542
127.606
126.803
126.154
125.631
125.262
125.027
124.813
124.702
124.644
124.533
124.4
124.223
123.973
123.605
123.162
122.661
122.064
121.387
120.672
119.935
119.08
118.255
117.474
116.715
116.029
115.41
114.858
114.364
113.959
113.554
113.244
112.942
112.507
112.198
111.763
111.284
110.694
110.12
109.39
108.683
107.887
107.098
106.251
105.352
104.055
102.102
99.5234
97.1211
95.3379
94.1663
93.4883
93.142
92.9578
92.7515
92.4788
92.0662
91.5798
90.9756
90.3198
89.6124
88.8313
88.0944
87.3133
86.5691
85.9501
85.2279
84.5942
84.0563
83.5184
83.0689
82.6562
82.2436
81.8752
81.4551
81.1088
80.733
80.2835
79.8708
79.3992
78.9055
78.4192
77.9476
77.417
76.9897
76.5328
76.098
75.6927
75.258
74.8969
74.499
74.1527
73.88
73.519
73.2021
72.9147
72.6273
72.3326
72.0231
71.802
71.522
71.2862
71.0357
70.822
70.5788
70.3651
70.063
69.783
69.6209
69.5325
69.5472
69.6209
69.8567
70.2399
70.682
71.2125
71.8536
72.5315
73.3495
74.4106
75.8475
77.5497
79.7603
82.6194
85.7143
88.3744
90.3861
91.8819
92.9873
94.0263
94.8884
95.64
96.3548
97.239
98.2338
99.4865
100.864
102.633
104.667
107.091
109.552
111.778
113.694
115.337
116.987
118.535
119.898
121.107
122.322
123.398
124.4
125.373
126.272
127.127
128.07
128.888
129.75
130.524
131.29
131.953
132.609
133.022
133.464
133.877
134.304
134.724
135.255
135.778
136.212
136.574
136.861
137.045
137.045
137.082
137.045
136.949
136.89
136.75
136.544
136.205
135.888
135.424
135.011
134.54
134.112
133.722
133.479
133.398
133.383
133.582
133.678
133.81
133.803
133.685
133.294
132.757
132.027
131.113
130.06
129.072
128.055
127.178
126.383
125.786
125.299
124.946
124.754
124.621
124.518
124.43
124.349
124.187
123.98
123.789
123.383
122.882
122.33
121.725
120.989
120.208
119.39
118.616
117.732
116.965
116.236
115.58
114.983
114.489
114.055
113.671
113.296
113.001
112.632
112.279
111.844
111.387
110.901
110.311
109.596
108.919
108.189
107.349
106.561
105.698
104.637
102.884
100.489
97.9538
95.92
94.5642
93.7757
93.3041
93.0462
92.8694
92.6262
92.2725
91.8156
91.3219
90.7029
90.0029
89.2955
88.5365
87.7628
86.9964
86.2669
85.6038
84.9332
84.3511
83.8279
83.2605
82.8405
82.3983
82.0667
81.713
81.3593
80.9246
80.5414
80.1066
79.6571
79.1782
78.7655
78.2645
77.7486
77.2402
76.7907
76.3265
75.8622
75.5085
75.0811
74.698
74.3516
73.9979
73.7179
73.379
73.1063
72.7895
72.4726
72.1852
71.9199
71.6252
71.3673
71.161

## Sheet: Sheet3
0
0.00500626
0.0100125
0.0150188
0.020025
0.0250313
0.0300375
0.0350438
0.0400501
0.0450563
0.0500626
0.0550688
0.0600751
0.0650814
0.0700876
0.0750939
0.0801001
0.0851064
0.0901126
0.0951189
0.100125
0.105131
0.110138
0.115144
0.12015
0.125156
0.130163
0.135169
0.140175
0.145181
0.150188
0.155194
0.1602
0.165207
0.170213
0.175219
0.180225
0.185232
0.190238
0.195244
0.20025
0.205257
0.210263
0.215269
0.220275
0.225282
0.230288
0.235294
0.2403
0.245307
0.250313
0.255319
0.260325
0.265332
0.270338
0.275344
0.28035
0.285357
0.290363
0.295369
0.300375
0.305382
0.310388
0.315394
0.320401
0.325407
0.330413
0.335419
0.340426
0.345432
0.350438
0.355444
0.360451
0.365457
0.370463
0.375469
0.380476
0.385482
0.390488
0.395494
0.400501
0.405507
0.410513
0.415519
0.420526
0.425532
0.430538
0.435544
0.440551
0.445557
0.450563
0.455569
0.460576
0.465582
0.470588
0.475594
0.480601
0.485607
0.490613
0.49562
0.500626
0.505632
0.510638
0.515645
0.520651
0.525657
0.530663
0.53567
0.540676
0.545682
0.550688
0.555695
0.560701
0.565707
0.570713
0.57572
0.580726
0.585732
0.590738
0.595745
0.600751
0.605757
0.610763
0.61577
0.620776
0.625782
0.630788
0.635795
0.640801
0.645807
0.650814
0.65582
0.660826
0.665832
0.670839
0.675845
0.680851
0.685857
0.690864
0.69587
0.700876
0.705882
0.710889
0.715895
0.720901
0.725907
0.730914
0.73592
0.740926
0.745932
0.750939
0.755945
0.760951
0.765957
0.770964
0.77597
0.780976
0.785982
0.790989
0.795995
0.801001
0.806008
0.811014
0.81602
0.821026
0.826033
0.831039
0.836045
0.841051
0.846058
0.851064
0.85607
0.861076
0.866083
0.871089
0.876095
0.881101
0.886108
0.891114
0.89612
0.901126
0.906133
0.911139
0.916145
0.921151
0.926158
0.931164
0.93617
0.941176
0.946183
0.951189
0.956195
0.961202
0.966208
0.971214
0.97622
0.981227
0.986233
0.991239
0.996245
1.00125
1.00626
1.01126
1.01627
1.02128
1.02628
1.03129
1.0363
1.0413
1.04631
1.05131
1.05632
1.06133
1.06633
1.07134
1.07635
1.08135
1.08636
1.09136
1.09637
1.10138
1.10638
1.11139
1.1164
1.1214
1.12641
1.13141
1.13642
1.14143
1.14643
1.15144
1.15645
1.16145
1.16646
1.17146
1.17647
1.18148
1.18648
1.19149
1.1965
1.2015
1.20651
1.21151
1.21652
1.22153
1.22653
1.23154
1.23655
1.24155
1.24656
1.25156
1.25657
1.26158
1.26658
1.27159
1.2766
1.2816
1.28661
1.29161
1.29662
1.30163
1.30663
1.31164
1.31665
1.32165
1.32666
1.33166
1.33667
1.34168
1.34668
1.35169
1.3567
1.3617
1.36671
1.37171
1.37672
1.38173
1.38673
1.39174
1.39675
1.40175
1.40676
1.41176
1.41677
1.42178
1.42678
1.43179
1.4368
1.4418
1.44681
1.45181
1.45682
1.46183
1.46683
1.47184
1.47685
1.48185
1.48686
1.49186
1.49687
1.50188
1.50688
1.51189
1.5169
1.5219
1.52691
1.53191
1.53692
1.54193
1.54693
1.55194
1.55695
1.56195
1.56696
1.57196
1.57697
1.58198
1.58698
1.59199
1.597
1.602
1.60701
1.61202
1.61702
1.62203
1.62703
1.63204
1.63705
1.64205
1.64706
1.65207
1.65707
1.66208
1.66708
1.67209
1.6771
1.6821
1.68711
1.69212
1.69712
1.70213
1.70713
1.71214
1.71715
1.72215
1.72716
1.73217
1.73717
1.74218
1.74718
1.75219
1.7572
1.7622
1.76721
1.77222
1.77722
1.78223
1.78723
1.79224
1.79725
1.80225
1.80726
1.81227
1.81727
1.82228
1.82728
1.83229
1.8373
1.8423
1.84731
1.85232
1.85732
1.86233
1.86733
1.87234
1.87735
1.88235
1.88736
1.89237
1.89737
1.90238
1.90738
1.91239
1.9174
1.9224
1.92741
1.93242
1.93742
1.94243
1.94743
1.95244
1.95745
1.96245
1.96746
1.97247
1.97747
1.98248
1.98748
1.99249
1.9975
2.0025
2.00751
2.01252
2.01752
2.02253
2.02753
2.03254
2.03755
2.04255
2.04756
2.05257
2.05757
2.06258
2.06758
2.07259
2.0776
2.0826
2.08761
2.09262
2.09762
2.10263
2.10763
2.11264
2.11765
2.12265
2.12766
2.13267
2.13767
2.14268
2.14768
2.15269
2.1577
2.1627
2.16771
2.17272
2.17772
2.18273
2.18773
2.19274
2.19775
2.20275
2.20776
2.21277
2.21777
2.22278
2.22778
2.23279
2.2378
2.2428
2.24781
2.25282
2.25782
2.26283
2.26783
2.27284
2.27785
2.28285
2.28786
2.29287
2.29787
2.30288
2.30788
2.31289
2.3179
2.3229
2.32791
2.33292
2.33792
2.34293
2.34793
2.35294
2.35795
2.36295
2.36796
2.37297
2.37797
2.38298
2.38798
2.39299
2.398
2.403
2.40801
2.41302
2.41802
2.42303
2.42804
2.43304
2.43805
2.44305
2.44806
2.45307
2.45807
2.46308
2.46809
2.47309
2.4781
2.4831
2.48811
2.49312
2.49812
2.50313
2.50814
2.51314
2.51815
2.52315
2.52816
2.53317
2.53817
2.54318
2.54819
2.55319
2.5582
2.5632
2.56821
2.57322
2.57822
2.58323
2.58824
2.59324
2.59825
2.60325
2.60826
2.61327
2.61827
2.62328
2.62829
2.63329
2.6383
2.6433
2.64831
2.65332
2.65832
2.66333
2.66834
2.67334
2.67835
2.68335
2.68836
2.69337
2.69837
2.70338
2.70839
2.71339
2.7184
2.7234
2.72841
2.73342
2.73842
2.74343
2.74844
2.75344
2.75845
2.76345
2.76846
2.77347
2.77847
2.78348
2.78849
2.79349
2.7985
2.8035
2.80851
2.81352
2.81852
2.82353
2.82854
2.83354
2.83855
2.84355
2.84856
2.85357
2.85857
2.86358
2.86859
2.87359
2.8786
2.8836
2.88861
2.89362
2.89862
2.90363
2.90864
2.91364
2.91865
2.92365
2.92866
2.93367
2.93867
2.94368
2.94869
2.95369
2.9587
2.9637
2.96871
2.97372
2.97872
2.98373
2.98874
2.99374
2.99875
3.00375
3.00876
3.01377
3.01877
3.02378
3.02879
3.03379
3.0388
3.0438
3.04881
3.05382
3.05882
3.06383
3.06884
3.07384
3.07885
3.08385
3.08886
3.09387
3.09887
3.10388
3.10889
3.11389
3.1189
3.1239
3.12891
3.13392
3.13892
3.14393
3.14894
3.15394
3.15895
3.16395
3.16896
3.17397
3.17897
3.18398
3.18899
3.19399
3.199
3.20401
3.20901
3.21402
3.21902
3.22403
3.22904
3.23404
3.23905
3.24406
3.24906
3.25407
3.25907
3.26408
3.26909
3.27409
3.2791
3.28411
3.28911
3.29412
3.29912
3.30413
3.30914
3.31414
3.31915
3.32416
3.32916
3.33417
3.33917
3.34418
3.34919
3.35419
3.3592
3.36421
3.36921
3.37422
3.37922
3.38423
3.38924
3.39424
3.39925
3.40426
3.40926
3.41427
3.41927
3.42428
3.42929
3.43429
3.4393
3.44431
3.44931
3.45432
3.45932
3.46433
3.46934
3.47434
3.47935
3.48436
3.48936
3.49437
3.49937
3.50438
3.50939
3.51439
3.5194
3.52441
3.52941
3.53442
3.53942
3.54443
3.54944
3.55444
3.55945
3.56446
3.56946
3.57447
3.57947
3.58448
3.58949
3.59449
3.5995
3.60451
3.60951
3.61452
3.61952
3.62453
3.62954
3.63454
3.63955
3.64456
3.64956
3.65457
3.65957
3.66458
3.66959
3.67459
3.6796
3.68461
3.68961
3.69462
3.69962
3.70463
3.70964
3.71464
3.71965
3.72466
3.72966
3.73467
3.73967
3.74468
3.74969
3.75469
3.7597
3.76471
3.76971
3.77472
3.77972
3.78473
3.78974
3.79474
3.79975
3.80476
3.80976
3.81477
3.81977
3.82478
3.82979
3.83479
3.8398
3.84481
3.84981
3.85482
3.85982
3.86483
3.86984
3.87484
3.87985
3.88486
3.88986
3.89487
3.89987
3.90488
3.90989
3.91489
3.9199
3.92491
3.92991
3.93492
3.93992
3.94493
3.94994
3.95494
3.95995
3.96496
3.96996
3.97497
3.97997
3.98498
3.98999
3.99499
4
