# Supplementary material for: A Bio-Inspired Approach for the Reduction of Left Ventricular Workload
Source: PLoS One. 2014 Jan 24;9(1):e87122. doi: 10.1371/journal.pone.0087122 (PMC3901771; doi:10.1371/journal.pone.0087122)
Supplement: Data S1 — (ZIP) [file pone.0087122.s002.zip › Pressure_FLow_AortaNo3_setup1_ring4_HR60_7.xls]

## Sheet: Sheet1
0.165467
0.186872
0.128772
0.0309208
-0.0944516
-0.106683
-0.0791623
0.0156314
0.0370365
0.0339786
-0.0118893
0.0339786
0.00645786
-0.0302365
0.0034
0.0186893
0.0737308
0.0798465
0.0584415
0.024805
-0.115857
-0.241229
-0.213708
-0.115857
-0.0118893
0.0645572
0.0553836
0.0156314
-0.0975094
-0.244287
-0.204535
-0.0822201
-0.0302365
0.0034
0.00645786
0.0400943
0.0645572
0.0798465
0.0431522
0.0645572
0.183814
0.391748
0.709766
1.16845
1.82894
2.72795
3.62085
4.50763
5.53507
6.87441
8.41863
10.0424
11.608
13.2225
15.0297
16.84
18.5677
20.1883
21.6011
22.8181
23.8089
24.4877
24.9861
25.3317
25.3684
25.1543
24.714
24.2094
23.5122
22.705
21.9007
21.0935
20.1516
19.2588
18.5035
17.7573
17.1549
16.4272
15.6413
15.0695
14.7973
14.4457
14.2102
13.9442
13.8158
13.8035
13.9534
14.2011
14.5068
14.7606
14.834
14.9472
14.8891
14.8432
14.8401
14.7331
14.6536
14.5191
14.1613
13.6506
13.0666
12.4825
11.8037
11.0331
10.1891
9.23814
8.44616
7.56243
6.55334
5.49838
4.52598
3.37011
2.07357
0.920758
-0.16784
-1.10966
-1.87107
-2.3481
-2.55603
-2.45818
-2.15239
-1.61421
-0.972058
-0.244287
0.440674
0.997205
1.47423
1.84729
1.99101
1.94514
1.73721
1.41307
1.00944
0.504889
0.0462101
-0.35437
-0.638751
-0.846685
-0.996521
-1.25032
-1.21974
-1.00264
-0.79776
-0.461395
-0.109741
0.092078
0.205219
0.440674
0.553815
0.639435
0.66084
0.639435
0.562989
0.498774
0.336707
0.147119
-0.0822201
-0.31156
-0.443048
-0.583709
-0.666272
-0.592883
-0.458337
-0.25346
-0.103625
-0.0516415
-0.0424679
-0.109741
-0.0332943
0.144062
0.244971
0.27555
0.296955
0.263318
0.205219
0.272492
0.296955
0.306128
0.248029
0.137946
-0.0424679
-0.0302365
-0.0363522
-0.0577572
-0.112799
-0.00883145
0.0034
-0.0424679
-0.0913937
-0.134204
-0.0485836
0.0370365
0.092078
0.141004
0.147119
0.192987
0.196045
0.150177
0.137946
0.101252
0.0309208
0.0278629
-0.0241208
-0.0271786
-0.0394101
-0.0485836
-0.0638729
-0.0302365
-0.0332943
0.024805
-0.0424679
-0.0118893
0.00951572
0.0156314
0.125714
0.122657
0.122657
0.17464
0.17464
0.107367
0.0798465
0.0400943
0.0034
-0.00577358
-0.0210629
0.104309
0.0859623
0.0584415
0.0462101
0.0462101
0.0400943
0.0462101
0.0859623
0.150177
0.134888
0.092078
0.0523258
0.0492679
-0.0118893
-0.018005
0.0798465
0.397864
0.801502
1.34886
2.03382
2.85333
3.82267
4.88986
6.0916
7.46152
8.93847
10.5316
12.2134
13.9992
15.785
17.4516
19.0416
20.6042
22.0078
23.1728
24.0688
24.8118
25.1788
25.3133
25.2338
24.9647
24.5152
24.0076
23.3532
22.5888
21.6959
20.6378
19.7725
18.9438
18.0142
17.1702
16.3844
15.6963
15.1398
14.8371
14.6567
14.3417
14.2041
14.1674
14.1674
14.3662
14.62
14.7362
14.7882
14.9716
15.0053
15.0083
15.0389
15.0267
14.782
14.5466
14.4487
14.2836
13.9564
13.4549
12.8648
12.3327
11.7089
10.9138
10.1035
9.22591
8.21682
7.21689
6.08549
4.82871
3.70953
2.66068
1.62712
0.611914
-0.421643
-1.38181
-2.079
-2.46124
-2.60496
-2.51016
-2.22884
-1.66313
-1.00875
-0.320733
0.254145
0.835138
1.36721
1.72803
1.86564
1.84423
1.66688
1.37332
1.00026
0.541584
0.0553836
-0.384948
-0.730487
-0.987347
-1.06379
-1.1433
-1.23503
-1.05462
-0.745776
-0.372717
-0.018005
0.312244
0.562989
0.76175
0.896296
0.972742
0.917701
0.829023
0.636377
0.474311
0.315302
0.141004
-0.0424679
-0.158667
-0.21065
-0.302386
-0.326849
-0.284039
-0.207592
-0.164782
-0.0546994
0.0156314
0.104309
0.208277
0.266376
0.287781
0.284723
0.257202
0.128772
0.141004
0.211335
0.211335
0.153235
0.171582
0.17464
0.284723
0.251087
0.134888
0.0400943
-0.00577358
-0.0241208
-0.0699887
-0.085278
0.00645786
0.0706729
0.0645572
0.128772
0.159351
0.150177
0.177698
0.287781
0.391748
0.376459
0.321418
0.257202
0.153235
0.0553836
0.0339786
0.00951572
-0.109741
-0.189245
-0.0791623
-0.0332943
0.0400943
0.0859623
0.0492679
0.0523258
0.177698
0.144062
0.153235
0.251087
0.251087
0.196045
0.119599
0.192987
0.306128
0.333649
0.257202
0.186872
0.0981937
0.024805
-0.0455258
-0.0761044
0.0400943
0.0829044
0.0645572
0.0462101
0.0767887
0.0370365
0.0798465
-0.0332943
-0.0516415
0.0125736
0.137946
0.248029
0.351996
0.593567
0.920758
1.42836
1.82894
2.35795
3.13159
4.12845
5.24152
6.54722
7.94161
9.46442
11.1157
12.8739
14.5741
16.311
17.9959
19.6624
21.2586
22.6193
23.6927
24.4877
25.0198
25.3378
25.3225
25.1879
24.8944
24.344
23.6835
22.8976
22.072
21.1669
20.3076
19.5982
18.8245
18.109
17.2161
16.4272
15.8339
15.2438
14.6964
14.2072
13.9258
13.8739
14.039
14.2133
14.3203
14.412
14.461
14.5527
14.7729
14.834
14.8004
14.8065
14.8065
14.7056
14.5282
14.3784
14.1674
13.8035
13.3357
12.8311
12.137
11.3022
10.4674
9.71211
8.87426
7.97219
6.96615
5.8592
4.70027
3.62085
2.52002
1.36415
0.263318
-0.751892
-1.63256
-2.27165
-2.43372
-2.38173
-2.34504
-2.09735
-1.43074
-0.660156
0.150177
0.838196
1.50481
2.01241
2.15002
2.07051
1.80142
1.42225
0.988031
0.507947
-0.0271786
-0.495031
-0.861975
-1.14941
-1.30231
-1.34512
-1.24421
-1.05156
-0.947595
-0.687677
-0.326849
0.0125736
0.367285
0.566046
0.648609
0.700592
0.767865
0.758692
0.666956
0.492658
0.290839
0.144062
0.0339786
0.00645786
-0.137262
-0.287097
-0.39718
-0.418585
-0.391064
-0.372717
-0.406353
-0.488916
-0.342138
-0.180072
-0.0394101
0.0859623
0.0890201
0.092078
0.0890201
0.0767887
0.0737308
0.0339786
0.0278629
0.0553836
0.0645572
0.0431522
0.0431522
-0.0699887
-0.152551
-0.180072
-0.232055
-0.222882
-0.18313
-0.0975094
-0.0791623
-0.0149472
0.0431522
0.0737308
0.104309
0.211335
0.220508
0.333649
0.34588
0.290839
0.26026
0.186872
0.0553836
-0.0149472
0.0278629
-0.0699887
-0.0669308
-0.0883358
-0.0761044
-0.00577358
0.0400943
0.00645786
-0.0363522
-0.0394101
0.000342139
0.0278629
0.0737308
0.134888
0.156293
0.177698
0.180756
0.0676151
-0.0302365
-0.0332943
-0.0149472
-0.0424679
-0.0577572
-0.0332943
0.0370365
0.128772
0.153235
0.107367
0.0645572
-0.0332943
-0.0730465
-0.0210629
0.0339786
-0.0608151
0.0462101
0.113483
0.21745
0.272492
0.382575
0.605799
0.988031
1.36415
1.91456
2.56589
3.30283
4.4373
5.69408
6.99367
8.45227
9.96591
11.6386
13.3754
15.0909
16.9409
18.5891
20.1302
21.6164
22.7692
23.7599
24.607
25.2308
25.457
25.3745
25.0412
24.5764
24.1269
23.5642
22.7845
21.8396
20.8702
19.959
19.1364
18.2955
17.6197
16.9164
16.1153
15.3416
15.0481
14.8432
14.5282
14.1888
13.9503
13.9534
14.0145
14.2561
14.5099
14.7056
14.727
14.5986
14.5496
14.6873
14.6873
14.7301
14.6597
14.513
14.3478
14.094
13.7271
13.2653
12.8739
12.0911
11.238
10.339
9.37574
8.43087
7.50128
6.41574
5.18647
4.11622
3.07655
2.01241
0.868775
-0.271808
-1.21057
-2.02702
-2.57743
-2.80066
-2.76091
-2.46429
-2.06677
-1.40933
-0.595941
0.0798465
0.74646
1.37944
1.78613
1.90845
1.89927
1.68217
1.21126
0.822907
0.504889
0.024805
-0.360485
-0.715197
-1.00264
-1.00264
-0.855859
-0.877264
-0.941479
-0.785528
-0.513379
-0.143377
0.235797
0.541584
0.614972
0.682245
0.688361
0.654724
0.642493
0.523236
0.367285
0.220508
0.0492679
-0.106683
-0.216766
-0.259576
-0.348254
-0.400238
-0.192303
-0.161725
-0.177014
-0.137262
-0.0608151
0.0217472
0.0309208
0.0737308
0.244971
0.300013
0.31836
0.379517
0.339765
0.312244
0.31836
0.358112
0.321418
0.281665
0.23274
0.202161
0.168525
0.116541
0.0859623
-0.0455258
-0.0822201
-0.0577572
0.0309208
0.0370365
0.0523258
0.107367
0.162409
0.202161
0.196045
0.159351
0.165467
0.199103
0.180756
0.147119
0.202161
0.272492

## Sheet: Sheet2
84.609
84.071
83.4889
83.0763
82.6268
82.2215
81.8825
81.5141
81.0941
80.7477
80.3424
79.893
79.414
78.935
78.4339
77.9476
77.4686
77.0118
76.5623
76.1201
75.7443
75.2801
74.9264
74.5432
74.2264
73.9316
73.5705
73.2832
72.9737
72.6494
72.3547
72.1115
71.8241
71.5883
71.2936
71.0946
70.8294
70.5936
70.343
70.0998
69.8788
69.6798
69.5398
69.6282
69.724
69.9967
70.3872
70.8515
71.3894
72.0231
72.7673
73.5411
74.698
76.0317
77.7929
80.0477
82.951
86.0311
88.6397
90.5777
92.0588
93.282
94.2621
94.9179
95.5
96.2222
97.1285
98.2412
99.5455
101.078
102.699
104.6
106.73
109.095
111.52
113.701
115.661
117.393
119.036
120.502
121.711
122.713
123.59
124.526
125.447
126.427
127.444
128.35
129.256
130.096
130.841
131.533
132.138
132.631
133.029
133.449
133.862
134.333
134.798
135.328
135.829
136.279
136.669
136.927
137.097
137.193
137.215
137.148
137.045
136.905
136.684
136.367
136.043
135.645
135.24
134.827
134.37
133.965
133.597
133.464
133.383
133.449
133.574
133.788
133.921
133.891
133.729
133.405
132.83
132.064
131.165
130.17
129.035
128.041
127.171
126.397
125.8
125.329
124.968
124.798
124.651
124.555
124.481
124.4
124.275
124.039
123.767
123.413
122.904
122.33
121.755
121.018
120.274
119.478
118.623
117.85
117.046
116.309
115.661
115.153
114.674
114.239
113.848
113.472
113.156
112.809
112.433
112.072
111.557
111.033
110.422
109.847
109.11
108.322
107.563
106.796
105.875
105.072
104.018
102.39
100.032
97.5927
95.6032
94.3431
93.5473
93.142
92.8694
92.5746
92.3167
91.8893
91.4177
90.7693
90.084
89.4134
88.6471
87.866
87.1143
86.3922
85.648
85.0364
84.4616
83.9089
83.3784
82.9805
82.5383
82.1552
81.7646
81.433
81.0204
80.6298
80.2098
79.7824
79.3108
78.8097
78.2939
77.815
77.3507
76.8349
76.4296
76.0317
75.6264
75.1622
74.8232
74.4622
74.1232
73.8358
73.519
73.2168
72.8631
72.6126
72.2515
71.9273
71.7062
71.4778
71.2273
70.9988
70.7483
70.5493
70.3283
70.0998
69.864
69.6725
69.5988
69.6577
69.8125
70.1146
70.5051
70.9694
71.5662
72.1705
72.9442
73.9685
75.1032
76.4812
78.4266
80.9098
84.0195
87.0554
89.3545
91.0861
92.4051
93.5252
94.4315
95.1684
95.839
96.6053
97.5485
98.6686
100.017
101.697
103.591
105.684
107.74
109.825
111.829
113.907
115.794
117.511
119.073
120.399
121.696
122.868
123.943
124.865
125.741
126.67
127.606
128.475
129.345
130.163
130.959
131.636
132.226
132.727
133.066
133.567
133.936
134.356
134.864
135.358
135.888
136.308
136.662
136.876
136.942
137.06
137.119
136.979
136.876
136.743
136.544
136.242
135.881
135.483
135.041
134.555
134.12
133.744
133.471
133.258
133.272
133.346
133.545
133.692
133.781
133.766
133.479
133.051
132.359
131.578
130.597
129.529
128.49
127.606
126.751
126.029
125.528
125.086
124.835
124.599
124.533
124.459
124.349
124.268
124.142
123.921
123.597
123.17
122.728
122.153
121.497
120.701
119.964
119.146
118.343
117.466
116.744
116.11
115.506
114.961
114.526
114.055
113.716
113.399
113.001
112.728
112.338
111.881
111.394
110.768
110.201
109.479
108.742
107.961
107.209
106.428
105.558
104.571
103.237
101.049
98.5212
96.3327
94.8074
93.8863
93.3631
93.0904
92.8325
92.5304
92.1693
91.683
91.1524
90.504
89.7892
89.0744
88.3155
87.5712
86.8417
86.1564
85.4859
84.8521
84.2626
83.7395
83.2531
82.7962
82.391
82.0004
81.632
81.2635
80.8804
80.4088
80.0403
79.5687
79.1266
78.5887
78.1687
77.6676
77.1591
76.6949
76.2454
75.8549
75.4127
75.0148
74.698
74.359
74.0348
73.7474
73.4084
73.1063
72.8042
72.5463
72.2368
71.9273
71.6473
71.4115
71.1757
70.9104
70.6894
70.4683
70.1956
69.9451
69.7535
69.643
69.5693
69.7093
69.9304
70.2472
70.7041
71.2052
71.7652
72.48
73.2684
74.2558
75.597
77.2476
79.3182
82.0446
85.11
87.9323
90.1208
91.7788
92.9062
93.8641
94.6968
95.4558
96.2885
97.1138
98.0349
99.2139
100.584
102.294
104.284
106.339
108.44
110.503
112.507
114.497
116.39
118.137
119.574
120.79
121.843
122.831
123.811
124.872
125.867
126.854
127.812
128.733
129.617
130.435
131.231
131.902
132.425
132.874
133.236
133.648
134.068
134.547
135.019
135.594
136.19
136.633
136.861
137.06
137.163
137.148
137.097
136.994
136.824
136.662
136.441
136.139
135.763
135.431
134.952
134.496
134.142
133.803
133.508
133.427
133.516
133.633
133.81
133.958
134.024
133.936
133.582
133.014
132.278
131.401
130.369
129.352
128.35
127.436
126.633
125.94
125.491
125.167
124.909
124.702
124.614
124.562
124.481
124.305
124.128
123.855
123.472
123.03
122.499
121.954
121.247
120.495
119.736
118.947
118.1
117.282
116.604
115.941
115.3
114.806
114.364
113.944
113.554
113.244
112.898
112.581
112.124
111.697
111.218
110.606
110.002
109.294
108.572
107.769
106.958
106.118
105.197
104.055
102.11
99.6339
97.2096
95.36
94.2105
93.5104
93.1789
92.9946
92.722
92.4641
92.0072
91.5209
90.9535
90.2608
89.546
88.8239
88.0576
87.2617
86.5543
85.9059
85.2206
84.6163
84.1005
83.57
83.0984
82.6636
82.2362
81.8678
81.4993
81.0941
80.7183
80.2835
79.8561
79.3845
78.9571
78.5003
77.9844
77.5276
77.0339
76.577
76.1201
75.7443
75.3169
74.8674
74.5653
74.2632
73.9242
73.5926
73.2979
73.0105
72.6642
72.4358
72.082
71.8536
71.6252
71.3525
71.1167
70.8736
70.623
70.3504
70.122
69.8862
69.724
69.5693
69.5914
69.7977
70.0335
70.4388
70.8957
71.4483
72.082
72.7673
73.6442
74.8159
76.1275
77.9181
80.1361
83.0763
86.208
88.7281
90.585
92.1177
93.2452
94.3431
95.1611
95.7948
96.4948
97.3348
98.4328
99.8329
101.432
103.311
105.352
107.548
109.736
111.748
113.561
115.359
116.943
118.461
119.743
121.055
122.204
123.288
124.305
125.314
126.257
127.171
128.166
129.102
129.971
130.855
131.651
132.226
132.771
133.162
133.545
133.928
134.311
134.746
135.218
135.77
136.146
136.515
136.817
137.008
137.038
137.067
136.979
136.942
136.817
136.706
136.463
136.109
135.689
135.321
134.842
134.297
133.965
133.619
133.471
133.339
133.42
133.567
133.7
133.877
133.877
133.678
133.324
132.69
131.975
131.032
129.971
128.925
127.982
127.083
126.316
125.727
125.292
124.953
124.754
124.636
124.496
124.445
124.312
124.194
123.98
123.686
123.302
122.823
122.263
121.644
120.959
120.171
119.39
118.586
117.768
117.002
116.332
115.654
115.057
114.607
114.172
113.775
113.443
113.141
112.795
112.382
111.991
111.498
111.004
110.414
109.751
109.022
108.307
107.548
106.701
105.846
104.976
103.76
101.837
99.4202
97.0327
95.1979
94.0852
93.4589
93.0978
92.8841
92.6557
92.2872
91.9041
91.3735
90.7472
89.9955
89.3029
88.6028
87.8291
87.0333
86.348
85.6553
84.9627
84.41

## Sheet: Sheet3
0
0.00500626
0.0100125
0.0150188
0.020025
0.0250313
0.0300375
0.0350438
0.0400501
0.0450563
0.0500626
0.0550688
0.0600751
0.0650814
0.0700876
0.0750939
0.0801001
0.0851064
0.0901126
0.0951189
0.100125
0.105131
0.110138
0.115144
0.12015
0.125156
0.130163
0.135169
0.140175
0.145181
0.150188
0.155194
0.1602
0.165207
0.170213
0.175219
0.180225
0.185232
0.190238
0.195244
0.20025
0.205257
0.210263
0.215269
0.220275
0.225282
0.230288
0.235294
0.2403
0.245307
0.250313
0.255319
0.260325
0.265332
0.270338
0.275344
0.28035
0.285357
0.290363
0.295369
0.300375
0.305382
0.310388
0.315394
0.320401
0.325407
0.330413
0.335419
0.340426
0.345432
0.350438
0.355444
0.360451
0.365457
0.370463
0.375469
0.380476
0.385482
0.390488
0.395494
0.400501
0.405507
0.410513
0.415519
0.420526
0.425532
0.430538
0.435544
0.440551
0.445557
0.450563
0.455569
0.460576
0.465582
0.470588
0.475594
0.480601
0.485607
0.490613
0.49562
0.500626
0.505632
0.510638
0.515645
0.520651
0.525657
0.530663
0.53567
0.540676
0.545682
0.550688
0.555695
0.560701
0.565707
0.570713
0.57572
0.580726
0.585732
0.590738
0.595745
0.600751
0.605757
0.610763
0.61577
0.620776
0.625782
0.630788
0.635795
0.640801
0.645807
0.650814
0.65582
0.660826
0.665832
0.670839
0.675845
0.680851
0.685857
0.690864
0.69587
0.700876
0.705882
0.710889
0.715895
0.720901
0.725907
0.730914
0.73592
0.740926
0.745932
0.750939
0.755945
0.760951
0.765957
0.770964
0.77597
0.780976
0.785982
0.790989
0.795995
0.801001
0.806008
0.811014
0.81602
0.821026
0.826033
0.831039
0.836045
0.841051
0.846058
0.851064
0.85607
0.861076
0.866083
0.871089
0.876095
0.881101
0.886108
0.891114
0.89612
0.901126
0.906133
0.911139
0.916145
0.921151
0.926158
0.931164
0.93617
0.941176
0.946183
0.951189
0.956195
0.961202
0.966208
0.971214
0.97622
0.981227
0.986233
0.991239
0.996245
1.00125
1.00626
1.01126
1.01627
1.02128
1.02628
1.03129
1.0363
1.0413
1.04631
1.05131
1.05632
1.06133
1.06633
1.07134
1.07635
1.08135
1.08636
1.09136
1.09637
1.10138
1.10638
1.11139
1.1164
1.1214
1.12641
1.13141
1.13642
1.14143
1.14643
1.15144
1.15645
1.16145
1.16646
1.17146
1.17647
1.18148
1.18648
1.19149
1.1965
1.2015
1.20651
1.21151
1.21652
1.22153
1.22653
1.23154
1.23655
1.24155
1.24656
1.25156
1.25657
1.26158
1.26658
1.27159
1.2766
1.2816
1.28661
1.29161
1.29662
1.30163
1.30663
1.31164
1.31665
1.32165
1.32666
1.33166
1.33667
1.34168
1.34668
1.35169
1.3567
1.3617
1.36671
1.37171
1.37672
1.38173
1.38673
1.39174
1.39675
1.40175
1.40676
1.41176
1.41677
1.42178
1.42678
1.43179
1.4368
1.4418
1.44681
1.45181
1.45682
1.46183
1.46683
1.47184
1.47685
1.48185
1.48686
1.49186
1.49687
1.50188
1.50688
1.51189
1.5169
1.5219
1.52691
1.53191
1.53692
1.54193
1.54693
1.55194
1.55695
1.56195
1.56696
1.57196
1.57697
1.58198
1.58698
1.59199
1.597
1.602
1.60701
1.61202
1.61702
1.62203
1.62703
1.63204
1.63705
1.64205
1.64706
1.65207
1.65707
1.66208
1.66708
1.67209
1.6771
1.6821
1.68711
1.69212
1.69712
1.70213
1.70713
1.71214
1.71715
1.72215
1.72716
1.73217
1.73717
1.74218
1.74718
1.75219
1.7572
1.7622
1.76721
1.77222
1.77722
1.78223
1.78723
1.79224
1.79725
1.80225
1.80726
1.81227
1.81727
1.82228
1.82728
1.83229
1.8373
1.8423
1.84731
1.85232
1.85732
1.86233
1.86733
1.87234
1.87735
1.88235
1.88736
1.89237
1.89737
1.90238
1.90738
1.91239
1.9174
1.9224
1.92741
1.93242
1.93742
1.94243
1.94743
1.95244
1.95745
1.96245
1.96746
1.97247
1.97747
1.98248
1.98748
1.99249
1.9975
2.0025
2.00751
2.01252
2.01752
2.02253
2.02753
2.03254
2.03755
2.04255
2.04756
2.05257
2.05757
2.06258
2.06758
2.07259
2.0776
2.0826
2.08761
2.09262
2.09762
2.10263
2.10763
2.11264
2.11765
2.12265
2.12766
2.13267
2.13767
2.14268
2.14768
2.15269
2.1577
2.1627
2.16771
2.17272
2.17772
2.18273
2.18773
2.19274
2.19775
2.20275
2.20776
2.21277
2.21777
2.22278
2.22778
2.23279
2.2378
2.2428
2.24781
2.25282
2.25782
2.26283
2.26783
2.27284
2.27785
2.28285
2.28786
2.29287
2.29787
2.30288
2.30788
2.31289
2.3179
2.3229
2.32791
2.33292
2.33792
2.34293
2.34793
2.35294
2.35795
2.36295
2.36796
2.37297
2.37797
2.38298
2.38798
2.39299
2.398
2.403
2.40801
2.41302
2.41802
2.42303
2.42804
2.43304
2.43805
2.44305
2.44806
2.45307
2.45807
2.46308
2.46809
2.47309
2.4781
2.4831
2.48811
2.49312
2.49812
2.50313
2.50814
2.51314
2.51815
2.52315
2.52816
2.53317
2.53817
2.54318
2.54819
2.55319
2.5582
2.5632
2.56821
2.57322
2.57822
2.58323
2.58824
2.59324
2.59825
2.60325
2.60826
2.61327
2.61827
2.62328
2.62829
2.63329
2.6383
2.6433
2.64831
2.65332
2.65832
2.66333
2.66834
2.67334
2.67835
2.68335
2.68836
2.69337
2.69837
2.70338
2.70839
2.71339
2.7184
2.7234
2.72841
2.73342
2.73842
2.74343
2.74844
2.75344
2.75845
2.76345
2.76846
2.77347
2.77847
2.78348
2.78849
2.79349
2.7985
2.8035
2.80851
2.81352
2.81852
2.82353
2.82854
2.83354
2.83855
2.84355
2.84856
2.85357
2.85857
2.86358
2.86859
2.87359
2.8786
2.8836
2.88861
2.89362
2.89862
2.90363
2.90864
2.91364
2.91865
2.92365
2.92866
2.93367
2.93867
2.94368
2.94869
2.95369
2.9587
2.9637
2.96871
2.97372
2.97872
2.98373
2.98874
2.99374
2.99875
3.00375
3.00876
3.01377
3.01877
3.02378
3.02879
3.03379
3.0388
3.0438
3.04881
3.05382
3.05882
3.06383
3.06884
3.07384
3.07885
3.08385
3.08886
3.09387
3.09887
3.10388
3.10889
3.11389
3.1189
3.1239
3.12891
3.13392
3.13892
3.14393
3.14894
3.15394
3.15895
3.16395
3.16896
3.17397
3.17897
3.18398
3.18899
3.19399
3.199
3.20401
3.20901
3.21402
3.21902
3.22403
3.22904
3.23404
3.23905
3.24406
3.24906
3.25407
3.25907
3.26408
3.26909
3.27409
3.2791
3.28411
3.28911
3.29412
3.29912
3.30413
3.30914
3.31414
3.31915
3.32416
3.32916
3.33417
3.33917
3.34418
3.34919
3.35419
3.3592
3.36421
3.36921
3.37422
3.37922
3.38423
3.38924
3.39424
3.39925
3.40426
3.40926
3.41427
3.41927
3.42428
3.42929
3.43429
3.4393
3.44431
3.44931
3.45432
3.45932
3.46433
3.46934
3.47434
3.47935
3.48436
3.48936
3.49437
3.49937
3.50438
3.50939
3.51439
3.5194
3.52441
3.52941
3.53442
3.53942
3.54443
3.54944
3.55444
3.55945
3.56446
3.56946
3.57447
3.57947
3.58448
3.58949
3.59449
3.5995
3.60451
3.60951
3.61452
3.61952
3.62453
3.62954
3.63454
3.63955
3.64456
3.64956
3.65457
3.65957
3.66458
3.66959
3.67459
3.6796
3.68461
3.68961
3.69462
3.69962
3.70463
3.70964
3.71464
3.71965
3.72466
3.72966
3.73467
3.73967
3.74468
3.74969
3.75469
3.7597
3.76471
3.76971
3.77472
3.77972
3.78473
3.78974
3.79474
3.79975
3.80476
3.80976
3.81477
3.81977
3.82478
3.82979
3.83479
3.8398
3.84481
3.84981
3.85482
3.85982
3.86483
3.86984
3.87484
3.87985
3.88486
3.88986
3.89487
3.89987
3.90488
3.90989
3.91489
3.9199
3.92491
3.92991
3.93492
3.93992
3.94493
3.94994
3.95494
3.95995
3.96496
3.96996
3.97497
3.97997
3.98498
3.98999
3.99499
4
