# Supplementary material for: A Bio-Inspired Approach for the Reduction of Left Ventricular Workload
Source: PLoS One. 2014 Jan 24;9(1):e87122. doi: 10.1371/journal.pone.0087122 (PMC3901771; doi:10.1371/journal.pone.0087122)
Supplement: Data S1 — (ZIP) [file pone.0087122.s002.zip › Pressure_FLow_AortaNo3_setup1_ring4_HR60_8.xls]

## Sheet: Sheet1
0.147119
0.168525
0.208277
0.196045
0.153235
0.107367
0.0981937
0.00951572
-0.12503
-0.134204
-0.0424679
0.0614994
0.0584415
0.0614994
0.125714
0.0217472
-0.0546994
0.0614994
0.183814
0.235797
0.202161
0.107367
0.119599
0.125714
0.0706729
-0.0271786
-0.0577572
-0.085278
-0.173956
-0.293213
-0.232055
-0.131146
-0.0516415
0.0217472
0.0890201
0.180756
0.208277
0.144062
0.0400943
-0.0363522
0.0186893
0.0737308
0.208277
0.61803
1.21126
1.84729
2.47415
3.27837
4.26912
5.40053
6.71846
8.12814
9.72434
11.3634
12.981
14.727
16.5464
18.2374
19.748
21.1271
22.5245
23.6988
24.4663
25.0045
25.243
25.2185
25.0534
24.714
24.1299
23.5336
22.8579
22.072
21.1516
20.274
19.5615
18.7114
17.8216
16.9745
16.2101
15.73
15.1735
14.7392
14.3478
14.1063
13.9992
14.0573
14.1552
14.2775
14.4732
14.7209
14.7331
14.6873
14.831
15.0297
14.9869
14.7943
14.5741
14.4885
14.3081
13.9167
13.5864
13.2287
12.7425
12.1584
11.4796
10.6631
9.85889
8.97211
7.96607
6.85913
5.69714
4.5535
3.36705
2.25399
1.18679
0.141004
-0.861975
-1.73652
-2.37256
-2.66917
-2.66306
-2.40925
-1.94752
-1.339
-0.644867
0.0523258
0.786212
1.37638
1.76167
1.99407
1.99713
1.70969
1.39473
1.20208
0.877948
0.394806
-0.128088
-0.583709
-0.816107
-0.86809
-0.865033
-0.86809
-0.764123
-0.550073
-0.290155
-0.0424679
0.300013
0.633319
0.770923
0.83208
0.929932
0.960511
0.902411
0.752576
0.416211
0.296955
0.199103
0.0676151
-0.0975094
-0.213708
-0.241229
-0.25346
-0.332965
-0.228997
-0.0975094
0.00645786
0.0767887
0.113483
0.205219
0.336707
0.431501
0.465137
0.397864
0.342823
0.281665
0.226624
0.196045
0.177698
0.0981937
0.0798465
0.141004
0.107367
-0.00883145
-0.0822201
-0.0975094
0.101252
0.119599
0.0523258
-0.0149472
-0.0302365
-0.018005
0.0370365
0.0492679
-0.0975094
-0.0975094
-0.00883145
0.153235
0.287781
0.351996
0.284723
0.254145
0.272492
0.196045
0.0553836
-0.0271786
-0.106683
-0.161725
-0.134204
-0.173956
-0.232055
-0.204535
-0.158667
-0.12503
-0.0271786
0.0400943
0.0737308
0.0890201
0.0584415
0.0614994
0.0645572
0.0829044
0.110425
0.0859623
0.104309
0.266376
0.196045
0.0737308
-0.018005
-0.0363522
-0.0730465
-0.0577572
-0.0424679
-0.00577358
-0.018005
-0.00577358
-0.00577358
-0.0424679
-0.0118893
-0.00271572
-0.018005
-0.164782
-0.0730465
0.229682
0.657782
1.19902
1.87481
2.66374
3.62085
4.59325
5.79805
7.14045
8.53178
10.1372
11.8832
13.6659
15.4089
17.0968
18.7664
20.3688
21.7937
22.9832
23.9312
24.6926
25.1421
25.35
25.3225
25.1023
24.6865
24.1269
23.3991
22.6163
21.7968
20.8611
20.0691
19.1456
18.3016
17.424
16.6993
16.0419
15.4792
15.1031
14.7423
14.5496
14.4457
14.2591
14.2072
14.25
14.2194
14.2806
14.4549
14.675
14.7668
14.7973
14.8524
14.9655
14.8004
14.6108
14.4304
14.0818
13.7882
13.4549
13.036
12.4917
11.9474
11.2686
10.3481
9.43079
8.47979
7.4126
6.40045
5.3516
4.28135
3.14994
1.98184
0.905469
-0.192303
-1.10966
-1.97198
-2.68752
-2.9138
-2.76702
-2.43677
-1.8833
-1.21363
-0.418585
0.407038
1.00944
1.46812
1.74027
1.83506
1.7739
1.55679
1.12564
0.792328
0.44679
0.0553836
-0.31156
-0.647924
-0.981231
-1.23503
-1.32371
-1.25338
-1.04239
-0.690735
-0.369659
-0.0577572
0.330591
0.587452
0.712824
0.709766
0.676129
0.786212
0.706708
0.434558
0.241913
0.0523258
-0.146435
-0.259576
-0.317675
-0.375775
-0.458337
-0.449163
-0.366601
-0.277923
-0.16784
-0.103625
-0.00883145
0.107367
0.244971
0.336707
0.36117
0.34588
0.342823
0.330591
0.309186
0.367285
0.293897
0.122657
-0.00271572
-0.0424679
-0.0822201
-0.085278
0.0431522
0.0981937
0.000342139
-0.0608151
-0.12503
-0.103625
-0.0546994
-0.0394101
0.00645786
0.0706729
0.147119
0.159351
0.165467
0.13183
0.141004
0.119599
0.128772
0.144062
0.141004
0.128772
0.101252
0.0584415
-0.0913937
-0.25346
-0.25346
-0.180072
-0.140319
-0.121972
-0.106683
-0.118914
-0.161725
-0.0913937
-0.0149472
0.0431522
0.110425
0.156293
0.26026
0.315302
0.309186
0.251087
0.144062
0.0309208
-0.0516415
-0.118914
-0.152551
-0.12503
-0.0241208
0.0370365
0.0553836
0.00951572
0.0278629
0.0278629
-0.0455258
0.00951572
0.0767887
0.113483
0.0859623
0.0584415
0.168525
0.34588
0.584394
0.960511
1.46506
2.03994
2.74324
3.70953
4.80118
6.13135
7.67557
9.18922
10.8435
12.5376
14.2439
15.9471
17.8277
19.5034
20.9559
22.2126
23.3349
24.2064
24.876
25.3653
25.5702
25.4081
24.977
24.4418
23.8608
23.1484
22.3564
21.5093
20.5736
19.7266
18.9835
18.2741
17.4057
16.6412
15.944
15.3967
14.9533
14.5252
14.2194
13.8647
13.8922
14.0268
14.2041
14.3325
14.5099
14.5802
14.5344
14.675
14.9411
14.9502
14.9013
14.8707
14.672
14.3325
14.1246
13.9534
13.4702
12.9596
12.4214
11.7334
10.9597
10.0791
9.09136
8.24434
7.32698
6.32706
5.21094
3.94498
2.75548
1.52316
0.367285
-0.586767
-1.35735
-2.01785
-2.46124
-2.72115
-2.60496
-2.24413
-1.69983
-0.938421
-0.189245
0.544641
1.20514
1.74638
2.02159
2.09498
2.02159
1.84423
1.43448
0.905469
0.36117
-0.161725
-0.61123
-0.956768
-1.07603
-1.10049
-1.0271
-0.959826
-0.663214
-0.391064
-0.0485836
0.272492
0.553815
0.749518
0.813733
0.721997
0.688361
0.679187
0.593567
0.507947
0.422327
0.416211
0.266376
0.0767887
-0.0699887
-0.161725
-0.262634
-0.302386
-0.262634
-0.149493
-0.0638729
-0.0975094
-0.0302365
0.0614994
0.196045
0.248029
0.26026
0.244971
0.287781
0.355054
0.358112
0.278608
0.226624
0.192987
0.125714
-0.00577358
-0.0669308
-0.0485836
0.00645786
-0.0485836
-0.118914
0.0492679
0.0798465
0.0370365
-0.0546994
-0.109741
-0.0485836
0.0523258
0.272492
0.355054
0.379517
0.309186
0.312244
0.263318
0.0798465
0.0309208
0.092078
0.0645572
0.0584415
0.0706729
0.0186893
-0.018005
-0.131146
-0.140319
-0.140319
-0.131146
-0.121972
-0.018005
0.024805
0.0217472
0.0829044
0.17464
0.229682
0.220508
0.165467
0.125714
0.0339786
-0.00883145
0.0400943
0.0676151
0.0125736
-0.100567
-0.00883145
0.116541
0.168525
0.107367
0.0890201
0.0523258
0.0676151
0.214392
0.257202
0.162409
0.122657
0.17464
0.122657
0.0584415
0.235797
0.507947
0.743402
1.18373
1.73109
2.33961
3.153
4.27829
5.44945
6.72152
8.16177
9.6693
11.3205
12.9901
14.6934
16.4363
18.2038
19.8397
21.3136
22.5949
23.6865
24.5336
25.0534
25.2858
25.3286
25.1696
24.8944
24.3715
23.6315
22.8181
21.9313
21.0109
20.1211
19.378
18.7114
17.7757
16.8553
16.2682
15.73
15.2193
14.8371
14.4457
14.2561
14.1674
14.1491
14.1613
14.2806
14.4029
14.5925
14.6016
14.7606
14.993
14.9441
14.7362
14.6658
14.5802
14.4793
14.3356
14.0604
13.7149
13.2929
12.8158
12.189
11.5285
10.7212
9.7855
8.80392
7.79789
6.8897
5.94482
4.87457
3.62391
2.34878
1.14398
0.17464
-0.718255
-1.54694
-2.23495
-2.60801
-2.68752
-2.43066
-1.91388
-1.30842
-0.608172
0.159351
0.83208
1.27853
1.56902
1.79225
1.8687
1.81671
1.59043
1.24489
0.926874
0.428443
-0.12503
-0.543957
-0.86809
-1.06991
-1.20751
-1.12495
-0.984289
-0.770239
-0.479742
-0.238171
0.0125736
0.293897
0.599683
0.725055
0.786212
0.795386
0.780097
0.645551
0.486542
0.290839
0.116541
-0.0944516
-0.357428
-0.415527
-0.430816
-0.43999
-0.375775
-0.317675
-0.265692
-0.170898
-0.0730465
0.0370365
0.116541
0.205219
0.238855
0.290839
0.306128
0.293897
0.266376
0.199103
0.0981937
0.0553836
0.0951358
0.0890201
0.0553836
0.0400943
0.0492679
0.180756
0.208277
0.092078
-0.0118893
-0.0302365
-0.0424679
-0.0791623
-0.0271786
0.0584415
0.137946
0.196045
0.208277
0.244971
0.306128
0.355054
0.300013
0.244971
0.159351

## Sheet: Sheet2
85.3311
84.69
84.1521
83.6363
83.1647
82.7152
82.2731
81.8973
81.5288
81.1456
80.7625
80.3351
79.9224
79.4582
78.994
78.5518
78.0876
77.5497
77.1149
76.6802
76.2823
75.7664
75.4201
74.9927
74.5948
74.3074
73.939
73.6295
73.32
73.0253
72.7231
72.4358
72.2073
71.9126
71.6104
71.382
71.1462
70.9104
70.6451
70.4167
70.1883
69.923
69.7535
69.6282
69.584
69.724
69.9009
70.2988
70.7778
71.3083
71.9273
72.5905
73.4232
74.418
75.8622
77.5497
79.7087
82.4647
85.5006
88.1902
90.1429
91.6167
92.8325
93.8199
94.52
95.1684
95.9642
96.8043
97.7622
99.037
100.607
102.382
104.431
106.701
109.007
111.313
113.428
115.285
116.928
118.365
119.662
120.841
121.924
122.978
123.995
125.027
125.948
126.876
127.834
128.733
129.61
130.435
131.239
131.85
132.395
132.845
133.199
133.552
133.921
134.341
134.835
135.306
135.851
136.308
136.64
136.802
136.92
136.927
136.89
136.78
136.691
136.478
136.279
135.984
135.579
135.173
134.768
134.297
133.854
133.493
133.272
133.191
133.287
133.457
133.574
133.781
133.766
133.7
133.339
132.779
132.02
131.165
130.096
129.124
128.099
127.134
126.368
125.749
125.314
124.931
124.666
124.585
124.526
124.445
124.312
124.29
124.069
123.774
123.369
122.949
122.411
121.807
121.129
120.355
119.478
118.748
117.908
117.149
116.398
115.757
115.16
114.6
114.172
113.752
113.384
113.045
112.699
112.375
111.969
111.52
111.041
110.466
109.862
109.118
108.381
107.533
106.516
104.998
102.67
100.024
97.6075
95.9053
94.8221
94.1957
93.7905
93.5989
93.3631
93.0978
92.862
92.4936
91.9925
91.4251
90.8429
90.1134
89.3987
88.6765
87.9175
87.1438
86.4217
85.788
85.1174
84.5058
83.9531
83.43
82.9657
82.5973
82.2067
81.8825
81.4625
81.1088
80.7404
80.3646
79.8635
79.4066
78.9055
78.4339
77.9697
77.4097
76.997
76.5475
76.0686
75.6706
75.3022
74.9043
74.5285
74.2264
73.9021
73.5705
73.2979
72.9958
72.6937
72.3621
72.0747
71.861
71.6031
71.3231
71.102
70.8294
70.6083
70.402
70.1441
69.8935
69.7019
69.5914
69.6209
69.8125
70.0262
70.4462
70.962
71.4925
72.1484
72.841
73.7032
74.779
76.4002
78.2055
80.5119
83.4226
86.4143
88.8534
90.6808
92.1399
93.3631
94.1884
94.9253
95.6179
96.4137
97.2538
98.3886
99.7665
101.351
103.09
105.05
107.106
109.191
111.196
113.17
115.175
117.238
119.021
120.429
121.608
122.529
123.523
124.459
125.403
126.316
127.193
128.041
128.881
129.706
130.524
131.32
131.909
132.432
132.86
133.25
133.692
134.149
134.613
135.115
135.616
136.102
136.463
136.75
136.824
136.868
136.927
136.861
136.795
136.647
136.441
136.22
135.866
135.498
135.07
134.702
134.186
133.796
133.471
133.302
133.199
133.25
133.449
133.567
133.663
133.663
133.493
133.044
132.418
131.659
130.752
129.691
128.667
127.724
126.854
126.11
125.506
125.049
124.791
124.577
124.467
124.386
124.282
124.172
124.083
123.885
123.582
123.199
122.728
122.123
121.49
120.782
120.023
119.227
118.38
117.569
116.781
116.081
115.455
114.865
114.349
113.937
113.561
113.215
112.883
112.566
112.183
111.778
111.313
110.812
110.201
109.582
108.756
107.99
107.135
106.089
104.475
102.088
99.4792
97.1727
95.5884
94.5863
94.0336
93.6873
93.481
93.2746
93.0315
92.6704
92.2946
91.7862
91.2409
90.5777
89.9071
89.1334
88.426
87.6449
86.8638
86.1859
85.5522
84.9258
84.2626
83.7837
83.2531
82.8405
82.4131
82.0594
81.6909
81.3151
80.9541
80.5709
80.1582
79.6571
79.1634
78.7139
78.1981
77.7118
77.2255
76.7686
76.3559
75.8991
75.4643
75.1401
74.7201
74.3958
74.0864
73.799
73.4747
73.1726
72.8852
72.5684
72.2589
71.9715
71.6694
71.4262
71.1462
70.9473
70.6894
70.4683
70.2914
70.0188
69.7609
69.6725
69.5914
69.6651
69.8935
70.1441
70.5788
71.0578
71.6252
72.2957
73.0547
74.0127
75.2875
76.8202
78.7803
81.3078
84.3437
87.2617
89.465
91.0935
92.4567
93.5326
94.4905
95.1905
95.8242
96.5316
97.4675
98.5728
100.061
101.727
103.584
105.654
107.769
109.928
112.139
114.217
116.081
117.621
119.029
120.259
121.431
122.507
123.516
124.43
125.461
126.478
127.495
128.379
129.227
130.096
130.9
131.629
132.204
132.617
133.044
133.42
133.854
134.297
134.864
135.336
135.807
136.22
136.515
136.684
136.861
136.876
136.854
136.824
136.691
136.507
136.316
136.036
135.689
135.314
134.879
134.488
134.039
133.685
133.39
133.258
133.28
133.383
133.56
133.7
133.744
133.722
133.479
133.022
132.3
131.496
130.502
129.529
128.453
127.532
126.714
125.999
125.447
125.13
124.828
124.599
124.511
124.467
124.349
124.26
124.061
123.87
123.546
123.155
122.617
122.005
121.379
120.613
119.817
118.962
118.137
117.319
116.56
115.823
115.219
114.696
114.209
113.782
113.443
113.082
112.795
112.5
112.109
111.66
111.166
110.613
110.002
109.316
108.528
107.703
106.796
105.603
103.753
101.226
98.6833
96.598
95.1832
94.3505
93.8494
93.6136
93.4294
93.1715
92.8767
92.5451
92.1399
91.5504
90.983
90.305
89.6271
88.8607
88.1165
87.4533
86.7164
86.0164
85.368
84.7932
84.1742
83.651
83.1647
82.6857
82.2804
81.8752
81.4993
81.1383
80.7846
80.3867
79.9666
79.5098
79.0382
78.596
78.1097
77.6234
77.1444
76.6507
76.2896
75.7885
75.3759
74.9853
74.5874
74.2411
73.939
73.6516
73.3495
73.0621
72.7821
72.4873
72.1852
71.8978
71.6768
71.4115
71.1978
70.9694
70.6894
70.402
70.1883
69.9525
69.7314
69.6651
69.6651
69.7093
69.9598
70.3504
70.8294
71.3525
71.9641
72.6347
73.4232
74.4622
75.8917
77.5644
79.694
82.4499
85.4564
88.1681
90.2166
91.7419
92.9946
93.8715
94.5347
95.2053
96.0232
96.8853
97.8728
99.1255
100.695
102.405
104.284
106.421
108.697
110.967
112.993
114.762
116.354
117.908
119.309
120.495
121.703
122.868
123.98
124.982
125.97
126.95
127.871
128.718
129.617
130.48
131.327
132.02
132.58
133.11
133.508
133.869
134.193
134.591
135.085
135.49
135.91
136.286
136.522
136.706
136.787
136.89
136.809
136.75
136.64
136.434
136.19
135.94
135.557
135.144
134.717
134.252
133.84
133.523
133.309
133.206
133.236
133.442
133.626
133.788
133.832
133.788
133.42
132.823
132.101
131.216
130.207
129.146
128.114
127.252
126.441
125.83
125.307
124.997
124.761
124.651
124.555
124.518
124.371
124.29
124.076
123.767
123.398
122.956
122.47
121.829
121.158
120.377
119.603
118.726
117.953
117.179
116.449
115.735
115.182
114.622
114.18
113.752
113.421
113.03
112.691
112.397
111.991
111.505
111.055
110.481
109.854
109.154
108.351
107.526
106.664
105.595
103.834
101.454
98.897
96.7306
95.2274
94.3357
93.8199
93.5326
93.3704
93.1641
92.8767
92.5378
92.0883
91.5061
90.8872
90.1871
89.4576
88.7281
88.0354
87.2249
86.4806
85.8396
85.1911

## Sheet: Sheet3
0
0.00500626
0.0100125
0.0150188
0.020025
0.0250313
0.0300375
0.0350438
0.0400501
0.0450563
0.0500626
0.0550688
0.0600751
0.0650814
0.0700876
0.0750939
0.0801001
0.0851064
0.0901126
0.0951189
0.100125
0.105131
0.110138
0.115144
0.12015
0.125156
0.130163
0.135169
0.140175
0.145181
0.150188
0.155194
0.1602
0.165207
0.170213
0.175219
0.180225
0.185232
0.190238
0.195244
0.20025
0.205257
0.210263
0.215269
0.220275
0.225282
0.230288
0.235294
0.2403
0.245307
0.250313
0.255319
0.260325
0.265332
0.270338
0.275344
0.28035
0.285357
0.290363
0.295369
0.300375
0.305382
0.310388
0.315394
0.320401
0.325407
0.330413
0.335419
0.340426
0.345432
0.350438
0.355444
0.360451
0.365457
0.370463
0.375469
0.380476
0.385482
0.390488
0.395494
0.400501
0.405507
0.410513
0.415519
0.420526
0.425532
0.430538
0.435544
0.440551
0.445557
0.450563
0.455569
0.460576
0.465582
0.470588
0.475594
0.480601
0.485607
0.490613
0.49562
0.500626
0.505632
0.510638
0.515645
0.520651
0.525657
0.530663
0.53567
0.540676
0.545682
0.550688
0.555695
0.560701
0.565707
0.570713
0.57572
0.580726
0.585732
0.590738
0.595745
0.600751
0.605757
0.610763
0.61577
0.620776
0.625782
0.630788
0.635795
0.640801
0.645807
0.650814
0.65582
0.660826
0.665832
0.670839
0.675845
0.680851
0.685857
0.690864
0.69587
0.700876
0.705882
0.710889
0.715895
0.720901
0.725907
0.730914
0.73592
0.740926
0.745932
0.750939
0.755945
0.760951
0.765957
0.770964
0.77597
0.780976
0.785982
0.790989
0.795995
0.801001
0.806008
0.811014
0.81602
0.821026
0.826033
0.831039
0.836045
0.841051
0.846058
0.851064
0.85607
0.861076
0.866083
0.871089
0.876095
0.881101
0.886108
0.891114
0.89612
0.901126
0.906133
0.911139
0.916145
0.921151
0.926158
0.931164
0.93617
0.941176
0.946183
0.951189
0.956195
0.961202
0.966208
0.971214
0.97622
0.981227
0.986233
0.991239
0.996245
1.00125
1.00626
1.01126
1.01627
1.02128
1.02628
1.03129
1.0363
1.0413
1.04631
1.05131
1.05632
1.06133
1.06633
1.07134
1.07635
1.08135
1.08636
1.09136
1.09637
1.10138
1.10638
1.11139
1.1164
1.1214
1.12641
1.13141
1.13642
1.14143
1.14643
1.15144
1.15645
1.16145
1.16646
1.17146
1.17647
1.18148
1.18648
1.19149
1.1965
1.2015
1.20651
1.21151
1.21652
1.22153
1.22653
1.23154
1.23655
1.24155
1.24656
1.25156
1.25657
1.26158
1.26658
1.27159
1.2766
1.2816
1.28661
1.29161
1.29662
1.30163
1.30663
1.31164
1.31665
1.32165
1.32666
1.33166
1.33667
1.34168
1.34668
1.35169
1.3567
1.3617
1.36671
1.37171
1.37672
1.38173
1.38673
1.39174
1.39675
1.40175
1.40676
1.41176
1.41677
1.42178
1.42678
1.43179
1.4368
1.4418
1.44681
1.45181
1.45682
1.46183
1.46683
1.47184
1.47685
1.48185
1.48686
1.49186
1.49687
1.50188
1.50688
1.51189
1.5169
1.5219
1.52691
1.53191
1.53692
1.54193
1.54693
1.55194
1.55695
1.56195
1.56696
1.57196
1.57697
1.58198
1.58698
1.59199
1.597
1.602
1.60701
1.61202
1.61702
1.62203
1.62703
1.63204
1.63705
1.64205
1.64706
1.65207
1.65707
1.66208
1.66708
1.67209
1.6771
1.6821
1.68711
1.69212
1.69712
1.70213
1.70713
1.71214
1.71715
1.72215
1.72716
1.73217
1.73717
1.74218
1.74718
1.75219
1.7572
1.7622
1.76721
1.77222
1.77722
1.78223
1.78723
1.79224
1.79725
1.80225
1.80726
1.81227
1.81727
1.82228
1.82728
1.83229
1.8373
1.8423
1.84731
1.85232
1.85732
1.86233
1.86733
1.87234
1.87735
1.88235
1.88736
1.89237
1.89737
1.90238
1.90738
1.91239
1.9174
1.9224
1.92741
1.93242
1.93742
1.94243
1.94743
1.95244
1.95745
1.96245
1.96746
1.97247
1.97747
1.98248
1.98748
1.99249
1.9975
2.0025
2.00751
2.01252
2.01752
2.02253
2.02753
2.03254
2.03755
2.04255
2.04756
2.05257
2.05757
2.06258
2.06758
2.07259
2.0776
2.0826
2.08761
2.09262
2.09762
2.10263
2.10763
2.11264
2.11765
2.12265
2.12766
2.13267
2.13767
2.14268
2.14768
2.15269
2.1577
2.1627
2.16771
2.17272
2.17772
2.18273
2.18773
2.19274
2.19775
2.20275
2.20776
2.21277
2.21777
2.22278
2.22778
2.23279
2.2378
2.2428
2.24781
2.25282
2.25782
2.26283
2.26783
2.27284
2.27785
2.28285
2.28786
2.29287
2.29787
2.30288
2.30788
2.31289
2.3179
2.3229
2.32791
2.33292
2.33792
2.34293
2.34793
2.35294
2.35795
2.36295
2.36796
2.37297
2.37797
2.38298
2.38798
2.39299
2.398
2.403
2.40801
2.41302
2.41802
2.42303
2.42804
2.43304
2.43805
2.44305
2.44806
2.45307
2.45807
2.46308
2.46809
2.47309
2.4781
2.4831
2.48811
2.49312
2.49812
2.50313
2.50814
2.51314
2.51815
2.52315
2.52816
2.53317
2.53817
2.54318
2.54819
2.55319
2.5582
2.5632
2.56821
2.57322
2.57822
2.58323
2.58824
2.59324
2.59825
2.60325
2.60826
2.61327
2.61827
2.62328
2.62829
2.63329
2.6383
2.6433
2.64831
2.65332
2.65832
2.66333
2.66834
2.67334
2.67835
2.68335
2.68836
2.69337
2.69837
2.70338
2.70839
2.71339
2.7184
2.7234
2.72841
2.73342
2.73842
2.74343
2.74844
2.75344
2.75845
2.76345
2.76846
2.77347
2.77847
2.78348
2.78849
2.79349
2.7985
2.8035
2.80851
2.81352
2.81852
2.82353
2.82854
2.83354
2.83855
2.84355
2.84856
2.85357
2.85857
2.86358
2.86859
2.87359
2.8786
2.8836
2.88861
2.89362
2.89862
2.90363
2.90864
2.91364
2.91865
2.92365
2.92866
2.93367
2.93867
2.94368
2.94869
2.95369
2.9587
2.9637
2.96871
2.97372
2.97872
2.98373
2.98874
2.99374
2.99875
3.00375
3.00876
3.01377
3.01877
3.02378
3.02879
3.03379
3.0388
3.0438
3.04881
3.05382
3.05882
3.06383
3.06884
3.07384
3.07885
3.08385
3.08886
3.09387
3.09887
3.10388
3.10889
3.11389
3.1189
3.1239
3.12891
3.13392
3.13892
3.14393
3.14894
3.15394
3.15895
3.16395
3.16896
3.17397
3.17897
3.18398
3.18899
3.19399
3.199
3.20401
3.20901
3.21402
3.21902
3.22403
3.22904
3.23404
3.23905
3.24406
3.24906
3.25407
3.25907
3.26408
3.26909
3.27409
3.2791
3.28411
3.28911
3.29412
3.29912
3.30413
3.30914
3.31414
3.31915
3.32416
3.32916
3.33417
3.33917
3.34418
3.34919
3.35419
3.3592
3.36421
3.36921
3.37422
3.37922
3.38423
3.38924
3.39424
3.39925
3.40426
3.40926
3.41427
3.41927
3.42428
3.42929
3.43429
3.4393
3.44431
3.44931
3.45432
3.45932
3.46433
3.46934
3.47434
3.47935
3.48436
3.48936
3.49437
3.49937
3.50438
3.50939
3.51439
3.5194
3.52441
3.52941
3.53442
3.53942
3.54443
3.54944
3.55444
3.55945
3.56446
3.56946
3.57447
3.57947
3.58448
3.58949
3.59449
3.5995
3.60451
3.60951
3.61452
3.61952
3.62453
3.62954
3.63454
3.63955
3.64456
3.64956
3.65457
3.65957
3.66458
3.66959
3.67459
3.6796
3.68461
3.68961
3.69462
3.69962
3.70463
3.70964
3.71464
3.71965
3.72466
3.72966
3.73467
3.73967
3.74468
3.74969
3.75469
3.7597
3.76471
3.76971
3.77472
3.77972
3.78473
3.78974
3.79474
3.79975
3.80476
3.80976
3.81477
3.81977
3.82478
3.82979
3.83479
3.8398
3.84481
3.84981
3.85482
3.85982
3.86483
3.86984
3.87484
3.87985
3.88486
3.88986
3.89487
3.89987
3.90488
3.90989
3.91489
3.9199
3.92491
3.92991
3.93492
3.93992
3.94493
3.94994
3.95494
3.95995
3.96496
3.96996
3.97497
3.97997
3.98498
3.98999
3.99499
4
