# Supplementary material for: A Bio-Inspired Approach for the Reduction of Left Ventricular Workload
Source: PLoS One. 2014 Jan 24;9(1):e87122. doi: 10.1371/journal.pone.0087122 (PMC3901771; doi:10.1371/journal.pone.0087122)
Supplement: Data S1 — (ZIP) [file pone.0087122.s002.zip › Pressure_FLow_AortaNo3_setup1_ring4_HR60_9.xls]

## Sheet: Sheet1
25.0809
25.2338
25.1421
24.873
24.4112
23.8547
23.1484
22.335
21.3626
20.5247
19.7327
18.9744
18.1457
17.1611
16.3966
15.574
15.149
14.8707
14.5863
14.4059
14.25
14.1124
14.1735
14.1001
14.0879
14.305
14.4763
14.7698
14.9747
14.9625
15.0328
15.0053
14.8615
14.4426
14.2653
14.1277
13.8433
13.3785
12.7853
12.1339
11.5193
10.9016
10.1953
9.47971
8.59599
7.53185
6.36375
5.1559
3.93887
2.79523
1.82894
0.819849
-0.323791
-1.40016
-2.27165
-2.73644
-2.7976
-2.4276
-1.96892
-1.41239
-0.861975
-0.201477
0.459021
1.21737
1.82283
2.0644
2.1225
1.98184
1.76473
1.39473
0.825965
0.226624
-0.177014
-0.464453
-0.687677
-0.947595
-1.13107
-1.1433
-0.996521
-0.758007
-0.528668
-0.256518
0.0339786
0.422327
0.740345
0.871833
0.917701
0.942163
0.865717
0.786212
0.566046
0.400922
0.211335
0.0584415
-0.0822201
-0.207592
-0.256518
-0.256518
-0.262634
-0.238171
-0.177014
-0.149493
-0.0210629
0.0431522
0.00645786
0.0706729
0.241913
0.296955
0.290839
0.287781
0.134888
0.0614994
0.0614994
0.0767887
0.0462101
0.0645572
0.0462101
0.17464
0.171582
0.0981937
-0.0149472
-0.085278
-0.109741
-0.186187
-0.336023
-0.336023
-0.235113
-0.137262
0.0339786
0.113483
0.150177
0.205219
0.241913
0.223566
0.171582
0.13183
0.226624
0.330591
0.315302
0.150177
-0.0638729
-0.137262
-0.21065
-0.360485
-0.491974
-0.43999
-0.317675
-0.186187
-0.112799
-0.0485836
-0.0210629
-0.0944516
-0.018005
0.0156314
0.0034
-0.0118893
-0.085278
-0.115857
-0.100567
-0.256518
-0.265692
-0.186187
-0.121972
-0.128088
-0.134204
-0.100567
-0.0516415
-0.0118893
-0.0761044
-0.0485836
0.0034
0.0217472
-0.0332943
-0.0363522
-0.0975094
-0.0791623
0.0217472
0.147119
0.348938
0.676129
1.10117
1.62101
2.33961
3.09184
4.09482
5.31796
6.66036
8.10367
9.63261
11.3053
13.0329
14.6934
16.3782
18.0692
19.6777
21.1302
22.4236
23.6346
24.5213
25.1115
25.3531
25.3561
25.2124
24.8852
24.3256
23.7446
23.0107
22.2218
21.2892
20.2984
19.485
18.7756
18.2313
17.3935
16.525
15.7361
15.1949
14.7087
14.253
14.1674
14.2316
14.1032
14.1552
14.2989
14.3631
14.6658
14.834
14.9166
14.9288
14.9533
14.8615
14.8004
14.7209
14.5252
14.3264
13.9809
13.5772
13.1491
12.77
12.2563
11.5499
10.6692
9.5531
8.49202
7.65417
6.88359
6.02433
4.97854
3.79821
2.50473
1.23878
0.0981937
-0.86809
-1.69066
-2.34198
-2.67529
-2.69363
-2.61107
-2.21355
-1.53165
-0.75495
-0.018005
0.706708
1.34886
1.67605
1.84729
2.0063
1.9482
1.67911
1.28159
0.835138
0.351996
-0.00577358
-0.372717
-0.681561
-0.959826
-1.04239
-0.993463
-0.819165
-0.556189
-0.332965
0.0034
0.333649
0.614972
0.786212
0.951337
0.984973
0.911585
0.801502
0.663898
0.452906
0.281665
0.150177
-0.0149472
-0.115857
-0.00271572
-0.0302365
-0.192303
-0.293213
-0.302386
-0.235113
-0.158667
-0.0975094
-0.12503
-0.0608151
0.116541
0.272492
0.290839
0.254145
0.296955
0.287781
0.379517
0.376459
0.330591
0.238855
0.165467
0.0462101
-0.0332943
-0.0791623
-0.149493
-0.180072
-0.198419
-0.18313
-0.137262
-0.0669308
-0.0485836
-0.0822201
-0.143377
-0.0485836
0.0156314
0.0829044
0.119599
0.156293
0.199103
0.235797
0.266376
0.266376
0.18993
0.0981937
-0.0424679
-0.103625
-0.0608151
0.0462101
0.137946
0.024805
-0.0363522
-0.0394101
-0.0424679
-0.0118893
0.0370365
-0.0516415
-0.115857
-0.0638729
-0.00577358
0.0278629
0.0217472
0.0614994
0.153235
0.391748
0.388691
0.235797
0.0186893
-0.018005
-0.0118893
-0.0761044
-0.134204
-0.345196
-0.430816
-0.31156
-0.0883358
0.0400943
0.0737308
0.0523258
0.0798465
0.220508
0.241913
0.196045
0.251087
0.422327
0.712824
1.19597
1.78002
2.39465
3.26614
4.37308
5.61152
7.0059
8.49202
10.0301
11.5162
13.2317
15.0114
16.8339
18.6135
20.2006
21.6317
22.9435
23.9801
24.6865
25.1665
25.3317
25.295
25.0748
24.6926
23.9954
23.2982
22.5612
21.7081
20.8641
20.1088
19.0997
18.1243
17.3078
16.5464
15.944
15.5618
15.1673
14.7668
14.3753
14.0787
14.1552
14.1093
14.0696
14.1796
14.357
14.5466
14.7698
14.8493
14.7668
14.7148
14.6811
14.6139
14.5405
14.3998
14.2347
14.1246
13.7454
13.2378
12.5957
11.871
11.0515
10.2105
9.40938
8.53178
7.57466
6.54722
5.47391
4.42507
3.32424
2.11332
0.801502
-0.271808
-1.17082
-1.88024
-2.45818
-2.79454
-2.82818
-2.47347
-1.95669
-1.30231
-0.577594
0.113483
0.773981
1.35192
1.74332
1.8687
1.86564
1.7739
1.4834
1.07059
0.648609
0.183814
-0.326849
-0.678503
-1.03016
-1.2014
-1.22586
-1.17693
-1.01487
-0.78247
-0.357428
0.0767887
0.364228
0.541584
0.611914
0.676129
0.721997
0.731171
0.764807
0.755634
0.584394
0.358112
0.128772
-0.0699887
-0.204535
-0.247345
-0.259576
-0.336023
-0.375775
-0.317675
-0.219824
-0.134204
0.0553836
0.241913
0.373401
0.422327
0.36117
0.31836
0.266376
0.257202
0.229682
0.244971
0.238855
0.248029
0.177698
0.113483
0.0553836
0.0462101
0.0645572
0.0431522
0.00951572
-0.0791623
-0.131146
-0.164782
-0.155609
-0.0455258
0.104309
0.141004
0.137946
0.110425
0.165467
0.220508
0.183814
0.0859623
0.101252
0.0951358
0.110425
0.0798465
0.0553836
0.153235
0.309186
0.300013
0.113483
-0.0118893
-0.0485836
-0.0241208
-0.0424679
-0.161725
-0.152551
-0.0944516
0.0309208
0.137946
0.18993
0.113483
0.0217472
-0.018005
0.0676151
0.147119
0.168525
0.113483
0.0737308
0.0431522
-0.0577572
0.00951572
0.104309
0.116541
0.116541
0.150177
0.110425
-0.00271572
-0.00577358
0.0676151
0.0859623
0.153235
0.177698
0.180756
0.351996
0.666956
0.899353
1.17456
1.56902
2.13473
2.89919
3.84407
5.05499
6.29954
7.62359
9.03021
10.6662
12.3633
14.0604
15.8156
17.6381
19.2496
20.7174
22.0292
23.1545
24.0749
24.7537
25.2583
25.3684
25.298
24.9739
24.5305
23.9556
23.2095
22.445
21.4543
20.4207
19.7174
18.9438
18.0784
17.3109
16.6657
15.993
15.4089
15.0206
14.8157
14.4579
14.1644
14.1491
14.1888
14.2225
14.464
14.7362
14.8982
14.9992
15.0481
15.0664
15.1245
15.0267
14.7973
14.4793
14.25
13.9625
13.7301
13.3907
12.9504
12.3908
11.819
11.1891
10.287
9.25037
8.22599
7.32698
6.3454
5.214
4.01837
2.86556
1.66076
0.4896
-0.507263
-1.37875
-2.05148
-2.45818
-2.51322
-2.31446
-2.01173
-1.62338
-1.00569
-0.317675
0.373401
1.07059
1.64241
1.91456
1.94514
1.89622
1.70051
1.33969
0.844312
0.364228
-0.131146
-0.721313
-1.06685
-1.22892
-1.27173
-1.20446
-1.06074
-0.831396
-0.559246
-0.470569
-0.235113
0.0553836
0.416211
0.605799
0.676129
0.706708
0.673072
0.474311
0.306128
0.235797
0.177698
0.0767887
-0.0608151
-0.232055
-0.381891
-0.559246
-0.626519
-0.476684
-0.348254
-0.21065
-0.128088
-0.0669308
0.0034
0.156293
0.422327
0.40398
0.293897
0.27555
0.330591
0.293897
0.244971
0.312244
0.397864
0.333649
0.208277
0.101252
0.0278629
-0.0883358
-0.112799
-0.12503
-0.106683
-0.109741
-0.180072
-0.16784
-0.109741
-0.00271572
0.092078
0.0431522
0.0186893
0.0706729
0.134888
0.165467
0.205219
0.205219
0.104309
0.0034
0.024805
0.0462101
0.0645572
0.0676151
0.0645572
-0.00883145
0.125714
0.104309
0.0737308
0.0217472
0.000342139
0.000342139
0.0767887
0.110425
0.165467
0.183814
0.141004
0.134888
0.13183
0.0859623
-0.00577358
-0.161725
-0.213708
-0.177014
-0.0944516
-0.0424679
-0.018005
-0.0241208
-0.0332943
-0.134204
-0.180072
-0.115857
-0.0302365
0.0400943
0.0614994
0.0553836
0.101252
0.156293
0.18993
0.306128
0.459021
0.71894
1.10117
1.65159
2.44969
3.35482
4.23854
5.28433
6.55334
7.9202
9.41244
11.1034
12.9504
14.6139
16.314
18.002
19.6532
21.0904
22.3747
23.5275
24.4602
25.0289
25.3745

## Sheet: Sheet2
94.3431
95.1611
95.9421
96.6348
97.438
98.4549
99.8034
101.439
103.429
105.573
107.762
110.024
112.109
113.966
115.742
117.267
118.734
120.001
121.232
122.426
123.509
124.57
125.579
126.493
127.451
128.357
129.227
130.089
130.863
131.519
132.034
132.484
132.86
133.243
133.648
134.098
134.643
135.225
135.719
136.146
136.404
136.633
136.802
136.846
136.868
136.787
136.699
136.574
136.33
136.043
135.689
135.306
134.879
134.422
133.994
133.633
133.376
133.184
133.191
133.324
133.464
133.641
133.744
133.692
133.457
133.051
132.337
131.563
130.561
129.522
128.475
127.525
126.655
125.955
125.403
125.027
124.791
124.644
124.511
124.496
124.386
124.327
124.15
123.892
123.568
123.221
122.669
122.079
121.401
120.672
119.854
119.102
118.247
117.4
116.707
116.015
115.403
114.828
114.32
113.937
113.517
113.163
112.853
112.529
112.139
111.711
111.24
110.709
110.105
109.442
108.705
107.865
106.981
105.927
104.136
101.697
99.1181
96.9517
95.4632
94.4758
93.9968
93.702
93.5178
93.282
93.0315
92.7072
92.2799
91.7714
91.2114
90.5261
89.8187
89.0818
88.3302
87.5565
86.8491
86.1564
85.449
84.7858
84.2847
83.7689
83.2678
82.8699
82.4425
82.0667
81.6836
81.3151
80.9541
80.5414
80.0993
79.6719
79.1487
78.6771
78.2129
77.6971
77.2402
76.7907
76.3486
75.9433
75.5454
75.1106
74.779
74.4253
74.0864
73.7253
73.46
73.1726
72.8484
72.561
72.2663
71.9641
71.6989
71.4778
71.242
70.9694
70.7557
70.4978
70.2767
70.0041
69.8051
69.7019
69.6356
69.7461
69.9746
70.3357
70.7483
71.2715
71.9126
72.5537
73.4158
74.418
75.8328
77.4539
79.5245
82.1625
85.2058
87.9323
89.9366
91.484
92.6557
93.6873
94.4905
95.1463
95.8316
96.6422
97.7254
99.0444
100.592
102.368
104.298
106.222
108.167
110.12
112.08
113.959
115.705
117.474
119.006
120.318
121.504
122.514
123.568
124.666
125.756
126.839
127.797
128.733
129.61
130.443
131.158
131.718
132.255
132.742
133.081
133.449
133.847
134.304
134.82
135.372
135.918
136.19
136.522
136.714
136.846
136.868
136.868
136.765
136.625
136.456
136.205
135.925
135.557
135.181
134.776
134.311
133.877
133.56
133.243
133.154
133.221
133.287
133.442
133.597
133.626
133.574
133.258
132.705
131.998
131.084
130.111
129.028
128.077
127.149
126.338
125.697
125.211
124.85
124.658
124.481
124.422
124.349
124.253
124.157
123.995
123.745
123.376
122.956
122.411
121.814
121.129
120.37
119.596
118.763
117.923
117.098
116.361
115.698
115.101
114.534
114.077
113.686
113.31
113.023
112.721
112.316
111.918
111.498
111.026
110.392
109.84
109.11
108.366
107.533
106.546
105.227
103.2
100.607
98.1159
96.2443
94.9768
94.2031
93.7905
93.5399
93.3483
93.1494
92.8546
92.5083
92.0735
91.543
90.9387
90.2461
89.5313
88.7723
88.0649
87.2765
86.5396
85.8469
85.2058
84.5426
84.0268
83.5184
83.0247
82.6636
82.2731
81.8899
81.5141
81.1383
80.7772
80.3793
79.893
79.4656
79.0087
78.5371
77.9697
77.5276
77.0265
76.5844
76.1422
75.7149
75.3169
74.978
74.6022
74.3001
73.9611
73.6737
73.4011
73.1284
72.7747
72.4873
72.1926
71.9126
71.6031
71.3968
71.1241
70.8441
70.6746
70.4093
70.1735
69.9525
69.8198
69.7093
69.724
69.8788
70.1072
70.4978
70.9915
71.5368
72.1189
72.8263
73.6811
74.8674
76.238
78.0213
80.2909
83.1647
86.2154
88.7797
90.6808
92.1472
93.2452
94.1073
94.9326
95.6474
96.3253
97.1138
98.1454
99.5013
101.004
102.854
104.858
106.929
109.059
111.254
113.273
115.079
116.729
118.218
119.611
120.79
121.947
123.015
124.157
125.189
126.235
127.149
128.018
128.91
129.772
130.546
131.283
131.961
132.499
132.963
133.376
133.744
134.201
134.665
135.144
135.689
136.168
136.515
136.802
136.861
136.883
136.883
136.831
136.78
136.537
136.397
136.161
135.807
135.402
135.1
134.702
134.201
133.832
133.501
133.353
133.25
133.339
133.53
133.7
133.796
133.825
133.648
133.25
132.675
131.887
130.995
130.008
128.925
127.923
127.068
126.309
125.727
125.292
124.916
124.71
124.577
124.526
124.422
124.327
124.238
124.047
123.752
123.398
122.949
122.374
121.748
121.055
120.296
119.471
118.653
117.827
116.987
116.243
115.654
115.057
114.511
114.077
113.745
113.384
113.067
112.758
112.426
112.021
111.571
111.078
110.488
109.825
109.073
108.233
107.283
106.015
103.878
101.203
98.6833
96.679
95.3453
94.5863
94.1589
93.8936
93.6431
93.422
93.1494
92.8325
92.442
91.9262
91.3588
90.725
90.0619
89.3397
88.6323
87.8218
87.107
86.4438
85.729
85.1174
84.469
83.99
83.4889
83.0026
82.5604
82.1552
81.8088
81.4257
81.0277
80.6372
80.2319
79.7972
79.3477
78.8466
78.3897
77.8886
77.4613
76.9381
76.5033
76.0612
75.6412
75.258
74.8674
74.4622
74.2043
73.88
73.5411
73.2537
72.9442
72.5979
72.3326
72.082
71.8315
71.5294
71.3083
71.0725
70.8146
70.5715
70.3725
70.0925
69.8862
69.7388
69.6356
69.6725
69.9304
70.2325
70.5862
71.0799
71.6841
72.2957
73.04
73.9463
75.258
76.7612
78.6845
81.1456
84.1447
87.1217
89.4797
91.1377
92.4641
93.4883
94.2621
95.1758
95.8611
96.5464
97.3348
98.4033
99.7444
101.432
103.392
105.61
107.997
110.311
112.375
114.209
115.83
117.356
118.771
120.031
121.21
122.315
123.354
124.371
125.417
126.309
127.186
128.144
128.976
129.765
130.561
131.29
131.828
132.373
132.764
133.162
133.545
133.994
134.525
134.997
135.535
135.984
136.338
136.581
136.765
136.809
136.824
136.809
136.736
136.551
136.338
136.05
135.675
135.218
134.849
134.422
133.95
133.567
133.28
133.147
133.154
133.339
133.538
133.685
133.796
133.818
133.538
133.051
132.418
131.585
130.575
129.485
128.431
127.444
126.626
125.933
125.388
125.012
124.769
124.644
124.504
124.467
124.349
124.297
124.172
123.943
123.619
123.199
122.728
122.101
121.497
120.782
119.942
119.139
118.343
117.474
116.744
116.007
115.396
114.828
114.305
113.915
113.502
113.185
112.853
112.47
112.109
111.733
111.284
110.746
110.157
109.471
108.734
107.916
106.951
105.802
103.915
101.366
98.7496
96.6643
95.279
94.4463
93.9452
93.6578
93.5104
93.3041
93.0167
92.7072
92.2946
91.7714
91.1303
90.4819
89.8261
89.0965
88.2934
87.5786
86.8049
86.1269
85.4711
84.8521
84.2332
83.7689
83.2973
82.8184
82.4204
82.0225
81.6615
81.2709
80.8877
80.4972
80.0256
79.6056
79.1487
78.6403
78.2276
77.7192
77.2549
76.7612
76.3559
75.8917
75.4717
75.118
74.7495
74.3811
74.0937
73.7474
73.4232
73.1653
72.8631
72.561
72.2589
71.9863
71.7283
71.4925
71.2273
70.9915
70.7851
70.5567
70.2914
70.0114
69.7977
69.7019
69.6356
69.7609
70.0041
70.402
70.7483
71.301
71.9126
72.6052
73.3495
74.3443
75.7075
77.2918
79.3329
81.9341
85.0142
87.8807
90.025
91.5872
92.7883
93.7757
94.5863

## Sheet: Sheet3
0
0.00500626
0.0100125
0.0150188
0.020025
0.0250313
0.0300375
0.0350438
0.0400501
0.0450563
0.0500626
0.0550688
0.0600751
0.0650814
0.0700876
0.0750939
0.0801001
0.0851064
0.0901126
0.0951189
0.100125
0.105131
0.110138
0.115144
0.12015
0.125156
0.130163
0.135169
0.140175
0.145181
0.150188
0.155194
0.1602
0.165207
0.170213
0.175219
0.180225
0.185232
0.190238
0.195244
0.20025
0.205257
0.210263
0.215269
0.220275
0.225282
0.230288
0.235294
0.2403
0.245307
0.250313
0.255319
0.260325
0.265332
0.270338
0.275344
0.28035
0.285357
0.290363
0.295369
0.300375
0.305382
0.310388
0.315394
0.320401
0.325407
0.330413
0.335419
0.340426
0.345432
0.350438
0.355444
0.360451
0.365457
0.370463
0.375469
0.380476
0.385482
0.390488
0.395494
0.400501
0.405507
0.410513
0.415519
0.420526
0.425532
0.430538
0.435544
0.440551
0.445557
0.450563
0.455569
0.460576
0.465582
0.470588
0.475594
0.480601
0.485607
0.490613
0.49562
0.500626
0.505632
0.510638
0.515645
0.520651
0.525657
0.530663
0.53567
0.540676
0.545682
0.550688
0.555695
0.560701
0.565707
0.570713
0.57572
0.580726
0.585732
0.590738
0.595745
0.600751
0.605757
0.610763
0.61577
0.620776
0.625782
0.630788
0.635795
0.640801
0.645807
0.650814
0.65582
0.660826
0.665832
0.670839
0.675845
0.680851
0.685857
0.690864
0.69587
0.700876
0.705882
0.710889
0.715895
0.720901
0.725907
0.730914
0.73592
0.740926
0.745932
0.750939
0.755945
0.760951
0.765957
0.770964
0.77597
0.780976
0.785982
0.790989
0.795995
0.801001
0.806008
0.811014
0.81602
0.821026
0.826033
0.831039
0.836045
0.841051
0.846058
0.851064
0.85607
0.861076
0.866083
0.871089
0.876095
0.881101
0.886108
0.891114
0.89612
0.901126
0.906133
0.911139
0.916145
0.921151
0.926158
0.931164
0.93617
0.941176
0.946183
0.951189
0.956195
0.961202
0.966208
0.971214
0.97622
0.981227
0.986233
0.991239
0.996245
1.00125
1.00626
1.01126
1.01627
1.02128
1.02628
1.03129
1.0363
1.0413
1.04631
1.05131
1.05632
1.06133
1.06633
1.07134
1.07635
1.08135
1.08636
1.09136
1.09637
1.10138
1.10638
1.11139
1.1164
1.1214
1.12641
1.13141
1.13642
1.14143
1.14643
1.15144
1.15645
1.16145
1.16646
1.17146
1.17647
1.18148
1.18648
1.19149
1.1965
1.2015
1.20651
1.21151
1.21652
1.22153
1.22653
1.23154
1.23655
1.24155
1.24656
1.25156
1.25657
1.26158
1.26658
1.27159
1.2766
1.2816
1.28661
1.29161
1.29662
1.30163
1.30663
1.31164
1.31665
1.32165
1.32666
1.33166
1.33667
1.34168
1.34668
1.35169
1.3567
1.3617
1.36671
1.37171
1.37672
1.38173
1.38673
1.39174
1.39675
1.40175
1.40676
1.41176
1.41677
1.42178
1.42678
1.43179
1.4368
1.4418
1.44681
1.45181
1.45682
1.46183
1.46683
1.47184
1.47685
1.48185
1.48686
1.49186
1.49687
1.50188
1.50688
1.51189
1.5169
1.5219
1.52691
1.53191
1.53692
1.54193
1.54693
1.55194
1.55695
1.56195
1.56696
1.57196
1.57697
1.58198
1.58698
1.59199
1.597
1.602
1.60701
1.61202
1.61702
1.62203
1.62703
1.63204
1.63705
1.64205
1.64706
1.65207
1.65707
1.66208
1.66708
1.67209
1.6771
1.6821
1.68711
1.69212
1.69712
1.70213
1.70713
1.71214
1.71715
1.72215
1.72716
1.73217
1.73717
1.74218
1.74718
1.75219
1.7572
1.7622
1.76721
1.77222
1.77722
1.78223
1.78723
1.79224
1.79725
1.80225
1.80726
1.81227
1.81727
1.82228
1.82728
1.83229
1.8373
1.8423
1.84731
1.85232
1.85732
1.86233
1.86733
1.87234
1.87735
1.88235
1.88736
1.89237
1.89737
1.90238
1.90738
1.91239
1.9174
1.9224
1.92741
1.93242
1.93742
1.94243
1.94743
1.95244
1.95745
1.96245
1.96746
1.97247
1.97747
1.98248
1.98748
1.99249
1.9975
2.0025
2.00751
2.01252
2.01752
2.02253
2.02753
2.03254
2.03755
2.04255
2.04756
2.05257
2.05757
2.06258
2.06758
2.07259
2.0776
2.0826
2.08761
2.09262
2.09762
2.10263
2.10763
2.11264
2.11765
2.12265
2.12766
2.13267
2.13767
2.14268
2.14768
2.15269
2.1577
2.1627
2.16771
2.17272
2.17772
2.18273
2.18773
2.19274
2.19775
2.20275
2.20776
2.21277
2.21777
2.22278
2.22778
2.23279
2.2378
2.2428
2.24781
2.25282
2.25782
2.26283
2.26783
2.27284
2.27785
2.28285
2.28786
2.29287
2.29787
2.30288
2.30788
2.31289
2.3179
2.3229
2.32791
2.33292
2.33792
2.34293
2.34793
2.35294
2.35795
2.36295
2.36796
2.37297
2.37797
2.38298
2.38798
2.39299
2.398
2.403
2.40801
2.41302
2.41802
2.42303
2.42804
2.43304
2.43805
2.44305
2.44806
2.45307
2.45807
2.46308
2.46809
2.47309
2.4781
2.4831
2.48811
2.49312
2.49812
2.50313
2.50814
2.51314
2.51815
2.52315
2.52816
2.53317
2.53817
2.54318
2.54819
2.55319
2.5582
2.5632
2.56821
2.57322
2.57822
2.58323
2.58824
2.59324
2.59825
2.60325
2.60826
2.61327
2.61827
2.62328
2.62829
2.63329
2.6383
2.6433
2.64831
2.65332
2.65832
2.66333
2.66834
2.67334
2.67835
2.68335
2.68836
2.69337
2.69837
2.70338
2.70839
2.71339
2.7184
2.7234
2.72841
2.73342
2.73842
2.74343
2.74844
2.75344
2.75845
2.76345
2.76846
2.77347
2.77847
2.78348
2.78849
2.79349
2.7985
2.8035
2.80851
2.81352
2.81852
2.82353
2.82854
2.83354
2.83855
2.84355
2.84856
2.85357
2.85857
2.86358
2.86859
2.87359
2.8786
2.8836
2.88861
2.89362
2.89862
2.90363
2.90864
2.91364
2.91865
2.92365
2.92866
2.93367
2.93867
2.94368
2.94869
2.95369
2.9587
2.9637
2.96871
2.97372
2.97872
2.98373
2.98874
2.99374
2.99875
3.00375
3.00876
3.01377
3.01877
3.02378
3.02879
3.03379
3.0388
3.0438
3.04881
3.05382
3.05882
3.06383
3.06884
3.07384
3.07885
3.08385
3.08886
3.09387
3.09887
3.10388
3.10889
3.11389
3.1189
3.1239
3.12891
3.13392
3.13892
3.14393
3.14894
3.15394
3.15895
3.16395
3.16896
3.17397
3.17897
3.18398
3.18899
3.19399
3.199
3.20401
3.20901
3.21402
3.21902
3.22403
3.22904
3.23404
3.23905
3.24406
3.24906
3.25407
3.25907
3.26408
3.26909
3.27409
3.2791
3.28411
3.28911
3.29412
3.29912
3.30413
3.30914
3.31414
3.31915
3.32416
3.32916
3.33417
3.33917
3.34418
3.34919
3.35419
3.3592
3.36421
3.36921
3.37422
3.37922
3.38423
3.38924
3.39424
3.39925
3.40426
3.40926
3.41427
3.41927
3.42428
3.42929
3.43429
3.4393
3.44431
3.44931
3.45432
3.45932
3.46433
3.46934
3.47434
3.47935
3.48436
3.48936
3.49437
3.49937
3.50438
3.50939
3.51439
3.5194
3.52441
3.52941
3.53442
3.53942
3.54443
3.54944
3.55444
3.55945
3.56446
3.56946
3.57447
3.57947
3.58448
3.58949
3.59449
3.5995
3.60451
3.60951
3.61452
3.61952
3.62453
3.62954
3.63454
3.63955
3.64456
3.64956
3.65457
3.65957
3.66458
3.66959
3.67459
3.6796
3.68461
3.68961
3.69462
3.69962
3.70463
3.70964
3.71464
3.71965
3.72466
3.72966
3.73467
3.73967
3.74468
3.74969
3.75469
3.7597
3.76471
3.76971
3.77472
3.77972
3.78473
3.78974
3.79474
3.79975
3.80476
3.80976
3.81477
3.81977
3.82478
3.82979
3.83479
3.8398
3.84481
3.84981
3.85482
3.85982
3.86483
3.86984
3.87484
3.87985
3.88486
3.88986
3.89487
3.89987
3.90488
3.90989
3.91489
3.9199
3.92491
3.92991
3.93492
3.93992
3.94493
3.94994
3.95494
3.95995
3.96496
3.96996
3.97497
3.97997
3.98498
3.98999
3.99499
4
