# Supplementary material for: A Bio-Inspired Approach for the Reduction of Left Ventricular Workload
Source: PLoS One. 2014 Jan 24;9(1):e87122. doi: 10.1371/journal.pone.0087122 (PMC3901771; doi:10.1371/journal.pone.0087122)
Supplement: Data S1 — (ZIP) [file pone.0087122.s002.zip › Pressure_FLow_AortaNo3_setup1_ring4_HR72_1.xls]

## Sheet: Sheet1
1.09506
0.602741
0.0951358
-0.381891
-0.776355
-1.17388
-1.35735
-1.43074
-1.26255
-0.984289
-0.748834
-0.473626
-0.201477
-0.109741
0.153235
0.507947
0.819849
0.936048
0.929932
0.87489
0.688361
0.44679
0.26026
0.134888
0.0217472
-0.134204
-0.247345
-0.26875
-0.479742
-0.583709
-0.488916
-0.332965
-0.22594
-0.0791623
0.0492679
0.0645572
0.0523258
0.104309
0.214392
0.336707
0.355054
0.278608
0.254145
0.339765
0.306128
0.199103
0.0737308
-0.106683
-0.222882
-0.241229
-0.259576
-0.137262
-0.109741
-0.232055
-0.31156
-0.280981
-0.170898
-0.018005
0.101252
0.0584415
0.156293
0.147119
0.0767887
0.101252
0.17464
0.128772
0.0981937
0.0737308
-0.0118893
-0.0944516
-0.121972
-0.0975094
-0.152551
-0.180072
-0.235113
-0.121972
-0.018005
0.0584415
0.128772
0.150177
0.0523258
0.0890201
0.229682
0.336707
0.40398
0.324475
0.300013
0.40398
0.755634
1.35192
2.10415
3.06126
4.32416
5.8959
7.75202
9.73046
11.7731
13.935
16.0969
18.268
20.3749
22.4114
24.1972
25.6803
26.8728
27.7321
28.0165
27.8452
27.4202
26.882
26.2032
25.3561
24.1177
22.867
21.754
20.5492
19.2098
18.2099
17.2283
16.0816
15.0603
14.1796
13.2898
12.351
11.5193
10.8588
10.5316
10.2778
10.2136
10.2442
10.1708
10.1402
10.3084
10.5622
10.5867
10.5438
10.498
10.5897
10.4735
10.1891
9.65401
8.82533
7.94161
7.00284
6.18334
5.22929
4.06424
2.75242
1.41919
0.141004
-1.04239
-1.99033
-2.51628
-2.81289
-2.96884
-2.86793
-2.51016
-1.88942
-1.07603
-0.250402
0.468195
1.12564
1.65159
2.01853
2.19894
2.22647
2.06746
1.62712
1.06754
0.547699
0.024805
-0.39718
-0.650982
-0.929248
-1.1433
-1.06991
-0.898669
-0.709082
-0.501147
-0.31156
-0.106683
0.0951358
0.40398
0.605799
0.737287
0.844312
0.896296
0.84737
0.740345
0.709766
0.4896
0.248029
-0.0149472
-0.161725
-0.201477
-0.302386
-0.473626
-0.586767
-0.553131
-0.336023
-0.180072
-0.0516415
0.0676151
0.0798465
0.266376
0.367285
0.379517
0.266376
0.21745
0.180756
0.278608
0.388691
0.523236
0.459021
0.278608
0.134888
0.0951358
0.0676151
-0.0638729
-0.0118893
0.0217472
-0.00271572
-0.0302365
0.024805
0.0186893
0.0462101
0.220508
0.416211
0.520179
0.553815
0.523236
0.40398
0.287781
0.144062
0.0400943
-0.0424679
-0.0546994
-0.103625
-0.140319
-0.173956
-0.232055
-0.228997
-0.262634
-0.26875
-0.189245
-0.0608151
0.107367
0.220508
0.278608
0.21745
0.119599
0.110425
0.13183
0.150177
0.202161
0.336707
0.786212
1.3825
2.23258
3.32424
4.71862
6.36375
8.29326
10.2656
12.2899
14.4151
16.6382
18.8429
20.9528
22.9649
24.5397
25.9616
26.9707
27.5119
27.778
27.7199
27.3407
26.7872
26.087
25.1818
24.0596
22.8517
21.5613
20.4085
19.3413
18.0876
16.8553
15.837
14.7453
13.721
12.7975
12.0055
11.3756
10.9353
10.6111
10.3971
10.2014
9.94757
10.0424
10.2442
10.4185
10.5072
10.498
10.5989
10.6234
10.4154
10.1402
9.89558
9.42467
8.83145
8.10979
7.14962
6.08549
4.8868
3.59333
2.32126
1.17456
-0.00577358
-0.981231
-1.85884
-2.58661
-2.91074
-2.89851
-2.72115
-2.39091
-1.81909
-0.987347
-0.0730465
0.706708
1.33357
1.71274
1.97878
2.11332
2.00018
1.56902
1.13175
0.624146
0.116541
-0.332965
-0.770239
-1.1066
-1.24115
-1.339
-1.29008
-1.04545
-0.858917
-0.650982
-0.418585
-0.0608151
0.287781
0.624146
0.740345
0.737287
0.70365
0.676129
0.721997
0.755634
0.529352
0.290839
0.186872
-0.0302365
-0.274865
-0.348254
-0.372717
-0.372717
-0.326849
-0.33908
-0.186187
-0.128088
-0.0730465
-0.109741
-0.146435
0.0645572
0.183814
0.339765
0.416211
0.373401
0.306128
0.214392
0.0400943
-0.0149472
-0.0516415
-0.0730465
-0.100567
-0.198419
-0.26875
-0.446106
-0.473626
-0.345196
-0.250402
-0.192303
-0.0913937
0.0614994
-0.0608151
-0.0944516
-0.0118893
0.150177
0.153235
0.21745
0.183814
0.208277
0.202161
0.101252
0.0829044
0.024805
-0.0363522
-0.0394101
-0.0822201
-0.186187
-0.29627
-0.287097
-0.121972
-0.0516415
-0.018005
0.0186893
0.0553836
-0.0913937
-0.0822201
0.00645786
0.0890201
0.13183
0.17464
0.251087
0.468195
0.825965
1.49564
2.50473
3.77374
5.30573
7.08541
8.87426
10.6723
12.8311
15.1245
17.3415
19.534
21.65
23.4786
25.0748
26.301
27.1908
27.6342
27.8085
27.6893
27.2337
26.5701
25.6619
24.7262
23.7079
22.5765
21.335
20.1486
18.9285
17.4179
16.0908
15.1643
14.2194
13.3143
12.5131
11.8373
11.3205
10.92
10.5041
10.2748
10.183
10.1433
10.2258
10.3787
10.4215
10.339
10.339
10.5102
10.7151
10.6264
10.2656
9.865
9.38492
8.74583
7.83764
6.77656
5.62375
4.47705
3.29672
2.18671
1.00944
-0.216766
-1.2595
-2.16462
-2.76091
-2.98413
-2.76396
-2.29305
-1.73041
-1.01793
-0.18313
0.566046
1.24489
1.7525
2.13779
2.45886
2.39771
2.09192
1.6363
1.15927
0.611914
0.186872
-0.118914
-0.406353
-0.736602
-0.984289
-1.07603
-1.0271
-0.828338
-0.580652
-0.189245
0.0737308
0.400922
0.581336
0.725055
0.89018
0.945221
0.920758
0.734229
0.614972
0.498774
0.394806
0.168525
-0.0669308
-0.238171
-0.299328
-0.394122
-0.394122
-0.363543
-0.299328
-0.271808
-0.16784
-0.00271572
0.0737308
0.150177
0.18993
0.281665
0.327533
0.31836
0.165467
0.165467
0.248029
0.220508
0.17464
0.119599
0.0706729
-0.0241208
-0.0363522
-0.0516415
-0.0883358
-0.195361
-0.189245
-0.186187
-0.0699887
-0.0210629
0.0523258
0.0614994
0.159351
0.186872
0.18993
0.229682
0.128772
0.144062
0.278608
0.397864
0.309186
0.202161
0.21745
0.17464
0.0737308
0.024805
-0.0210629
-0.0608151
-0.0791623
0.0217472
0.122657
0.281665
0.312244
0.23274
0.180756
0.162409
0.192987
0.17464
0.223566
0.226624
0.208277
0.315302
0.642493
1.20208
1.95737
2.88391
4.17432
5.82251
7.64194
9.62343
11.712
13.8953
16.0174
18.1579
20.3168
22.3503
24.1513
25.6589
26.7169
27.356
27.6189
27.6281
27.3713
26.9829
26.3071
25.4907
24.399
23.1392
21.9802
20.7969
19.6288
18.3292
17.2222
16.1183
15.2468
14.3325
13.3143
12.2929
11.5529
11.0239
10.6386
10.2503
10.1647
10.0852
10.0943
10.131
10.3206
10.498
10.66
10.9597
11.0362
10.8038
10.4735
9.99343
9.495
8.84979
8.08533
7.16185
6.18028
5.10085
3.98474
2.88696
1.73721
0.529352
-0.718255
-1.69066
-2.32669
-2.67529
-2.84347
-2.61413
-2.19826
-1.60809
-0.996521
-0.244287
0.562989
1.24795
1.75555
2.1806
2.2601
2.16837
1.95126
1.5782
1.1134
0.66084
0.21745
-0.25346
-0.709082
-1.02098
-1.07297
-1.03933
-0.938421
-0.813049
-0.56842
-0.391064
-0.121972
0.269434
0.61803
0.83208
0.881006
0.911585
0.853485
0.636377
0.480426
0.36117
0.254145
0.147119
-0.00577358
-0.198419
-0.213708
-0.244287
-0.33908
-0.452221
-0.436932
-0.35437
-0.235113
-0.164782
-0.0669308
0.0462101
0.153235
0.293897
0.321418
0.36117
0.351996
0.348938
0.128772
0.0431522
0.0431522
0.0156314
-0.0118893
-0.0638729
-0.131146
-0.134204
-0.0791623
-0.121972
-0.18313
-0.198419
-0.207592
-0.186187
-0.16784
-0.140319
0.000342139
0.0676151
0.0829044
0.110425
0.144062
0.134888
0.183814
0.0523258
-0.0577572
-0.0546994
-0.0332943
-0.0363522
-0.00577358
-0.018005
-0.100567
-0.128088
-0.143377
-0.128088
-0.0822201
-0.018005
0.0125736
0.0125736
-0.0516415
-0.143377
-0.0546994
0.0645572
0.156293
0.150177
0.226624
0.455963
0.923816
1.49258
2.3763
3.55358
4.96937
6.60226
8.44616
10.4491
12.5712
14.8126
16.9868
19.1731
21.2525
23.2584
24.8363
26.1084
27.0471
27.6648
27.8911
27.7994
27.4385
26.7903
25.9555
25.0289
23.977
22.6866
21.4574
20.2923
19.1884
17.8124
16.6412
15.4487
14.4059
13.4427
12.6354
12.0544
11.5162
10.9658
10.5867
10.4276
10.1402

## Sheet: Sheet2
118.741
117.275
115.934
114.674
113.671
112.839
112.176
111.704
111.409
111.188
111.114
111.063
111.078
111.019
110.864
110.54
110.112
109.456
108.602
107.607
106.553
105.315
104.092
102.95
101.852
100.798
99.9065
99.1402
98.5359
98.0275
97.6664
97.4012
97.1359
96.8706
96.598
96.1485
95.7137
95.1537
94.4979
93.7315
92.9136
92.0662
91.123
90.1724
89.2734
88.4039
87.6081
86.9375
86.3185
85.7953
85.3016
84.9185
84.5795
84.1816
83.9016
83.4889
83.0763
82.6341
82.0815
81.5804
81.0277
80.4161
79.7456
79.1119
78.4929
77.8886
77.3212
76.7686
76.2528
75.7517
75.3906
74.9853
74.6243
74.2706
73.9611
73.6663
73.32
73.0179
72.6716
72.2736
71.942
71.5589
71.1757
70.8146
70.4536
70.0335
69.6872
69.3335
69.0977
69.0314
69.1124
69.5767
70.3135
71.4852
72.9589
74.9117
77.1444
79.5392
82.0741
84.6753
87.2912
89.7229
91.9556
93.8789
95.5221
96.7601
97.5927
98.057
98.3959
98.757
99.2065
99.9581
101.144
102.884
104.954
107.003
109.095
111.394
113.627
115.867
118.078
120.112
121.843
123.221
124.201
124.857
125.38
125.859
126.405
126.839
127.237
127.657
128.085
128.483
128.947
129.382
129.853
130.369
130.789
131.106
131.261
131.224
131.128
130.9
130.516
130.045
129.544
128.984
128.424
127.842
127.252
126.64
126.007
125.476
125.071
124.747
124.666
124.761
124.946
125.049
125.189
125.093
124.747
124.12
123.361
122.278
121.055
119.677
118.27
116.759
115.455
114.268
113.229
112.485
111.888
111.453
111.181
111.055
111.033
110.982
110.997
110.901
110.724
110.407
109.884
109.132
108.27
107.246
106.133
104.932
103.694
102.567
101.402
100.437
99.6044
98.8823
98.3444
97.8654
97.5485
97.2833
96.9959
96.7232
96.4064
96.0379
95.5442
94.9031
94.2105
93.4441
92.6336
91.6904
90.7766
89.885
89.0155
88.1828
87.4017
86.7533
86.1269
85.5743
85.1469
84.7784
84.4174
84.1521
83.7395
83.371
82.951
82.5162
82.0373
81.4478
80.8067
80.2024
79.5614
78.9424
78.3308
77.7118
77.1444
76.5917
76.157
75.7149
75.3464
74.9485
74.6243
74.3001
73.939
73.6369
73.3421
72.9295
72.5831
72.2442
71.8315
71.5073
71.0873
70.7262
70.343
70.0335
69.7019
69.3998
69.2156
69.1124
69.3482
69.8567
70.6967
71.861
73.4969
75.5527
77.9034
80.3056
82.892
85.4637
87.8954
90.2682
92.6262
94.5568
96.0379
97.0032
97.7254
98.2265
98.4917
98.7718
99.3097
100.194
101.506
103.23
105.271
107.548
109.766
112.316
114.755
117.142
119.235
121.003
122.352
123.435
124.26
124.916
125.41
125.977
126.478
126.972
127.385
127.753
128.188
128.645
129.161
129.603
130.089
130.568
130.9
131.121
131.246
131.165
130.981
130.686
130.222
129.75
129.212
128.682
128.203
127.65
127.009
126.353
125.859
125.299
124.894
124.702
124.673
124.776
124.872
125.056
125.13
124.968
124.54
123.914
123.044
121.983
120.686
119.272
117.805
116.383
115.101
113.981
113.03
112.264
111.726
111.358
111.144
111.011
110.974
111.019
111.011
110.893
110.68
110.297
109.707
109
108.042
106.929
105.787
104.586
103.37
102.213
101.13
100.179
99.376
98.7202
98.2191
97.7622
97.4233
97.2243
96.9001
96.6201
96.2295
95.8611
95.3379
94.7189
93.982
93.201
92.3609
91.4472
90.5261
89.6345
88.7576
87.9397
87.1954
86.5175
85.9132
85.4343
84.9848
84.6163
84.27
83.9163
83.57
83.1647
82.7594
82.3173
81.7867
81.2562
80.674
80.0477
79.3698
78.7213
78.1687
77.5276
76.9675
76.3928
75.9286
75.5306
75.0738
74.7864
74.4327
74.0569
73.8063
73.519
73.1579
72.7895
72.4726
72.141
71.7578
71.3525
70.9767
70.5346
70.1735
69.8346
69.5103
69.2009
69.0387
69.0756
69.3924
69.9377
70.9694
72.3252
74.02
76.1717
78.4118
80.9541
83.4742
86.0385
88.4997
90.8577
93.0683
94.8737
96.2811
97.2169
97.8507
98.2338
98.5433
98.9191
99.5307
100.636
102.198
104.018
106.067
108.307
110.503
112.824
115.189
117.415
119.397
121.121
122.418
123.391
124.142
124.688
125.248
125.778
126.279
126.736
127.267
127.783
128.298
128.777
129.308
129.831
130.354
130.826
131.194
131.334
131.401
131.32
131.106
130.701
130.244
129.765
129.124
128.542
128.026
127.385
126.714
126.132
125.616
125.145
124.776
124.599
124.614
124.725
124.938
125.034
125.027
124.813
124.312
123.59
122.706
121.578
120.281
118.881
117.407
115.963
114.733
113.664
112.743
112.117
111.579
111.291
111.063
111.011
110.945
110.982
110.967
110.864
110.584
110.112
109.486
108.661
107.688
106.605
105.418
104.144
102.957
101.881
100.813
99.8771
99.1549
98.5065
98.0054
97.6443
97.3717
97.0917
96.7748
96.5537
96.1558
95.6916
95.1611
94.461
93.6947
92.9283
92.0146
91.1009
90.1355
89.2808
88.4407
87.6596
86.9522
86.3333
85.7364
85.309
84.8521
84.4911
84.1447
83.8279
83.4005
83.0026
82.5678
82.0446
81.5214
80.9983
80.3719
79.7677
79.1266
78.5076
77.9255
77.3286
76.7981
76.2675
75.7738
75.3022
74.9559
74.6169
74.2632
73.8948
73.6295
73.2979
72.9589
72.6126
72.281
71.8978
71.5515
71.161
70.8073
70.4093
70.0188
69.6651
69.3335
69.0535
68.9724
69.0535
69.4661
70.2325
71.3673
72.8558
74.779
77.0118
79.4361
81.9267
84.4837
86.9817
89.3987
91.8083
93.8199
95.3526
96.5243
97.4748
97.9686
98.1822
98.4328
98.897
99.7886
101.1
102.736
104.674
106.715
108.941
111.188
113.598
115.926
118.034
119.994
121.571
122.831
123.789
124.43
124.982
125.601
126.139
126.611
127.112
127.539
127.952
128.343
128.829
129.337
129.794
130.347
130.737
131.054
131.187
131.305
131.18
130.819
130.457
129.927
129.404
128.836
128.343
127.768
127.112
126.567
125.963
125.403
125.019
124.725
124.644
124.717
124.828
125.041
125.115
125.064
124.739
124.12
123.28
122.234
121.025
119.729
118.27
116.862
115.499
114.276
113.325
112.544
111.932
111.512
111.247
111.114
111.026
110.982
110.952
110.915
110.702
110.392
109.906
109.199
108.307
107.305
106.177
104.976
103.797
102.581
101.528
100.518
99.6634
98.9191
98.3149
97.917
97.5706
97.2243
96.9811
96.7085
96.3622
95.9495
95.5295
94.9031
94.2621
93.5252
92.6704
91.7567
90.8577
89.885
89.0008
88.146
87.4017
86.7164
86.0901
85.6259
85.1911
84.7563
84.4395
84.0784
83.7763
83.371
82.951
82.4868
81.9341
81.433
80.8435
80.2245
79.554
78.935
78.316
77.6823
77.1812
76.6286
76.1422
75.7001
75.3243
74.9632
74.5948
74.2558
73.9463
73.5705
73.2979
72.8631
72.5758
72.2
71.8168
71.4704
71.102
70.7041
70.3504
70.0188
69.6577
69.3335
69.164
69.1272
69.3851
69.8862
70.7999
72.0378
73.6811
75.7885
78.1244
80.5193
83.0468
85.6111
88.0576
90.4892
92.8104
94.6894
96.2074
97.2243
97.7917
98.1601
98.4254
98.816
99.457
100.43
101.808
103.554
105.492
107.725
109.899
112.205
114.681
116.965
118.984
120.863
122.352
123.479
124.29
125.027
125.579
126.088
126.537

## Sheet: Sheet3
0
0.00500626
0.0100125
0.0150188
0.020025
0.0250313
0.0300375
0.0350438
0.0400501
0.0450563
0.0500626
0.0550688
0.0600751
0.0650814
0.0700876
0.0750939
0.0801001
0.0851064
0.0901126
0.0951189
0.100125
0.105131
0.110138
0.115144
0.12015
0.125156
0.130163
0.135169
0.140175
0.145181
0.150188
0.155194
0.1602
0.165207
0.170213
0.175219
0.180225
0.185232
0.190238
0.195244
0.20025
0.205257
0.210263
0.215269
0.220275
0.225282
0.230288
0.235294
0.2403
0.245307
0.250313
0.255319
0.260325
0.265332
0.270338
0.275344
0.28035
0.285357
0.290363
0.295369
0.300375
0.305382
0.310388
0.315394
0.320401
0.325407
0.330413
0.335419
0.340426
0.345432
0.350438
0.355444
0.360451
0.365457
0.370463
0.375469
0.380476
0.385482
0.390488
0.395494
0.400501
0.405507
0.410513
0.415519
0.420526
0.425532
0.430538
0.435544
0.440551
0.445557
0.450563
0.455569
0.460576
0.465582
0.470588
0.475594
0.480601
0.485607
0.490613
0.49562
0.500626
0.505632
0.510638
0.515645
0.520651
0.525657
0.530663
0.53567
0.540676
0.545682
0.550688
0.555695
0.560701
0.565707
0.570713
0.57572
0.580726
0.585732
0.590738
0.595745
0.600751
0.605757
0.610763
0.61577
0.620776
0.625782
0.630788
0.635795
0.640801
0.645807
0.650814
0.65582
0.660826
0.665832
0.670839
0.675845
0.680851
0.685857
0.690864
0.69587
0.700876
0.705882
0.710889
0.715895
0.720901
0.725907
0.730914
0.73592
0.740926
0.745932
0.750939
0.755945
0.760951
0.765957
0.770964
0.77597
0.780976
0.785982
0.790989
0.795995
0.801001
0.806008
0.811014
0.81602
0.821026
0.826033
0.831039
0.836045
0.841051
0.846058
0.851064
0.85607
0.861076
0.866083
0.871089
0.876095
0.881101
0.886108
0.891114
0.89612
0.901126
0.906133
0.911139
0.916145
0.921151
0.926158
0.931164
0.93617
0.941176
0.946183
0.951189
0.956195
0.961202
0.966208
0.971214
0.97622
0.981227
0.986233
0.991239
0.996245
1.00125
1.00626
1.01126
1.01627
1.02128
1.02628
1.03129
1.0363
1.0413
1.04631
1.05131
1.05632
1.06133
1.06633
1.07134
1.07635
1.08135
1.08636
1.09136
1.09637
1.10138
1.10638
1.11139
1.1164
1.1214
1.12641
1.13141
1.13642
1.14143
1.14643
1.15144
1.15645
1.16145
1.16646
1.17146
1.17647
1.18148
1.18648
1.19149
1.1965
1.2015
1.20651
1.21151
1.21652
1.22153
1.22653
1.23154
1.23655
1.24155
1.24656
1.25156
1.25657
1.26158
1.26658
1.27159
1.2766
1.2816
1.28661
1.29161
1.29662
1.30163
1.30663
1.31164
1.31665
1.32165
1.32666
1.33166
1.33667
1.34168
1.34668
1.35169
1.3567
1.3617
1.36671
1.37171
1.37672
1.38173
1.38673
1.39174
1.39675
1.40175
1.40676
1.41176
1.41677
1.42178
1.42678
1.43179
1.4368
1.4418
1.44681
1.45181
1.45682
1.46183
1.46683
1.47184
1.47685
1.48185
1.48686
1.49186
1.49687
1.50188
1.50688
1.51189
1.5169
1.5219
1.52691
1.53191
1.53692
1.54193
1.54693
1.55194
1.55695
1.56195
1.56696
1.57196
1.57697
1.58198
1.58698
1.59199
1.597
1.602
1.60701
1.61202
1.61702
1.62203
1.62703
1.63204
1.63705
1.64205
1.64706
1.65207
1.65707
1.66208
1.66708
1.67209
1.6771
1.6821
1.68711
1.69212
1.69712
1.70213
1.70713
1.71214
1.71715
1.72215
1.72716
1.73217
1.73717
1.74218
1.74718
1.75219
1.7572
1.7622
1.76721
1.77222
1.77722
1.78223
1.78723
1.79224
1.79725
1.80225
1.80726
1.81227
1.81727
1.82228
1.82728
1.83229
1.8373
1.8423
1.84731
1.85232
1.85732
1.86233
1.86733
1.87234
1.87735
1.88235
1.88736
1.89237
1.89737
1.90238
1.90738
1.91239
1.9174
1.9224
1.92741
1.93242
1.93742
1.94243
1.94743
1.95244
1.95745
1.96245
1.96746
1.97247
1.97747
1.98248
1.98748
1.99249
1.9975
2.0025
2.00751
2.01252
2.01752
2.02253
2.02753
2.03254
2.03755
2.04255
2.04756
2.05257
2.05757
2.06258
2.06758
2.07259
2.0776
2.0826
2.08761
2.09262
2.09762
2.10263
2.10763
2.11264
2.11765
2.12265
2.12766
2.13267
2.13767
2.14268
2.14768
2.15269
2.1577
2.1627
2.16771
2.17272
2.17772
2.18273
2.18773
2.19274
2.19775
2.20275
2.20776
2.21277
2.21777
2.22278
2.22778
2.23279
2.2378
2.2428
2.24781
2.25282
2.25782
2.26283
2.26783
2.27284
2.27785
2.28285
2.28786
2.29287
2.29787
2.30288
2.30788
2.31289
2.3179
2.3229
2.32791
2.33292
2.33792
2.34293
2.34793
2.35294
2.35795
2.36295
2.36796
2.37297
2.37797
2.38298
2.38798
2.39299
2.398
2.403
2.40801
2.41302
2.41802
2.42303
2.42804
2.43304
2.43805
2.44305
2.44806
2.45307
2.45807
2.46308
2.46809
2.47309
2.4781
2.4831
2.48811
2.49312
2.49812
2.50313
2.50814
2.51314
2.51815
2.52315
2.52816
2.53317
2.53817
2.54318
2.54819
2.55319
2.5582
2.5632
2.56821
2.57322
2.57822
2.58323
2.58824
2.59324
2.59825
2.60325
2.60826
2.61327
2.61827
2.62328
2.62829
2.63329
2.6383
2.6433
2.64831
2.65332
2.65832
2.66333
2.66834
2.67334
2.67835
2.68335
2.68836
2.69337
2.69837
2.70338
2.70839
2.71339
2.7184
2.7234
2.72841
2.73342
2.73842
2.74343
2.74844
2.75344
2.75845
2.76345
2.76846
2.77347
2.77847
2.78348
2.78849
2.79349
2.7985
2.8035
2.80851
2.81352
2.81852
2.82353
2.82854
2.83354
2.83855
2.84355
2.84856
2.85357
2.85857
2.86358
2.86859
2.87359
2.8786
2.8836
2.88861
2.89362
2.89862
2.90363
2.90864
2.91364
2.91865
2.92365
2.92866
2.93367
2.93867
2.94368
2.94869
2.95369
2.9587
2.9637
2.96871
2.97372
2.97872
2.98373
2.98874
2.99374
2.99875
3.00375
3.00876
3.01377
3.01877
3.02378
3.02879
3.03379
3.0388
3.0438
3.04881
3.05382
3.05882
3.06383
3.06884
3.07384
3.07885
3.08385
3.08886
3.09387
3.09887
3.10388
3.10889
3.11389
3.1189
3.1239
3.12891
3.13392
3.13892
3.14393
3.14894
3.15394
3.15895
3.16395
3.16896
3.17397
3.17897
3.18398
3.18899
3.19399
3.199
3.20401
3.20901
3.21402
3.21902
3.22403
3.22904
3.23404
3.23905
3.24406
3.24906
3.25407
3.25907
3.26408
3.26909
3.27409
3.2791
3.28411
3.28911
3.29412
3.29912
3.30413
3.30914
3.31414
3.31915
3.32416
3.32916
3.33417
3.33917
3.34418
3.34919
3.35419
3.3592
3.36421
3.36921
3.37422
3.37922
3.38423
3.38924
3.39424
3.39925
3.40426
3.40926
3.41427
3.41927
3.42428
3.42929
3.43429
3.4393
3.44431
3.44931
3.45432
3.45932
3.46433
3.46934
3.47434
3.47935
3.48436
3.48936
3.49437
3.49937
3.50438
3.50939
3.51439
3.5194
3.52441
3.52941
3.53442
3.53942
3.54443
3.54944
3.55444
3.55945
3.56446
3.56946
3.57447
3.57947
3.58448
3.58949
3.59449
3.5995
3.60451
3.60951
3.61452
3.61952
3.62453
3.62954
3.63454
3.63955
3.64456
3.64956
3.65457
3.65957
3.66458
3.66959
3.67459
3.6796
3.68461
3.68961
3.69462
3.69962
3.70463
3.70964
3.71464
3.71965
3.72466
3.72966
3.73467
3.73967
3.74468
3.74969
3.75469
3.7597
3.76471
3.76971
3.77472
3.77972
3.78473
3.78974
3.79474
3.79975
3.80476
3.80976
3.81477
3.81977
3.82478
3.82979
3.83479
3.8398
3.84481
3.84981
3.85482
3.85982
3.86483
3.86984
3.87484
3.87985
3.88486
3.88986
3.89487
3.89987
3.90488
3.90989
3.91489
3.9199
3.92491
3.92991
3.93492
3.93992
3.94493
3.94994
3.95494
3.95995
3.96496
3.96996
3.97497
3.97997
3.98498
3.98999
3.99499
4
