# Supplementary material for: A Bio-Inspired Approach for the Reduction of Left Ventricular Workload
Source: PLoS One. 2014 Jan 24;9(1):e87122. doi: 10.1371/journal.pone.0087122 (PMC3901771; doi:10.1371/journal.pone.0087122)
Supplement: Data S1 — (ZIP) [file pone.0087122.s002.zip › Pressure_FLow_AortaNo3_setup1_ring4_HR72_2.xls]

## Sheet: Sheet1
0.13183
0.147119
0.0400943
0.092078
0.153235
0.241913
0.278608
0.327533
0.199103
0.00951572
-0.238171
-0.290155
-0.180072
-0.121972
-0.0455258
-0.0516415
-0.112799
-0.158667
0.0186893
0.122657
0.199103
0.21745
0.162409
0.128772
0.180756
0.153235
0.315302
0.348938
0.257202
0.186872
0.113483
0.0400943
-0.00883145
-0.0516415
-0.180072
-0.180072
-0.161725
-0.155609
-0.158667
-0.109741
-0.0791623
0.0523258
0.0400943
-0.00883145
0.0186893
0.0890201
0.153235
0.186872
0.183814
0.205219
0.327533
0.737287
1.39473
2.36101
3.55969
4.9449
6.53499
8.35442
10.2442
12.351
14.5986
16.8216
19.063
21.2983
23.2798
25.0075
26.4661
27.3529
27.8146
27.9523
27.8116
27.3743
26.7811
25.8332
24.821
23.8364
22.7386
21.5552
20.3871
19.0845
18.1029
17.1916
16.0358
14.7392
13.513
12.5101
11.9199
11.4581
10.9872
10.4185
10.1494
10.0852
9.90475
9.77938
9.87723
10.1555
10.4124
10.7059
10.9536
10.975
10.8191
10.4307
10.0668
9.46748
8.71525
7.77954
6.83772
5.75524
4.47399
3.12853
1.84117
0.715882
-0.39718
-1.48578
-2.37562
-2.97801
-3.2257
-3.04835
-2.68446
-2.13099
-1.44297
-0.690735
0.0492679
0.715882
1.25712
1.72803
1.96655
1.99101
1.93291
1.60878
1.12564
0.663898
0.208277
-0.262634
-0.681561
-1.03321
-1.38793
-1.52247
-1.43685
-1.21669
-0.944537
-0.598999
-0.274865
0.0370365
0.410096
0.670014
0.783155
0.813733
0.84737
0.881006
0.813733
0.624146
0.287781
0.0981937
-0.0271786
-0.12503
-0.198419
-0.277923
-0.323791
-0.406353
-0.314618
-0.244287
-0.155609
-0.128088
-0.0394101
0.0462101
0.17464
0.373401
0.526294
0.480426
0.364228
0.336707
0.333649
0.263318
0.144062
-0.0516415
-0.152551
-0.137262
-0.103625
-0.12503
-0.137262
-0.0577572
0.0125736
0.092078
0.0890201
0.0645572
0.0034
-0.0302365
0.0370365
0.0737308
0.153235
0.177698
0.208277
0.251087
0.220508
0.186872
0.162409
0.208277
0.156293
-0.118914
-0.213708
-0.149493
-0.0791623
-0.0485836
-0.0546994
-0.0210629
0.024805
0.205219
0.18993
0.153235
0.128772
0.122657
0.13183
0.168525
0.186872
0.141004
0.165467
0.263318
0.599683
1.12258
1.832
2.82275
4.18655
5.81639
7.49822
9.31765
11.3205
13.513
15.6535
17.8583
19.9835
22.0139
23.9036
25.4632
26.6068
27.3774
27.8085
27.8605
27.57
27.0441
26.408
25.6558
24.7904
23.552
22.2493
21.1363
20.0935
18.9621
17.7176
16.2987
14.9441
13.9809
13.1981
12.4489
11.6783
11.1738
10.7885
10.498
10.29
10.131
9.97814
10.0332
10.3115
10.5653
10.761
10.9628
10.9322
10.7793
10.6723
10.4827
9.9598
9.25649
8.51037
7.62971
6.73375
5.65739
4.37614
2.90531
1.61489
0.526294
-0.464453
-1.35429
-2.14016
-2.63553
-2.90463
-2.94744
-2.63248
-1.97504
-1.12801
-0.31156
0.431501
1.08283
1.53233
1.84729
1.97266
1.94514
1.72192
1.38861
1.0553
0.657782
0.177698
-0.299328
-0.598999
-0.855859
-1.08214
-1.13107
-1.04239
-0.831396
-0.400238
-0.0241208
0.315302
0.599683
0.859601
0.981916
1.02778
1.12258
1.16539
1.07671
0.871833
0.645551
0.428443
0.23274
0.0553836
-0.131146
-0.244287
-0.314618
-0.35437
-0.329907
-0.207592
-0.131146
0.119599
0.177698
0.156293
0.122657
0.113483
0.192987
0.257202
0.156293
0.0829044
0.0798465
0.128772
0.134888
0.0829044
0.0431522
0.0767887
0.0676151
-0.0118893
-0.106683
-0.18313
-0.216766
-0.244287
-0.241229
-0.161725
-0.0913937
-0.0608151
-0.00883145
0.0737308
0.0829044
0.0798465
0.101252
0.104309
0.0981937
0.122657
0.165467
0.196045
0.150177
0.0614994
-0.0210629
-0.0913937
-0.134204
-0.219824
-0.131146
-0.0638729
-0.103625
-0.100567
-0.0455258
-0.00271572
0.0339786
-0.0485836
-0.143377
-0.085278
0.0217472
0.116541
0.150177
0.177698
0.327533
0.673072
1.24795
2.10415
3.24473
4.67887
6.34846
8.19235
10.1035
12.1859
14.3815
16.6106
18.8031
20.9528
22.9741
24.6834
26.0594
27.0441
27.6373
27.8758
27.7902
27.408
26.7811
26.0044
25.1268
24.0565
22.9374
21.806
20.5736
19.3413
18.1824
17.0387
15.7881
14.6139
13.7913
13.0085
11.9994
11.1982
10.7487
10.4491
10.3512
10.3298
10.0943
10.0638
10.2686
10.5194
10.7181
10.7334
10.7334
10.6631
10.5714
10.4796
10.0913
9.55616
8.79781
7.91715
6.96921
5.94788
4.79813
3.57498
2.35184
1.18373
-0.0302365
-1.1066
-2.01785
-2.64471
-3.00248
-3.04835
-2.81289
-2.38479
-1.73652
-0.984289
-0.213708
0.535468
1.28464
1.87787
2.14085
2.1439
2.04605
1.81671
1.43754
1.01249
0.538526
0.0462101
-0.372717
-0.693792
-0.941479
-1.03627
-1.06379
-0.972058
-0.809991
-0.513379
-0.164782
0.150177
0.431501
0.621088
0.780097
0.966626
1.06448
0.9758
0.896296
0.76175
0.590509
0.419269
0.248029
-0.0608151
-0.241229
-0.320733
-0.357428
-0.284039
-0.173956
-0.112799
-0.0424679
0.168525
0.266376
0.306128
0.388691
0.465137
0.428443
0.413153
0.394806
0.434558
0.449848
0.391748
0.306128
0.183814
0.092078
-0.0455258
-0.201477
-0.320733
-0.293213
-0.222882
-0.180072
-0.158667
-0.109741
-0.106683
0.0309208
0.110425
0.125714
0.153235
0.107367
0.116541
0.180756
0.315302
0.300013
0.269434
0.119599
0.0890201
0.00645786
-0.0608151
-0.0608151
-0.0241208
-0.0118893
-0.0485836
-0.0761044
-0.164782
-0.222882
-0.143377
0.0034
0.092078
0.101252
0.107367
0.162409
0.150177
0.137946
0.0737308
0.122657
0.248029
0.562989
1.07365
1.79531
2.67903
3.80126
5.30879
7.03037
8.97517
11.0759
13.2623
15.3416
17.4607
19.6502
21.6898
23.5948
25.243
26.4967
27.2765
27.5884
27.6709
27.5425
27.1144
26.4998
25.8026
24.7201
23.5245
22.3258
21.1852
19.9988
18.8062
17.473
16.5373
15.5771
14.4671
13.4794
12.6691
11.9321
11.2716
10.7671
10.4857
10.1066
9.79773
9.73046
9.88029
10.0638
10.1922
10.4154
10.7273
10.871
10.761
10.6356
10.4124
10.076
9.4736
8.67244
7.73979
6.66648
5.52284
4.35168
3.35787
2.22647
0.9758
-0.277923
-1.36041
-2.1371
-2.51322
-2.52545
-2.41231
-2.19214
-1.80991
-1.2809
-0.574536
0.23274
0.991089
1.60878
2.01547
2.2387
2.21118
2.01853
1.74027
1.30911
0.721997
0.141004
-0.366601
-0.736602
-0.959826
-1.04239
-1.09437
-1.06685
-0.904785
-0.669329
-0.412469
-0.0577572
0.263318
0.44679
0.636377
0.670014
0.676129
0.670014
0.514063
0.312244
0.21745
0.147119
0.0309208
-0.0822201
-0.18313
-0.326849
-0.547015
-0.583709
-0.571478
-0.519494
-0.381891
-0.247345
-0.140319
-0.0149472
0.125714
0.211335
0.309186
0.379517
0.480426
0.486542
0.535468
0.477369
0.391748
0.330591
0.266376
0.183814
0.0125736
-0.149493
-0.201477
-0.201477
-0.219824
-0.21065
-0.189245
-0.143377
-0.0944516
-0.0271786
-0.00271572
0.0400943
0.0829044
0.0981937
0.122657
0.101252
0.165467
0.220508
0.18993
0.180756
0.147119
0.0400943
-0.0455258
-0.0485836
-0.0546994
-0.085278
-0.0913937
-0.0822201
-0.155609
-0.140319
-0.100567
-0.0455258
-0.0363522
-0.00271572
0.0584415
0.0278629
-0.0363522
-0.0271786
0.0125736
0.125714
0.257202
0.492658
0.960511
1.84729
3.06432
4.49846
6.18334
7.99359
9.88947
11.9321
14.1277
16.3049
18.5493
20.7082
22.6652
24.2614
25.668
26.7994
27.5578
27.8636
27.8238
27.518
26.778
25.9952
25.2583
24.3379
23.1698
21.9955
20.7174
19.3444
18.0937
17.1335
16.0388
14.8401
13.8494
13.0054
12.2563
11.7058
11.027
10.6081
10.4093
10.2381
10.2289
10.2625
10.235
10.2931
10.4735
10.6509
10.7671
10.8252
10.7151
10.5316
10.1066
9.5317
8.8712
8.08533
7.05483
6.02739
4.83176
3.76457
2.6882
1.5201
0.382575
-0.684619
-1.63561
-2.35115
-2.68446
-2.83124
-2.69058
-2.30223
-1.61727
-0.849743
-0.0669308
0.642493
1.31216
1.82589
2.11944
2.20506
2.06134
1.7739

## Sheet: Sheet2
95.4337
94.7484
94.0336
93.2083
92.2504
91.3809
90.4966
89.6418
88.7797
88.0723
87.3575
86.7533
86.2817
85.8174
85.508
85.1395
84.7563
84.4174
84.0416
83.6142
83.1721
82.6857
82.1699
81.5362
80.9688
80.3498
79.7677
79.1413
78.5445
77.9255
77.4023
77.0118
76.4517
76.0465
75.7296
75.3906
75.0296
74.698
74.3885
74.0421
73.7179
73.4084
73.0474
72.7452
72.3768
71.9715
71.5883
71.1978
70.8441
70.4388
70.1809
69.9304
69.9083
70.1514
70.7262
71.6104
72.8042
74.4769
76.5107
78.7582
81.1383
83.6068
86.0532
88.5439
90.9166
92.9799
94.7631
96.3106
97.2612
97.7549
98.0717
98.3812
98.6096
99.1697
100.201
101.646
103.429
105.396
107.526
109.736
112.109
114.511
116.788
118.837
120.576
121.991
123.044
123.914
124.57
125.181
125.653
126.073
126.523
126.979
127.399
127.797
128.262
128.711
129.205
129.713
130.207
130.59
130.819
130.885
130.878
130.811
130.369
129.92
129.433
128.888
128.402
127.871
127.237
126.663
126.073
125.513
124.997
124.614
124.481
124.415
124.504
124.761
124.901
124.901
124.769
124.364
123.686
122.809
121.703
120.399
119.021
117.614
116.192
114.968
113.819
112.949
112.264
111.785
111.387
111.181
111.07
111.063
111.07
111.085
110.989
110.746
110.355
109.795
109.044
108.108
107.047
105.912
104.711
103.495
102.464
101.351
100.474
99.656
99.0297
98.5138
98.1454
97.7917
97.5338
97.3054
97.0843
96.7306
96.3179
95.7874
95.1537
94.4536
93.7094
92.8104
91.8598
90.9756
90.1355
89.2292
88.4186
87.6965
87.0259
86.4733
86.0459
85.648
85.2279
84.9185
84.5574
84.2995
83.8868
83.4668
83.0026
82.4573
81.9341
81.3372
80.6888
80.0551
79.4803
78.8171
78.2571
77.7118
77.2033
76.7686
76.3191
75.9433
75.6191
75.2285
74.9117
74.5727
74.219
73.9095
73.5411
73.1947
72.9
72.5389
72.1336
71.8241
71.4115
71.0504
70.6525
70.343
70.0704
69.9451
70.0262
70.3799
71.0357
72.0452
73.4011
75.1769
77.3728
79.6498
82.0667
84.5648
87.0112
89.5092
91.7935
93.8863
95.5516
96.7159
97.4085
97.8212
98.1233
98.4328
98.8086
99.4792
100.621
102.206
104.188
106.354
108.543
110.658
112.868
115.123
117.356
119.412
121.121
122.499
123.509
124.275
124.865
125.38
125.741
126.206
126.618
127.046
127.48
127.959
128.453
128.962
129.47
129.927
130.362
130.597
130.745
130.811
130.693
130.487
130.185
129.713
129.168
128.637
128.055
127.51
126.95
126.331
125.734
125.189
124.732
124.437
124.334
124.393
124.614
124.813
124.887
124.879
124.644
124.098
123.302
122.308
121.18
119.876
118.41
116.958
115.595
114.349
113.362
112.573
111.962
111.542
111.284
111.159
111.144
111.063
111.107
111.078
110.93
110.577
110.098
109.486
108.624
107.622
106.524
105.359
104.151
103.016
101.889
100.923
100.128
99.4128
98.8086
98.2928
97.9833
97.6812
97.4527
97.1948
96.8338
96.4653
96.1043
95.4779
94.7852
94.0557
93.2452
92.3609
91.5135
90.6071
89.6934
88.8829
88.1607
87.3796
86.7754
86.289
85.8027
85.3901
85.0732
84.7563
84.3953
84.0489
83.6584
83.2384
82.7741
82.2141
81.6541
81.0941
80.4161
79.8045
79.2077
78.596
77.9623
77.4244
76.9233
76.4886
76.0686
75.6927
75.3612
75.0738
74.7495
74.4548
74.1085
73.7621
73.4232
73.1137
72.701
72.34
72.001
71.5662
71.1757
70.7925
70.4536
70.1441
69.9377
69.9009
70.1146
70.6009
71.4483
72.62
74.1674
76.1201
78.4118
80.7625
83.1942
85.6995
88.1607
90.4966
92.6925
94.4905
96.06
97.0917
97.7696
98.0643
98.2486
98.6096
99.1697
100.12
101.41
103.119
105.05
107.246
109.294
111.579
113.856
116.184
118.446
120.392
121.88
123.126
123.995
124.673
125.204
125.55
125.999
126.353
126.788
127.156
127.569
128.033
128.549
129.057
129.551
130.03
130.421
130.723
130.878
130.87
130.723
130.399
129.971
129.411
128.94
128.409
127.834
127.296
126.714
126.161
125.601
125.137
124.769
124.518
124.496
124.577
124.732
124.916
124.938
124.784
124.393
123.737
122.941
121.821
120.576
119.213
117.827
116.457
115.16
114.032
113.126
112.404
111.844
111.417
111.225
111.085
111.055
111.048
111.092
111.033
110.79
110.444
109.906
109.206
108.277
107.202
106.067
104.799
103.679
102.486
101.454
100.496
99.6781
99.0665
98.5507
98.1528
97.8801
97.6001
97.3643
97.099
96.7601
96.3695
95.7948
95.2053
94.5421
93.7094
92.8546
91.9851
91.1082
90.1577
89.3692
88.5586
87.8218
87.1807
86.628
86.1564
85.7143
85.3385
85.0069
84.6679
84.2847
83.8647
83.5479
83.0468
82.4941
81.9415
81.3667
80.7698
80.1509
79.5614
78.9424
78.3897
77.7929
77.2844
76.8054
76.3707
75.9433
75.5822
75.2801
74.9117
74.6169
74.2853
73.88
73.5926
73.3053
72.9442
72.561
72.1852
71.8536
71.4336
71.0504
70.6967
70.3062
70.1072
69.9156
69.9967
70.2472
70.9473
71.8978
73.2389
74.8822
77.0412
79.4656
81.8752
84.2847
86.7091
89.126
91.4767
93.4957
95.3969
96.7011
97.4454
97.7917
98.1896
98.4475
98.7865
99.4792
100.548
102.073
103.996
106.089
108.248
110.584
112.979
115.3
117.547
119.566
121.283
122.529
123.501
124.238
124.916
125.454
125.933
126.383
126.817
127.23
127.657
128.055
128.483
128.962
129.426
129.905
130.295
130.553
130.752
130.804
130.796
130.575
130.192
129.757
129.205
128.667
128.114
127.569
126.92
126.39
125.837
125.277
124.879
124.555
124.4
124.459
124.658
124.85
125.027
124.99
124.747
124.246
123.479
122.551
121.431
120.134
118.726
117.326
115.97
114.733
113.679
112.831
112.205
111.741
111.417
111.269
111.218
111.137
111.092
111.107
110.974
110.687
110.274
109.67
108.867
107.909
106.841
105.647
104.438
103.281
102.176
101.13
100.268
99.5455
98.9044
98.4254
98.1012
97.8064
97.5338
97.3127
97.018
96.6348
96.1779
95.6327
95.0505
94.2915
93.5326
92.6188
91.6756
90.784
89.8997
89.0229
88.2639
87.5491
86.9375
86.4143
85.9648
85.5743
85.2206
84.9111
84.55
84.2037
83.8131
83.3563
82.8847
82.3836
81.7646
81.1456
80.5267
79.9003
79.2887
78.6845
78.1318
77.5865
77.1223
76.6138
76.2307
75.8549
75.5306
75.1622
74.8011
74.5359
74.1453
73.8506
73.5263
73.1653
72.8116
72.48
72.082
71.7283
71.301
70.9473
70.5641
70.2546
70.0262
69.9451
70.0851
70.5272
71.301
72.4652
73.8948
75.8254
78.1392
80.4677
82.9141
85.3827
87.9323
90.2977
92.3904
94.4242
96.0306
97.0475
97.6885
98.1086
98.3001
98.5581
99.1697
100.157
101.55
103.267
105.197
107.268
109.316
111.542
113.76
116.015
118.026
119.905
121.423
122.624
123.56
124.282
124.857
125.373
125.889
126.331
126.707
127.193
127.694
128.144
128.623
129.08
129.617
130.089
130.421
130.708
130.826
130.76
130.561
130.362
129.883
129.426
128.917
128.497
127.945
127.37
126.803
126.243
125.616
125.078
124.71
124.459
124.386
124.481
124.739
124.901
125.027
124.96
124.577
123.988
123.199
122.182
120.981

## Sheet: Sheet3
0
0.00500626
0.0100125
0.0150188
0.020025
0.0250313
0.0300375
0.0350438
0.0400501
0.0450563
0.0500626
0.0550688
0.0600751
0.0650814
0.0700876
0.0750939
0.0801001
0.0851064
0.0901126
0.0951189
0.100125
0.105131
0.110138
0.115144
0.12015
0.125156
0.130163
0.135169
0.140175
0.145181
0.150188
0.155194
0.1602
0.165207
0.170213
0.175219
0.180225
0.185232
0.190238
0.195244
0.20025
0.205257
0.210263
0.215269
0.220275
0.225282
0.230288
0.235294
0.2403
0.245307
0.250313
0.255319
0.260325
0.265332
0.270338
0.275344
0.28035
0.285357
0.290363
0.295369
0.300375
0.305382
0.310388
0.315394
0.320401
0.325407
0.330413
0.335419
0.340426
0.345432
0.350438
0.355444
0.360451
0.365457
0.370463
0.375469
0.380476
0.385482
0.390488
0.395494
0.400501
0.405507
0.410513
0.415519
0.420526
0.425532
0.430538
0.435544
0.440551
0.445557
0.450563
0.455569
0.460576
0.465582
0.470588
0.475594
0.480601
0.485607
0.490613
0.49562
0.500626
0.505632
0.510638
0.515645
0.520651
0.525657
0.530663
0.53567
0.540676
0.545682
0.550688
0.555695
0.560701
0.565707
0.570713
0.57572
0.580726
0.585732
0.590738
0.595745
0.600751
0.605757
0.610763
0.61577
0.620776
0.625782
0.630788
0.635795
0.640801
0.645807
0.650814
0.65582
0.660826
0.665832
0.670839
0.675845
0.680851
0.685857
0.690864
0.69587
0.700876
0.705882
0.710889
0.715895
0.720901
0.725907
0.730914
0.73592
0.740926
0.745932
0.750939
0.755945
0.760951
0.765957
0.770964
0.77597
0.780976
0.785982
0.790989
0.795995
0.801001
0.806008
0.811014
0.81602
0.821026
0.826033
0.831039
0.836045
0.841051
0.846058
0.851064
0.85607
0.861076
0.866083
0.871089
0.876095
0.881101
0.886108
0.891114
0.89612
0.901126
0.906133
0.911139
0.916145
0.921151
0.926158
0.931164
0.93617
0.941176
0.946183
0.951189
0.956195
0.961202
0.966208
0.971214
0.97622
0.981227
0.986233
0.991239
0.996245
1.00125
1.00626
1.01126
1.01627
1.02128
1.02628
1.03129
1.0363
1.0413
1.04631
1.05131
1.05632
1.06133
1.06633
1.07134
1.07635
1.08135
1.08636
1.09136
1.09637
1.10138
1.10638
1.11139
1.1164
1.1214
1.12641
1.13141
1.13642
1.14143
1.14643
1.15144
1.15645
1.16145
1.16646
1.17146
1.17647
1.18148
1.18648
1.19149
1.1965
1.2015
1.20651
1.21151
1.21652
1.22153
1.22653
1.23154
1.23655
1.24155
1.24656
1.25156
1.25657
1.26158
1.26658
1.27159
1.2766
1.2816
1.28661
1.29161
1.29662
1.30163
1.30663
1.31164
1.31665
1.32165
1.32666
1.33166
1.33667
1.34168
1.34668
1.35169
1.3567
1.3617
1.36671
1.37171
1.37672
1.38173
1.38673
1.39174
1.39675
1.40175
1.40676
1.41176
1.41677
1.42178
1.42678
1.43179
1.4368
1.4418
1.44681
1.45181
1.45682
1.46183
1.46683
1.47184
1.47685
1.48185
1.48686
1.49186
1.49687
1.50188
1.50688
1.51189
1.5169
1.5219
1.52691
1.53191
1.53692
1.54193
1.54693
1.55194
1.55695
1.56195
1.56696
1.57196
1.57697
1.58198
1.58698
1.59199
1.597
1.602
1.60701
1.61202
1.61702
1.62203
1.62703
1.63204
1.63705
1.64205
1.64706
1.65207
1.65707
1.66208
1.66708
1.67209
1.6771
1.6821
1.68711
1.69212
1.69712
1.70213
1.70713
1.71214
1.71715
1.72215
1.72716
1.73217
1.73717
1.74218
1.74718
1.75219
1.7572
1.7622
1.76721
1.77222
1.77722
1.78223
1.78723
1.79224
1.79725
1.80225
1.80726
1.81227
1.81727
1.82228
1.82728
1.83229
1.8373
1.8423
1.84731
1.85232
1.85732
1.86233
1.86733
1.87234
1.87735
1.88235
1.88736
1.89237
1.89737
1.90238
1.90738
1.91239
1.9174
1.9224
1.92741
1.93242
1.93742
1.94243
1.94743
1.95244
1.95745
1.96245
1.96746
1.97247
1.97747
1.98248
1.98748
1.99249
1.9975
2.0025
2.00751
2.01252
2.01752
2.02253
2.02753
2.03254
2.03755
2.04255
2.04756
2.05257
2.05757
2.06258
2.06758
2.07259
2.0776
2.0826
2.08761
2.09262
2.09762
2.10263
2.10763
2.11264
2.11765
2.12265
2.12766
2.13267
2.13767
2.14268
2.14768
2.15269
2.1577
2.1627
2.16771
2.17272
2.17772
2.18273
2.18773
2.19274
2.19775
2.20275
2.20776
2.21277
2.21777
2.22278
2.22778
2.23279
2.2378
2.2428
2.24781
2.25282
2.25782
2.26283
2.26783
2.27284
2.27785
2.28285
2.28786
2.29287
2.29787
2.30288
2.30788
2.31289
2.3179
2.3229
2.32791
2.33292
2.33792
2.34293
2.34793
2.35294
2.35795
2.36295
2.36796
2.37297
2.37797
2.38298
2.38798
2.39299
2.398
2.403
2.40801
2.41302
2.41802
2.42303
2.42804
2.43304
2.43805
2.44305
2.44806
2.45307
2.45807
2.46308
2.46809
2.47309
2.4781
2.4831
2.48811
2.49312
2.49812
2.50313
2.50814
2.51314
2.51815
2.52315
2.52816
2.53317
2.53817
2.54318
2.54819
2.55319
2.5582
2.5632
2.56821
2.57322
2.57822
2.58323
2.58824
2.59324
2.59825
2.60325
2.60826
2.61327
2.61827
2.62328
2.62829
2.63329
2.6383
2.6433
2.64831
2.65332
2.65832
2.66333
2.66834
2.67334
2.67835
2.68335
2.68836
2.69337
2.69837
2.70338
2.70839
2.71339
2.7184
2.7234
2.72841
2.73342
2.73842
2.74343
2.74844
2.75344
2.75845
2.76345
2.76846
2.77347
2.77847
2.78348
2.78849
2.79349
2.7985
2.8035
2.80851
2.81352
2.81852
2.82353
2.82854
2.83354
2.83855
2.84355
2.84856
2.85357
2.85857
2.86358
2.86859
2.87359
2.8786
2.8836
2.88861
2.89362
2.89862
2.90363
2.90864
2.91364
2.91865
2.92365
2.92866
2.93367
2.93867
2.94368
2.94869
2.95369
2.9587
2.9637
2.96871
2.97372
2.97872
2.98373
2.98874
2.99374
2.99875
3.00375
3.00876
3.01377
3.01877
3.02378
3.02879
3.03379
3.0388
3.0438
3.04881
3.05382
3.05882
3.06383
3.06884
3.07384
3.07885
3.08385
3.08886
3.09387
3.09887
3.10388
3.10889
3.11389
3.1189
3.1239
3.12891
3.13392
3.13892
3.14393
3.14894
3.15394
3.15895
3.16395
3.16896
3.17397
3.17897
3.18398
3.18899
3.19399
3.199
3.20401
3.20901
3.21402
3.21902
3.22403
3.22904
3.23404
3.23905
3.24406
3.24906
3.25407
3.25907
3.26408
3.26909
3.27409
3.2791
3.28411
3.28911
3.29412
3.29912
3.30413
3.30914
3.31414
3.31915
3.32416
3.32916
3.33417
3.33917
3.34418
3.34919
3.35419
3.3592
3.36421
3.36921
3.37422
3.37922
3.38423
3.38924
3.39424
3.39925
3.40426
3.40926
3.41427
3.41927
3.42428
3.42929
3.43429
3.4393
3.44431
3.44931
3.45432
3.45932
3.46433
3.46934
3.47434
3.47935
3.48436
3.48936
3.49437
3.49937
3.50438
3.50939
3.51439
3.5194
3.52441
3.52941
3.53442
3.53942
3.54443
3.54944
3.55444
3.55945
3.56446
3.56946
3.57447
3.57947
3.58448
3.58949
3.59449
3.5995
3.60451
3.60951
3.61452
3.61952
3.62453
3.62954
3.63454
3.63955
3.64456
3.64956
3.65457
3.65957
3.66458
3.66959
3.67459
3.6796
3.68461
3.68961
3.69462
3.69962
3.70463
3.70964
3.71464
3.71965
3.72466
3.72966
3.73467
3.73967
3.74468
3.74969
3.75469
3.7597
3.76471
3.76971
3.77472
3.77972
3.78473
3.78974
3.79474
3.79975
3.80476
3.80976
3.81477
3.81977
3.82478
3.82979
3.83479
3.8398
3.84481
3.84981
3.85482
3.85982
3.86483
3.86984
3.87484
3.87985
3.88486
3.88986
3.89487
3.89987
3.90488
3.90989
3.91489
3.9199
3.92491
3.92991
3.93492
3.93992
3.94493
3.94994
3.95494
3.95995
3.96496
3.96996
3.97497
3.97997
3.98498
3.98999
3.99499
4
