# Supplementary material for: A Bio-Inspired Approach for the Reduction of Left Ventricular Workload
Source: PLoS One. 2014 Jan 24;9(1):e87122. doi: 10.1371/journal.pone.0087122 (PMC3901771; doi:10.1371/journal.pone.0087122)
Supplement: Data S1 — (ZIP) [file pone.0087122.s002.zip › Pressure_FLow_AortaNo3_setup1_ring4_HR72_3.xls]

## Sheet: Sheet1
-0.0485836
0.0676151
0.17464
0.410096
0.89018
1.5415
2.5139
3.74316
5.2721
6.95698
8.79169
10.7885
12.8709
15.0297
17.3078
19.5737
21.6561
23.5245
25.136
26.356
27.2398
27.7199
27.7504
27.4324
27.0869
26.5303
25.8179
25.0381
23.9709
22.7019
21.4696
20.3321
19.2863
18.0478
16.8186
15.571
14.4029
13.5161
12.7486
12.0514
11.1554
10.4796
10.3145
10.4032
10.342
10.2625
10.2105
10.2442
10.446
10.498
10.5653
10.7273
10.8252
10.7029
10.391
9.87418
9.19227
8.45533
7.56549
6.53193
5.56871
4.60854
3.62085
2.48027
1.32134
0.0492679
-1.11578
-1.90165
-2.51322
-2.96884
-3.07281
-2.72727
-2.26248
-1.52859
-0.418585
0.376459
0.881006
1.42836
1.8106
2.07357
2.15308
2.16225
1.78002
1.1715
0.700592
0.223566
-0.26875
-0.666272
-0.978173
-1.21363
-1.31454
-1.25338
-1.07603
-0.71214
-0.403296
-0.0394101
0.34588
0.581336
0.767865
1.15927
1.21126
1.08588
1.04001
0.914643
0.61803
0.355054
0.254145
0.214392
0.141004
-0.134204
-0.244287
-0.329907
-0.317675
-0.22594
-0.21065
-0.360485
-0.504205
-0.277923
0.0614994
0.21745
0.336707
0.492658
0.449848
0.511005
0.495716
0.437616
0.293897
0.21745
0.266376
0.244971
0.171582
-0.018005
-0.140319
0.0186893
0.0431522
-0.085278
-0.164782
-0.134204
-0.118914
-0.0761044
0.0798465
0.220508
0.31836
0.373401
0.391748
0.23274
0.0798465
-0.0302365
0.0034
-0.00883145
0.0706729
0.183814
0.205219
0.0553836
-0.146435
-0.137262
-0.0546994
-0.0455258
-0.0699887
0.0125736
0.0981937
0.0798465
0.122657
0.214392
0.364228
0.449848
0.61803
0.559931
0.31836
0.125714
0.30307
0.798444
1.5415
2.36101
3.40374
4.87152
6.5197
8.30244
10.3237
12.4458
14.6139
16.6382
18.7206
20.8611
22.8487
24.7232
26.2551
27.3101
27.885
28.0685
27.8361
27.3284
26.7291
26.0686
25.0932
24.0046
22.8884
21.6867
20.433
19.3444
18.1426
16.9959
15.8706
14.7392
13.6139
12.6782
11.8067
11.2747
11.0973
10.9322
10.6937
10.2167
9.88335
9.89252
10.0638
10.2136
10.553
10.8833
10.8435
10.6356
10.5224
10.1708
9.66013
9.10665
8.37888
7.55326
6.66648
5.65433
4.61771
3.49854
2.27539
0.972742
-0.177014
-1.1647
-1.88942
-2.3695
-2.75785
-2.95049
-2.74868
-2.14628
-1.47355
-0.660156
0.153235
0.914643
1.4039
1.76779
2.11332
2.20812
2.17142
1.81671
1.19597
0.553815
-0.0149472
-0.4828
-0.776355
-1.09743
-1.20446
-1.31454
-1.29313
-1.14941
-0.92619
-0.644867
-0.372717
0.0767887
0.474311
0.676129
0.777039
0.752576
0.740345
0.810675
0.700592
0.517121
0.293897
0.248029
0.156293
-0.109741
-0.351312
-0.443048
-0.516436
-0.430816
-0.388006
-0.415527
-0.409411
-0.348254
-0.222882
-0.106683
-0.0363522
0.0706729
0.177698
0.223566
0.293897
0.171582
0.177698
0.183814
0.0676151
-0.0302365
-0.0791623
-0.018005
-0.0791623
-0.222882
-0.232055
-0.177014
-0.274865
-0.241229
-0.158667
-0.106683
-0.0271786
-0.0149472
-0.085278
-0.0761044
-0.0577572
0.000342139
0.0186893
0.0737308
0.0553836
0.0156314
0.0798465
-0.018005
-0.0546994
-0.0883358
-0.109741
-0.112799
-0.106683
-0.0822201
-0.137262
-0.106683
-0.0485836
-0.0271786
-0.0332943
-0.085278
-0.0883358
0.0462101
0.122657
0.122657
0.150177
0.13183
0.0186893
0.0217472
0.358112
0.981916
1.9482
3.1744
4.6116
6.15887
7.89574
9.7488
11.8954
14.0634
16.2559
18.4973
20.6501
22.549
24.3562
25.7751
26.8361
27.5333
27.7994
27.7535
27.4691
27.038
26.3346
25.5488
24.5397
23.3074
22.02
20.751
19.6104
18.3995
17.051
15.7758
14.8126
13.8555
12.9473
12.2777
11.6569
11.1982
10.7854
10.4674
10.3206
10.2044
10.1433
10.1219
10.1035
10.2289
10.4674
10.7487
10.8802
10.8741
10.5653
10.0882
9.4369
8.79475
8.10673
7.18937
6.21086
5.214
4.03978
2.59035
1.23572
-0.018005
-1.13107
-1.8833
-2.45818
-2.88016
-3.02694
-2.80372
-2.21661
-1.60198
-0.965942
-0.0791623
0.676129
1.2296
1.69134
1.93597
1.96043
1.99407
1.7525
1.26018
0.819849
0.266376
-0.271808
-0.614288
-1.00264
-1.32371
-1.41545
-1.3176
-1.14941
-0.92619
-0.69685
-0.320733
0.0431522
0.333649
0.572162
0.731171
0.896296
0.936048
0.914643
0.884064
0.682245
0.459021
0.306128
0.251087
0.0859623
-0.0730465
-0.216766
-0.287097
-0.320733
-0.241229
-0.0913937
0.0614994
0.104309
-0.00271572
0.0523258
0.211335
0.128772
0.0400943
0.186872
0.370343
0.407038
0.36117
0.40398
0.382575
0.229682
0.0859623
-0.109741
-0.201477
-0.112799
-0.0149472
-0.112799
-0.158667
-0.262634
-0.326849
-0.348254
-0.235113
0.024805
0.18993
0.186872
0.226624
0.214392
0.122657
0.128772
0.147119
0.0829044
0.000342139
0.0278629
0.18993
0.177698
-0.0241208
-0.18313
-0.232055
-0.232055
-0.213708
-0.0883358
0.107367
0.202161
0.229682
0.128772
0.0890201
0.162409
0.171582
0.214392
0.281665
0.244971
0.327533
0.538526
0.74646
1.25407
1.85341
2.84415
4.10705
5.74606
7.47987
9.3788
11.4643
13.5772
15.5282
17.6167
19.8948
22.0536
23.9128
25.4326
26.5884
27.3437
27.7596
27.7474
27.5303
27.0502
26.3958
25.5427
24.5855
23.4939
22.2585
21.173
20.1302
18.8918
17.6717
16.3416
14.9686
13.9381
13.14
12.3449
11.7823
11.2105
10.816
10.4032
10.287
10.1555
10.1586
10.2167
10.4215
10.7273
10.8466
10.8772
10.9138
10.7854
10.6325
10.2778
9.53781
8.74583
8.06392
7.19855
6.22003
5.29044
4.28746
3.17134
1.89316
0.737287
-0.528668
-1.55611
-2.3481
-2.80066
-2.89545
-2.80066
-2.50099
-1.96586
-1.1433
-0.186187
0.587452
1.18068
1.61184
1.82894
1.87175
1.75861
1.57514
1.15927
0.758692
0.394806
-0.00577358
-0.348254
-0.718255
-1.02098
-1.21363
-1.21669
-1.2014
-1.06379
-0.831396
-0.501147
-0.118914
0.177698
0.358112
0.562989
0.712824
0.715882
0.725055
0.737287
0.709766
0.501831
0.272492
0.0737308
-0.0271786
-0.0118893
-0.0302365
-0.222882
-0.317675
-0.345196
-0.280981
-0.216766
-0.140319
0.0186893
0.186872
0.27555
0.300013
0.370343
0.407038
0.443732
0.431501
0.471253
0.437616
0.31836
0.186872
0.125714
0.0890201
0.0400943
-0.128088
-0.201477
-0.170898
-0.134204
-0.106683
-0.177014
-0.170898
-0.0149472
0.17464
0.223566
0.199103
0.171582
0.196045
0.223566
0.128772
0.119599
0.144062
0.18993
0.113483
0.0614994
0.0400943
0.0981937
0.0370365
-0.0455258
-0.12503
-0.112799
-0.106683
-0.100567
-0.0730465
-0.158667
-0.143377
-0.0546994
0.0431522
0.0706729
0.0737308
0.0431522
0.0370365
0.159351
0.336707
0.590509
1.09506
1.8106
2.71267
4.0092
5.45251
7.11904
8.95988
10.9475
13.0054
15.2163
17.4087
19.5217
21.6286
23.5428
25.1635
26.4447
27.2948
27.8177
28.0868
27.8789
27.3774
26.668
25.8454
24.8027
23.6743
22.3288
21.1669
20.1669
18.9683
17.8583
16.6993
15.4487
14.3539
13.4947
12.7486
12.0942
11.5438
11.1065
10.5714
10.0424
9.7274
9.83748
9.98732
10.1433
10.2778
10.4613
10.7181
10.9536
10.9536
10.6845
10.2686
9.87723
9.32376
8.60211
7.61747
6.66954
5.64515
4.51986
3.33953
2.06746
0.813733
-0.287097
-1.28702
-2.10041
-2.60801
-2.77008
-2.75479
-2.46429
-1.97504
-1.31454
-0.742718
-0.0241208
0.737287
1.42836
1.91762
2.17754
2.17754
1.97878
1.62712
1.15621
0.682245
0.147119
-0.29627
-0.669329
-0.947595
-1.06685
-1.21974
-1.23809
-1.0271
-0.702966
-0.323791
0.0584415
0.324475
0.53241
0.572162
0.569104
0.694477
0.780097
0.740345
0.673072
0.529352
0.370343
0.208277
-0.0485836
-0.247345
-0.357428
-0.366601
-0.424701
-0.446106
-0.433874
-0.302386
-0.271808
-0.198419
-0.0241208
0.107367
0.214392
0.284723
0.342823
0.348938
0.202161
0.113483
0.153235
0.223566
0.220508
0.159351
0.104309
-0.00883145

## Sheet: Sheet2
71.3968
71.0504
70.7115
70.3799
70.1809
70.2177
70.4683
71.0431
72.0157
73.32
74.9559
77.0339
79.3182
81.6762
84.1447
86.5985
89.0523
91.3735
93.4368
95.2495
96.4874
97.3496
98.0349
98.4623
98.5802
98.897
99.4497
100.481
101.815
103.643
105.838
108.336
110.775
113.141
115.329
117.216
119.169
120.908
122.33
123.383
124.253
124.975
125.528
125.94
126.294
126.692
127.127
127.554
128.055
128.564
129.006
129.573
130.052
130.494
130.767
131.003
131.04
130.944
130.62
130.288
129.772
129.249
128.777
128.225
127.702
127.112
126.523
125.97
125.41
124.946
124.577
124.415
124.459
124.621
124.806
124.953
124.946
124.717
124.238
123.538
122.691
121.556
120.311
118.889
117.474
116.103
114.85
113.797
112.979
112.264
111.778
111.461
111.277
111.254
111.137
111.166
111.188
111.055
110.834
110.407
109.803
109.029
108.079
106.966
105.802
104.623
103.407
102.301
101.285
100.393
99.6486
99.0002
98.5507
98.197
97.8949
97.6591
97.4306
97.1727
96.7969
96.3695
95.8242
95.22
94.4684
93.6799
92.8104
91.9262
90.9756
90.1061
89.3029
88.5292
87.7849
87.1807
86.6354
86.1933
85.7585
85.4048
85.0658
84.7121
84.3363
83.9679
83.5552
83.0689
82.5678
82.0004
81.4035
80.7551
80.1288
79.5319
78.8613
78.3455
77.8076
77.277
76.7907
76.437
76.017
75.6633
75.3685
75.0001
74.698
74.3885
74.0274
73.7179
73.4011
72.9958
72.6273
72.2736
71.9126
71.5073
71.1315
70.7483
70.4462
70.2399
70.203
70.402
70.9104
71.7283
72.9663
74.4769
76.4812
78.8171
81.1677
83.651
86.1269
88.4997
90.8945
93.0462
94.8074
96.399
97.3864
97.8875
98.1749
98.3001
98.6391
99.2507
100.216
101.594
103.23
105.219
107.135
109.25
111.623
113.951
116.228
118.395
120.355
122.05
123.302
124.216
124.872
125.344
125.727
126.176
126.611
126.979
127.318
127.731
128.188
128.593
129.08
129.654
130.163
130.531
130.789
130.892
130.855
130.634
130.354
129.839
129.278
128.733
128.262
127.709
127.149
126.589
126.007
125.506
125.012
124.702
124.548
124.481
124.688
124.894
125.064
125.064
124.924
124.489
123.818
122.882
121.821
120.576
119.176
117.732
116.324
115.042
113.922
113.038
112.308
111.851
111.483
111.306
111.173
111.122
111.173
111.151
111.055
110.768
110.407
109.832
109.088
108.152
107.121
105.927
104.799
103.598
102.471
101.476
100.57
99.8107
99.1181
98.6096
98.2707
97.917
97.7106
97.4454
97.1801
96.8338
96.4285
95.8979
95.2863
94.66
93.8273
92.9578
92.1104
91.1598
90.2608
89.4429
88.6397
87.8807
87.2396
86.7164
86.2448
85.8101
85.4711
85.1469
84.8079
84.4469
84.0489
83.6363
83.1352
82.6489
82.1036
81.5141
80.9246
80.2761
79.6498
79.0382
78.4781
77.896
77.3581
76.9233
76.4591
76.0833
75.7149
75.398
75.0443
74.7495
74.4327
74.0937
73.7842
73.4232
73.0474
72.7379
72.3694
72.0305
71.6473
71.242
70.8957
70.542
70.2693
70.2177
70.3135
70.7115
71.4483
72.5979
74.0864
76.0243
78.1908
80.593
83.0763
85.508
88.0207
90.4082
92.6409
94.5347
96.1043
97.1727
97.7401
98.1086
98.3001
98.6391
99.1549
99.9581
101.189
102.766
104.755
106.796
108.992
111.262
113.642
116.029
118.026
119.861
121.416
122.676
123.745
124.489
125.056
125.594
126.051
126.493
126.884
127.282
127.65
128.085
128.519
128.984
129.485
129.942
130.266
130.494
130.671
130.708
130.553
130.251
129.839
129.389
128.858
128.35
127.79
127.318
126.707
126.154
125.601
125.1
124.71
124.445
124.393
124.459
124.666
124.879
124.916
124.828
124.467
123.877
123.022
122.02
120.775
119.382
117.931
116.567
115.219
114.047
113.111
112.389
111.873
111.476
111.284
111.188
111.173
111.181
111.159
111.114
110.93
110.599
109.972
109.243
108.381
107.334
106.214
104.998
103.878
102.692
101.682
100.717
99.9508
99.2507
98.7202
98.3149
97.998
97.7475
97.497
97.2169
96.9369
96.5464
96.06
95.4779
94.7852
93.9673
93.1862
92.3093
91.344
90.445
89.6197
88.765
88.006
87.3796
86.8049
86.2964
85.8617
85.4932
85.1764
84.8448
84.4837
84.1447
83.7395
83.3121
82.8036
82.251
81.632
81.0351
80.4014
79.7456
79.1266
78.4781
78.0065
77.4613
77.0044
76.577
76.1938
75.8843
75.4938
75.1475
74.9043
74.5506
74.2116
73.9021
73.519
73.1358
72.7747
72.4284
72.0747
71.6326
71.2862
70.9252
70.6304
70.3578
70.2693
70.3209
70.6746
71.4115
72.4431
73.799
75.5748
77.756
80.0772
82.5089
84.9995
87.4681
89.8261
91.9925
94.0115
95.6695
96.9296
97.7843
98.2191
98.4623
98.6907
99.0223
99.7444
100.938
102.515
104.335
106.354
108.565
110.923
113.296
115.727
117.85
119.743
121.32
122.477
123.383
124.157
124.806
125.336
125.778
126.243
126.677
127.112
127.569
127.974
128.402
128.94
129.411
129.927
130.332
130.634
130.826
130.833
130.701
130.421
130.037
129.514
128.998
128.453
127.967
127.392
126.81
126.257
125.66
125.159
124.754
124.489
124.408
124.452
124.636
124.806
124.931
124.887
124.548
123.98
123.221
122.219
121.107
119.729
118.299
116.928
115.58
114.379
113.391
112.625
112.006
111.616
111.328
111.196
111.144
111.159
111.196
111.159
110.974
110.621
110.193
109.523
108.653
107.636
106.553
105.315
104.188
103.038
101.97
100.997
100.135
99.4792
98.8823
98.4254
98.0791
97.8507
97.5706
97.3348
97.0401
96.6717
96.1485
95.6032
94.9768
94.1589
93.3631
92.4862
91.6019
90.725
89.8482
89.0597
88.3155
87.6154
87.0186
86.5396
86.0311
85.648
85.2869
84.9185
84.5869
84.2626
83.8279
83.3931
82.9289
82.4278
81.8604
81.2341
80.6814
79.9961
79.3919
78.7876
78.2055
77.6897
77.1591
76.7096
76.3044
75.9359
75.5748
75.1917
74.9559
74.6316
74.3222
74.02
73.6958
73.3495
72.9958
72.6642
72.2294
71.8684
71.4999
71.0873
70.6967
70.3872
70.2693
70.262
70.5788
71.2199
72.1705
73.4895
75.1622
77.3434
79.6424
82.0594
84.5353
86.9891
89.4134
91.6756
93.7241
95.5
96.7601
97.5854
98.0791
98.3517
98.5507
98.8528
99.4939
100.577
102.169
104.07
106.111
108.3
110.54
112.853
115.285
117.628
119.662
121.394
122.661
123.582
124.268
124.732
125.189
125.653
126.198
126.618
127.002
127.444
127.915
128.357
128.748
129.323
129.765
130.236
130.531
130.73
130.804
130.715
130.443
130.096
129.713
129.153
128.659
128.129
127.584
126.957
126.375
125.852
125.321
124.879
124.614
124.474
124.555
124.784
124.975
125.086
125.078
124.835
124.29
123.568
122.654
121.527
120.215
118.793
117.393
116
114.791
113.738
112.883
112.264
111.77
111.549
111.343
111.299
111.247
111.247
111.247
111.129
110.871
110.414
109.84
108.978
108.042
106.951
105.779
104.593
103.37
102.301
101.233
100.378
99.6413
99.0076
98.5507
98.1896
97.9317
97.6959
97.4748
97.1875
96.8264
96.4285
95.8906
95.2421
94.5052
93.6799
92.8178
91.8819
90.9166
90.0471
89.2587
88.4186
87.7554

## Sheet: Sheet3
0
0.00500626
0.0100125
0.0150188
0.020025
0.0250313
0.0300375
0.0350438
0.0400501
0.0450563
0.0500626
0.0550688
0.0600751
0.0650814
0.0700876
0.0750939
0.0801001
0.0851064
0.0901126
0.0951189
0.100125
0.105131
0.110138
0.115144
0.12015
0.125156
0.130163
0.135169
0.140175
0.145181
0.150188
0.155194
0.1602
0.165207
0.170213
0.175219
0.180225
0.185232
0.190238
0.195244
0.20025
0.205257
0.210263
0.215269
0.220275
0.225282
0.230288
0.235294
0.2403
0.245307
0.250313
0.255319
0.260325
0.265332
0.270338
0.275344
0.28035
0.285357
0.290363
0.295369
0.300375
0.305382
0.310388
0.315394
0.320401
0.325407
0.330413
0.335419
0.340426
0.345432
0.350438
0.355444
0.360451
0.365457
0.370463
0.375469
0.380476
0.385482
0.390488
0.395494
0.400501
0.405507
0.410513
0.415519
0.420526
0.425532
0.430538
0.435544
0.440551
0.445557
0.450563
0.455569
0.460576
0.465582
0.470588
0.475594
0.480601
0.485607
0.490613
0.49562
0.500626
0.505632
0.510638
0.515645
0.520651
0.525657
0.530663
0.53567
0.540676
0.545682
0.550688
0.555695
0.560701
0.565707
0.570713
0.57572
0.580726
0.585732
0.590738
0.595745
0.600751
0.605757
0.610763
0.61577
0.620776
0.625782
0.630788
0.635795
0.640801
0.645807
0.650814
0.65582
0.660826
0.665832
0.670839
0.675845
0.680851
0.685857
0.690864
0.69587
0.700876
0.705882
0.710889
0.715895
0.720901
0.725907
0.730914
0.73592
0.740926
0.745932
0.750939
0.755945
0.760951
0.765957
0.770964
0.77597
0.780976
0.785982
0.790989
0.795995
0.801001
0.806008
0.811014
0.81602
0.821026
0.826033
0.831039
0.836045
0.841051
0.846058
0.851064
0.85607
0.861076
0.866083
0.871089
0.876095
0.881101
0.886108
0.891114
0.89612
0.901126
0.906133
0.911139
0.916145
0.921151
0.926158
0.931164
0.93617
0.941176
0.946183
0.951189
0.956195
0.961202
0.966208
0.971214
0.97622
0.981227
0.986233
0.991239
0.996245
1.00125
1.00626
1.01126
1.01627
1.02128
1.02628
1.03129
1.0363
1.0413
1.04631
1.05131
1.05632
1.06133
1.06633
1.07134
1.07635
1.08135
1.08636
1.09136
1.09637
1.10138
1.10638
1.11139
1.1164
1.1214
1.12641
1.13141
1.13642
1.14143
1.14643
1.15144
1.15645
1.16145
1.16646
1.17146
1.17647
1.18148
1.18648
1.19149
1.1965
1.2015
1.20651
1.21151
1.21652
1.22153
1.22653
1.23154
1.23655
1.24155
1.24656
1.25156
1.25657
1.26158
1.26658
1.27159
1.2766
1.2816
1.28661
1.29161
1.29662
1.30163
1.30663
1.31164
1.31665
1.32165
1.32666
1.33166
1.33667
1.34168
1.34668
1.35169
1.3567
1.3617
1.36671
1.37171
1.37672
1.38173
1.38673
1.39174
1.39675
1.40175
1.40676
1.41176
1.41677
1.42178
1.42678
1.43179
1.4368
1.4418
1.44681
1.45181
1.45682
1.46183
1.46683
1.47184
1.47685
1.48185
1.48686
1.49186
1.49687
1.50188
1.50688
1.51189
1.5169
1.5219
1.52691
1.53191
1.53692
1.54193
1.54693
1.55194
1.55695
1.56195
1.56696
1.57196
1.57697
1.58198
1.58698
1.59199
1.597
1.602
1.60701
1.61202
1.61702
1.62203
1.62703
1.63204
1.63705
1.64205
1.64706
1.65207
1.65707
1.66208
1.66708
1.67209
1.6771
1.6821
1.68711
1.69212
1.69712
1.70213
1.70713
1.71214
1.71715
1.72215
1.72716
1.73217
1.73717
1.74218
1.74718
1.75219
1.7572
1.7622
1.76721
1.77222
1.77722
1.78223
1.78723
1.79224
1.79725
1.80225
1.80726
1.81227
1.81727
1.82228
1.82728
1.83229
1.8373
1.8423
1.84731
1.85232
1.85732
1.86233
1.86733
1.87234
1.87735
1.88235
1.88736
1.89237
1.89737
1.90238
1.90738
1.91239
1.9174
1.9224
1.92741
1.93242
1.93742
1.94243
1.94743
1.95244
1.95745
1.96245
1.96746
1.97247
1.97747
1.98248
1.98748
1.99249
1.9975
2.0025
2.00751
2.01252
2.01752
2.02253
2.02753
2.03254
2.03755
2.04255
2.04756
2.05257
2.05757
2.06258
2.06758
2.07259
2.0776
2.0826
2.08761
2.09262
2.09762
2.10263
2.10763
2.11264
2.11765
2.12265
2.12766
2.13267
2.13767
2.14268
2.14768
2.15269
2.1577
2.1627
2.16771
2.17272
2.17772
2.18273
2.18773
2.19274
2.19775
2.20275
2.20776
2.21277
2.21777
2.22278
2.22778
2.23279
2.2378
2.2428
2.24781
2.25282
2.25782
2.26283
2.26783
2.27284
2.27785
2.28285
2.28786
2.29287
2.29787
2.30288
2.30788
2.31289
2.3179
2.3229
2.32791
2.33292
2.33792
2.34293
2.34793
2.35294
2.35795
2.36295
2.36796
2.37297
2.37797
2.38298
2.38798
2.39299
2.398
2.403
2.40801
2.41302
2.41802
2.42303
2.42804
2.43304
2.43805
2.44305
2.44806
2.45307
2.45807
2.46308
2.46809
2.47309
2.4781
2.4831
2.48811
2.49312
2.49812
2.50313
2.50814
2.51314
2.51815
2.52315
2.52816
2.53317
2.53817
2.54318
2.54819
2.55319
2.5582
2.5632
2.56821
2.57322
2.57822
2.58323
2.58824
2.59324
2.59825
2.60325
2.60826
2.61327
2.61827
2.62328
2.62829
2.63329
2.6383
2.6433
2.64831
2.65332
2.65832
2.66333
2.66834
2.67334
2.67835
2.68335
2.68836
2.69337
2.69837
2.70338
2.70839
2.71339
2.7184
2.7234
2.72841
2.73342
2.73842
2.74343
2.74844
2.75344
2.75845
2.76345
2.76846
2.77347
2.77847
2.78348
2.78849
2.79349
2.7985
2.8035
2.80851
2.81352
2.81852
2.82353
2.82854
2.83354
2.83855
2.84355
2.84856
2.85357
2.85857
2.86358
2.86859
2.87359
2.8786
2.8836
2.88861
2.89362
2.89862
2.90363
2.90864
2.91364
2.91865
2.92365
2.92866
2.93367
2.93867
2.94368
2.94869
2.95369
2.9587
2.9637
2.96871
2.97372
2.97872
2.98373
2.98874
2.99374
2.99875
3.00375
3.00876
3.01377
3.01877
3.02378
3.02879
3.03379
3.0388
3.0438
3.04881
3.05382
3.05882
3.06383
3.06884
3.07384
3.07885
3.08385
3.08886
3.09387
3.09887
3.10388
3.10889
3.11389
3.1189
3.1239
3.12891
3.13392
3.13892
3.14393
3.14894
3.15394
3.15895
3.16395
3.16896
3.17397
3.17897
3.18398
3.18899
3.19399
3.199
3.20401
3.20901
3.21402
3.21902
3.22403
3.22904
3.23404
3.23905
3.24406
3.24906
3.25407
3.25907
3.26408
3.26909
3.27409
3.2791
3.28411
3.28911
3.29412
3.29912
3.30413
3.30914
3.31414
3.31915
3.32416
3.32916
3.33417
3.33917
3.34418
3.34919
3.35419
3.3592
3.36421
3.36921
3.37422
3.37922
3.38423
3.38924
3.39424
3.39925
3.40426
3.40926
3.41427
3.41927
3.42428
3.42929
3.43429
3.4393
3.44431
3.44931
3.45432
3.45932
3.46433
3.46934
3.47434
3.47935
3.48436
3.48936
3.49437
3.49937
3.50438
3.50939
3.51439
3.5194
3.52441
3.52941
3.53442
3.53942
3.54443
3.54944
3.55444
3.55945
3.56446
3.56946
3.57447
3.57947
3.58448
3.58949
3.59449
3.5995
3.60451
3.60951
3.61452
3.61952
3.62453
3.62954
3.63454
3.63955
3.64456
3.64956
3.65457
3.65957
3.66458
3.66959
3.67459
3.6796
3.68461
3.68961
3.69462
3.69962
3.70463
3.70964
3.71464
3.71965
3.72466
3.72966
3.73467
3.73967
3.74468
3.74969
3.75469
3.7597
3.76471
3.76971
3.77472
3.77972
3.78473
3.78974
3.79474
3.79975
3.80476
3.80976
3.81477
3.81977
3.82478
3.82979
3.83479
3.8398
3.84481
3.84981
3.85482
3.85982
3.86483
3.86984
3.87484
3.87985
3.88486
3.88986
3.89487
3.89987
3.90488
3.90989
3.91489
3.9199
3.92491
3.92991
3.93492
3.93992
3.94493
3.94994
3.95494
3.95995
3.96496
3.96996
3.97497
3.97997
3.98498
3.98999
3.99499
4
