# Supplementary material for: A Bio-Inspired Approach for the Reduction of Left Ventricular Workload
Source: PLoS One. 2014 Jan 24;9(1):e87122. doi: 10.1371/journal.pone.0087122 (PMC3901771; doi:10.1371/journal.pone.0087122)
Supplement: Data S1 — (ZIP) [file pone.0087122.s002.zip › Pressure_FLow_AortaNo3_setup1_ring4_HR72_4.xls]

## Sheet: Sheet1
0.455963
0.440674
0.40398
0.333649
0.254145
0.23274
0.122657
0.0859623
-0.0149472
-0.0241208
-0.00271572
0.0217472
0.0186893
0.0186893
-0.018005
-0.0149472
-0.12503
-0.146435
-0.0210629
0.0217472
0.0309208
0.0492679
0.0767887
0.107367
0.159351
0.159351
0.125714
0.0859623
0.0523258
0.0339786
-0.0118893
-0.0485836
-0.00883145
0.00951572
0.00645786
-0.0149472
-0.0699887
-0.131146
-0.0332943
0.00951572
-0.146435
-0.106683
-0.0302365
0.0125736
0.0676151
0.122657
0.134888
0.272492
0.676129
1.14704
1.76167
2.61481
3.80126
5.24152
6.97227
8.87426
10.8833
13.0024
15.1551
17.4057
19.6165
21.7448
23.6712
25.2277
26.353
27.1266
27.6465
27.8483
27.8116
27.4813
26.8759
26.0136
25.0809
23.8731
22.5674
21.3748
20.063
18.7297
17.7421
16.6473
15.4273
14.3203
13.3785
12.5284
11.9046
11.4184
10.9811
10.6081
10.2809
10.1402
10.1249
10.1953
10.3176
10.4827
10.6386
10.7915
10.92
10.8466
10.501
10.1524
9.6907
9.21674
8.64492
7.65111
6.52276
5.42805
4.35779
3.24779
2.10721
0.984973
-0.100567
-1.06379
-1.76099
-2.3481
-2.70587
-2.78537
-2.55297
-2.05148
-1.45826
-0.849743
-0.143377
0.697535
1.3458
1.83812
2.12556
2.23564
2.11332
1.84117
1.41613
0.87489
0.284723
-0.250402
-0.61123
-0.907843
-1.08214
-1.04545
-0.904785
-0.834454
-0.715197
-0.394122
-0.0485836
0.205219
0.370343
0.388691
0.434558
0.61803
0.721997
0.728113
0.556873
0.514063
0.385633
0.309186
0.186872
-0.00883145
-0.186187
-0.31156
-0.375775
-0.317675
-0.412469
-0.504205
-0.329907
-0.118914
0.0462101
0.137946
0.214392
0.211335
0.263318
0.159351
0.199103
0.30307
0.327533
0.192987
0.141004
0.101252
0.107367
0.0462101
0.0156314
-0.0822201
-0.18313
-0.170898
-0.186187
-0.085278
-0.00577358
-0.0118893
0.0462101
0.0951358
0.110425
0.177698
0.287781
0.306128
0.293897
0.321418
0.462079
0.443732
0.26026
0.144062
0.0217472
0.0523258
-0.0424679
-0.0546994
-0.0455258
-0.12503
-0.0975094
-0.131146
-0.103625
-0.0822201
-0.0332943
0.0492679
0.125714
0.21745
0.171582
0.208277
0.199103
0.229682
0.419269
0.639435
0.957453
1.55985
2.4925
3.70953
5.07333
6.71541
8.40029
10.4368
12.6629
14.9441
17.1641
19.3199
21.4268
23.5122
25.2216
26.5334
27.3743
27.8116
27.8758
27.7137
27.3774
26.9034
26.3071
25.295
24.0932
22.7631
21.5246
20.2954
19.1334
17.7849
16.4302
15.3477
14.4671
13.6445
12.8464
12.082
11.4429
10.9628
10.6906
10.2962
10.1096
10.2044
10.2167
10.2564
10.3176
10.3298
10.339
10.4888
10.6723
10.6539
10.3176
9.99038
9.62955
8.77029
7.64805
6.60838
5.68491
4.64218
3.39763
2.07969
0.963568
0.0981937
-0.733545
-1.79462
-2.57743
-2.9719
-2.95355
-2.56826
-2.05148
-1.42768
-0.73966
0.0706729
0.777039
1.44059
1.92374
2.14696
2.07969
1.82589
1.38555
1.00944
0.550757
0.13183
-0.308502
-0.629577
-0.92619
-1.0271
-0.892553
-0.806933
-0.800818
-0.788586
-0.638751
-0.259576
0.150177
0.370343
0.593567
0.825965
0.9758
0.838196
0.636377
0.587452
0.465137
0.394806
0.241913
-0.0883358
-0.299328
-0.320733
-0.326849
-0.403296
-0.476684
-0.394122
-0.305444
-0.26875
-0.106683
-0.018005
-0.0669308
-0.128088
0.0981937
0.0706729
-0.0394101
0.122657
0.391748
0.471253
0.342823
0.21745
0.26026
0.284723
0.244971
0.0981937
-0.0302365
-0.00883145
0.0309208
0.0829044
0.0309208
-0.0699887
-0.0791623
0.000342139
0.113483
0.153235
0.0859623
0.144062
0.287781
0.312244
0.263318
0.153235
0.159351
0.223566
0.196045
0.0309208
0.0462101
0.0339786
-0.131146
-0.293213
-0.262634
-0.25346
-0.228997
-0.0455258
0.122657
0.0400943
0.0462101
0.220508
0.278608
0.251087
0.248029
0.254145
0.128772
0.134888
0.27555
0.602741
1.18373
2.06134
3.35482
4.79201
6.47995
8.25963
10.1708
12.2624
14.3784
16.5617
18.8521
21.1424
23.2523
24.9984
26.3194
27.2734
27.726
27.7688
27.5823
27.2642
26.6527
26.0472
25.3989
24.3684
23.0383
21.7356
20.6256
19.4912
18.2588
16.947
15.6627
14.5833
13.7821
13.0544
12.3266
11.7181
11.2991
10.9689
10.8374
10.4368
9.9598
9.9231
10.1066
10.1953
10.4032
10.6081
10.9842
11.1401
10.8986
10.6172
10.0821
9.32376
8.4431
7.59913
6.71846
5.72466
4.64829
3.6606
2.65457
1.45588
0.13183
-0.932306
-1.77322
-2.34504
-2.7181
-2.87405
-2.63553
-2.20438
-1.53776
-0.748834
-0.085278
0.666956
1.33051
1.75555
1.80754
1.73109
1.63018
1.54762
1.2296
0.801502
0.364228
-0.216766
-0.82528
-1.1647
-1.39404
-1.45214
-1.35429
-1.07908
-0.874206
-0.617346
-0.180072
0.180756
0.364228
0.553815
0.767865
0.783155
0.639435
0.486542
0.486542
0.452906
0.407038
0.229682
0.0584415
-0.204535
-0.345196
-0.406353
-0.4828
-0.516436
-0.427758
-0.336023
-0.280981
-0.222882
0.024805
0.165467
0.0829044
-0.0271786
0.0217472
0.168525
0.150177
0.0217472
-0.0210629
0.0798465
0.26026
0.376459
0.235797
0.0614994
0.0186893
0.0829044
0.0553836
-0.256518
-0.464453
-0.464453
-0.31156
-0.137262
0.0034
0.128772
0.196045
0.125714
0.0737308
0.0462101
0.0737308
0.128772
0.122657
0.0951358
0.125714
0.0462101
0.0125736
-0.00271572
-0.00883145
-0.115857
-0.164782
-0.118914
-0.12503
-0.143377
-0.0730465
-0.0363522
-0.0118893
0.0737308
0.125714
0.180756
0.199103
0.165467
0.110425
0.0951358
0.150177
0.330591
0.639435
1.08894
1.7739
2.87167
4.27217
5.9754
7.90186
9.92922
12.0697
14.2622
16.4853
18.6808
20.7388
22.6683
24.4357
25.8454
26.882
27.411
27.6648
27.7535
27.5425
27.0502
26.3346
25.506
24.4204
23.1881
21.8946
20.7357
19.5829
18.3781
17.2222
16.048
14.9258
14.0482
13.2715
12.4978
11.7456
11.1126
10.7059
10.4674
10.3298
10.3451
10.3115
10.2534
10.3176
10.5163
10.5958
10.5102
10.5622
10.6448
10.391
10.1249
9.67542
8.95682
8.10367
7.12822
6.11301
5.03358
3.87465
2.6668
1.41613
0.244971
-0.806933
-1.66925
-2.3114
-2.6233
-2.69669
-2.59578
-2.26859
-1.6876
-0.917016
-0.186187
0.593567
1.13175
1.54762
1.86258
1.93597
1.84729
1.68217
1.36415
1.0339
0.688361
0.241913
-0.265692
-0.699908
-0.92619
-1.15247
-1.23809
-1.16776
-1.07908
-0.874206
-0.550073
-0.158667
0.199103
0.511005
0.670014
0.801502
0.697535
0.694477
0.679187
0.654724
0.514063
0.34588
0.159351
0.000342139
-0.00577358
-0.103625
-0.198419
-0.287097
-0.271808
-0.204535
-0.140319
-0.0394101
0.110425
0.162409
0.171582
0.254145
0.312244
0.379517
0.428443
0.336707
0.23274
0.229682
0.208277
0.21745
0.137946
0.0370365
-0.0546994
-0.186187
-0.25346
-0.180072
-0.128088
-0.134204
-0.146435
-0.0699887
0.0370365
0.168525
0.226624
0.244971
0.220508
0.229682
0.266376
0.241913
0.180756
0.0309208
0.107367
0.186872
0.128772
0.0767887
-0.018005
-0.0608151
-0.16784
-0.238171
-0.265692
-0.170898
-0.0975094
0.00645786
-0.0149472
0.00951572
0.0645572
0.024805
0.116541
0.202161
0.192987
0.205219
0.26026
0.358112
0.624146
1.16233
1.95432
3.00316
4.30581
5.82557
7.56855
9.44302
11.5162
13.672
15.8278
18.0509
20.2189
22.2616
24.0107
25.5427
26.7964
27.622
27.9217
27.9156
27.5975
27.0563
26.3255
25.454
24.4082
23.2279
22.0659
20.9131
19.7144
18.4148
17.0724
15.9838
15.0328
14.0176
13.1369
12.403
11.6905
11.1952
10.7396
10.4276
10.1524
9.92922
9.90781
10.021
10.1953
10.3573
10.553
10.7487
10.7946
10.7181
10.5041
10.2258
9.68153
8.95682
8.10673
7.13127
6.17722
5.13143
3.9725
2.69738
1.43142
0.18993
-0.86809
-1.73347
-2.45206
-2.92909
-3.06058
-2.87099
-2.41231
-1.73347
-0.975116
-0.195361
0.495716
1.19902
1.72803
2.05522
2.18366
2.14696
1.92679
1.5415
1.09811
0.514063
-0.0669308

## Sheet: Sheet2
94.2547
93.4368
92.5157
91.6388
90.7545
89.8408
89.0155
88.2786
87.5712
86.9743
86.488
86.0606
85.6774
85.3016
84.9774
84.6753
84.2774
83.85
83.4152
82.9584
82.3689
81.853
81.212
80.6225
80.033
79.3329
78.7655
78.2202
77.6455
77.1591
76.7539
76.3191
75.958
75.5822
75.2875
74.9338
74.6611
74.3516
73.9979
73.6811
73.3642
73.0031
72.5758
72.2589
71.8389
71.4778
71.0873
70.7409
70.4462
70.2767
70.2988
70.6157
71.2567
72.1852
73.4821
75.1917
77.3139
79.635
82.0741
84.5795
87.0333
89.3987
91.7125
93.8494
95.5074
96.679
97.6001
98.0717
98.3517
98.5065
98.9412
99.656
100.879
102.464
104.254
106.155
108.233
110.363
112.551
114.769
116.877
118.918
120.561
122.064
123.17
124.032
124.68
125.285
125.771
126.316
126.766
127.2
127.716
128.158
128.593
129.043
129.529
129.949
130.347
130.701
130.9
130.929
130.752
130.516
130.089
129.61
129.116
128.601
128.018
127.532
126.987
126.375
125.778
125.255
124.82
124.452
124.349
124.481
124.614
124.872
124.975
124.938
124.658
124.15
123.428
122.492
121.32
120.038
118.601
117.149
115.779
114.548
113.48
112.691
112.036
111.586
111.284
111.137
111.085
111.048
111.129
111.092
110.982
110.694
110.23
109.604
108.801
107.813
106.715
105.573
104.424
103.252
102.102
101.159
100.26
99.5307
98.956
98.4844
98.1601
97.8801
97.6222
97.3717
97.0843
96.7306
96.3032
95.7063
95.1242
94.3652
93.5547
92.6851
91.7714
90.9093
89.9955
89.0744
88.3818
87.6596
87.0259
86.5101
86.0532
85.6848
85.3385
84.9921
84.749
84.3437
83.9605
83.5331
83.0173
82.5236
81.9267
81.3151
80.6888
80.0477
79.4213
78.8466
78.2866
77.7339
77.2402
76.7981
76.3707
76.0096
75.6485
75.3243
74.9853
74.6685
74.3443
73.9979
73.6516
73.3126
72.9295
72.5979
72.2294
71.8757
71.4631
71.0946
70.7925
70.5272
70.3283
70.2914
70.5493
71.0062
71.9568
73.1505
74.779
76.8423
79.1192
81.4846
83.9679
86.5248
88.9492
91.2114
93.4441
95.1463
96.4874
97.3643
98.0422
98.3665
98.4917
98.7349
99.2876
100.246
101.609
103.429
105.455
107.607
109.869
112.065
114.394
116.752
118.785
120.569
121.954
123.022
123.862
124.474
124.982
125.41
125.881
126.301
126.832
127.333
127.761
128.217
128.652
129.168
129.691
130.17
130.443
130.708
130.796
130.796
130.605
130.229
129.824
129.234
128.689
128.151
127.65
127.09
126.471
125.881
125.336
124.879
124.518
124.371
124.408
124.599
124.784
124.997
125.005
124.754
124.312
123.597
122.669
121.541
120.274
118.874
117.407
116.052
114.762
113.664
112.772
112.153
111.623
111.343
111.181
111.122
111.1
111.173
111.144
111.063
110.82
110.392
109.773
108.985
108.079
106.914
105.794
104.578
103.399
102.265
101.307
100.4
99.6192
99.037
98.5581
98.197
97.8801
97.6517
97.3864
97.1138
96.7822
96.3548
95.8316
95.1905
94.4979
93.7094
92.8325
91.9335
91.0788
90.2019
89.3102
88.5439
87.807
87.1586
86.5985
86.1638
85.7806
85.3901
85.0585
84.7563
84.3953
84.0121
83.6142
83.2015
82.6783
82.1257
81.5141
80.873
80.254
79.5835
79.0234
78.3897
77.7707
77.3139
76.8423
76.4591
76.0612
75.7222
75.4348
75.059
74.7643
74.4769
74.1674
73.8358
73.4821
73.1063
72.7452
72.3768
71.9789
71.6031
71.2199
70.8441
70.5125
70.3209
70.2841
70.4904
71.0283
71.8389
72.9663
74.558
76.5033
78.8245
81.1604
83.6731
86.1122
88.4997
90.7545
92.9652
94.8295
96.3179
97.4085
98.0349
98.4107
98.6539
98.8528
99.2728
100.069
101.395
103.149
105.47
107.99
110.495
112.809
115.094
117.238
118.918
120.495
121.932
123.118
124.054
124.739
125.218
125.653
126.044
126.464
126.906
127.399
127.842
128.313
128.8
129.323
129.839
130.259
130.701
130.922
131.01
130.959
130.723
130.413
129.971
129.418
128.94
128.372
127.812
127.274
126.618
126.014
125.491
124.99
124.577
124.371
124.356
124.548
124.769
124.872
125.005
124.813
124.415
123.722
122.868
121.807
120.569
119.154
117.761
116.361
115.079
113.966
113.045
112.33
111.837
111.49
111.277
111.151
111.188
111.188
111.203
111.151
110.93
110.51
109.98
109.258
108.359
107.253
106.148
104.954
103.746
102.611
101.594
100.599
99.8329
99.1623
98.7054
98.2633
97.998
97.7622
97.5338
97.2759
96.9517
96.5464
96.0232
95.4042
94.7116
93.9084
93.0757
92.2135
91.2482
90.3713
89.5092
88.706
87.9544
87.3428
86.7901
86.289
85.8838
85.5374
85.1911
84.8374
84.4984
84.1005
83.651
83.2163
82.6931
82.1331
81.573
80.9541
80.3277
79.7235
79.1266
78.5518
77.9697
77.4613
77.0339
76.5402
76.1275
75.8328
75.4791
75.118
74.838
74.4916
74.1085
73.7769
73.4895
73.1432
72.7895
72.4284
72.0526
71.662
71.2715
70.9104
70.623
70.3062
70.2325
70.3725
70.7999
71.4999
72.6421
74.0937
76.0612
78.3013
80.5782
83.032
85.5816
88.0576
90.3713
92.7367
94.601
96.0895
97.239
97.8507
98.1159
98.337
98.5875
99.0223
99.8992
101.144
102.884
105.043
107.275
109.434
111.549
113.797
115.867
117.931
119.824
121.445
122.72
123.7
124.422
125.034
125.528
126.014
126.464
126.943
127.414
127.805
128.122
128.556
129.013
129.477
130.001
130.399
130.649
130.796
130.664
130.487
130.177
129.757
129.352
128.755
128.269
127.753
127.164
126.633
126.044
125.528
125.041
124.651
124.422
124.371
124.504
124.717
124.894
124.982
124.879
124.504
123.936
123.081
122.05
120.819
119.449
118.041
116.582
115.285
114.15
113.192
112.456
111.918
111.557
111.328
111.196
111.188
111.159
111.188
111.137
110.893
110.554
109.994
109.324
108.395
107.393
106.303
105.131
103.923
102.795
101.727
100.761
99.9876
99.3023
98.7202
98.2854
97.9907
97.7254
97.4675
97.1875
96.9369
96.5243
96.0453
95.4926
94.7852
94.0557
93.2452
92.3683
91.4767
90.5482
89.6713
88.8018
88.0649
87.4017
86.7901
86.3406
85.9059
85.5153
85.2132
84.8448
84.5279
84.1889
83.7321
83.3636
82.8331
82.2583
81.6615
81.0941
80.453
79.8193
79.1929
78.6329
78.0287
77.5423
77.0339
76.6138
76.2159
75.8917
75.5085
75.199
74.8896
74.5506
74.2264
73.9242
73.5411
73.18
72.8484
72.4652
72.082
71.721
71.3157
70.9841
70.6746
70.3799
70.2693
70.3799
70.7188
71.382
72.421
73.8211
75.6191
77.7634
80.1288
82.5678
85.0069
87.527
89.8408
92.0883
94.0852
95.7137
96.9959
97.8285
98.2265
98.4328
98.617
99.037
99.8844
101.167
102.81
104.615
106.686
108.683
110.886
113.104
115.425
117.555
119.397
121.136
122.536
123.634
124.467
125.049
125.557
126.044
126.405
126.862
127.274
127.746
128.144
128.601
129.035
129.492
129.934
130.34
130.612
130.76
130.833
130.745
130.413
130.008
129.536
129.006
128.438
127.952
127.377
126.744
126.243
125.638
125.1
124.636
124.378
124.282
124.445
124.629
124.791
124.924
124.894
124.562
123.988
123.214
122.256
121.033
119.699
118.24
116.825
115.491

## Sheet: Sheet3
0
0.00500626
0.0100125
0.0150188
0.020025
0.0250313
0.0300375
0.0350438
0.0400501
0.0450563
0.0500626
0.0550688
0.0600751
0.0650814
0.0700876
0.0750939
0.0801001
0.0851064
0.0901126
0.0951189
0.100125
0.105131
0.110138
0.115144
0.12015
0.125156
0.130163
0.135169
0.140175
0.145181
0.150188
0.155194
0.1602
0.165207
0.170213
0.175219
0.180225
0.185232
0.190238
0.195244
0.20025
0.205257
0.210263
0.215269
0.220275
0.225282
0.230288
0.235294
0.2403
0.245307
0.250313
0.255319
0.260325
0.265332
0.270338
0.275344
0.28035
0.285357
0.290363
0.295369
0.300375
0.305382
0.310388
0.315394
0.320401
0.325407
0.330413
0.335419
0.340426
0.345432
0.350438
0.355444
0.360451
0.365457
0.370463
0.375469
0.380476
0.385482
0.390488
0.395494
0.400501
0.405507
0.410513
0.415519
0.420526
0.425532
0.430538
0.435544
0.440551
0.445557
0.450563
0.455569
0.460576
0.465582
0.470588
0.475594
0.480601
0.485607
0.490613
0.49562
0.500626
0.505632
0.510638
0.515645
0.520651
0.525657
0.530663
0.53567
0.540676
0.545682
0.550688
0.555695
0.560701
0.565707
0.570713
0.57572
0.580726
0.585732
0.590738
0.595745
0.600751
0.605757
0.610763
0.61577
0.620776
0.625782
0.630788
0.635795
0.640801
0.645807
0.650814
0.65582
0.660826
0.665832
0.670839
0.675845
0.680851
0.685857
0.690864
0.69587
0.700876
0.705882
0.710889
0.715895
0.720901
0.725907
0.730914
0.73592
0.740926
0.745932
0.750939
0.755945
0.760951
0.765957
0.770964
0.77597
0.780976
0.785982
0.790989
0.795995
0.801001
0.806008
0.811014
0.81602
0.821026
0.826033
0.831039
0.836045
0.841051
0.846058
0.851064
0.85607
0.861076
0.866083
0.871089
0.876095
0.881101
0.886108
0.891114
0.89612
0.901126
0.906133
0.911139
0.916145
0.921151
0.926158
0.931164
0.93617
0.941176
0.946183
0.951189
0.956195
0.961202
0.966208
0.971214
0.97622
0.981227
0.986233
0.991239
0.996245
1.00125
1.00626
1.01126
1.01627
1.02128
1.02628
1.03129
1.0363
1.0413
1.04631
1.05131
1.05632
1.06133
1.06633
1.07134
1.07635
1.08135
1.08636
1.09136
1.09637
1.10138
1.10638
1.11139
1.1164
1.1214
1.12641
1.13141
1.13642
1.14143
1.14643
1.15144
1.15645
1.16145
1.16646
1.17146
1.17647
1.18148
1.18648
1.19149
1.1965
1.2015
1.20651
1.21151
1.21652
1.22153
1.22653
1.23154
1.23655
1.24155
1.24656
1.25156
1.25657
1.26158
1.26658
1.27159
1.2766
1.2816
1.28661
1.29161
1.29662
1.30163
1.30663
1.31164
1.31665
1.32165
1.32666
1.33166
1.33667
1.34168
1.34668
1.35169
1.3567
1.3617
1.36671
1.37171
1.37672
1.38173
1.38673
1.39174
1.39675
1.40175
1.40676
1.41176
1.41677
1.42178
1.42678
1.43179
1.4368
1.4418
1.44681
1.45181
1.45682
1.46183
1.46683
1.47184
1.47685
1.48185
1.48686
1.49186
1.49687
1.50188
1.50688
1.51189
1.5169
1.5219
1.52691
1.53191
1.53692
1.54193
1.54693
1.55194
1.55695
1.56195
1.56696
1.57196
1.57697
1.58198
1.58698
1.59199
1.597
1.602
1.60701
1.61202
1.61702
1.62203
1.62703
1.63204
1.63705
1.64205
1.64706
1.65207
1.65707
1.66208
1.66708
1.67209
1.6771
1.6821
1.68711
1.69212
1.69712
1.70213
1.70713
1.71214
1.71715
1.72215
1.72716
1.73217
1.73717
1.74218
1.74718
1.75219
1.7572
1.7622
1.76721
1.77222
1.77722
1.78223
1.78723
1.79224
1.79725
1.80225
1.80726
1.81227
1.81727
1.82228
1.82728
1.83229
1.8373
1.8423
1.84731
1.85232
1.85732
1.86233
1.86733
1.87234
1.87735
1.88235
1.88736
1.89237
1.89737
1.90238
1.90738
1.91239
1.9174
1.9224
1.92741
1.93242
1.93742
1.94243
1.94743
1.95244
1.95745
1.96245
1.96746
1.97247
1.97747
1.98248
1.98748
1.99249
1.9975
2.0025
2.00751
2.01252
2.01752
2.02253
2.02753
2.03254
2.03755
2.04255
2.04756
2.05257
2.05757
2.06258
2.06758
2.07259
2.0776
2.0826
2.08761
2.09262
2.09762
2.10263
2.10763
2.11264
2.11765
2.12265
2.12766
2.13267
2.13767
2.14268
2.14768
2.15269
2.1577
2.1627
2.16771
2.17272
2.17772
2.18273
2.18773
2.19274
2.19775
2.20275
2.20776
2.21277
2.21777
2.22278
2.22778
2.23279
2.2378
2.2428
2.24781
2.25282
2.25782
2.26283
2.26783
2.27284
2.27785
2.28285
2.28786
2.29287
2.29787
2.30288
2.30788
2.31289
2.3179
2.3229
2.32791
2.33292
2.33792
2.34293
2.34793
2.35294
2.35795
2.36295
2.36796
2.37297
2.37797
2.38298
2.38798
2.39299
2.398
2.403
2.40801
2.41302
2.41802
2.42303
2.42804
2.43304
2.43805
2.44305
2.44806
2.45307
2.45807
2.46308
2.46809
2.47309
2.4781
2.4831
2.48811
2.49312
2.49812
2.50313
2.50814
2.51314
2.51815
2.52315
2.52816
2.53317
2.53817
2.54318
2.54819
2.55319
2.5582
2.5632
2.56821
2.57322
2.57822
2.58323
2.58824
2.59324
2.59825
2.60325
2.60826
2.61327
2.61827
2.62328
2.62829
2.63329
2.6383
2.6433
2.64831
2.65332
2.65832
2.66333
2.66834
2.67334
2.67835
2.68335
2.68836
2.69337
2.69837
2.70338
2.70839
2.71339
2.7184
2.7234
2.72841
2.73342
2.73842
2.74343
2.74844
2.75344
2.75845
2.76345
2.76846
2.77347
2.77847
2.78348
2.78849
2.79349
2.7985
2.8035
2.80851
2.81352
2.81852
2.82353
2.82854
2.83354
2.83855
2.84355
2.84856
2.85357
2.85857
2.86358
2.86859
2.87359
2.8786
2.8836
2.88861
2.89362
2.89862
2.90363
2.90864
2.91364
2.91865
2.92365
2.92866
2.93367
2.93867
2.94368
2.94869
2.95369
2.9587
2.9637
2.96871
2.97372
2.97872
2.98373
2.98874
2.99374
2.99875
3.00375
3.00876
3.01377
3.01877
3.02378
3.02879
3.03379
3.0388
3.0438
3.04881
3.05382
3.05882
3.06383
3.06884
3.07384
3.07885
3.08385
3.08886
3.09387
3.09887
3.10388
3.10889
3.11389
3.1189
3.1239
3.12891
3.13392
3.13892
3.14393
3.14894
3.15394
3.15895
3.16395
3.16896
3.17397
3.17897
3.18398
3.18899
3.19399
3.199
3.20401
3.20901
3.21402
3.21902
3.22403
3.22904
3.23404
3.23905
3.24406
3.24906
3.25407
3.25907
3.26408
3.26909
3.27409
3.2791
3.28411
3.28911
3.29412
3.29912
3.30413
3.30914
3.31414
3.31915
3.32416
3.32916
3.33417
3.33917
3.34418
3.34919
3.35419
3.3592
3.36421
3.36921
3.37422
3.37922
3.38423
3.38924
3.39424
3.39925
3.40426
3.40926
3.41427
3.41927
3.42428
3.42929
3.43429
3.4393
3.44431
3.44931
3.45432
3.45932
3.46433
3.46934
3.47434
3.47935
3.48436
3.48936
3.49437
3.49937
3.50438
3.50939
3.51439
3.5194
3.52441
3.52941
3.53442
3.53942
3.54443
3.54944
3.55444
3.55945
3.56446
3.56946
3.57447
3.57947
3.58448
3.58949
3.59449
3.5995
3.60451
3.60951
3.61452
3.61952
3.62453
3.62954
3.63454
3.63955
3.64456
3.64956
3.65457
3.65957
3.66458
3.66959
3.67459
3.6796
3.68461
3.68961
3.69462
3.69962
3.70463
3.70964
3.71464
3.71965
3.72466
3.72966
3.73467
3.73967
3.74468
3.74969
3.75469
3.7597
3.76471
3.76971
3.77472
3.77972
3.78473
3.78974
3.79474
3.79975
3.80476
3.80976
3.81477
3.81977
3.82478
3.82979
3.83479
3.8398
3.84481
3.84981
3.85482
3.85982
3.86483
3.86984
3.87484
3.87985
3.88486
3.88986
3.89487
3.89987
3.90488
3.90989
3.91489
3.9199
3.92491
3.92991
3.93492
3.93992
3.94493
3.94994
3.95494
3.95995
3.96496
3.96996
3.97497
3.97997
3.98498
3.98999
3.99499
4
