# Supplementary material for: A Bio-Inspired Approach for the Reduction of Left Ventricular Workload
Source: PLoS One. 2014 Jan 24;9(1):e87122. doi: 10.1371/journal.pone.0087122 (PMC3901771; doi:10.1371/journal.pone.0087122)
Supplement: Data S1 — (ZIP) [file pone.0087122.s002.zip › Pressure_FLow_AortaNo3_setup1_ring4_HR72_5.xls]

## Sheet: Sheet1
0.911585
0.385633
-0.085278
-0.458337
-0.61123
-0.889496
-1.11272
-1.16165
-1.02098
-0.84057
-0.556189
-0.250402
0.165467
0.517121
0.731171
0.850428
0.969684
1.02167
0.926874
0.829023
0.84737
0.70365
0.373401
0.13183
-0.0424679
-0.170898
-0.31156
-0.366601
-0.43999
-0.458337
-0.35437
-0.250402
-0.0944516
0.00645786
0.150177
0.26026
0.394806
0.517121
0.538526
0.492658
0.465137
0.425385
0.31836
0.269434
0.134888
-0.0271786
-0.0363522
-0.0271786
-0.0485836
-0.085278
-0.0822201
-0.0608151
-0.149493
-0.0791623
-0.0118893
0.0829044
0.137946
0.183814
0.248029
0.241913
0.266376
0.202161
0.183814
0.177698
0.186872
0.153235
0.0859623
0.0553836
0.150177
0.0951358
0.0309208
-0.0455258
-0.109741
-0.0944516
-0.0913937
-0.140319
-0.177014
-0.118914
-0.0761044
0.0156314
0.0584415
0.0584415
0.024805
0.0431522
0.0981937
0.137946
0.296955
0.651667
1.25101
2.06746
3.20498
4.62383
6.26284
8.10062
10.0393
12.0881
14.2836
16.4669
18.5799
20.5981
22.7447
24.607
26.0808
27.1022
27.674
27.9003
27.8208
27.4936
26.9126
26.1665
25.2858
24.2339
23.078
21.7784
20.5247
19.4055
18.216
17.1182
15.9991
14.8738
13.8249
12.9382
12.0942
11.4337
11.0148
10.66
10.3665
10.1677
10.3053
10.4552
10.4032
10.2534
10.3573
10.6509
10.7548
10.6967
10.5469
10.5041
10.2534
9.65707
8.83145
8.015
7.25665
6.23838
4.98771
3.65754
2.3763
1.18985
0.0859623
-0.877264
-1.69371
-2.34504
-2.73339
-2.79149
-2.6019
-2.25636
-1.73041
-1.02098
-0.22594
0.596625
1.35192
1.85952
2.11027
2.15002
1.97878
1.68522
1.27547
0.758692
0.18993
-0.305444
-0.721313
-1.02098
-1.21363
-1.29313
-1.25338
-1.14636
-0.944537
-0.626519
-0.305444
0.00645786
0.36117
0.596625
0.749518
0.929932
0.988031
0.908527
0.755634
0.541584
0.248029
-0.018005
-0.161725
-0.287097
-0.391064
-0.381891
-0.409411
-0.476684
-0.495031
-0.351312
-0.277923
-0.284039
-0.228997
-0.12503
-0.0302365
0.0798465
0.153235
0.134888
0.211335
0.199103
0.235797
0.223566
0.150177
-0.018005
-0.0485836
-0.140319
-0.155609
-0.189245
-0.280981
-0.244287
-0.219824
-0.192303
-0.161725
-0.152551
-0.12503
-0.0210629
0.0462101
0.122657
0.0492679
0.00951572
0.0523258
0.0981937
0.17464
0.119599
0.0400943
0.0034
0.147119
0.168525
0.0523258
-0.0546994
-0.103625
-0.158667
-0.177014
-0.201477
-0.342138
-0.247345
-0.0883358
0.0186893
0.0462101
0.0798465
0.0859623
0.17464
0.248029
0.205219
0.21745
0.370343
0.755634
1.1715
1.91762
2.98481
4.41589
5.96929
7.70004
9.62037
11.6569
13.7515
15.9685
18.0111
20.0691
22.2341
24.1544
25.7261
26.9126
27.6404
27.9981
28.0409
27.8269
27.2245
26.3866
25.6099
24.6131
23.4511
22.1301
20.7326
19.4973
18.5004
17.2803
16.1489
15.152
14.0879
13.0819
12.2134
11.5468
11.0606
10.6295
10.2992
10.2136
10.2472
10.2839
10.1738
10.2931
10.5622
10.6631
10.8374
10.9383
10.7151
10.5286
10.183
9.60814
8.78252
7.73062
6.6726
5.72466
4.77061
3.90217
2.70961
1.42225
0.196045
-0.929248
-1.85272
-2.62025
-2.97801
-3.08198
-2.83124
-2.20743
-1.50413
-0.758007
-0.0699887
0.611914
1.20514
1.5201
1.82283
1.92374
1.92374
1.74638
1.41002
0.951337
0.474311
-0.146435
-0.605114
-0.898669
-1.09743
-1.15247
-1.08214
-0.959826
-0.816107
-0.565362
-0.287097
0.0217472
0.248029
0.4896
0.670014
0.844312
0.926874
0.856543
0.725055
0.611914
0.465137
0.312244
0.186872
0.092078
0.0156314
-0.121972
-0.366601
-0.495031
-0.458337
-0.308502
-0.22594
-0.143377
-0.00577358
0.134888
0.263318
0.251087
0.205219
0.272492
0.355054
0.379517
0.278608
0.300013
0.31836
0.300013
0.165467
0.0553836
0.0309208
0.0339786
0.0034
-0.0302365
-0.0913937
-0.192303
-0.149493
-0.0546994
-0.0118893
0.0492679
0.0400943
0.122657
0.269434
0.296955
0.248029
0.220508
0.21745
0.23274
0.196045
-0.00271572
-0.149493
-0.158667
-0.121972
-0.112799
-0.100567
-0.0699887
-0.0363522
0.0186893
0.024805
0.0309208
0.0034
0.024805
0.0951358
0.144062
0.162409
0.180756
0.257202
0.248029
0.241913
0.358112
0.657782
1.10729
1.80448
2.89919
4.21713
5.73077
7.4921
9.40632
11.3358
13.3968
15.574
17.6717
19.7235
21.9069
23.8547
25.5121
26.7169
27.5303
27.9431
28.1051
27.888
27.3132
26.5823
25.7322
24.6773
23.5245
22.4206
21.3198
20.0385
18.8031
17.6044
16.3874
15.152
14.1124
13.14
12.2471
11.5988
11.2716
10.7732
10.2136
10.1035
10.1708
10.0852
10.1188
10.2595
10.4032
10.5102
10.605
10.6845
10.6998
10.6203
10.2992
9.85889
9.28401
8.5226
7.51962
6.43102
5.27821
3.96333
2.74324
1.61489
0.523236
-0.528668
-1.43379
-2.23495
-2.7762
-2.88016
-2.69058
-2.31752
-1.7457
-0.969
-0.158667
0.526294
1.1134
1.43754
1.70663
1.88398
1.91762
1.78002
1.51704
1.16539
0.737287
0.348938
-0.140319
-0.592883
-0.956768
-1.12801
-1.14024
-1.03016
-0.806933
-0.4828
-0.216766
0.0186893
0.300013
0.511005
0.673072
0.764807
0.792328
0.798444
0.767865
0.639435
0.434558
0.272492
0.171582
-0.00577358
-0.0485836
-0.152551
-0.277923
-0.360485
-0.375775
-0.302386
-0.219824
-0.155609
-0.241229
-0.180072
-0.0424679
0.116541
0.238855
0.34588
0.400922
0.348938
0.31836
0.413153
0.492658
0.440674
0.31836
0.156293
0.0156314
-0.0516415
-0.158667
-0.293213
-0.256518
-0.22594
-0.16784
-0.134204
-0.0455258
0.137946
0.263318
0.27555
0.278608
0.333649
0.312244
0.238855
0.192987
0.104309
0.0737308
0.0981937
0.0951358
0.116541
0.0829044
0.00645786
-0.0118893
-0.0455258
-0.0822201
-0.085278
-0.0363522
-0.0241208
0.024805
-0.00577358
0.0309208
0.141004
0.162409
0.192987
0.192987
0.171582
0.196045
0.342823
0.553815
0.951337
1.62712
2.61481
3.81044
5.2935
7.0426
9.00269
11.1096
13.2562
15.4456
17.6167
19.7297
21.7631
23.6315
25.2094
26.4845
27.3743
27.8269
27.9523
27.7535
27.252
26.6129
25.8393
24.98
23.9495
22.7111
21.3503
20.0446
18.9102
17.7696
16.6137
15.3783
14.412
13.4029
12.4886
11.9872
11.4612
11.0148
10.6753
10.3298
10.1157
10.131
10.0546
10.0057
10.1096
10.3543
10.5805
10.5683
10.5102
10.2595
10.0148
9.59285
9.0455
8.2902
7.51657
6.68483
5.57177
4.35474
3.13771
1.93291
0.829023
-0.164782
-1.0852
-1.97809
-2.59578
-2.78537
-2.80372
-2.40619
-1.77933
-0.993463
-0.22594
0.376459
0.954395
1.5782
2.01853
2.21729
2.13473
1.77084
1.40696
1.08283
0.679187
0.254145
-0.22594
-0.641809
-0.959826
-1.18917
-1.24115
-1.1066
-0.895611
-0.592883
-0.308502
0.0278629
0.342823
0.553815
0.786212
0.954395
1.04613
0.948279
0.884064
0.786212
0.639435
0.520179
0.251087
-0.0761044
-0.369659
-0.436932
-0.540899
-0.586767
-0.378833
-0.195361
-0.100567
-0.103625
-0.0363522
-0.0546994
0.0584415
0.23274
0.293897
0.452906
0.477369
0.422327
0.309186
0.199103
0.165467
0.153235
0.199103
0.370343
0.333649
0.162409
-0.0608151
-0.149493
-0.170898
-0.198419
-0.216766
-0.00271572
0.0981937
0.024805
0.000342139
0.0156314
-0.0118893
0.0492679
0.0798465
0.0859623
0.0400943
0.092078
0.122657
0.0798465
0.104309
-0.0118893
0.0859623
0.309186
0.287781
0.147119
-0.0363522
-0.173956
-0.109741
0.0217472
-0.0363522
-0.0975094
-0.0730465
0.0309208
0.141004
0.281665
0.214392
0.116541
0.248029
0.434558
0.596625
0.893238
1.48646
2.34572
3.49242
5.04581
6.87747
8.73054
10.7151
12.7394
14.8432
17.0051
19.3138
21.5277
23.4419
25.0993
26.2399
27.0746
27.5884
27.7199
27.6281
27.2337
26.5151
25.717
24.8027
23.7569
22.5582
21.2953
20.2464
19.3933
18.2741
17.0938
15.8431
14.5619
13.51
12.7822
12.1706
11.4857
10.5867
10.1861
10.1708
9.99649
10.1647
10.2656
10.2075

## Sheet: Sheet2
117.71
116.265
115.02
114.003
113.052
112.36
111.851
111.483
111.277
111.181
111.144
111.166
111.166
111.107
110.879
110.481
109.899
109.162
108.211
107.18
106.067
104.903
103.701
102.574
101.557
100.614
99.8476
99.1476
98.6981
98.3001
97.9907
97.777
97.5338
97.2538
96.9296
96.5095
96.0453
95.3674
94.6821
93.9305
93.061
92.162
91.2851
90.4008
89.5239
88.7723
88.0354
87.3796
86.8564
86.3848
85.9943
85.5964
85.2648
84.9185
84.5942
84.2037
83.8058
83.3268
82.8036
82.2362
81.6762
81.0646
80.4603
79.8193
79.1855
78.6329
78.0876
77.5718
77.1002
76.6949
76.3412
75.9138
75.597
75.2875
74.9411
74.6538
74.3222
74.02
73.6663
73.3274
72.9884
72.5684
72.2221
71.8094
71.3894
71.0431
70.7262
70.5199
70.3946
70.5936
71.0357
71.8315
72.9516
74.3811
76.3707
78.5518
80.8509
83.2973
85.8322
88.2565
90.6145
92.8694
94.7484
96.2369
97.3496
97.9464
98.1601
98.3444
98.5949
99.0665
99.9876
101.211
102.884
104.836
106.9
109.353
111.873
114.246
116.376
118.387
120.185
121.696
122.912
123.833
124.592
125.189
125.712
126.117
126.464
126.913
127.274
127.672
128.114
128.542
129.072
129.536
129.993
130.369
130.583
130.737
130.701
130.561
130.163
129.787
129.308
128.8
128.291
127.805
127.208
126.67
126.021
125.447
124.982
124.548
124.356
124.319
124.43
124.651
124.842
124.924
124.835
124.378
123.789
122.963
121.924
120.723
119.36
117.908
116.523
115.248
114.077
113.185
112.456
111.969
111.571
111.402
111.299
111.277
111.299
111.321
111.24
111.011
110.65
110.098
109.353
108.454
107.452
106.31
105.175
103.974
102.861
101.786
100.864
100.076
99.4055
98.8454
98.4328
98.138
97.8064
97.5706
97.3496
96.9885
96.6274
96.1485
95.5148
94.8516
94.1073
93.2746
92.3241
91.4914
90.585
89.6639
88.9418
88.1828
87.5638
86.9449
86.5101
86.1048
85.6701
85.3532
85.0216
84.6532
84.2847
83.8868
83.4226
82.9215
82.391
81.7646
81.1825
80.5267
79.9372
79.2813
78.7508
78.176
77.6602
77.1739
76.7612
76.4002
76.017
75.6559
75.2801
75.0148
74.639
74.3958
73.9832
73.6148
73.3274
72.9368
72.5758
72.2368
71.8536
71.4925
71.0799
70.7999
70.5346
70.3799
70.5641
70.9252
71.6399
72.6642
74.0864
75.8475
78.1244
80.4825
82.8257
85.3237
87.7702
90.1798
92.4493
94.3136
96.0085
97.1506
97.8728
98.1749
98.3444
98.5286
98.9486
99.715
100.842
102.508
104.431
106.678
109.184
111.623
113.944
116.118
118.122
119.913
121.438
122.647
123.605
124.268
124.865
125.366
125.815
126.257
126.744
127.142
127.554
127.967
128.446
128.888
129.396
129.934
130.288
130.568
130.679
130.656
130.531
130.155
129.772
129.301
128.763
128.254
127.746
127.156
126.589
126.036
125.476
124.96
124.599
124.327
124.334
124.452
124.636
124.813
124.953
124.82
124.481
123.921
123.111
122.094
120.937
119.559
118.152
116.729
115.425
114.268
113.273
112.537
111.977
111.571
111.336
111.196
111.203
111.196
111.21
111.173
111.011
110.621
110.142
109.456
108.55
107.555
106.376
105.205
104.033
102.92
101.837
100.946
100.113
99.4276
98.9044
98.4917
98.1454
97.8654
97.6885
97.3643
97.0622
96.679
96.2222
95.6327
94.9842
94.2473
93.422
92.4936
91.6314
90.7324
89.8482
89.0597
88.3228
87.6375
87.0112
86.5175
86.0532
85.6848
85.3753
85.0658
84.69
84.3805
83.9679
83.511
83.0173
82.5383
81.9709
81.3299
80.7404
80.0624
79.4213
78.854
78.2866
77.7413
77.2402
76.8054
76.4517
76.098
75.7885
75.4496
75.1548
74.8011
74.5359
74.1748
73.8211
73.5116
73.0916
72.6937
72.3915
71.9347
71.5736
71.1388
70.8662
70.6009
70.4536
70.5567
70.9546
71.5883
72.6126
73.939
75.6854
77.8371
80.1288
82.5383
84.9921
87.4091
89.8482
92.0662
94.1147
95.78
96.9517
97.6591
98.0054
98.278
98.5802
98.9854
99.6118
100.695
102.287
104.298
106.465
108.58
110.812
112.898
115.248
117.459
119.537
121.283
122.698
123.715
124.481
125.145
125.609
126.021
126.39
126.862
127.245
127.613
128.144
128.512
128.998
129.463
129.89
130.236
130.494
130.531
130.539
130.435
130.251
129.824
129.411
128.925
128.379
127.878
127.296
126.773
126.184
125.631
125.137
124.71
124.445
124.364
124.481
124.644
124.872
124.946
124.901
124.621
124.01
123.266
122.263
121.129
119.846
118.432
117.054
115.683
114.519
113.45
112.706
112.102
111.697
111.439
111.299
111.254
111.196
111.277
111.24
111.085
110.753
110.282
109.633
108.764
107.813
106.73
105.529
104.328
103.237
102.139
101.181
100.319
99.6707
99.0812
98.6244
98.2854
98.0275
97.777
97.5191
97.1875
96.9148
96.3695
95.8832
95.1758
94.3947
93.5547
92.6704
91.8598
90.9535
90.0324
89.2587
88.4997
87.8512
87.2323
86.7238
86.2596
85.869
85.508
85.1985
84.889
84.4911
84.0784
83.6363
83.1205
82.5973
82.0225
81.4772
80.8435
80.2172
79.5982
79.0308
78.4192
77.9181
77.4391
76.9897
76.5623
76.1496
75.8622
75.5159
75.1843
74.838
74.5211
74.2485
73.9021
73.5411
73.2168
72.8779
72.4873
72.0673
71.6989
71.3157
70.9473
70.6672
70.4757
70.4978
70.7851
71.3599
72.3031
73.6369
75.2948
77.4613
79.6866
82.0962
84.609
87.048
89.465
91.7862
93.8347
95.4632
96.7232
97.6296
98.1086
98.2191
98.3738
98.7644
99.5455
100.629
101.992
103.716
105.75
107.997
110.459
112.787
115.057
117.142
118.962
120.679
122.042
123.133
123.951
124.54
125.064
125.535
126.036
126.5
127.009
127.422
127.849
128.291
128.77
129.22
129.706
130.133
130.421
130.568
130.583
130.45
130.2
129.816
129.352
128.858
128.298
127.827
127.296
126.766
126.176
125.638
125.13
124.688
124.4
124.312
124.364
124.57
124.739
124.887
124.85
124.621
124.098
123.369
122.448
121.313
120.001
118.631
117.186
115.86
114.659
113.649
112.802
112.168
111.711
111.446
111.277
111.203
111.196
111.218
111.196
111.055
110.768
110.319
109.685
108.919
107.953
106.848
105.684
104.549
103.355
102.279
101.299
100.393
99.6634
99.0591
98.6096
98.2338
97.9538
97.7106
97.4601
97.2022
96.8706
96.4064
95.8979
95.2937
94.5789
93.7757
92.9209
91.9777
91.123
90.2313
89.3324
88.5513
87.8733
87.2323
86.7238
86.2375
85.8838
85.5301
85.2279
84.8963
84.5721
84.1374
83.7321
83.2752
82.7005
82.1331
81.5067
80.9098
80.254
79.6424
79.0529
78.4781
77.9034
77.4539
77.0044
76.5917
76.2896
75.9286
75.5675
75.2211
74.9117
74.5727
74.2337
73.8948
73.5632
73.1947
72.7895
72.48
72.0968
71.7136
71.3231
70.9915
70.6672
70.542
70.5051
70.7262
71.2789
72.1189
73.3421
74.978
77.0633
79.2077
81.6172
84.071
86.5543
89.0008
91.3809
93.4294
95.2495
96.5906
97.4748
97.8728
98.2412
98.4402
98.7054
99.2507
100.275
101.808
103.591
105.61
107.747
109.818
111.969
114.261
116.427
118.564
120.429
121.902
123.044
123.855
124.533
125.1
125.587
126.103
126.567
127.06
127.517

## Sheet: Sheet3
0
0.00500626
0.0100125
0.0150188
0.020025
0.0250313
0.0300375
0.0350438
0.0400501
0.0450563
0.0500626
0.0550688
0.0600751
0.0650814
0.0700876
0.0750939
0.0801001
0.0851064
0.0901126
0.0951189
0.100125
0.105131
0.110138
0.115144
0.12015
0.125156
0.130163
0.135169
0.140175
0.145181
0.150188
0.155194
0.1602
0.165207
0.170213
0.175219
0.180225
0.185232
0.190238
0.195244
0.20025
0.205257
0.210263
0.215269
0.220275
0.225282
0.230288
0.235294
0.2403
0.245307
0.250313
0.255319
0.260325
0.265332
0.270338
0.275344
0.28035
0.285357
0.290363
0.295369
0.300375
0.305382
0.310388
0.315394
0.320401
0.325407
0.330413
0.335419
0.340426
0.345432
0.350438
0.355444
0.360451
0.365457
0.370463
0.375469
0.380476
0.385482
0.390488
0.395494
0.400501
0.405507
0.410513
0.415519
0.420526
0.425532
0.430538
0.435544
0.440551
0.445557
0.450563
0.455569
0.460576
0.465582
0.470588
0.475594
0.480601
0.485607
0.490613
0.49562
0.500626
0.505632
0.510638
0.515645
0.520651
0.525657
0.530663
0.53567
0.540676
0.545682
0.550688
0.555695
0.560701
0.565707
0.570713
0.57572
0.580726
0.585732
0.590738
0.595745
0.600751
0.605757
0.610763
0.61577
0.620776
0.625782
0.630788
0.635795
0.640801
0.645807
0.650814
0.65582
0.660826
0.665832
0.670839
0.675845
0.680851
0.685857
0.690864
0.69587
0.700876
0.705882
0.710889
0.715895
0.720901
0.725907
0.730914
0.73592
0.740926
0.745932
0.750939
0.755945
0.760951
0.765957
0.770964
0.77597
0.780976
0.785982
0.790989
0.795995
0.801001
0.806008
0.811014
0.81602
0.821026
0.826033
0.831039
0.836045
0.841051
0.846058
0.851064
0.85607
0.861076
0.866083
0.871089
0.876095
0.881101
0.886108
0.891114
0.89612
0.901126
0.906133
0.911139
0.916145
0.921151
0.926158
0.931164
0.93617
0.941176
0.946183
0.951189
0.956195
0.961202
0.966208
0.971214
0.97622
0.981227
0.986233
0.991239
0.996245
1.00125
1.00626
1.01126
1.01627
1.02128
1.02628
1.03129
1.0363
1.0413
1.04631
1.05131
1.05632
1.06133
1.06633
1.07134
1.07635
1.08135
1.08636
1.09136
1.09637
1.10138
1.10638
1.11139
1.1164
1.1214
1.12641
1.13141
1.13642
1.14143
1.14643
1.15144
1.15645
1.16145
1.16646
1.17146
1.17647
1.18148
1.18648
1.19149
1.1965
1.2015
1.20651
1.21151
1.21652
1.22153
1.22653
1.23154
1.23655
1.24155
1.24656
1.25156
1.25657
1.26158
1.26658
1.27159
1.2766
1.2816
1.28661
1.29161
1.29662
1.30163
1.30663
1.31164
1.31665
1.32165
1.32666
1.33166
1.33667
1.34168
1.34668
1.35169
1.3567
1.3617
1.36671
1.37171
1.37672
1.38173
1.38673
1.39174
1.39675
1.40175
1.40676
1.41176
1.41677
1.42178
1.42678
1.43179
1.4368
1.4418
1.44681
1.45181
1.45682
1.46183
1.46683
1.47184
1.47685
1.48185
1.48686
1.49186
1.49687
1.50188
1.50688
1.51189
1.5169
1.5219
1.52691
1.53191
1.53692
1.54193
1.54693
1.55194
1.55695
1.56195
1.56696
1.57196
1.57697
1.58198
1.58698
1.59199
1.597
1.602
1.60701
1.61202
1.61702
1.62203
1.62703
1.63204
1.63705
1.64205
1.64706
1.65207
1.65707
1.66208
1.66708
1.67209
1.6771
1.6821
1.68711
1.69212
1.69712
1.70213
1.70713
1.71214
1.71715
1.72215
1.72716
1.73217
1.73717
1.74218
1.74718
1.75219
1.7572
1.7622
1.76721
1.77222
1.77722
1.78223
1.78723
1.79224
1.79725
1.80225
1.80726
1.81227
1.81727
1.82228
1.82728
1.83229
1.8373
1.8423
1.84731
1.85232
1.85732
1.86233
1.86733
1.87234
1.87735
1.88235
1.88736
1.89237
1.89737
1.90238
1.90738
1.91239
1.9174
1.9224
1.92741
1.93242
1.93742
1.94243
1.94743
1.95244
1.95745
1.96245
1.96746
1.97247
1.97747
1.98248
1.98748
1.99249
1.9975
2.0025
2.00751
2.01252
2.01752
2.02253
2.02753
2.03254
2.03755
2.04255
2.04756
2.05257
2.05757
2.06258
2.06758
2.07259
2.0776
2.0826
2.08761
2.09262
2.09762
2.10263
2.10763
2.11264
2.11765
2.12265
2.12766
2.13267
2.13767
2.14268
2.14768
2.15269
2.1577
2.1627
2.16771
2.17272
2.17772
2.18273
2.18773
2.19274
2.19775
2.20275
2.20776
2.21277
2.21777
2.22278
2.22778
2.23279
2.2378
2.2428
2.24781
2.25282
2.25782
2.26283
2.26783
2.27284
2.27785
2.28285
2.28786
2.29287
2.29787
2.30288
2.30788
2.31289
2.3179
2.3229
2.32791
2.33292
2.33792
2.34293
2.34793
2.35294
2.35795
2.36295
2.36796
2.37297
2.37797
2.38298
2.38798
2.39299
2.398
2.403
2.40801
2.41302
2.41802
2.42303
2.42804
2.43304
2.43805
2.44305
2.44806
2.45307
2.45807
2.46308
2.46809
2.47309
2.4781
2.4831
2.48811
2.49312
2.49812
2.50313
2.50814
2.51314
2.51815
2.52315
2.52816
2.53317
2.53817
2.54318
2.54819
2.55319
2.5582
2.5632
2.56821
2.57322
2.57822
2.58323
2.58824
2.59324
2.59825
2.60325
2.60826
2.61327
2.61827
2.62328
2.62829
2.63329
2.6383
2.6433
2.64831
2.65332
2.65832
2.66333
2.66834
2.67334
2.67835
2.68335
2.68836
2.69337
2.69837
2.70338
2.70839
2.71339
2.7184
2.7234
2.72841
2.73342
2.73842
2.74343
2.74844
2.75344
2.75845
2.76345
2.76846
2.77347
2.77847
2.78348
2.78849
2.79349
2.7985
2.8035
2.80851
2.81352
2.81852
2.82353
2.82854
2.83354
2.83855
2.84355
2.84856
2.85357
2.85857
2.86358
2.86859
2.87359
2.8786
2.8836
2.88861
2.89362
2.89862
2.90363
2.90864
2.91364
2.91865
2.92365
2.92866
2.93367
2.93867
2.94368
2.94869
2.95369
2.9587
2.9637
2.96871
2.97372
2.97872
2.98373
2.98874
2.99374
2.99875
3.00375
3.00876
3.01377
3.01877
3.02378
3.02879
3.03379
3.0388
3.0438
3.04881
3.05382
3.05882
3.06383
3.06884
3.07384
3.07885
3.08385
3.08886
3.09387
3.09887
3.10388
3.10889
3.11389
3.1189
3.1239
3.12891
3.13392
3.13892
3.14393
3.14894
3.15394
3.15895
3.16395
3.16896
3.17397
3.17897
3.18398
3.18899
3.19399
3.199
3.20401
3.20901
3.21402
3.21902
3.22403
3.22904
3.23404
3.23905
3.24406
3.24906
3.25407
3.25907
3.26408
3.26909
3.27409
3.2791
3.28411
3.28911
3.29412
3.29912
3.30413
3.30914
3.31414
3.31915
3.32416
3.32916
3.33417
3.33917
3.34418
3.34919
3.35419
3.3592
3.36421
3.36921
3.37422
3.37922
3.38423
3.38924
3.39424
3.39925
3.40426
3.40926
3.41427
3.41927
3.42428
3.42929
3.43429
3.4393
3.44431
3.44931
3.45432
3.45932
3.46433
3.46934
3.47434
3.47935
3.48436
3.48936
3.49437
3.49937
3.50438
3.50939
3.51439
3.5194
3.52441
3.52941
3.53442
3.53942
3.54443
3.54944
3.55444
3.55945
3.56446
3.56946
3.57447
3.57947
3.58448
3.58949
3.59449
3.5995
3.60451
3.60951
3.61452
3.61952
3.62453
3.62954
3.63454
3.63955
3.64456
3.64956
3.65457
3.65957
3.66458
3.66959
3.67459
3.6796
3.68461
3.68961
3.69462
3.69962
3.70463
3.70964
3.71464
3.71965
3.72466
3.72966
3.73467
3.73967
3.74468
3.74969
3.75469
3.7597
3.76471
3.76971
3.77472
3.77972
3.78473
3.78974
3.79474
3.79975
3.80476
3.80976
3.81477
3.81977
3.82478
3.82979
3.83479
3.8398
3.84481
3.84981
3.85482
3.85982
3.86483
3.86984
3.87484
3.87985
3.88486
3.88986
3.89487
3.89987
3.90488
3.90989
3.91489
3.9199
3.92491
3.92991
3.93492
3.93992
3.94493
3.94994
3.95494
3.95995
3.96496
3.96996
3.97497
3.97997
3.98498
3.98999
3.99499
4
