# Supplementary material for: A Bio-Inspired Approach for the Reduction of Left Ventricular Workload
Source: PLoS One. 2014 Jan 24;9(1):e87122. doi: 10.1371/journal.pone.0087122 (PMC3901771; doi:10.1371/journal.pone.0087122)
Supplement: Data S1 — (ZIP) [file pone.0087122.s002.zip › Pressure_FLow_AortaNo3_setup1_ring4_HR72_6.xls]

## Sheet: Sheet1
8.14648
7.3178
6.44937
5.44945
4.35168
3.26002
2.16225
0.978858
-0.16784
-1.13718
-1.9995
-2.62942
-2.98413
-3.03917
-2.72115
-2.08206
-1.40322
-0.672387
0.0859623
0.740345
1.35803
1.82283
2.0644
1.8901
1.81365
1.56902
1.2663
0.862659
0.306128
-0.219824
-0.709082
-1.21363
-1.37264
-1.41545
-1.29008
-1.09743
-0.715197
-0.391064
-0.0669308
0.30307
0.581336
0.682245
0.755634
0.764807
0.743402
0.679187
0.431501
0.214392
0.156293
0.116541
-0.0546994
-0.22594
-0.235113
-0.244287
-0.189245
-0.198419
-0.180072
-0.103625
-0.0638729
0.0737308
0.177698
0.18993
0.0706729
0.177698
0.290839
0.391748
0.348938
0.327533
0.309186
0.241913
0.211335
0.196045
0.208277
0.156293
0.141004
0.092078
0.0829044
0.107367
0.137946
0.0951358
0.116541
0.18993
0.214392
0.241913
0.27555
0.336707
0.31836
0.394806
0.431501
0.425385
0.355054
0.336707
0.293897
0.287781
0.226624
0.092078
0.0278629
0.0278629
0.0278629
-0.0210629
-0.109741
-0.128088
-0.155609
-0.207592
-0.0791623
0.0156314
0.104309
0.165467
0.214392
0.269434
0.141004
0.0798465
0.165467
0.425385
0.914643
1.55374
2.42217
3.64837
5.0978
6.78574
8.53483
10.4674
12.5284
14.7087
16.9195
19.0783
21.2097
23.2217
24.8974
26.2307
27.2275
27.7871
27.9492
27.885
27.5303
27.0013
26.2001
25.2338
24.0871
22.9649
21.7417
20.6317
19.3535
18.2191
17.0571
16.0663
14.8738
13.7179
12.9076
12.1492
11.4429
10.9781
10.6203
10.235
9.92004
9.82831
9.94757
10.1494
10.4185
10.6417
10.7396
10.7946
10.6295
10.5163
10.3695
10.0791
9.57451
8.95376
8.20458
7.15268
5.94482
4.73391
3.48936
2.34878
1.16233
0.0462101
-0.953711
-1.79768
-2.449
-2.78843
-2.88016
-2.65388
-2.12793
-1.40016
-0.586767
0.110425
0.810675
1.34886
1.76779
2.06134
2.20506
2.03688
1.58431
1.17762
0.80456
0.358112
-0.103625
-0.498089
-0.78247
-1.01793
-0.965942
-0.846685
-0.785528
-0.629577
-0.415527
-0.12503
0.183814
0.572162
0.917701
1.09506
1.08283
0.9758
0.83208
0.685303
0.544641
0.391748
0.137946
-0.222882
-0.302386
-0.302386
-0.29627
-0.35437
-0.378833
-0.391064
-0.357428
-0.186187
-0.018005
0.0737308
0.113483
0.162409
0.205219
0.315302
0.348938
0.379517
0.431501
0.465137
0.400922
0.31836
0.162409
0.024805
-0.109741
-0.198419
-0.391064
-0.504205
-0.415527
-0.314618
-0.201477
-0.0822201
-0.0638729
-0.0271786
0.0981937
0.306128
0.23274
0.0829044
0.0553836
0.147119
0.205219
0.183814
0.0523258
-0.0791623
-0.115857
-0.0730465
-0.0485836
-0.0485836
-0.106683
-0.128088
-0.152551
-0.323791
-0.287097
-0.16784
-0.0730465
-0.0975094
-0.0455258
0.00645786
0.122657
0.281665
0.281665
0.180756
0.147119
0.162409
0.321418
0.71894
1.27241
2.18977
3.29366
4.61771
6.18945
7.9783
9.92616
12.0667
14.2653
16.5342
18.7206
20.7999
22.7998
24.6161
26.09
27.0716
27.7199
27.937
27.8513
27.5425
27.0227
26.2399
25.3347
24.2981
23.1147
21.8212
20.54
19.2221
17.9592
16.7941
15.7269
14.6292
13.6934
12.9963
12.3082
11.6691
11.238
10.8649
10.5255
10.3145
10.2228
10.1249
10.0638
10.2014
10.3848
10.6203
10.8252
10.8741
10.8068
10.5775
10.0882
9.52864
8.78558
7.93549
6.96615
5.90813
4.75226
3.69118
2.5506
1.40696
0.309186
-0.733545
-1.71206
-2.37562
-2.84041
-2.92603
-2.74868
-2.24413
-1.54082
-0.764123
-0.0241208
0.777039
1.44671
1.90845
2.22952
2.23564
2.03688
1.62407
1.14398
0.700592
0.296955
-0.192303
-0.488916
-0.773297
-1.1066
-1.3176
-1.3757
-1.25644
-1.03627
-0.751892
-0.598999
-0.21065
0.183814
0.477369
0.633319
0.770923
0.83208
0.899353
0.969684
0.841254
0.590509
0.394806
0.156293
-0.0516415
-0.238171
-0.302386
-0.519494
-0.571478
-0.495031
-0.336023
-0.195361
-0.085278
-0.0913937
0.0186893
0.202161
0.306128
0.336707
0.391748
0.348938
0.324475
0.290839
0.284723
0.211335
0.168525
0.150177
0.119599
0.0767887
-0.0424679
-0.12503
-0.201477
-0.280981
-0.256518
-0.238171
-0.143377
-0.0118893
0.0584415
0.147119
0.351996
0.367285
0.36117
0.278608
0.214392
0.122657
0.134888
0.0676151
0.0492679
0.0400943
0.0462101
-0.0669308
-0.158667
-0.0730465
-0.0577572
-0.0546994
0.0492679
-0.018005
0.000342139
0.134888
0.254145
0.244971
0.101252
0.0614994
0.0951358
0.168525
0.128772
0.168525
0.324475
0.599683
1.00026
1.78613
2.85027
4.20184
5.79805
7.5502
9.5317
11.5652
13.7974
16.1061
18.2649
20.3474
22.3319
24.1177
25.6375
26.7689
27.5853
27.9553
27.9339
27.5884
27.038
26.2857
25.4815
24.6039
23.3502
21.968
20.6562
19.5156
18.4607
17.213
15.9349
14.8187
13.8616
12.8953
12.0544
11.4429
10.9689
10.5989
10.4491
10.2656
10.0546
9.9812
9.92616
9.99038
10.3787
10.6876
10.8099
10.7701
10.6937
10.5316
10.2258
9.68153
8.96905
8.22293
7.24136
6.35764
5.42193
4.1835
2.95424
1.73415
0.517121
-0.620404
-1.57751
-2.33586
-2.86487
-2.94744
-2.67834
-2.26859
-1.67537
-0.996521
-0.228997
0.495716
1.24183
1.80754
2.09804
2.2387
2.1806
1.99101
1.63936
1.24795
0.819849
0.266376
-0.305444
-0.724371
-1.00569
-1.12801
-1.1066
-1.1433
-1.06991
-0.788586
-0.384948
0.00951572
0.34588
0.608857
0.78927
0.865717
0.896296
0.83208
0.783155
0.725055
0.578278
0.321418
0.113483
-0.158667
-0.302386
-0.357428
-0.360485
-0.305444
-0.29627
-0.372717
-0.400238
-0.323791
-0.195361
0.00951572
0.134888
0.254145
0.306128
0.367285
0.492658
0.462079
0.425385
0.351996
0.306128
0.183814
0.107367
0.0339786
0.0217472
0.0614994
0.0523258
-0.0118893
-0.0424679
-0.0424679
-0.0761044
-0.109741
-0.0822201
0.0584415
0.116541
0.107367
0.0798465
0.159351
0.244971
0.324475
0.333649
0.278608
0.196045
0.165467
0.101252
0.0278629
-0.0455258
-0.213708
-0.280981
-0.235113
-0.115857
-0.0883358
-0.0394101
0.00645786
0.0553836
0.101252
0.125714
0.116541
0.134888
0.199103
0.171582
0.18993
0.400922
0.587452
0.725055
1.03696
1.65465
2.62399
3.92664
5.47391
7.1588
9.10971
11.1462
13.2959
15.4915
17.6075
19.7939
21.9313
23.9036
25.5121
26.7475
27.4997
27.9125
27.9828
27.6954
27.0991
26.4356
25.6956
24.7232
23.6346
22.3533
21.1455
19.9529
18.7481
17.6656
16.5189
15.2988
14.3295
13.3724
12.5437
11.8098
11.238
11.0056
10.6845
10.4093
10.1738
9.9812
9.96591
10.2472
10.4949
10.7029
10.7181
10.7548
10.7304
10.5805
10.4124
10.0362
9.27484
8.31772
7.39425
6.4035
5.32408
4.263
3.20192
2.04299
0.856543
-0.280981
-1.29925
-2.21049
-2.87099
-3.11868
-3.05752
-2.70892
-2.14628
-1.40322
-0.644867
0.180756
0.899353
1.54456
1.91151
2.05828
2.04911
1.89316
1.5996
1.16539
0.666956
0.183814
-0.314618
-0.736602
-1.03627
-1.22892
-1.26255
-1.19222
-0.984289
-0.773297
-0.519494
-0.232055
0.0584415
0.31836
0.559931
0.770923
0.773981
0.767865
0.725055
0.654724
0.517121
0.351996
0.13183
-0.100567
-0.418585
-0.522552
-0.513379
-0.449163
-0.384948
-0.394122
-0.336023
-0.232055
-0.161725
-0.137262
0.0125736
0.144062
0.272492
0.333649
0.31836
0.309186
0.251087
0.0584415
-0.018005
0.0309208
0.0645572
0.0706729
0.0125736
-0.0485836
-0.180072
-0.299328
-0.262634
-0.131146
-0.0975094
-0.0822201
-0.0638729
-0.0394101
0.0767887
0.31836
0.391748
0.348938
0.263318
0.229682
0.214392
0.168525
0.122657
0.0553836
0.0462101
-0.00883145
-0.0210629
-0.00271572
-0.0424679
-0.0791623
-0.0883358
-0.00271572
0.128772
0.0951358
0.0339786
0.0034
-0.0210629
-0.018005
0.0584415
0.241913
0.452906
0.410096
0.263318
0.220508
0.400922
0.859601
1.55985
2.5139
3.73093
5.25986
6.92334
8.73359
10.7426
12.9106
15.1031
17.3078
19.5921
21.7693
23.5428
25.0748
26.3132
27.1878

## Sheet: Sheet2
130.413
130.214
129.839
129.426
128.925
128.424
127.908
127.377
126.773
126.176
125.579
125.093
124.673
124.364
124.253
124.297
124.481
124.747
124.901
124.887
124.673
124.142
123.465
122.536
121.372
120.053
118.756
117.289
115.941
114.681
113.612
112.824
112.139
111.733
111.372
111.21
111.196
111.151
111.144
111.159
111.085
110.783
110.297
109.729
108.889
107.953
106.892
105.743
104.527
103.385
102.316
101.255
100.43
99.6928
99.0591
98.5654
98.2338
97.998
97.7475
97.497
97.239
96.878
96.4506
95.9274
95.2937
94.5126
93.7757
92.9062
91.9777
91.0861
90.1577
89.3102
88.5586
87.8586
87.2396
86.7312
86.2448
85.8469
85.4932
85.1985
84.8669
84.5205
84.1521
83.6952
83.2163
82.6268
82.1183
81.5288
80.8804
80.254
79.6719
79.0603
78.4634
77.9476
77.476
77.0633
76.6065
76.2086
75.8622
75.5527
75.1917
74.8969
74.5653
74.2264
73.9169
73.5411
73.1874
72.8189
72.4726
72.1189
71.7136
71.3378
70.9915
70.6967
70.4536
70.483
70.6451
71.1462
71.9715
73.1432
74.6906
76.6949
78.8834
81.2709
83.7247
86.2596
88.7281
91.0272
93.1715
94.9547
96.3769
97.3422
97.8801
98.1454
98.278
98.4475
98.9044
99.8034
101.255
103.09
105.286
107.541
109.84
112.006
114.18
116.273
118.395
120.222
121.608
122.794
123.811
124.496
125.034
125.498
125.911
126.324
126.78
127.23
127.635
128.136
128.689
129.138
129.603
130.03
130.295
130.465
130.494
130.376
130.17
129.831
129.441
128.932
128.424
127.93
127.451
126.884
126.324
125.764
125.189
124.747
124.393
124.223
124.246
124.452
124.614
124.835
124.887
124.739
124.29
123.641
122.728
121.659
120.399
119.058
117.592
116.221
114.961
113.856
112.979
112.323
111.792
111.468
111.284
111.218
111.218
111.232
111.247
111.159
110.915
110.481
109.921
109.11
108.196
107.15
106.001
104.829
103.687
102.545
101.55
100.592
99.855
99.2212
98.7349
98.278
97.9907
97.7549
97.5191
97.2833
96.9075
96.5316
96.0306
95.3747
94.6894
93.9968
93.1052
92.2283
91.3367
90.4303
89.5608
88.7871
88.0649
87.3944
86.8712
86.3922
85.9132
85.5448
85.2795
84.9332
84.6605
84.2332
83.8131
83.3415
82.8478
82.2804
81.7351
81.1309
80.4235
79.834
79.1855
78.6034
78.0434
77.5128
77.1076
76.6728
76.2896
75.9286
75.6043
75.2875
74.9632
74.6464
74.3295
73.9758
73.6663
73.3053
72.8779
72.5758
72.0968
71.7062
71.3304
71.0431
70.6746
70.4314
70.4093
70.5272
71.0136
71.7652
72.8631
74.359
76.098
78.4413
80.8435
83.2163
85.6701
88.1828
90.5482
92.6557
94.4684
95.9274
97.018
97.8064
98.1086
98.1233
98.3738
98.8381
99.6413
100.864
102.508
104.298
106.479
108.683
111.092
113.531
115.882
118.048
119.802
121.401
122.75
123.671
124.371
124.975
125.425
125.852
126.25
126.626
126.943
127.318
127.746
128.239
128.674
129.205
129.654
129.964
130.281
130.362
130.332
130.155
129.89
129.463
128.991
128.527
128.063
127.539
127.083
126.464
125.815
125.285
124.828
124.474
124.238
124.223
124.356
124.526
124.695
124.747
124.651
124.26
123.641
122.838
121.777
120.613
119.213
117.791
116.354
115.108
113.981
113.001
112.279
111.748
111.343
111.151
111.041
110.982
111.019
111.041
111.019
110.82
110.473
109.987
109.25
108.322
107.268
106.133
104.976
103.746
102.589
101.587
100.607
99.8402
99.1844
98.6833
98.2633
97.9391
97.7401
97.5338
97.239
96.9148
96.5316
96.0011
95.3821
94.7337
93.9378
93.0831
92.2135
91.3293
90.4156
89.5313
88.7797
88.087
87.3723
86.8491
86.3259
85.8838
85.5301
85.2279
84.889
84.5279
84.1742
83.7321
83.2826
82.7741
82.251
81.6836
81.1014
80.4898
79.834
79.2592
78.655
78.1097
77.5644
77.1223
76.6875
76.238
75.8991
75.5822
75.2211
74.9853
74.6243
74.2706
73.9316
73.6663
73.3053
72.9442
72.5684
72.2442
71.8462
71.4189
71.0725
70.7704
70.4536
70.3578
70.5051
70.8146
71.5515
72.5905
73.9832
75.8106
78.0065
80.3351
82.7447
85.1764
87.6449
90.0398
92.2946
94.2473
95.8611
96.9959
97.7475
98.0938
98.3075
98.5065
98.9412
99.6486
100.769
102.279
104.276
106.723
109.206
111.542
113.87
115.912
117.85
119.559
120.974
122.234
123.236
124.047
124.644
125.167
125.697
126.11
126.508
126.92
127.355
127.834
128.269
128.777
129.33
129.765
130.17
130.494
130.634
130.656
130.494
130.214
129.802
129.323
128.822
128.225
127.679
127.06
126.5
125.918
125.366
124.85
124.445
124.223
124.231
124.268
124.459
124.695
124.806
124.688
124.415
123.84
123.044
122.035
120.849
119.5
118.144
116.737
115.44
114.202
113.251
112.529
111.954
111.593
111.306
111.166
111.092
111.137
111.166
111.137
110.952
110.635
110.171
109.486
108.616
107.622
106.538
105.404
104.188
103.075
101.97
101.004
100.15
99.516
98.8897
98.4107
98.1086
97.8212
97.578
97.3054
97.0622
96.6938
96.2295
95.6621
95.0653
94.2915
93.4589
92.6041
91.683
90.8061
89.8924
89.0376
88.3081
87.6449
87.048
86.5101
86.1122
85.7438
85.4269
85.0953
84.7637
84.3805
84.0268
83.5847
83.0763
82.5457
81.8973
81.3225
80.6446
80.0256
79.4287
78.7876
78.2423
77.7781
77.277
76.8349
76.4444
76.0465
75.7812
75.4201
75.0738
74.8011
74.418
74.1158
73.7695
73.4084
73.04
72.7084
72.2884
71.9273
71.5147
71.1536
70.8294
70.5788
70.3283
70.4241
70.763
71.3968
72.3547
73.7032
75.3538
77.4686
79.834
82.2067
84.6532
87.1512
89.5239
91.764
93.7757
95.5221
96.8706
97.6517
98.0275
98.3886
98.5728
98.7644
99.2949
100.408
101.999
103.775
105.728
107.997
110.392
112.75
115.123
117.334
119.191
120.922
122.197
123.185
123.943
124.562
125.1
125.565
126.08
126.559
127.009
127.444
127.901
128.321
128.785
129.242
129.632
130.023
130.303
130.45
130.443
130.288
130.03
129.713
129.264
128.814
128.247
127.761
127.289
126.633
126.066
125.52
124.982
124.481
124.238
124.172
124.223
124.445
124.651
124.776
124.761
124.518
123.98
123.192
122.256
121.084
119.751
118.321
116.884
115.528
114.342
113.31
112.515
111.91
111.483
111.254
111.107
111.092
111.092
111.085
111.078
110.93
110.584
110.164
109.501
108.668
107.681
106.627
105.44
104.269
103.075
102.073
101.086
100.216
99.4865
98.9854
98.4844
98.0865
97.8801
97.6001
97.3275
97.0548
96.7011
96.2369
95.6695
95.0137
94.2989
93.5031
92.6704
91.7862
90.8577
90.0029
89.1776
88.3891
87.7186
87.107
86.5543
86.0827
85.6995
85.3385
84.9921
84.6974
84.3216
83.9163
83.4889
83.0542
82.472
81.9341
81.3741
80.7183
80.1361
79.5466
78.9497
78.3381
77.7855
77.2991
76.8644
76.4444
76.0907
75.7443
75.4054
75.118
74.7495
74.4253
74.1011
73.799
73.4526
73.0989
72.7452
72.3547
71.9789
71.5368
71.2494
70.8294
70.5862
70.4093
70.4609
70.6378
71.2862
72.2147
73.3937
75.0664
77.0707
79.3624
81.7646
84.2479
86.7017
89.126
91.4472
93.4368
95.36
96.7822

## Sheet: Sheet3
0
0.00500626
0.0100125
0.0150188
0.020025
0.0250313
0.0300375
0.0350438
0.0400501
0.0450563
0.0500626
0.0550688
0.0600751
0.0650814
0.0700876
0.0750939
0.0801001
0.0851064
0.0901126
0.0951189
0.100125
0.105131
0.110138
0.115144
0.12015
0.125156
0.130163
0.135169
0.140175
0.145181
0.150188
0.155194
0.1602
0.165207
0.170213
0.175219
0.180225
0.185232
0.190238
0.195244
0.20025
0.205257
0.210263
0.215269
0.220275
0.225282
0.230288
0.235294
0.2403
0.245307
0.250313
0.255319
0.260325
0.265332
0.270338
0.275344
0.28035
0.285357
0.290363
0.295369
0.300375
0.305382
0.310388
0.315394
0.320401
0.325407
0.330413
0.335419
0.340426
0.345432
0.350438
0.355444
0.360451
0.365457
0.370463
0.375469
0.380476
0.385482
0.390488
0.395494
0.400501
0.405507
0.410513
0.415519
0.420526
0.425532
0.430538
0.435544
0.440551
0.445557
0.450563
0.455569
0.460576
0.465582
0.470588
0.475594
0.480601
0.485607
0.490613
0.49562
0.500626
0.505632
0.510638
0.515645
0.520651
0.525657
0.530663
0.53567
0.540676
0.545682
0.550688
0.555695
0.560701
0.565707
0.570713
0.57572
0.580726
0.585732
0.590738
0.595745
0.600751
0.605757
0.610763
0.61577
0.620776
0.625782
0.630788
0.635795
0.640801
0.645807
0.650814
0.65582
0.660826
0.665832
0.670839
0.675845
0.680851
0.685857
0.690864
0.69587
0.700876
0.705882
0.710889
0.715895
0.720901
0.725907
0.730914
0.73592
0.740926
0.745932
0.750939
0.755945
0.760951
0.765957
0.770964
0.77597
0.780976
0.785982
0.790989
0.795995
0.801001
0.806008
0.811014
0.81602
0.821026
0.826033
0.831039
0.836045
0.841051
0.846058
0.851064
0.85607
0.861076
0.866083
0.871089
0.876095
0.881101
0.886108
0.891114
0.89612
0.901126
0.906133
0.911139
0.916145
0.921151
0.926158
0.931164
0.93617
0.941176
0.946183
0.951189
0.956195
0.961202
0.966208
0.971214
0.97622
0.981227
0.986233
0.991239
0.996245
1.00125
1.00626
1.01126
1.01627
1.02128
1.02628
1.03129
1.0363
1.0413
1.04631
1.05131
1.05632
1.06133
1.06633
1.07134
1.07635
1.08135
1.08636
1.09136
1.09637
1.10138
1.10638
1.11139
1.1164
1.1214
1.12641
1.13141
1.13642
1.14143
1.14643
1.15144
1.15645
1.16145
1.16646
1.17146
1.17647
1.18148
1.18648
1.19149
1.1965
1.2015
1.20651
1.21151
1.21652
1.22153
1.22653
1.23154
1.23655
1.24155
1.24656
1.25156
1.25657
1.26158
1.26658
1.27159
1.2766
1.2816
1.28661
1.29161
1.29662
1.30163
1.30663
1.31164
1.31665
1.32165
1.32666
1.33166
1.33667
1.34168
1.34668
1.35169
1.3567
1.3617
1.36671
1.37171
1.37672
1.38173
1.38673
1.39174
1.39675
1.40175
1.40676
1.41176
1.41677
1.42178
1.42678
1.43179
1.4368
1.4418
1.44681
1.45181
1.45682
1.46183
1.46683
1.47184
1.47685
1.48185
1.48686
1.49186
1.49687
1.50188
1.50688
1.51189
1.5169
1.5219
1.52691
1.53191
1.53692
1.54193
1.54693
1.55194
1.55695
1.56195
1.56696
1.57196
1.57697
1.58198
1.58698
1.59199
1.597
1.602
1.60701
1.61202
1.61702
1.62203
1.62703
1.63204
1.63705
1.64205
1.64706
1.65207
1.65707
1.66208
1.66708
1.67209
1.6771
1.6821
1.68711
1.69212
1.69712
1.70213
1.70713
1.71214
1.71715
1.72215
1.72716
1.73217
1.73717
1.74218
1.74718
1.75219
1.7572
1.7622
1.76721
1.77222
1.77722
1.78223
1.78723
1.79224
1.79725
1.80225
1.80726
1.81227
1.81727
1.82228
1.82728
1.83229
1.8373
1.8423
1.84731
1.85232
1.85732
1.86233
1.86733
1.87234
1.87735
1.88235
1.88736
1.89237
1.89737
1.90238
1.90738
1.91239
1.9174
1.9224
1.92741
1.93242
1.93742
1.94243
1.94743
1.95244
1.95745
1.96245
1.96746
1.97247
1.97747
1.98248
1.98748
1.99249
1.9975
2.0025
2.00751
2.01252
2.01752
2.02253
2.02753
2.03254
2.03755
2.04255
2.04756
2.05257
2.05757
2.06258
2.06758
2.07259
2.0776
2.0826
2.08761
2.09262
2.09762
2.10263
2.10763
2.11264
2.11765
2.12265
2.12766
2.13267
2.13767
2.14268
2.14768
2.15269
2.1577
2.1627
2.16771
2.17272
2.17772
2.18273
2.18773
2.19274
2.19775
2.20275
2.20776
2.21277
2.21777
2.22278
2.22778
2.23279
2.2378
2.2428
2.24781
2.25282
2.25782
2.26283
2.26783
2.27284
2.27785
2.28285
2.28786
2.29287
2.29787
2.30288
2.30788
2.31289
2.3179
2.3229
2.32791
2.33292
2.33792
2.34293
2.34793
2.35294
2.35795
2.36295
2.36796
2.37297
2.37797
2.38298
2.38798
2.39299
2.398
2.403
2.40801
2.41302
2.41802
2.42303
2.42804
2.43304
2.43805
2.44305
2.44806
2.45307
2.45807
2.46308
2.46809
2.47309
2.4781
2.4831
2.48811
2.49312
2.49812
2.50313
2.50814
2.51314
2.51815
2.52315
2.52816
2.53317
2.53817
2.54318
2.54819
2.55319
2.5582
2.5632
2.56821
2.57322
2.57822
2.58323
2.58824
2.59324
2.59825
2.60325
2.60826
2.61327
2.61827
2.62328
2.62829
2.63329
2.6383
2.6433
2.64831
2.65332
2.65832
2.66333
2.66834
2.67334
2.67835
2.68335
2.68836
2.69337
2.69837
2.70338
2.70839
2.71339
2.7184
2.7234
2.72841
2.73342
2.73842
2.74343
2.74844
2.75344
2.75845
2.76345
2.76846
2.77347
2.77847
2.78348
2.78849
2.79349
2.7985
2.8035
2.80851
2.81352
2.81852
2.82353
2.82854
2.83354
2.83855
2.84355
2.84856
2.85357
2.85857
2.86358
2.86859
2.87359
2.8786
2.8836
2.88861
2.89362
2.89862
2.90363
2.90864
2.91364
2.91865
2.92365
2.92866
2.93367
2.93867
2.94368
2.94869
2.95369
2.9587
2.9637
2.96871
2.97372
2.97872
2.98373
2.98874
2.99374
2.99875
3.00375
3.00876
3.01377
3.01877
3.02378
3.02879
3.03379
3.0388
3.0438
3.04881
3.05382
3.05882
3.06383
3.06884
3.07384
3.07885
3.08385
3.08886
3.09387
3.09887
3.10388
3.10889
3.11389
3.1189
3.1239
3.12891
3.13392
3.13892
3.14393
3.14894
3.15394
3.15895
3.16395
3.16896
3.17397
3.17897
3.18398
3.18899
3.19399
3.199
3.20401
3.20901
3.21402
3.21902
3.22403
3.22904
3.23404
3.23905
3.24406
3.24906
3.25407
3.25907
3.26408
3.26909
3.27409
3.2791
3.28411
3.28911
3.29412
3.29912
3.30413
3.30914
3.31414
3.31915
3.32416
3.32916
3.33417
3.33917
3.34418
3.34919
3.35419
3.3592
3.36421
3.36921
3.37422
3.37922
3.38423
3.38924
3.39424
3.39925
3.40426
3.40926
3.41427
3.41927
3.42428
3.42929
3.43429
3.4393
3.44431
3.44931
3.45432
3.45932
3.46433
3.46934
3.47434
3.47935
3.48436
3.48936
3.49437
3.49937
3.50438
3.50939
3.51439
3.5194
3.52441
3.52941
3.53442
3.53942
3.54443
3.54944
3.55444
3.55945
3.56446
3.56946
3.57447
3.57947
3.58448
3.58949
3.59449
3.5995
3.60451
3.60951
3.61452
3.61952
3.62453
3.62954
3.63454
3.63955
3.64456
3.64956
3.65457
3.65957
3.66458
3.66959
3.67459
3.6796
3.68461
3.68961
3.69462
3.69962
3.70463
3.70964
3.71464
3.71965
3.72466
3.72966
3.73467
3.73967
3.74468
3.74969
3.75469
3.7597
3.76471
3.76971
3.77472
3.77972
3.78473
3.78974
3.79474
3.79975
3.80476
3.80976
3.81477
3.81977
3.82478
3.82979
3.83479
3.8398
3.84481
3.84981
3.85482
3.85982
3.86483
3.86984
3.87484
3.87985
3.88486
3.88986
3.89487
3.89987
3.90488
3.90989
3.91489
3.9199
3.92491
3.92991
3.93492
3.93992
3.94493
3.94994
3.95494
3.95995
3.96496
3.96996
3.97497
3.97997
3.98498
3.98999
3.99499
4
