# Supplementary material for: A Bio-Inspired Approach for the Reduction of Left Ventricular Workload
Source: PLoS One. 2014 Jan 24;9(1):e87122. doi: 10.1371/journal.pone.0087122 (PMC3901771; doi:10.1371/journal.pone.0087122)
Supplement: Data S1 — (ZIP) [file pone.0087122.s002.zip › Pressure_FLow_AortaNo3_setup1_ring4_HR72_7.xls]

## Sheet: Sheet1
-0.43999
-0.491974
-0.418585
-0.323791
-0.198419
0.0400943
0.141004
0.134888
0.0553836
0.134888
0.177698
0.220508
0.186872
0.21745
0.31836
0.293897
0.159351
0.0370365
-0.0271786
-0.0546994
-0.0883358
-0.12503
-0.329907
-0.427758
-0.363543
-0.326849
-0.250402
-0.195361
-0.0546994
0.0370365
0.0951358
0.134888
0.122657
0.101252
0.122657
0.17464
0.23274
0.257202
0.211335
0.180756
0.0309208
-0.0577572
-0.106683
-0.134204
-0.16784
-0.164782
-0.143377
-0.085278
-0.0332943
0.0798465
0.0951358
0.125714
0.180756
0.186872
0.18993
0.159351
0.141004
0.287781
0.416211
0.468195
0.654724
1.06754
1.68522
2.59341
3.75234
5.13449
6.75516
8.65409
10.7212
12.9993
15.3844
17.6228
19.7358
21.7264
23.6988
25.4112
26.619
27.408
27.8942
28.0287
27.8666
27.3957
26.8575
26.1909
25.2063
23.9373
22.656
21.4788
20.1669
18.8154
17.7023
16.4455
15.2988
14.3295
13.51
12.611
11.7823
11.2349
10.8619
10.6081
10.4093
10.342
10.2044
10.2197
10.3787
10.4796
10.6142
10.7701
10.8282
10.657
10.4368
10.1586
9.75798
9.21368
8.56235
7.68169
6.77045
5.70631
4.61771
3.37316
2.04911
0.850428
-0.247345
-1.19834
-2.04231
-2.56826
-2.83735
-2.75173
-2.41843
-1.83437
-1.12189
-0.400238
0.153235
0.838196
1.49564
1.93291
2.16837
2.16837
2.01241
1.65159
1.25407
0.749518
0.159351
-0.430816
-0.794702
-1.06074
-1.20751
-1.2595
-1.09437
-0.834454
-0.614288
-0.384948
-0.134204
0.165467
0.410096
0.559931
0.676129
0.770923
0.725055
0.593567
0.419269
0.321418
0.235797
0.0400943
-0.0302365
-0.0730465
-0.280981
-0.424701
-0.400238
-0.378833
-0.320733
-0.323791
-0.29627
-0.35437
-0.235113
-0.106683
0.125714
0.241913
0.251087
0.327533
0.287781
0.141004
-0.0363522
0.0370365
0.134888
0.17464
0.0645572
-0.0302365
-0.158667
-0.348254
-0.369659
-0.219824
-0.146435
-0.0699887
-0.118914
-0.0822201
-0.146435
-0.366601
-0.26875
0.0553836
0.315302
0.364228
0.296955
0.128772
0.0706729
0.0431522
-0.0516415
-0.00883145
0.0890201
0.0676151
-0.0913937
-0.137262
-0.164782
-0.143377
-0.247345
-0.271808
-0.149493
0.0676151
0.159351
0.177698
0.113483
-0.00883145
0.0676151
0.281665
0.452906
0.431501
0.306128
0.336707
0.752576
1.46506
2.39159
3.56275
4.92961
6.57474
8.27491
10.1769
12.2899
14.6689
16.9562
19.0294
21.014
23.1208
24.8852
26.408
27.4294
27.8513
27.7963
27.5608
27.093
26.4631
25.8301
25.087
24.0015
22.7325
21.7631
20.6378
19.167
17.9102
16.8369
15.5863
14.5496
13.6017
12.8984
11.9719
11.0943
10.6081
10.3481
10.183
10.1219
10.128
10.3023
10.4919
10.4582
10.3665
10.4613
10.5897
10.5714
10.4521
10.2686
10.0821
9.54699
8.74888
7.77954
6.56251
5.56871
4.55044
3.27225
2.01547
0.923816
-0.161725
-0.981231
-1.72735
-2.19826
-2.4857
-2.51628
-2.26859
-1.8038
-1.07908
-0.323791
0.538526
1.2296
1.65465
1.96043
2.23258
2.18671
1.98184
1.44671
0.936048
0.654724
0.196045
-0.22594
-0.641809
-0.910901
-1.06379
-1.14941
-1.17388
-0.962884
-0.681561
-0.403296
-0.0546994
0.339765
0.605799
0.758692
0.792328
0.853485
0.908527
0.881006
0.850428
0.624146
0.355054
0.226624
-0.0210629
-0.137262
-0.100567
-0.244287
-0.332965
-0.280981
-0.232055
-0.18313
-0.100567
-0.0210629
-0.0791623
-0.0455258
0.0400943
0.18993
0.235797
0.309186
0.321418
0.339765
0.290839
0.141004
0.0584415
0.0278629
0.0339786
0.0278629
0.024805
-0.0241208
-0.0638729
-0.22594
-0.452221
-0.427758
-0.238171
-0.18313
-0.137262
0.0492679
0.128772
0.110425
0.199103
0.287781
0.27555
0.26026
0.287781
0.293897
0.214392
0.147119
0.0829044
-0.0455258
-0.118914
-0.152551
-0.207592
-0.284039
-0.274865
-0.195361
-0.118914
-0.0944516
-0.0669308
-0.018005
0.0737308
0.122657
0.119599
0.113483
0.119599
0.128772
0.147119
0.348938
0.819849
1.49564
2.33655
3.49242
4.88986
6.54722
8.46144
10.3451
12.3449
14.4518
16.6657
18.9071
21.121
23.1025
24.7293
26.0197
26.9951
27.6098
27.9767
27.8727
27.4997
26.9523
26.1879
25.243
24.1208
22.9496
21.5644
20.1945
19.0722
18.0662
16.947
15.6352
14.5711
13.6262
12.7761
12.189
11.7517
11.3756
10.8741
10.4521
10.2595
10.183
10.2136
10.3359
10.3543
10.4001
10.5714
10.66
10.7273
10.5805
10.4368
10.0332
9.54393
8.97211
8.01194
6.91417
5.76747
4.65441
3.55663
2.43134
1.20514
-0.0516415
-1.11884
-1.96892
-2.52239
-2.78231
-2.84347
-2.64165
-2.13099
-1.31454
-0.504205
0.235797
0.896296
1.36721
1.70969
1.91456
1.92679
1.71274
1.32745
0.899353
0.434558
-0.0241208
-0.452221
-0.748834
-1.02098
-1.20751
-1.24421
-1.12189
-0.947595
-0.727429
-0.476684
-0.16784
0.104309
0.34588
0.544641
0.633319
0.764807
0.84737
0.841254
0.777039
0.712824
0.53241
0.333649
0.024805
-0.247345
-0.302386
-0.293213
-0.332965
-0.314618
-0.326849
-0.31156
-0.143377
0.21745
0.416211
0.434558
0.397864
0.382575
0.455963
0.468195
0.501831
0.388691
0.119599
0.0737308
0.134888
0.226624
0.238855
0.168525
0.113483
0.0309208
0.0614994
0.125714
0.0645572
0.00645786
-0.0394101
-0.0791623
-0.0822201
-0.0363522
0.0584415
0.122657
0.180756
0.220508
0.226624
0.196045
0.278608
0.333649
0.36117
0.202161
0.0676151
0.0278629
0.0125736
0.0309208
0.0034
-0.0363522
-0.0455258
-0.0638729
-0.0791623
-0.140319
-0.149493
-0.106683
-0.112799
-0.00883145
0.104309
0.180756
0.177698
0.0676151
0.125714
0.306128
0.66084
1.2296
2.03994
3.12242
4.4954
6.16805
8.03946
10.0485
12.1462
14.305
16.525
18.7481
20.8947
22.916
24.714
26.1359
27.1175
27.7076
27.9156
27.885
27.5761
27.0257
26.2062
25.2889
24.24
23.1789
21.9558
20.699
19.5003
18.1977
16.9592
15.8034
14.7178
13.8005
13.0819
12.4886
11.8893
11.1677
10.6448
10.1983
10.0271
10.0607
10.1616
10.2931
10.3787
10.4796
10.5286
10.5775
10.6356
10.66
10.4276
10.1341
9.69682
8.99963
8.0364
6.94475
5.89896
4.84705
3.72482
2.53225
1.33051
0.192987
-0.785528
-1.70594
-2.37256
-2.88628
-2.93215
-2.61413
-2.03008
-1.36041
-0.623462
0.122657
0.758692
1.38861
1.92374
2.26928
2.36101
2.24175
1.9482
1.53233
0.963568
0.465137
0.134888
-0.244287
-0.660156
-1.01181
-1.15859
-1.14636
-0.978173
-0.721313
-0.467511
-0.262634
0.107367
0.468195
0.749518
0.902411
0.951337
0.978858
0.905469
0.920758
0.905469
0.666956
0.407038
0.177698
-0.0149472
-0.189245
-0.280981
-0.345196
-0.510321
-0.516436
-0.388006
-0.247345
-0.143377
-0.018005
0.122657
0.248029
0.36117
0.44679
0.498774
0.477369
0.477369
0.462079
0.394806
0.30307
0.263318
0.107367
-0.0332943
-0.0730465
-0.0485836
0.0339786
0.000342139
-0.0485836
-0.0485836
0.0462101
0.208277
0.238855
0.180756
0.18993
0.205219
0.244971
0.214392
0.18993
0.0278629
0.00951572
0.162409
0.211335
0.211335
0.168525
0.101252
-0.0118893
0.0431522
-0.0271786
-0.00271572
-0.0118893
-0.0241208
0.0186893
0.0462101
0.0553836
0.0798465
0.235797
0.23274
0.238855
0.23274
0.257202
0.183814
0.281665
0.477369
0.822907
1.40084
2.12861
3.13465
4.41589
5.94177
7.70309
9.66624
11.7976
14.1032
16.2651
18.4148
20.4666
22.4206
24.2461
25.8026
26.9003
27.4691
27.7841
27.8024
27.567
27.0746
26.4508
25.5916
24.503
23.237
21.9619
20.7632
19.7266
18.4301
17.1305
15.8523
14.7759
13.8463
13.1491
12.562
11.6936
11.2655
10.8833
10.501
10.2105
10.183
10.2381
10.3298
10.5102
10.6906
10.7579
10.7457
10.7548
10.7273
10.4613
10.0668
9.78244
9.15252
8.21987
7.21078
6.07631
4.96019
3.81044
2.70349
1.48952
0.31836
-0.681561
-1.60809
-2.34504
-2.75479
-2.84347
-2.69669
-2.26553
-1.54694
-0.871148

## Sheet: Sheet2
99.4349
98.897
98.4696
98.1159
97.8875
97.6443
97.3864
97.1211
96.7822
96.3474
95.7653
95.1242
94.3726
93.621
92.6704
91.7493
90.8577
89.9882
89.2145
88.4186
87.7702
87.1438
86.628
86.2227
85.8101
85.4859
85.1543
84.83
84.3879
84.0489
83.5921
83.091
82.5015
82.0667
81.4257
80.8288
80.1951
79.5687
78.9719
78.4045
77.8592
77.3802
76.916
76.5033
76.1275
75.818
75.4643
75.1548
74.8085
74.4769
74.1674
73.8358
73.4821
73.121
72.7895
72.4726
72.0452
71.6399
71.2567
70.9325
70.6451
70.4314
70.4757
70.7262
71.2862
72.2589
73.5705
75.2359
77.3065
79.5687
81.9488
84.4469
86.9817
89.3913
91.624
93.6357
95.36
96.6569
97.5338
97.9833
98.1749
98.4033
98.7275
99.3686
100.4
101.845
103.62
105.632
107.688
109.935
112.367
114.85
117.238
119.375
121.129
122.433
123.509
124.194
124.717
125.181
125.616
125.992
126.405
126.854
127.193
127.569
128.041
128.527
128.984
129.404
129.89
130.192
130.347
130.421
130.266
130.089
129.728
129.315
128.851
128.306
127.775
127.274
126.758
126.154
125.609
125.093
124.673
124.408
124.29
124.364
124.577
124.813
124.916
124.901
124.592
124.106
123.369
122.455
121.247
120.009
118.631
117.179
115.816
114.644
113.649
112.802
112.19
111.719
111.424
111.254
111.21
111.181
111.24
111.21
111.063
110.783
110.319
109.744
108.904
107.983
106.907
105.743
104.542
103.451
102.324
101.351
100.437
99.7076
99.1255
98.6465
98.2486
97.9759
97.718
97.4896
97.1875
96.8411
96.4801
95.9348
95.279
94.5789
93.8199
92.9652
92.0809
91.1819
90.2682
89.4208
88.6028
87.8733
87.2838
86.7459
86.2964
85.9132
85.5816
85.2795
84.9921
84.6311
84.2553
83.8205
83.3415
82.8331
82.2289
81.6615
80.9909
80.3572
79.7382
79.134
78.5739
78.0065
77.5276
77.1149
76.7317
76.3191
76.0096
75.7001
75.3317
74.978
74.6906
74.3295
73.9979
73.6148
73.3053
72.9295
72.5831
72.2
71.7726
71.4041
71.0431
70.763
70.5715
70.5788
70.8294
71.3378
72.2147
73.4453
75.0222
77.0339
79.2887
81.6172
84.1153
86.5617
89.0671
91.3588
93.3778
95.1684
96.5464
97.5338
98.0422
98.2633
98.4033
98.7054
99.3244
100.334
101.786
103.569
105.588
107.798
109.899
112.102
114.438
116.744
118.8
120.473
121.917
122.941
123.715
124.364
124.872
125.299
125.793
126.294
126.773
127.23
127.665
128.107
128.608
129.072
129.551
129.964
130.251
130.472
130.553
130.457
130.244
129.868
129.411
128.932
128.387
127.878
127.304
126.788
126.161
125.668
125.13
124.717
124.356
124.238
124.282
124.481
124.636
124.828
124.879
124.629
124.209
123.531
122.661
121.571
120.303
118.918
117.452
116.103
114.85
113.708
112.861
112.257
111.726
111.424
111.262
111.188
111.173
111.218
111.24
111.1
110.901
110.437
109.884
109.051
108.093
107.047
105.89
104.623
103.51
102.368
101.366
100.526
99.7813
99.177
98.676
98.3296
98.0349
97.8138
97.578
97.2538
96.9296
96.5022
95.9569
95.3305
94.6084
93.8715
92.9873
92.103
91.2482
90.3345
89.4576
88.7576
88.0133
87.4238
86.8491
86.4143
85.9722
85.6038
85.2943
84.9406
84.6016
84.1889
83.791
83.3415
82.8257
82.2436
81.7057
81.1162
80.5193
79.8045
79.2445
78.6476
78.095
77.5939
77.1002
76.7023
76.3044
75.9507
75.6338
75.3022
74.9485
74.7053
74.3222
74.0421
73.7032
73.3421
72.9958
72.6273
72.2515
71.7947
71.4336
71.0652
70.7704
70.5862
70.4978
70.7336
71.2346
72.0673
73.2168
74.7643
76.717
79.0234
81.3151
83.7395
86.1859
88.6397
90.9756
93.1789
94.9768
96.3327
97.2243
97.9317
98.3517
98.4844
98.7496
99.2434
100.157
101.395
103.112
104.954
106.981
109.022
111.092
113.568
116.125
118.417
120.274
121.74
122.809
123.627
124.268
124.791
125.366
125.823
126.235
126.67
127.09
127.51
127.945
128.372
128.91
129.418
129.868
130.177
130.502
130.671
130.634
130.421
130.06
129.647
129.094
128.549
128.033
127.51
126.928
126.383
125.778
125.299
124.835
124.467
124.327
124.378
124.459
124.673
124.842
124.865
124.636
124.209
123.531
122.669
121.504
120.34
118.97
117.562
116.177
114.954
113.841
112.971
112.301
111.778
111.461
111.247
111.225
111.181
111.173
111.151
111.107
110.93
110.547
109.965
109.221
108.292
107.231
106.155
104.969
103.775
102.589
101.579
100.636
99.855
99.2139
98.6981
98.2928
98.0496
97.7843
97.6001
97.298
97.018
96.5685
96.0527
95.4705
94.741
93.9968
93.1199
92.243
91.2998
90.3787
89.5829
88.765
88.0576
87.5196
86.8785
86.3848
86.0238
85.6995
85.3237
85.0437
84.7269
84.3068
83.9237
83.43
82.9215
82.3541
81.7425
81.1825
80.5488
79.9077
79.3108
78.7066
78.1539
77.6528
77.2328
76.7981
76.3854
76.0759
75.7296
75.3906
75.0517
74.7569
74.4106
74.0864
73.7474
73.379
73.0105
72.701
72.3031
71.9126
71.5073
71.1315
70.8588
70.6157
70.4757
70.6304
71.1315
71.8684
73.0179
74.4916
76.4738
78.5813
80.9246
83.3784
85.9059
88.2344
90.5998
92.8473
94.7484
96.1632
97.2538
97.8949
98.2265
98.4033
98.7054
99.1697
99.9508
101.226
102.906
104.947
106.966
109.125
111.1
113.355
115.646
117.783
119.758
121.438
122.735
123.656
124.408
124.909
125.417
125.904
126.368
126.847
127.282
127.672
128.063
128.512
128.984
129.477
129.905
130.251
130.516
130.627
130.575
130.428
130.082
129.684
129.183
128.704
128.144
127.562
127.024
126.456
125.83
125.321
124.835
124.526
124.253
124.282
124.459
124.658
124.842
124.916
124.761
124.386
123.774
122.941
121.902
120.65
119.235
117.827
116.383
115.086
113.944
113.008
112.308
111.814
111.446
111.225
111.181
111.196
111.225
111.196
111.166
110.945
110.54
110.024
109.302
108.359
107.283
106.199
105.043
103.856
102.714
101.653
100.747
99.9508
99.3244
98.757
98.3812
98.0938
97.8212
97.6591
97.3643
97.0401
96.6643
96.1116
95.5295
94.8737
94.0852
93.282
92.3462
91.4914
90.5556
89.7597
88.8681
88.146
87.5196
86.9596
86.4143
86.0459
85.6701
85.3532
85.0216
84.7195
84.3584
83.9163
83.4668
82.951
82.4057
81.8236
81.1972
80.5782
79.9003
79.355
78.7582
78.1687
77.7118
77.2328
76.7391
76.3559
76.0465
75.7222
75.3538
75.0959
74.7495
74.3811
74.0569
73.7474
73.3642
73.0326
72.6716
72.2884
71.942
71.5515
71.1831
70.8367
70.6009
70.5051
70.5936
70.9988
71.721
72.76
74.1969
76.0391
78.2571
80.5561
83.0173
85.5153
87.9691
90.3492
92.6115
94.6305
96.0895
97.3054
97.9612
98.2338
98.4328
98.6686
99.1033
99.8623
101.012
102.611
104.564
106.627
108.86
111.122
113.428
115.735
117.768
119.625
121.298
122.573
123.501
124.209
124.842
125.366
125.859
126.309
126.736
127.245
127.628
128.114
128.512
128.947
129.418
129.846
130.229
130.48
130.575
130.679
130.502
130.133
129.772
129.286
128.704
128.122
127.598
127.075
126.486
125.918
125.366
124.872
124.489
124.223
124.157
124.341
124.504

## Sheet: Sheet3
0
0.00500626
0.0100125
0.0150188
0.020025
0.0250313
0.0300375
0.0350438
0.0400501
0.0450563
0.0500626
0.0550688
0.0600751
0.0650814
0.0700876
0.0750939
0.0801001
0.0851064
0.0901126
0.0951189
0.100125
0.105131
0.110138
0.115144
0.12015
0.125156
0.130163
0.135169
0.140175
0.145181
0.150188
0.155194
0.1602
0.165207
0.170213
0.175219
0.180225
0.185232
0.190238
0.195244
0.20025
0.205257
0.210263
0.215269
0.220275
0.225282
0.230288
0.235294
0.2403
0.245307
0.250313
0.255319
0.260325
0.265332
0.270338
0.275344
0.28035
0.285357
0.290363
0.295369
0.300375
0.305382
0.310388
0.315394
0.320401
0.325407
0.330413
0.335419
0.340426
0.345432
0.350438
0.355444
0.360451
0.365457
0.370463
0.375469
0.380476
0.385482
0.390488
0.395494
0.400501
0.405507
0.410513
0.415519
0.420526
0.425532
0.430538
0.435544
0.440551
0.445557
0.450563
0.455569
0.460576
0.465582
0.470588
0.475594
0.480601
0.485607
0.490613
0.49562
0.500626
0.505632
0.510638
0.515645
0.520651
0.525657
0.530663
0.53567
0.540676
0.545682
0.550688
0.555695
0.560701
0.565707
0.570713
0.57572
0.580726
0.585732
0.590738
0.595745
0.600751
0.605757
0.610763
0.61577
0.620776
0.625782
0.630788
0.635795
0.640801
0.645807
0.650814
0.65582
0.660826
0.665832
0.670839
0.675845
0.680851
0.685857
0.690864
0.69587
0.700876
0.705882
0.710889
0.715895
0.720901
0.725907
0.730914
0.73592
0.740926
0.745932
0.750939
0.755945
0.760951
0.765957
0.770964
0.77597
0.780976
0.785982
0.790989
0.795995
0.801001
0.806008
0.811014
0.81602
0.821026
0.826033
0.831039
0.836045
0.841051
0.846058
0.851064
0.85607
0.861076
0.866083
0.871089
0.876095
0.881101
0.886108
0.891114
0.89612
0.901126
0.906133
0.911139
0.916145
0.921151
0.926158
0.931164
0.93617
0.941176
0.946183
0.951189
0.956195
0.961202
0.966208
0.971214
0.97622
0.981227
0.986233
0.991239
0.996245
1.00125
1.00626
1.01126
1.01627
1.02128
1.02628
1.03129
1.0363
1.0413
1.04631
1.05131
1.05632
1.06133
1.06633
1.07134
1.07635
1.08135
1.08636
1.09136
1.09637
1.10138
1.10638
1.11139
1.1164
1.1214
1.12641
1.13141
1.13642
1.14143
1.14643
1.15144
1.15645
1.16145
1.16646
1.17146
1.17647
1.18148
1.18648
1.19149
1.1965
1.2015
1.20651
1.21151
1.21652
1.22153
1.22653
1.23154
1.23655
1.24155
1.24656
1.25156
1.25657
1.26158
1.26658
1.27159
1.2766
1.2816
1.28661
1.29161
1.29662
1.30163
1.30663
1.31164
1.31665
1.32165
1.32666
1.33166
1.33667
1.34168
1.34668
1.35169
1.3567
1.3617
1.36671
1.37171
1.37672
1.38173
1.38673
1.39174
1.39675
1.40175
1.40676
1.41176
1.41677
1.42178
1.42678
1.43179
1.4368
1.4418
1.44681
1.45181
1.45682
1.46183
1.46683
1.47184
1.47685
1.48185
1.48686
1.49186
1.49687
1.50188
1.50688
1.51189
1.5169
1.5219
1.52691
1.53191
1.53692
1.54193
1.54693
1.55194
1.55695
1.56195
1.56696
1.57196
1.57697
1.58198
1.58698
1.59199
1.597
1.602
1.60701
1.61202
1.61702
1.62203
1.62703
1.63204
1.63705
1.64205
1.64706
1.65207
1.65707
1.66208
1.66708
1.67209
1.6771
1.6821
1.68711
1.69212
1.69712
1.70213
1.70713
1.71214
1.71715
1.72215
1.72716
1.73217
1.73717
1.74218
1.74718
1.75219
1.7572
1.7622
1.76721
1.77222
1.77722
1.78223
1.78723
1.79224
1.79725
1.80225
1.80726
1.81227
1.81727
1.82228
1.82728
1.83229
1.8373
1.8423
1.84731
1.85232
1.85732
1.86233
1.86733
1.87234
1.87735
1.88235
1.88736
1.89237
1.89737
1.90238
1.90738
1.91239
1.9174
1.9224
1.92741
1.93242
1.93742
1.94243
1.94743
1.95244
1.95745
1.96245
1.96746
1.97247
1.97747
1.98248
1.98748
1.99249
1.9975
2.0025
2.00751
2.01252
2.01752
2.02253
2.02753
2.03254
2.03755
2.04255
2.04756
2.05257
2.05757
2.06258
2.06758
2.07259
2.0776
2.0826
2.08761
2.09262
2.09762
2.10263
2.10763
2.11264
2.11765
2.12265
2.12766
2.13267
2.13767
2.14268
2.14768
2.15269
2.1577
2.1627
2.16771
2.17272
2.17772
2.18273
2.18773
2.19274
2.19775
2.20275
2.20776
2.21277
2.21777
2.22278
2.22778
2.23279
2.2378
2.2428
2.24781
2.25282
2.25782
2.26283
2.26783
2.27284
2.27785
2.28285
2.28786
2.29287
2.29787
2.30288
2.30788
2.31289
2.3179
2.3229
2.32791
2.33292
2.33792
2.34293
2.34793
2.35294
2.35795
2.36295
2.36796
2.37297
2.37797
2.38298
2.38798
2.39299
2.398
2.403
2.40801
2.41302
2.41802
2.42303
2.42804
2.43304
2.43805
2.44305
2.44806
2.45307
2.45807
2.46308
2.46809
2.47309
2.4781
2.4831
2.48811
2.49312
2.49812
2.50313
2.50814
2.51314
2.51815
2.52315
2.52816
2.53317
2.53817
2.54318
2.54819
2.55319
2.5582
2.5632
2.56821
2.57322
2.57822
2.58323
2.58824
2.59324
2.59825
2.60325
2.60826
2.61327
2.61827
2.62328
2.62829
2.63329
2.6383
2.6433
2.64831
2.65332
2.65832
2.66333
2.66834
2.67334
2.67835
2.68335
2.68836
2.69337
2.69837
2.70338
2.70839
2.71339
2.7184
2.7234
2.72841
2.73342
2.73842
2.74343
2.74844
2.75344
2.75845
2.76345
2.76846
2.77347
2.77847
2.78348
2.78849
2.79349
2.7985
2.8035
2.80851
2.81352
2.81852
2.82353
2.82854
2.83354
2.83855
2.84355
2.84856
2.85357
2.85857
2.86358
2.86859
2.87359
2.8786
2.8836
2.88861
2.89362
2.89862
2.90363
2.90864
2.91364
2.91865
2.92365
2.92866
2.93367
2.93867
2.94368
2.94869
2.95369
2.9587
2.9637
2.96871
2.97372
2.97872
2.98373
2.98874
2.99374
2.99875
3.00375
3.00876
3.01377
3.01877
3.02378
3.02879
3.03379
3.0388
3.0438
3.04881
3.05382
3.05882
3.06383
3.06884
3.07384
3.07885
3.08385
3.08886
3.09387
3.09887
3.10388
3.10889
3.11389
3.1189
3.1239
3.12891
3.13392
3.13892
3.14393
3.14894
3.15394
3.15895
3.16395
3.16896
3.17397
3.17897
3.18398
3.18899
3.19399
3.199
3.20401
3.20901
3.21402
3.21902
3.22403
3.22904
3.23404
3.23905
3.24406
3.24906
3.25407
3.25907
3.26408
3.26909
3.27409
3.2791
3.28411
3.28911
3.29412
3.29912
3.30413
3.30914
3.31414
3.31915
3.32416
3.32916
3.33417
3.33917
3.34418
3.34919
3.35419
3.3592
3.36421
3.36921
3.37422
3.37922
3.38423
3.38924
3.39424
3.39925
3.40426
3.40926
3.41427
3.41927
3.42428
3.42929
3.43429
3.4393
3.44431
3.44931
3.45432
3.45932
3.46433
3.46934
3.47434
3.47935
3.48436
3.48936
3.49437
3.49937
3.50438
3.50939
3.51439
3.5194
3.52441
3.52941
3.53442
3.53942
3.54443
3.54944
3.55444
3.55945
3.56446
3.56946
3.57447
3.57947
3.58448
3.58949
3.59449
3.5995
3.60451
3.60951
3.61452
3.61952
3.62453
3.62954
3.63454
3.63955
3.64456
3.64956
3.65457
3.65957
3.66458
3.66959
3.67459
3.6796
3.68461
3.68961
3.69462
3.69962
3.70463
3.70964
3.71464
3.71965
3.72466
3.72966
3.73467
3.73967
3.74468
3.74969
3.75469
3.7597
3.76471
3.76971
3.77472
3.77972
3.78473
3.78974
3.79474
3.79975
3.80476
3.80976
3.81477
3.81977
3.82478
3.82979
3.83479
3.8398
3.84481
3.84981
3.85482
3.85982
3.86483
3.86984
3.87484
3.87985
3.88486
3.88986
3.89487
3.89987
3.90488
3.90989
3.91489
3.9199
3.92491
3.92991
3.93492
3.93992
3.94493
3.94994
3.95494
3.95995
3.96496
3.96996
3.97497
3.97997
3.98498
3.98999
3.99499
4
