# Supplementary material for: A Bio-Inspired Approach for the Reduction of Left Ventricular Workload
Source: PLoS One. 2014 Jan 24;9(1):e87122. doi: 10.1371/journal.pone.0087122 (PMC3901771; doi:10.1371/journal.pone.0087122)
Supplement: Data S1 — (ZIP) [file pone.0087122.s002.zip › READ_ME.txt]

For pressure flow data:

sheet1 is flow vector (L/min)
sheet2 is pressure vector (mmHg)
sheet3 is time vector (sec)

=================================

for power data:
sheet1 is pulsatile power vector (mW)
sheet2 is pulsatile power upper error vector (mW)
sheet3 is pulsatile power lower error vector (mW)
sheet4 is the heart rate vector (bpm)
